# Supplementary material for: Comparison of Microbial Communities Isolated from Feces of Asymptomatic Salmonella-Shedding and Non-Salmonella Shedding Dairy Cows
Source: Front Microbiol. 2016 Jun 1;7:691. doi: 10.3389/fmicb.2016.00691 (PMC4887466; doi:10.3389/fmicb.2016.00691)
Supplement: Supplementary Table 1 — Composition of the core microbiome at various taxonomic levels. [file DataSheet1.XLSX]

## Sheet: Sheet1
Taxa	Salmonella-negative cows											Salmonella-positive cows										Median
	CFSANAZA0001	CFSANAZA0004	CFSANAZA0005	CFSANAZA0007	CFSANAZA0009	CFSANAZA0010	CFSANAZA0013	CFSANAZA0014	CFSANAZA0017	CFSANAZA0018		CFSANAZA0002	CFSANAZA0003	CFSANAZA0006	CFSANAZA0008	CFSANAZA0011	CFSANAZA0012	CFSANAZA0015	CFSANAZA0016	CFSANAZA0019	CFSANAZA0020
	Phyla
Firmicutes	57.8687	10.4992	16.7069	19.2494	70.1864	51.8958	63.1195	48.1181	56.9923	62.6512		30.1772	61.9348	29.3631	68.222	54.8111	51.7669	57.3304	66.85	36.4717	60.2373	55.9017
Bacteroidetes	12.9	1.96432	1.75366	1.41025	13.9946	42.9914	33.3114	41.0496	37.2788	28.0557		5.40522	10.8521	1.37824	13.2798	34.9125	35.8937	23.7421	25.6327	14.8165	19.3124	17.0645
Actinobacteria	24.0406	0.617602	0.569539	3.47381	4.82734	0.0940046	0.0858335	4.27224	2.71935	1.36145		2.84467	21.2415	27.4986	12.0264	1.1806	5.85329	7.59929	0.0937878	0.462954	18.0127	3.15924
Proteobacteria	0.335525	84.6543	75.7664	75.0111	0.787004	0.306385	0.606823	0.442804	0.247961	6.08096		60.1643	1.61904	40.3732	0.336125	0.211071	3.64827	2.62553	1.40205	41.849	0.121804	1.51054
Euryarchaeota (Archaea)	1.38332	0.257334	4.27302	0.315916	5.72179	0.466541	0.273469	0.795408	0.656921	0.20361		0.429611	1.54763	0.601361	1.69772	1.22699	1.10008	4.43714	1.39092	4.69395	0.57463	0.947743
Spirochaetes	0.986611	0.042889	0.0438563	0.240096	0.653227	0.494395	0.796455	1.91882	1.42666	0.826597		0.263586	0.617811	0.0848811	0.296246	1.77555	0.236079	1.60415	2.13804	1.3632	1.02746	0.724841
Tenericutes	1.31698	0.1544	0.149941	0.131421	1.69711	0.992271	1.02601	0.688807	0.517075	0.197532		0.373128	1.10057	0.215799	0.0968495	1.94023	1.05384	1.34278	0.807528	0.103661	0.5603	0.624554
Cyanobacteria	0.955699	0.1544	0.436785	0.011373	1.52776	0.369055	0.145717	0.205002	0.0387806	0.0273506		0.0154044	0.833579	0.0201413	0.558309	2.13506	0.0657126	0.431258	0.340179	0.0417665	0.0143299	0.179701
Verrucomicrobia	0.1127	0.0772002	0.151126	0.015164	0.485295	1.78086	0.219574	0.139401	0.0270289	0.00607792		0.0136928	0.119526	0.00863198	0.0797584	1.34065	0.272586	0.297715	0.540472	0.0150963	0.00859796	0.116113
	Families
Ruminococcaceae	19.4276	3.52548	6.69875	3.57238	40.0326	32.7763	30.5048	27.9951	17.2221	26.91		8.2807	27.3995	4.10307	31.1514	35.4518	24.7031	22.3282	40.8946	9.33154	13.4816	23.5156
order_Bacteroidales;f__	5.3259	0.411734	0.477678	0.405636	4.48649	16.7955	9.11232	16.1624	24.064	18.7504		4.3834	4.5451	0.460372	7.16117	14.5998	16.6569	6.09152	7.13582	9.64403	10.9323	7.14849
Lachnospiraceae	6.42199	2.07583	2.62841	2.04587	8.06999	4.34858	11.0725	7.69168	5.20131	3.05719		2.58622	9.66455	5.53885	8.631	4.17155	7.80033	6.0368	6.19635	1.65808	2.63957	5.37008
order_Clostridiales;f__	4.51961	0.866358	2.08732	1.63139	7.60391	8.72328	12.911	6.51907	3.33866	2.06953		3.24176	11.8688	1.48182	3.44101	9.05517	8.40878	6.81886	8.83036	1.34357	3.89631	4.20796
Bacteroidaceae	1.90045	0.42889	0.548203	0.454919	2.35888	17.2359	14.456	11.7589	7.79138	5.38808		0.391955	3.03007	0.389878	1.44705	11.4686	5.29595	7.25951	5.34272	2.14116	5.9197	4.16301
Turicibacteraceae	15.8714	2.59907	1.61142	9.07437	0.895163	0.125339	0.163682	0.369004	3.45618	1.55291		12.303	2.85311	14.1867	14.3337	0.334002	1.07817	9.16505	2.22229	18.4366	13.271	2.72609
Clostridiaceae	6.9256	0.248756	1.56223	0.94522	6.22274	1.73212	1.10585	1.61542	25.2521	27.2716		1.05263	1.65319	0.643082	2.34718	2.23364	2.91813	3.16909	3.07592	3.17979	21.4333	2.29041
Bifidobacteriaceae	23.9112	0.50609	0.0231134	2.13054	4.44237	0.0470023	0.0339342	4.23944	0.936611	0.547013		0.84724	2.8143	7.0106	11.4396	1.14349	5.80461	7.27299	0.0158962	0.405588	1.64794	1.39572
order_Bacteroidales;f__S24-7	0.790191	0.111511	0.19439	0.0454919	4.33066	1.43444	2.1658	3.97704	2.08828	1.4739		0.102696	0.408252	0.0848811	1.3502	1.86369	11.4218	1.51635	0.743944	1.95447	1.17649	1.39232
Paraprevotellaceae	0.813375	0.497512	0.255433	0.145321	1.88497	3.10041	1.54301	6.83067	0.679249	1.30067		0.292683	0.791667	0.24745	2.21615	3.62763	1.14875	3.49458	2.05379	0.301423	0.414135	0.981064
Clostridiales;Other	0.76443	0.137245	0.344331	0.169331	0.952801	0.609289	3.21975	1.07421	0.642819	0.872181		0.373128	2.02418	0.155376	1.37298	0.927784	1.34589	0.816368	1.68182	0.181659	0.283733	0.790399
Methanobacteriaceae (Archaea)	1.37881	0.257334	4.27243	0.315916	5.67696	0.327275	0.245524	0.795408	0.65457	0.200571		0.427899	1.54763	0.601361	1.69772	0.668004	1.09521	4.15658	1.37343	4.69294	0.57463	0.731706
Mogibacteriaceae	0.805003	0.231601	0.552352	0.544639	2.47202	0.732888	1.81049	0.729807	0.973042	0.158026		0.688062	1.86585	0.827231	0.524127	0.674963	1.37266	1.87083	1.64049	0.188201	0.504414	0.731347
Spirochaetaceae	0.906111	0.042889	0.0367444	0.233778	0.641842	0.454356	0.750544	1.89422	1.42431	0.826597		0.263586	0.575899	0.0848811	0.296246	1.75467	0.236079	1.36238	0.863165	1.3632	1.02459	0.696193
Peptostreptococcaceae	1.71111	0.566135	1.04781	0.908574	1.44237	0.0870413	0.207597	0.713407	0.487696	0.212727		0.912281	0.91585	0.336647	5.78818	0.310808	0.606016	4.73853	1.02054	0.326584	0.374011	0.659712
class_Mollicutes;o__RF39;f__	1.16049	0.137245	0.146385	0.12763	1.59037	0.802521	0.968122	0.647806	0.266764	0.133714		0.296106	0.985703	0.212922	0.0911525	1.82078	0.951616	1.21741	0.713741	0.0488114	0.431331	0.539569
Erysipelotrichaceae	0.765074	0.102934	0.0450416	0.123839	1.68999	0.243716	0.582869	0.492005	0.292618	0.0881298		0.60077	1.88603	0.349595	0.284852	0.572906	3.2905	1.38076	0.37992	0.125299	1.15356	0.435962
order_Bacteroidales;f__RF16	0.502966	0.291645	0.0598579	0.0770835	0.413426	0.598844	0.600834	0.385404	1.13286	0.273506		0.0958494	0.942239	0.0661785	0.131032	0.241224	0.484326	2.41888	2.24296	0.31199	0.0773816	0.348697
Rikenellaceae	0.308477	0.042889	0.0551167	0.0505465	0.213473	1.3944	0.826397	0.746207	1.12581	0.480156		0.0735986	0.377206	0.0417212	0.0797584	0.948659	0.591414	1.00913	0.856807	0.282301	0.308094	0.342842
order_Bacteroidales;f__p-2534-18B5	2.79433	0.120089	0.122679	0.192077	0.0768503	1.4797	4.23977	0.410004	0.00117517	0.0273506		0.0119812	0.412909	0.00143866	0.774796	1.42995	0.0024338	0.880077	6.70344	0.0100642	0.180557	0.186317
phylum_Cyanobacteria;class_4C0d-2;order_YS2;f__	0.955699	0.1544	0.436785	0.011373	1.52776	0.369055	0.145717	0.205002	0.0387806	0.0273506		0.0154044	0.833579	0.0201413	0.558309	2.13506	0.0657126	0.430033	0.340179	0.0417665	0.0143299	0.179701
Veillonellaceae	0.304613	0.0600446	0.0142237	0.169331	0.27965	2.16559	1.07392	0.623206	0.0658096	0.0273506		0.0496363	0.192484	0.0877584	0.0341822	0.68424	0.126558	0.4966	0.376741	0.00452889	0.0315259	0.147944
Porphyromonadaceae	0.269837	0.0257334	0.0213355	0.0164276	0.0903702	0.560546	0.231551	0.336203	0.141021	0.200571		0.0102696	0.194036	0.0532305	0.0455763	0.420982	0.153329	0.550507	0.321104	0.120267	0.111773	0.147175
Prevotellaceae	0.155205	0.0171556	0.00770448	0.0202186	0.130219	0.325534	0.12376	0.385404	0.226808	0.130675		0.0376551	0.124183	0.0302119	0.0740614	0.198314	0.114389	0.434525	0.128759	0.0372376	0.16766	0.126471
Succinivibrionaceae	0.11592	0.0257334	0.0100751	0.0960384	0.538664	0.040039	0.419187	0.213202	0.115167	0.0850909		0.0821566	1.05245	0.0474759	0.0227881	0.0719032	0.511098	1.29908	0.583392	0.0226445	0.0673507	0.0905646
Moraxellaceae	0.0386401	84.5256	75.6586	74.867	0.0120968	0.0557064	0.0339342	0.106601	0.0352551	5.88343		59.9966	0.201798	40.248	0.188002	0.0313127	0.0316394	0.014702	0.00953774	41.7745	0.00859796	0.0811537
Verrucomicrobiaceae	0.0734162	0.0772002	0.129198	0.0101093	0.399194	1.71471	0.165679	0.123001	0.0188027	0.00303896		0.0017116	0.069853	0.00143866	0.0284852	1.25599	0.265284	0.0763686	0.311566	0.00100642	0.00143299	0.0748924
Christensenellaceae	0.0953123	0.0085778	0.00948244	0.00505465	0.203511	0.208899	0.233547	0.0820008	0.0434813	0.0212727		0.0102696	0.0760622	0.00575465	0.193699	0.193675	0.073014	0.158863	0.276594	0.00704495	0.0315259	0.0745381
Micrococcaceae	0.00708402	0.102934	0.34196	1.31547	0.0106736	0.0348165	0.0439148	0.0164002	1.7416	0.771896		1.89987	18.1851	20.4204	0.546915	0.0115973	0.0219042	0.00326711	0.0111274	0.0145931	16.3103	0.0734242
Anaeroplasmataceae	0.0592482	0.0085778	0.00237061	0.00252733	0.0597724	0.0330757	0.0199613	0.0328003	0.105765	0.0273506		0.0290971	0.0838236	0.00287733	0.00569703	0.0359516	0.0949182	0.062075	0.0365613	0.0483082	0.0558867	0.0345137
	Genera
family_Ruminococcaceae;g__	16.5895	3.03654	5.10214	2.76616	36.4334	29.8848	27.2731	24.4608	15.1656	26.053		5.8297	19.5061	3.096	29.3568	32.6325	20.9112	17.2111	35.6457	7.92456	9.5337	18.3586
order_Bacteroidales;f__;g__	5.3259	0.411734	0.477678	0.405636	4.48649	16.7955	9.11232	16.1624	24.064	18.7504		4.3834	4.5451	0.460372	7.16117	14.5998	16.6569	6.09152	7.13582	9.64403	10.9323	7.14849
order_Clostridiales;f__;g__	4.51961	0.866358	2.08732	1.63139	7.60391	8.72328	12.911	6.51907	3.33866	2.06953		3.24176	11.8688	1.48182	3.44101	9.05517	8.40878	6.81886	8.83036	1.34357	3.89631	4.20796
family_Bacteroidaceae;g__5-7N15	1.27834	0.291645	0.438563	0.427118	1.68644	14.7065	13.5178	8.07708	6.97229	3.47049		0.379974	2.77394	0.346718	0.763402	9.46803	4.42222	6.06007	4.6115	1.52976	5.41958	3.12222
Turicibacter	15.8714	2.59907	1.61142	9.07437	0.895163	0.125339	0.163682	0.369004	3.45618	1.55291		12.303	2.85311	14.1867	14.3337	0.334002	1.07817	9.16505	2.22229	18.4366	13.271	2.72609
family_Lachnospiraceae;g__	3.12985	0.531824	0.600949	1.33822	3.00855	2.77836	6.52734	4.73965	2.91795	1.2399		0.939666	5.60532	4.26563	2.52379	2.61983	3.84297	2.29433	3.24283	0.935468	1.10627	2.69909
Ruminococcus	2.25787	0.343112	1.46504	0.687433	2.61433	0.919156	1.15177	1.12341	1.68167	0.540935		2.30039	7.10793	0.902041	1.05395	1.60391	2.89136	4.18312	4.01221	1.24243	3.77021	1.53447
order_Bacteroidales;f__S24-7;g__	0.790191	0.111511	0.19439	0.0454919	4.33066	1.43444	2.1658	3.97704	2.08828	1.4739		0.102696	0.408252	0.0848811	1.3502	1.86369	11.4218	1.51635	0.743944	1.95447	1.17649	1.39232
Bifidobacterium	23.9041	0.50609	0.011853	2.12043	4.41462	0.0382982	0.00998064	4.17384	0.934261	0.547013		0.824989	2.78325	6.99622	11.4339	1.04028	5.74377	7.24889	0.012717	0.404078	1.64364	1.34196
Clostridium	0.705182	0.0686224	0.245951	0.101093	3.93644	1.59286	0.816416	1.40221	17.7474	27.2443		0.3543	0.887909	0.284855	0.803281	1.75235	1.83995	0.456987	1.71361	2.91359	21.2255	1.14506
family_Paraprevotellaceae;g__CF231	0.631766	0.471779	0.224615	0.109939	1.16983	2.71047	1.11983	6.15006	0.444215	1.17		0.2362	0.707844	0.181271	2.09081	2.42963	0.927278	2.85218	1.685	0.182665	0.223547	0.817561
order_Clostridiales;Other;Other	0.76443	0.137245	0.344331	0.169331	0.952801	0.609289	3.21975	1.07421	0.642819	0.872181		0.373128	2.02418	0.155376	1.37298	0.927784	1.34589	0.816368	1.68182	0.181659	0.283733	0.790399
Dorea	0.710334	0.162978	0.0865272	0.175649	3.05053	0.783372	1.60688	1.18081	0.675723	1.13049		0.593924	0.957762	0.248889	0.774796	0.637851	1.74504	1.17085	0.80117	0.282301	0.753754	0.764275
Methanobrevibacter (Archaea)	1.35756	0.248756	4.23983	0.312125	5.45922	0.318571	0.245524	0.787208	0.65222	0.200571		0.427899	1.53366	0.586974	1.69202	0.623934	1.09034	3.93523	1.36549	4.69093	0.568898	0.719714
Treponema	0.906111	0.042889	0.0367444	0.233778	0.641842	0.454356	0.750544	1.89422	1.42431	0.826597		0.263586	0.575899	0.0848811	0.296246	1.75467	0.236079	1.36238	0.863165	1.3632	1.02459	0.696193
family_Clostridiaceae;g__	6.08002	0.171556	1.26887	0.788526	2.22225	0.139266	0.265485	0.164002	7.46939	0.0182338		0.655541	0.709396	0.34384	1.37298	0.468531	1.04653	2.61818	1.27965	0.255128	0.19632	0.682469
Butyrivibrio	0.726434	1.21805	1.70269	0.218614	0.811197	0.175823	0.133741	0.0902009	0.548805	0.29174		0.710312	2.08783	0.700629	4.11895	0.272536	0.630354	1.42977	1.00782	0.30092	0.508713	0.665492
Oscillospira	0.479782	0.120089	0.10727	0.0808745	0.838237	1.93058	1.81448	2.25502	0.279691	0.246156		0.1181	0.62402	0.0762491	0.603885	1.07855	0.849396	0.810651	0.97126	0.141905	0.118938	0.541833
class_Mollicutes;o__RF39;f__;g__	1.16049	0.137245	0.146385	0.12763	1.59037	0.802521	0.968122	0.647806	0.266764	0.133714		0.296106	0.985703	0.212922	0.0911525	1.82078	0.951616	1.21741	0.713741	0.0488114	0.431331	0.539569
family_Mogibacteriaceae;g__	0.442429	0.0943558	0.181944	0.274215	2.13686	0.649328	1.72266	0.713407	0.710978	0.0820519		0.277279	0.853759	0.281978	0.290549	0.616976	1.00273	1.28111	0.864755	0.0689398	0.212083	0.529703
family_Peptostreptococcaceae;g__	0.66139	0.454623	0.552352	0.51052	1.16627	0.0678922	0.163682	0.705207	0.0810868	0.0850909		0.186564	0.25768	0.197097	5.34951	0.286453	0.528135	4.55435	0.508679	0.116242	0.0673507	0.370538
Coprococcus	1.54625	0.0686224	0.0444489	0.166804	0.453274	0.212381	0.764517	0.705207	0.465368	0.106364		0.172871	0.447059	0.128041	0.507036	0.262099	0.808022	0.460254	0.478477	0.069443	0.128969	0.354579
order_Bacteroidales;f__RF16;g__	0.502966	0.291645	0.0598579	0.0770835	0.413426	0.598844	0.600834	0.385404	1.13286	0.273506		0.0958494	0.942239	0.0661785	0.131032	0.241224	0.484326	2.41888	2.24296	0.31199	0.0773816	0.348697
family_Rikenellaceae;g__	0.308477	0.042889	0.0551167	0.0505465	0.213473	1.3944	0.826397	0.746207	1.12581	0.480156		0.0735986	0.377206	0.0417212	0.0797584	0.948659	0.591414	1.00913	0.856807	0.282301	0.308094	0.342842
Bacteroides	0.196421	0.0514668	0.0367444	0.0139003	0.328037	0.765963	0.373276	1.99262	0.54998	1.28548		0.0017116	0.0838236	0.017264	0.36461	0.995048	0.786118	0.34713	0.157373	0.173608	0.346784	0.337411
family_Bacteroidaceae;g__	0.425685	0.085778	0.0728962	0.0139003	0.344403	1.76346	0.564904	1.68922	0.269114	0.632104		0.0102696	0.172304	0.0258959	0.319034	1.00549	0.0876168	0.852306	0.573854	0.437793	0.15333	0.331718
Mogibacterium	0.362573	0.137245	0.370408	0.270424	0.335153	0.0835596	0.0878296	0.0164002	0.262063	0.075974		0.410783	1.01209	0.545253	0.233578	0.0579865	0.369938	0.589713	0.775736	0.119261	0.292331	0.281377
family_Peptostreptococcaceae;Other	1.04972	0.111511	0.495457	0.398054	0.276092	0.0191491	0.0439148	0.00820008	0.406609	0.127636		0.725717	0.65817	0.13955	0.438671	0.0243543	0.0778816	0.184183	0.511859	0.210342	0.306661	0.243217
order_Bacteroidales;f__p-2534-18B5;g__	2.79433	0.120089	0.122679	0.192077	0.0768503	1.4797	4.23977	0.410004	0.00117517	0.0273506		0.0119812	0.412909	0.00143866	0.774796	1.42995	0.0024338	0.880077	6.70344	0.0100642	0.180557	0.186317
phylum_Cyanobacteria;c__4C0d-2;o__YS2;f__;g__	0.955699	0.1544	0.436785	0.011373	1.52776	0.369055	0.145717	0.205002	0.0387806	0.0273506		0.0154044	0.833579	0.0201413	0.558309	2.13506	0.0657126	0.430033	0.340179	0.0417665	0.0143299	0.179701
family_Lachnospiraceae;Other	0.111412	0.042889	0.0711183	0.0530739	0.339422	0.163638	0.936184	0.410004	0.387806	0.188415		0.0753102	0.231291	0.0503532	0.495642	0.135688	0.238512	0.303841	0.29567	0.0276766	0.0616187	0.176027
family_Erysipelotrichaceae;g__	0.143612	0.0171556	0.011853	0.0214823	0.219166	0.174083	0.489051	0.278803	0.145721	0.072935		0.0462131	0.181618	0.0215799	0.0512733	0.318926	0.301791	0.17479	0.106505	0.086049	0.21065	0.144667
family_Prevotellaceae;g__Prevotella	0.155205	0.0171556	0.00770448	0.0202186	0.130219	0.325534	0.12376	0.385404	0.226808	0.130675		0.0376551	0.124183	0.0302119	0.0740614	0.198314	0.114389	0.434525	0.128759	0.0372376	0.16766	0.126471
Roseburia	0.0495882	0.0085778	0.0106677	0.0379099	0.18501	0.207158	0.950157	0.451005	0.178626	0.0911688		0.0205392	0.139706	0.0834424	0.102547	0.168161	0.255549	0.217263	0.228906	0.0317023	0.0458558	0.121126
Bulleidia	0.427617	0.0772002	0.00770448	0.0303279	0.243359	0.010445	0.0279458	0.106601	0.0117517	0.0121558		0.272144	1.29306	0.192781	0.165214	0.12873	0.535436	1.00014	0.185986	0.00201284	0.0501548	0.117666
Unassigned	0.010948	1.56974	0.100751	0.120048	0.0177894	0.142748	0.0798451	1.58262	0.0575834	0.58348		0.285837	0.00465687	0.415773	3.32707	0.030153	0.0511098	0.0155188	0.173269	0.169079	0.0214949	0.110399
family_Paraprevotellaceae;g__YRC22	0.0875843	0.0085778	0.00237061	0.0227459	0.668882	0.153193	0.335349	0.508405	0.089313	0.112442		0.0479247	0.0139706	0.0201413	0.0911525	0.853561	0.177667	0.191942	0.0238443	0.103661	0.137567	0.0974069
family_Ruminococcaceae;Other	0.0959563	0.0257334	0.0231134	0.0366462	0.14445	0.0417798	0.249516	0.147601	0.0951888	0.0698961		0.0308087	0.158333	0.0273346	0.136729	0.132209	0.0511098	0.118841	0.259109	0.0221413	0.0587527	0.0825425
Psychrobacter	0.0379961	83.8737	73.5908	74.8657	0.00996207	0.0557064	0.031938	0.098401	0.03408	5.85607		58.1823	0.194036	40.2466	0.182305	0.0313127	0.0316394	0.0118433	0.00953774	41.7735	0.00859796	0.0770537
Akkermansia	0.0734162	0.0772002	0.129198	0.0101093	0.399194	1.71471	0.165679	0.123001	0.0188027	0.00303896		0.0017116	0.069853	0.00143866	0.0284852	1.25599	0.265284	0.0763686	0.311566	0.00100642	0.00143299	0.0748924
family_Christensenellaceae;g__	0.0953123	0.0085778	0.00948244	0.00505465	0.203511	0.208899	0.233547	0.0820008	0.0434813	0.0212727		0.0102696	0.0760622	0.00575465	0.193699	0.193675	0.073014	0.158863	0.276594	0.00704495	0.0315259	0.0745381
Arthrobacter	0.00450801	0.102934	0.338997	1.31295	0.00853892	0.0348165	0.0419187	0.00820008	1.72868	0.771896		1.89645	18.1012	20.4074	0.529824	0.0115973	0.0219042	0.000816777	0.00953774	0.0140899	16.2845	0.0724261
Paludibacter	0.249873	0.0257334	0.0148163	0.011373	0.055503	0.259383	0.125756	0.098401	0.0611089	0.0182338		0.00342319	0.117974	0.0345279	0.0341822	0.0510281	0.0949182	0.445552	0.290901	0.107184	0.0300929	0.0583059
Blautia	0.0676202	0.0171556	0.106677	0.0391736	0.196395	0.0121858	0.137733	0.0656007	0.0270289	0.00911688		0.0667522	0.167647	0.0474759	0.0284852	0.0452295	0.194704	0.128234	0.0906085	0.00805137	0.0272269	0.0565383
Paraprevotellaceae;g__Prevotella	0.0908043	0.0171556	0.0284473	0.0126366	0.0448293	0.235011	0.0878296	0.172202	0.143371	0.0182338		0.00513479	0.069853	0.0460372	0.0341822	0.34212	0.0389408	0.440651	0.340179	0.0145931	0.0530207	0.049529
Ruminobacter	0.0515202	0.0257334	0.00770448	0.00631832	0.173625	0.0330757	0.193624	0.0820008	0.0352551	0.0151948		0.0479247	0.805638	0.00719331	0.0170911	0.00927784	0.155763	0.743267	0.427609	0.00352247	0.0343918	0.0348235
Phascolarctobacterium	0.0515202	0.0171556	0.011853	0.0101093	0.0305978	2.13251	0.109787	0.311603	0.0152772	0.00911688		0.0222507	0.133497	0.0158253	0.0113941	0.532316	0.0340732	0.227064	0.273415	0.00352247	0.0200619	0.0264243
