# Supplementary material for: Comparison of Microbial Communities Isolated from Feces of Asymptomatic Salmonella-Shedding and Non-Salmonella Shedding Dairy Cows
Source: Front Microbiol. 2016 Jun 1;7:691. doi: 10.3389/fmicb.2016.00691 (PMC4887466; doi:10.3389/fmicb.2016.00691)
Supplement: Supplementary Table 2 — Results of Kruskal–Wallis test of differences in OTU abundances based on Salmonella status (Salmonella culture-positive vs. Salmonella culture-negative). [file DataSheet2.XLSX]

## Sheet: supplementary_table_2
Supplementary table 2-- results of Kruskal-Wallis test of differences in OTU abundances based on Salmonella status (Salmonella culture-positive vs Salmonella culture-negative).
OTU	Test-Statistic	P	FDR_P	Bonferroni_P	Negative_mean	Positive_mean	taxonomy
New.ReferenceOTU116	10.3578	0.00128932	1	1	0.2	2.1	k__Bacteria;p__Firmicutes;c__Clostridia;o__Clostridiales;f__Ruminococcaceae
164216	7.73035	0.00543003	1	1	1.3	5.4	k__Bacteria;p__Firmicutes;c__Clostridia;o__Clostridiales;f__Lachnospiraceae;g__;s__
633252	7.19148	0.00732504	1	1	0.4	1.8	k__Bacteria;p__Proteobacteria;c__Gammaproteobacteria;o__Pseudomonadales;f__Pseudomonadaceae;g__Pseudomonas;s__
New.ReferenceOTU497	7.16791	0.00742193	1	1	1.1	13.4	k__Bacteria;p__Firmicutes;c__Bacilli;o__Turicibacterales;f__Turicibacteraceae;g__Turicibacter;s__
813614	7.10758	0.00767585	1	1	0.6	2.8	k__Bacteria;p__Firmicutes;c__Clostridia;o__Clostridiales;f__;g__;s__
New.ReferenceOTU298	6.70319	0.00962407	1	1	14	75.5	k__Bacteria;p__Firmicutes;c__Clostridia;o__Clostridiales;f__Ruminococcaceae;g__;s__
New.ReferenceOTU482	6.65841	0.00986891	1	1	3	12.2	k__Bacteria;p__Firmicutes;c__Erysipelotrichi;o__Erysipelotrichales;f__Erysipelotrichaceae;g__Bulleidia;s__
New.ReferenceOTU450	6.46634	0.0109937	1	1	6	28.5	k__Bacteria;p__Firmicutes;c__Clostridia;o__Clostridiales;f__Lachnospiraceae;g__Butyrivibrio;s__
511820	6.35952	0.0116753	1	1	0.4	4.4	k__Bacteria;p__Firmicutes;c__Clostridia;o__Clostridiales;f__;g__;s__
335675	6.25	0.0124193	1	1	0.9	0	k__Bacteria;p__Firmicutes;c__Clostridia;o__Clostridiales;f__Lachnospiraceae;g__;s__
349943	6.20104	0.0127675	1	1	0	0.8	k__Bacteria;p__Firmicutes;c__Clostridia;o__Clostridiales;f__[Mogibacteriaceae];g__Mogibacterium;s__
290498	6.1849	0.0128845	1	1	1.1	0	k__Bacteria;p__Firmicutes;c__Clostridia;o__Clostridiales;f__;g__;s__
New.ReferenceOTU260	5.97012	0.0145503	1	1	9.9	2.2	k__Bacteria;p__Firmicutes;c__Clostridia;o__Clostridiales;f__Lachnospiraceae;g__Dorea;s__
4435982	5.82444	0.015805	1	1	0.3	1.2	k__Bacteria;p__Proteobacteria;c__Gammaproteobacteria;o__Pseudomonadales;f__Pseudomonadaceae;g__Pseudomonas;s__veronii
262600	5.4997	0.0190197	1	1	50	312.5	k__Bacteria;p__Firmicutes;c__Erysipelotrichi;o__Erysipelotrichales;f__Erysipelotrichaceae;g__Bulleidia;s__
294605	5.40284	0.020104	1	1	1	5.6	k__Bacteria;p__Bacteroidetes;c__Bacteroidia;o__Bacteroidales;f__Prevotellaceae;g__Prevotella;s__
4238405	5.25818	0.0218439	1	1	0.5	2.8	k__Bacteria;p__Firmicutes;c__Clostridia;o__Clostridiales;f__;g__;s__
163539	5.10511	0.0238554	1	1	0.8	3.2	k__Bacteria;p__Firmicutes;c__Clostridia;o__Clostridiales;f__Lachnospiraceae;g__;s__
New.ReferenceOTU531	5.04069	0.0247586	1	1	1.1	8.9	k__Bacteria;p__Firmicutes;c__Clostridia;o__Clostridiales;f__Lachnospiraceae;g__;s__
309083	4.98035	0.0256368	1	1	79	361.6	k__Bacteria;p__Bacteroidetes;c__Bacteroidia;o__Bacteroidales;f__S24-7;g__;s__
754976	4.86962	0.0273336	1	1	0.3	2.2	k__Bacteria;p__Bacteroidetes;c__Bacteroidia;o__Bacteroidales;f__;g__;s__
9349	4.70588	0.0300596	1	1	0	1.3	k__Bacteria;p__Proteobacteria;c__Gammaproteobacteria;o__Aeromonadales;f__Succinivibrionaceae;g__Ruminobacter;s__
334956	4.70588	0.0300596	1	1	0.5	0	k__Bacteria;p__Firmicutes;c__Clostridia;o__Clostridiales;f__Lachnospiraceae;g__;s__
297963	4.70588	0.0300596	1	1	0.6	0	k__Bacteria;p__Firmicutes;c__Clostridia;o__Clostridiales;f__;g__;s__
100265	4.70588	0.0300596	1	1	0	0.7	k__Bacteria;p__Bacteroidetes;c__Bacteroidia;o__Bacteroidales;f__Prevotellaceae;g__Prevotella;s__
296002	4.70588	0.0300596	1	1	0	0.7	k__Bacteria;p__Actinobacteria;c__Actinobacteria;o__Actinomycetales;f__Micrococcaceae;g__Arthrobacter;s__
1112553	4.70588	0.0300596	1	1	0	0.8	k__Bacteria;p__Proteobacteria;c__Alphaproteobacteria;o__Sphingomonadales;f__Sphingomonadaceae;g__Sphingobium;s__
New.ReferenceOTU379	4.70588	0.0300596	1	1	0	0.5	k__Bacteria;p__TM7;c__TM7-3;o__CW040;f__F16;g__;s__
New.ReferenceOTU61	4.70588	0.0300596	1	1	0	0.5	k__Bacteria;p__Firmicutes;c__Clostridia;o__Clostridiales;f__;g__;s__
553648	4.69136	0.0303147	1	1	0	0.8	k__Bacteria;p__Proteobacteria;c__Gammaproteobacteria;o__Pseudomonadales;f__Pseudomonadaceae;g__Pseudomonas;s__
4454257	4.69136	0.0303147	1	1	0	0.6	k__Bacteria;p__Proteobacteria;c__Gammaproteobacteria;o__Enterobacteriales;f__Enterobacteriaceae;g__Enterobacter
291380	4.68413	0.0304425	1	1	0.8	0	k__Bacteria;p__Firmicutes;c__Clostridia;o__Clostridiales;f__;g__;s__
183487	4.68413	0.0304425	1	1	0	2.1	k__Bacteria;p__Firmicutes;c__Clostridia;o__Clostridiales;f__Lachnospiraceae;g__Blautia;s__producta
262849	4.68413	0.0304425	1	1	0	0.7	k__Bacteria;p__Proteobacteria;c__Gammaproteobacteria;o__Aeromonadales;f__Succinivibrionaceae;g__Ruminobacter;s__
251961	4.67692	0.0305705	1	1	0	2.9	k__Bacteria;p__Firmicutes;c__Clostridia;o__Clostridiales;f__;g__;s__
336513	4.59065	0.0321467	1	1	3.1	1.6	k__Bacteria;p__Firmicutes;c__Clostridia;o__Clostridiales;f__Ruminococcaceae;g__;s__
513513	4.55058	0.0329077	1	1	0.3	3.2	k__Bacteria;p__Firmicutes;c__Erysipelotrichi;o__Erysipelotrichales;f__Erysipelotrichaceae;g__Bulleidia;s__
214310	4.52422	0.0334183	1	1	9.2	23.1	k__Bacteria;p__Tenericutes;c__Mollicutes;o__RF39;f__;g__;s__
New.ReferenceOTU75	4.5037	0.0338215	1	1	11.4	34.3	k__Archaea;p__Euryarchaeota;c__Methanobacteria;o__Methanobacteriales;f__Methanobacteriaceae;g__Methanobrevibacter;s__
2051	4.45585	0.0347818	1	1	2.2	1.8	k__Bacteria;p__Bacteroidetes;c__Bacteroidia;o__Bacteroidales;f__Prevotellaceae;g__Prevotella;s__
320856	4.25741	0.0390795	1	1	0.1	0.9	k__Bacteria;p__Firmicutes;c__Clostridia;o__Clostridiales;f__Lachnospiraceae;g__;s__
17822	4.24946	0.0392628	1	1	7	25.4	k__Bacteria;p__Firmicutes;c__Clostridia;o__Clostridiales;f__;g__;s__
368490	4.1405	0.0418689	1	1	4	11.2	k__Bacteria;p__Firmicutes;c__Bacilli;o__Turicibacterales;f__Turicibacteraceae;g__Turicibacter;s__
339624	4.06778	0.0437088	1	1	0.9	7.1	k__Bacteria;p__Firmicutes;c__Clostridia;o__Clostridiales;f__Lachnospiraceae;g__;s__
306413	4.03805	0.0444853	1	1	0.1	1.1	k__Bacteria;p__Firmicutes;c__Clostridia;o__Clostridiales;f__Lachnospiraceae
2689396	4.03341	0.0446077	1	1	0.1	30.6	k__Bacteria;p__Proteobacteria;c__Gammaproteobacteria;o__Enterobacteriales;f__Enterobacteriaceae;g__;s__
287767	4.03094	0.0446731	1	1	0.5	1.5	k__Bacteria;p__Firmicutes;c__Clostridia;o__Clostridiales;f__Lachnospiraceae;g__Blautia;s__
514061	3.94287	0.0470704	1	1	6.6	1.2	k__Bacteria;p__Tenericutes;c__Mollicutes;o__RF39;f__;g__;s__
New.ReferenceOTU495	3.92617	0.04754	1	1	0.2	1.5	k__Bacteria;p__Firmicutes;c__Clostridia;o__Clostridiales;f__Clostridiaceae;g__;s__
260907	3.87917	0.0488888	1	1	0.1	0.7	k__Bacteria;p__Firmicutes;c__Clostridia;o__Clostridiales;f__;g__;s__
New.ReferenceOTU316	3.8477	0.0498143	1	1	2.2	57.2	k__Bacteria;p__Firmicutes;c__Clostridia;o__Clostridiales;f__;g__;s__
New.ReferenceOTU157	3.80732	0.0510291	1	1	2.6	16.1	k__Bacteria;p__Firmicutes;c__Clostridia;o__Clostridiales;f__Ruminococcaceae;g__Ruminococcus;s__
52163	3.7898	0.0515658	1	1	17.2	5.3	k__Bacteria;p__Firmicutes;c__Clostridia;o__Clostridiales;f__Lachnospiraceae;g__Butyrivibrio;s__
New.ReferenceOTU604	3.78788	0.051625	1	1	27.3	17.4	k__Bacteria;p__Bacteroidetes;c__Bacteroidia;o__Bacteroidales;f__[Paraprevotellaceae];g__CF231;s__
New.ReferenceOTU462	3.76705	0.0522717	1	1	4	8.3	k__Bacteria;p__Firmicutes;c__Clostridia;o__Clostridiales;f__Lachnospiraceae;g__;s__
349444	3.73556	0.053266	1	1	0.1	0.7	k__Bacteria;p__Firmicutes;c__Clostridia;o__Clostridiales;f__Ruminococcaceae;g__;s__
842941	3.73556	0.053266	1	1	0.6	0.1	k__Bacteria;p__Actinobacteria;c__Actinobacteria;o__Actinomycetales;f__Microbacteriaceae
349539	3.73556	0.053266	1	1	0.1	0.6	k__Bacteria;p__TM7;c__TM7-3;o__CW040;f__F16;g__;s__
4428714	3.70284	0.0543199	1	1	2.6	4.7	k__Bacteria;p__Tenericutes;c__Mollicutes;o__RF39;f__;g__;s__
288839	3.65435	0.055923	1	1	4.2	0.4	k__Bacteria;p__Firmicutes;c__Clostridia;o__Clostridiales;f__Ruminococcaceae;g__;s__
New.ReferenceOTU466	3.62198	0.0570209	1	1	91.6	5.8	k__Bacteria;p__Bacteroidetes;c__Bacteroidia;o__Bacteroidales;f__p-2534-18B5;g__;s__
New.ReferenceOTU252	3.53317	0.0601526	1	1	2.5	6.2	k__Bacteria;p__Bacteroidetes;c__Bacteroidia;o__Bacteroidales;f__;g__;s__
168046	3.52994	0.0602699	1	1	2.3	0.8	k__Bacteria;p__Firmicutes;c__Clostridia;o__Clostridiales;f__;g__;s__
590015	3.51445	0.0608358	1	1	0.2	1.4	k__Bacteria;p__Firmicutes;c__Clostridia;o__Clostridiales;f__;g__;s__
New.ReferenceOTU132	3.49036	0.0617272	1	1	4.1	14.7	k__Bacteria;p__Bacteroidetes;c__Bacteroidia;o__Bacteroidales;f__;g__;s__
191945	3.47442	0.0623245	1	1	1.4	9.6	k__Bacteria;p__Firmicutes;c__Clostridia;o__Clostridiales;f__;g__;s__
166099	3.45337	0.063123	1	1	14.9	31.6	k__Bacteria;p__Firmicutes;c__Clostridia;o__Clostridiales;f__;g__;s__
4474215	3.44815	0.0633227	1	1	11.3	11.6	k__Bacteria;p__Firmicutes;c__Clostridia;o__Clostridiales;f__Lachnospiraceae;g__Epulopiscium;s__
299137	3.40087	0.065162	1	1	2	0.3	k__Bacteria;p__Firmicutes;c__Clostridia;o__Clostridiales;f__Clostridiaceae
1107586	3.35294	0.067085	1	1	0.3	0	k__Bacteria;p__Firmicutes;c__Clostridia;o__Clostridiales;f__Lachnospiraceae;g__Coprococcus;s__
526278	3.35294	0.067085	1	1	0	0.3	k__Bacteria;p__Firmicutes;c__Clostridia;o__Clostridiales;f__;g__;s__
192773	3.35294	0.067085	1	1	0	0.3	k__Bacteria;p__Firmicutes;c__Clostridia;o__Clostridiales;f__Lachnospiraceae
215918	3.35294	0.067085	1	1	0.3	0	k__Bacteria;p__Firmicutes;c__Clostridia;o__Clostridiales;f__;g__;s__
4429608	3.35294	0.067085	1	1	0.3	0	k__Bacteria;p__Firmicutes;c__Clostridia;o__Clostridiales;f__Lachnospiraceae;g__;s__
287471	3.35294	0.067085	1	1	0	0.3	k__Bacteria;p__Firmicutes;c__Clostridia;o__Clostridiales;f__[Mogibacteriaceae];g__Mogibacterium;s__
3412718	3.35294	0.067085	1	1	0.3	0	k__Bacteria;p__Firmicutes;c__Clostridia;o__Clostridiales;f__Ruminococcaceae;g__;s__
204369	3.35294	0.067085	1	1	0	0.3	k__Bacteria;p__Firmicutes;c__Clostridia;o__Clostridiales;f__Christensenellaceae;g__;s__
292801	3.35294	0.067085	1	1	0	0.3	k__Bacteria;p__Firmicutes;c__Clostridia;o__Clostridiales;f__Ruminococcaceae;g__;s__
4232048	3.35294	0.067085	1	1	0.3	0	k__Bacteria;p__Firmicutes;c__Clostridia;o__Clostridiales;f__Lachnospiraceae;g__Dorea;s__
210165	3.35294	0.067085	1	1	0	0.3	k__Bacteria;p__Firmicutes;c__Clostridia;o__Clostridiales;f__Ruminococcaceae;g__;s__
4328189	3.35294	0.067085	1	1	0	0.3	k__Bacteria;p__Proteobacteria;c__Gammaproteobacteria;o__Enterobacteriales;f__Enterobacteriaceae
317892	3.35294	0.067085	1	1	0	0.3	k__Bacteria;p__Firmicutes;c__Clostridia;o__Clostridiales;f__Lachnospiraceae
541354	3.35294	0.067085	1	1	0.3	0	k__Bacteria;p__Firmicutes;c__Clostridia;o__Clostridiales;f__;g__;s__
3504555	3.35294	0.067085	1	1	0	0.3	k__Bacteria;p__Proteobacteria;c__Gammaproteobacteria;o__Alteromonadales;f__Alteromonadaceae;g__Marinobacter;s__
271670	3.35294	0.067085	1	1	0.3	0	k__Bacteria;p__Firmicutes;c__Clostridia;o__Clostridiales;f__Lachnospiraceae;g__Blautia;s__
511624	3.35294	0.067085	1	1	0	0.3	k__Bacteria;p__Firmicutes;c__Clostridia;o__Clostridiales;f__;g__;s__
561290	3.35294	0.067085	1	1	0	0.3	k__Bacteria;p__Bacteroidetes;c__Bacteroidia;o__Bacteroidales;f__;g__;s__
207718	3.35294	0.067085	1	1	0	0.3	k__Bacteria;p__Firmicutes;c__Clostridia;o__Clostridiales;f__;g__;s__
217060	3.35294	0.067085	1	1	0.3	0	k__Bacteria;p__Firmicutes;c__Clostridia;o__Clostridiales;f__Lachnospiraceae;g__Anaerostipes;s__
182647	3.35294	0.067085	1	1	0	0.3	k__Bacteria;p__Firmicutes;c__Clostridia;o__Clostridiales;f__;g__;s__
243911	3.34697	0.0673289	1	1	1.3	2.6	k__Bacteria;p__Firmicutes;c__Clostridia;o__Clostridiales;f__[Mogibacteriaceae];g__Mogibacterium;s__
255603	3.3349	0.0678243	1	1	0.6	1.5	k__Bacteria;p__Firmicutes;c__Clostridia;o__Clostridiales;f__Lachnospiraceae;g__;s__
290030	3.33333	0.0678892	1	1	0	0.4	k__Bacteria;p__Firmicutes;c__Clostridia;o__Clostridiales;f__Lachnospiraceae;g__;s__
1136950	3.33333	0.0678892	1	1	0.4	0	k__Bacteria;p__Firmicutes;c__Bacilli;o__Bacillales;f__Bacillaceae;g__Bacillus;s__flexus
463204	3.33333	0.0678892	1	1	0	0.4	k__Bacteria;p__Proteobacteria;c__Gammaproteobacteria;o__Enterobacteriales;f__Enterobacteriaceae;g__Erwinia;s__dispersa
3487872	3.33333	0.0678892	1	1	0.5	0	k__Bacteria;p__Firmicutes;c__Clostridia;o__Clostridiales;f__Peptostreptococcaceae;g__;s__
153989	3.33333	0.0678892	1	1	0	0.5	k__Bacteria;p__Firmicutes;c__Clostridia;o__Clostridiales;f__;g__;s__
810399	3.33333	0.0678892	1	1	0	0.5	k__Bacteria;p__Firmicutes;c__Bacilli;o__Lactobacillales;f__;g__;s__
620189	3.33333	0.0678892	1	1	0	0.5	k__Bacteria;p__Proteobacteria;c__Alphaproteobacteria;o__Sphingomonadales;f__Sphingomonadaceae;g__Novosphingobium;s__
1047075	3.33333	0.0678892	1	1	0	0.4	k__Bacteria;p__Actinobacteria;c__Actinobacteria;o__Actinomycetales;f__Nocardioidaceae;g__;s__
4478861	3.33333	0.0678892	1	1	0	0.4	k__Bacteria;p__Proteobacteria;c__Gammaproteobacteria;o__Pseudomonadales;f__Pseudomonadaceae;g__Pseudomonas;s__
4416113	3.33333	0.0678892	1	1	0	0.5	k__Bacteria;p__Proteobacteria;c__Gammaproteobacteria;o__Enterobacteriales;f__Enterobacteriaceae;g__;s__
392887	3.33333	0.0678892	1	1	0	0.4	k__Bacteria;p__Firmicutes;c__Clostridia;o__Clostridiales;f__Lachnospiraceae;g__;s__
637954	3.33333	0.0678892	1	1	0	1.6	k__Bacteria;p__Actinobacteria;c__Actinobacteria;o__Actinomycetales;f__Micrococcaceae;g__Arthrobacter;s__
3868285	3.33333	0.0678892	1	1	0.4	0	k__Bacteria;p__Firmicutes;c__Clostridia;o__Clostridiales;f__;g__;s__
43159	3.33333	0.0678892	1	1	0.5	0	k__Bacteria;p__Firmicutes;c__Clostridia;o__Clostridiales;f__;g__;s__
4354477	3.33333	0.0678892	1	1	0	2.9	k__Bacteria;p__Proteobacteria;c__Gammaproteobacteria;o__Enterobacteriales;f__Enterobacteriaceae;g__;s__
12290	3.33333	0.0678892	1	1	0	0.8	k__Bacteria;p__Actinobacteria;c__Actinobacteria;o__Actinomycetales;f__Microbacteriaceae
291111	3.33333	0.0678892	1	1	0.9	0	k__Bacteria;p__Firmicutes;c__Clostridia;o__Clostridiales;f__Ruminococcaceae;g__;s__
4449458	3.33333	0.0678892	1	1	0.5	0	k__Bacteria;p__Proteobacteria;c__Gammaproteobacteria;o__Pseudomonadales;f__Moraxellaceae;g__Acinetobacter;s__
879040	3.33333	0.0678892	1	1	0	0.4	k__Bacteria;p__Proteobacteria;c__Alphaproteobacteria;o__Sphingomonadales;f__Sphingomonadaceae;g__Kaistobacter;s__
193480	3.33333	0.0678892	1	1	0.5	0	k__Bacteria;p__Firmicutes;c__Clostridia;o__Clostridiales;f__Lachnospiraceae;g__;s__
New.ReferenceOTU426	3.33333	0.0678892	1	1	0	0.4	k__Bacteria;p__Bacteroidetes;c__Bacteroidia;o__Bacteroidales;f__Bacteroidaceae;g__5-7N15;s__
New.ReferenceOTU209	3.33333	0.0678892	1	1	0.4	0	k__Bacteria;p__Firmicutes;c__Clostridia;o__Clostridiales;f__Clostridiaceae;g__;s__
304482	3.32685	0.0681574	1	1	0	1	k__Bacteria;p__Bacteroidetes;c__Bacteroidia;o__Bacteroidales;f__[Paraprevotellaceae];g__CF231;s__
2458172	3.32685	0.0681574	1	1	0	1.4	k__Bacteria;p__Proteobacteria;c__Alphaproteobacteria;o__Rhizobiales;f__Brucellaceae;g__Ochrobactrum;s__
2693224	3.32685	0.0681574	1	1	0	0.8	k__Bacteria;p__Proteobacteria;c__Alphaproteobacteria;o__Sphingomonadales;f__Sphingomonadaceae;g__;s__
289923	3.32685	0.0681574	1	1	0	5.5	k__Bacteria;p__Actinobacteria;c__Actinobacteria;o__Actinomycetales;f__Micrococcaceae;g__Arthrobacter;s__
181291	3.32685	0.0681574	1	1	0	2.4	k__Bacteria;p__Firmicutes;c__Clostridia;o__Clostridiales;f__Lachnospiraceae;g__;s__
837396	3.32685	0.0681574	1	1	2.3	0	k__Bacteria;p__Firmicutes;c__Clostridia;o__Clostridiales;f__;g__;s__
2084364	3.32685	0.0681574	1	1	0	2	k__Bacteria;p__Proteobacteria;c__Gammaproteobacteria;o__Enterobacteriales;f__Enterobacteriaceae;g__;s__
847896	3.32685	0.0681574	1	1	0	0.6	k__Bacteria;p__Firmicutes;c__Clostridia;o__Clostridiales;f__Lachnospiraceae;g__Butyrivibrio;s__
316412	3.32685	0.0681574	1	1	0	0.7	k__Bacteria;p__Bacteroidetes;c__Bacteroidia;o__Bacteroidales;f__;g__;s__
105974	3.32685	0.0681574	1	1	0	0.6	k__Bacteria;p__Firmicutes;c__Clostridia;o__Clostridiales;f__Lachnospiraceae;g__Butyrivibrio;s__
4350881	3.32685	0.0681574	1	1	0	0.7	k__Bacteria;p__Actinobacteria;c__Actinobacteria;o__Actinomycetales;f__Cellulomonadaceae;g__Oerskovia
4402368	3.32685	0.0681574	1	1	0.6	0	k__Bacteria;p__Firmicutes;c__Clostridia;o__Clostridiales;f__Lachnospiraceae;g__;s__
New.ReferenceOTU0	3.32685	0.0681574	1	1	0.9	0	k__Bacteria;p__Bacteroidetes;c__Bacteroidia;o__Bacteroidales;f__;g__;s__
New.ReferenceOTU523	3.32685	0.0681574	1	1	2	0	k__Bacteria;p__Bacteroidetes;c__Bacteroidia;o__Bacteroidales;f__;g__;s__
New.ReferenceOTU627	3.32685	0.0681574	1	1	0	1.2	k__Bacteria;p__Actinobacteria;c__Actinobacteria;o__Actinomycetales;f__Sanguibacteraceae;g__Sanguibacter;s__
New.ReferenceOTU392	3.32392	0.0682789	1	1	36.7	67.5	k__Bacteria;p__Bacteroidetes;c__Bacteroidia;o__Bacteroidales;f__;g__;s__
335941	3.3214	0.0683837	1	1	21.8	51.4	k__Bacteria;p__Firmicutes;c__Erysipelotrichi;o__Erysipelotrichales;f__Erysipelotrichaceae;g__Bulleidia;s__
351407	3.3048	0.0690776	1	1	3.2	4.6	k__Bacteria;p__Bacteroidetes;c__Bacteroidia;o__Bacteroidales;f__Prevotellaceae;g__Prevotella;s__
331350	3.29391	0.0695375	1	1	14.4	74.6	k__Bacteria;p__TM7;c__TM7-3;o__CW040;f__F16;g__;s__
295033	3.29143	0.0696424	1	1	38.3	80.4	k__Bacteria;p__Bacteroidetes;c__Bacteroidia;o__Bacteroidales;f__;g__;s__
2115	3.27305	0.0704267	1	1	0.4	1.6	k__Bacteria;p__Bacteroidetes;c__Bacteroidia;o__Bacteroidales;f__Prevotellaceae;g__Prevotella;s__
590911	3.25522	0.0711963	1	1	1.4	1.1	k__Bacteria;p__Bacteroidetes;c__Bacteroidia;o__Bacteroidales;f__;g__;s__
300285	3.1903	0.0740765	1	1	0.6	2.2	k__Bacteria;p__Firmicutes;c__Clostridia;o__Clostridiales;f__Clostridiaceae;g__;s__
New.ReferenceOTU174	3.18686	0.0742323	1	1	12	33.6	k__Bacteria;p__Firmicutes;c__Bacilli;o__Turicibacterales;f__Turicibacteraceae;g__Turicibacter;s__
New.ReferenceOTU36	3.16567	0.0752016	1	1	1	4.6	k__Bacteria;p__Firmicutes;c__Clostridia;o__Clostridiales;f__Ruminococcaceae;g__Ruminococcus;s__
306950	3.16406	0.0752756	1	1	0.8	2	k__Bacteria;p__Firmicutes;c__Clostridia;o__Clostridiales
New.ReferenceOTU43	3.15809	0.0755516	1	1	15.8	34.9	k__Archaea;p__Euryarchaeota;c__Methanobacteria;o__Methanobacteriales;f__Methanobacteriaceae;g__Methanobrevibacter;s__
180516	3.147	0.0760668	1	1	1.1	17.2	k__Bacteria;p__Firmicutes;c__Clostridia;o__Clostridiales;f__Peptostreptococcaceae;g__;s__
272980	3.12805	0.0769558	1	1	0.9	2.2	k__Bacteria;p__Firmicutes;c__Clostridia;o__Clostridiales;f__;g__;s__
110836	3.11998	0.0773376	1	1	0.4	1.2	k__Bacteria;p__Firmicutes;c__Clostridia;o__Clostridiales;f__Ruminococcaceae;g__;s__
289157	3.08313	0.0791082	1	1	2.9	17	k__Bacteria;p__Firmicutes;c__Clostridia;o__Clostridiales;f__;g__;s__
4327233	3.07769	0.0793734	1	1	0.3	1.5	k__Bacteria;p__Actinobacteria;c__Actinobacteria;o__Actinomycetales;f__Microbacteriaceae;g__Curtobacterium;s__
2123717	3.06821	0.0798374	1	1	3.4	1.2	k__Bacteria;p__Firmicutes;c__Clostridia;o__Clostridiales;f__Lachnospiraceae;g__;s__
592977	3.06516	0.0799871	1	1	0.6	2	k__Bacteria;p__Firmicutes;c__Clostridia;o__Clostridiales;f__Lachnospiraceae;g__Butyrivibrio;s__
300644	3.04115	0.0811784	1	1	11.2	20.6	k__Bacteria;p__Firmicutes;c__Clostridia;o__Clostridiales;f__Ruminococcaceae;g__Ruminococcus;s__
New.ReferenceOTU453	3.02593	0.0819435	1	1	1.7	6.8	k__Bacteria;p__Firmicutes;c__Clostridia;o__Clostridiales;f__;g__;s__
New.ReferenceOTU283	3.02003	0.0822418	1	1	1.3	4.8	k__Bacteria;p__Bacteroidetes;c__Bacteroidia;o__Bacteroidales;f__Bacteroidaceae;g__5-7N15;s__
New.ReferenceOTU451	3.01554	0.0824702	1	1	31.5	137.1	k__Bacteria;p__Bacteroidetes;c__Bacteroidia;o__Bacteroidales;f__;g__;s__
534988	3.00705	0.0829029	1	1	0.2	0.8	k__Bacteria;p__Firmicutes;c__Clostridia;o__Clostridiales;f__[Mogibacteriaceae];g__;s__
329390	3.00705	0.0829029	1	1	0.4	1.3	k__Bacteria;p__Firmicutes;c__Clostridia;o__Clostridiales;f__Ruminococcaceae;g__;s__
564267	2.98717	0.0839269	1	1	0.4	1	k__Bacteria;p__Firmicutes;c__Clostridia;o__Clostridiales;f__Ruminococcaceae;g__;s__
244436	2.98088	0.0842537	1	1	4.5	8.4	k__Bacteria;p__Cyanobacteria;c__4C0d-2;o__YS2;f__;g__;s__
New.ReferenceOTU563	2.9772	0.0844451	1	1	1.5	1.7	Unassigned
New.ReferenceOTU233	2.97609	0.0845033	1	1	1.6	0.5	k__Bacteria;p__Firmicutes;c__Clostridia;o__Clostridiales;f__Ruminococcaceae;g__;s__
New.ReferenceOTU338	2.97564	0.0845268	1	1	12.8	320.1	k__Bacteria;p__Actinobacteria;c__Actinobacteria;o__Bifidobacteriales;f__Bifidobacteriaceae;g__Bifidobacterium
New.ReferenceOTU17	2.96875	0.0848874	1	1	3.3	1.1	k__Bacteria;p__Firmicutes;c__Clostridia;o__Clostridiales;f__Ruminococcaceae;g__Ruminococcus;s__
137353	2.95054	0.085849	1	1	10.9	19	k__Bacteria;p__Firmicutes;c__Clostridia;o__Clostridiales;f__Lachnospiraceae;g__Coprococcus;s__
2142752	2.94	0.0864107	1	1	0.7	1.4	k__Bacteria;p__Firmicutes;c__Clostridia;o__Clostridiales;f__Christensenellaceae;g__;s__
347873	2.92589	0.0871691	1	1	0.4	3.5	k__Bacteria;p__Verrucomicrobia;c__Verruco-5;o__WCHB1-41;f__RFP12;g__;s__
316627	2.9192	0.0875315	1	1	8.1	62.6	k__Bacteria;p__Firmicutes;c__Clostridia;o__Clostridiales;f__Ruminococcaceae;g__Ruminococcus;s__
296290	2.8994	0.0886127	1	1	16.8	73.6	k__Bacteria;p__Firmicutes;c__Clostridia;o__Clostridiales;f__Lachnospiraceae;g__;s__
163857	2.85486	0.0910984	1	1	0.5	2.4	k__Bacteria;p__Proteobacteria;c__Gammaproteobacteria;o__Aeromonadales;f__Succinivibrionaceae;g__Succinivibrio;s__
48444	2.85369	0.0911648	1	1	10.2	4.6	k__Bacteria;p__Firmicutes;c__Clostridia;o__Clostridiales;f__Ruminococcaceae;g__Ruminococcus;s__
New.ReferenceOTU224	2.85147	0.0912903	1	1	3.9	40.1	k__Bacteria;p__Firmicutes;c__Clostridia;o__Clostridiales;f__[Mogibacteriaceae];g__Mogibacterium;s__
260716	2.83827	0.0920432	1	1	6.8	13.6	k__Bacteria;p__Firmicutes;c__Clostridia;o__Clostridiales;f__;g__;s__
New.ReferenceOTU296	2.81223	0.0935481	1	1	69.4	90.9	k__Bacteria;p__Bacteroidetes;c__Bacteroidia;o__Bacteroidales;f__;g__;s__
New.ReferenceOTU528	2.79487	0.0945662	1	1	42	22.3	k__Bacteria;p__Firmicutes;c__Clostridia;o__Clostridiales;f__Ruminococcaceae;g__;s__
260468	2.78899	0.094914	1	1	1.2	1.8	k__Bacteria;p__Firmicutes;c__Erysipelotrichi;o__Erysipelotrichales;f__Erysipelotrichaceae;g__p-75-a5;s__
13983	2.78878	0.0949265	1	1	4.4	11.4	k__Bacteria;p__Firmicutes;c__Clostridia;o__Clostridiales;f__Lachnospiraceae;g__Butyrivibrio;s__
329817	2.78878	0.0949265	1	1	5.7	13.8	k__Bacteria;p__Firmicutes;c__Clostridia;o__Clostridiales;f__Lachnospiraceae;g__;s__
New.ReferenceOTU81	2.77076	0.0960007	1	1	59.7	12.9	k__Bacteria;p__Bacteroidetes;c__Bacteroidia;o__Bacteroidales;f__;g__;s__
4297831	2.76867	0.096126	1	1	1	1.7	k__Bacteria;p__Firmicutes;c__Clostridia;o__Clostridiales;f__;g__;s__
287662	2.76571	0.0963037	1	1	196.4	525.1	k__Bacteria;p__Bacteroidetes;c__Bacteroidia;o__Bacteroidales;f__;g__;s__
347529	2.76571	0.0963037	1	1	2379.9	6079.9	k__Bacteria;p__Firmicutes;c__Bacilli;o__Turicibacterales;f__Turicibacteraceae;g__Turicibacter;s__
517583	2.75812	0.096762	1	1	0.9	2.4	k__Bacteria;p__Firmicutes;c__Clostridia;o__Clostridiales;f__Lachnospiraceae;g__Blautia;s__
New.ReferenceOTU560	2.75537	0.0969282	1	1	4.5	6.8	k__Bacteria;p__Firmicutes;c__Clostridia;o__Clostridiales;f__Ruminococcaceae;g__Oscillospira;s__
749770	2.74626	0.0974822	1	1	52.3	1	k__Bacteria;p__Verrucomicrobia;c__Verrucomicrobiae;o__Verrucomicrobiales;f__Verrucomicrobiaceae;g__Akkermansia;s__
313390	2.74368	0.0976395	1	1	20.4	2.2	k__Bacteria;p__Bacteroidetes;c__Bacteroidia;o__Bacteroidales;f__;g__;s__
299280	2.69832	0.100454	1	1	0.3	0.9	k__Bacteria;p__Firmicutes;c__Clostridia;o__Clostridiales;f__Ruminococcaceae;g__;s__
126	2.69823	0.100459	1	1	12.1	16.5	k__Archaea;p__Euryarchaeota;c__Methanobacteria;o__Methanobacteriales;f__Methanobacteriaceae;g__Methanobrevibacter;s__
4333897	2.69414	0.100718	1	1	0.1	10.4	k__Bacteria;p__Proteobacteria;c__Gammaproteobacteria;o__Enterobacteriales;f__Enterobacteriaceae;g__;s__
304400	2.69075	0.100932	1	1	0.3	0.9	k__Bacteria;p__Firmicutes;c__Clostridia;o__Clostridiales;f__;g__;s__
New.ReferenceOTU601	2.69064	0.100939	1	1	6.1	0.1	k__Bacteria;p__Firmicutes;c__Clostridia;o__Clostridiales;f__;g__;s__
4422405	2.68828	0.101089	1	1	0.3	1.6	k__Bacteria;p__Actinobacteria;c__Actinobacteria;o__Actinomycetales;f__Micrococcaceae;g__Micrococcus;s__
294022	2.67529	0.101917	1	1	1.9	1.1	k__Bacteria;p__Firmicutes;c__Clostridia;o__Clostridiales;f__Lachnospiraceae;g__Dorea;s__
New.ReferenceOTU568	2.66304	0.102704	1	1	7.4	9.3	k__Bacteria;p__Bacteroidetes;c__Bacteroidia;o__Bacteroidales;f__Bacteroidaceae;g__;s__
New.ReferenceOTU350	2.66	0.102901	1	1	15.4	9.8	k__Bacteria;p__Bacteroidetes;c__Bacteroidia;o__Bacteroidales;f__[Paraprevotellaceae];g__CF231;s__
4446320	2.6554	0.103199	1	1	56.8	16	k__Bacteria;p__Firmicutes;c__Clostridia;o__Clostridiales;f__Clostridiaceae;g__;s__
289706	2.6514	0.103459	1	1	30.5	15	k__Bacteria;p__Firmicutes;c__Clostridia;o__Clostridiales;f__Lachnospiraceae;g__;s__
New.ReferenceOTU186	2.65054	0.103515	1	1	59.4	17	k__Bacteria;p__Firmicutes;c__Clostridia;o__Clostridiales;f__Ruminococcaceae;g__;s__
4368466	2.64615	0.103801	1	1	0.6	2.4	k__Bacteria;p__Firmicutes;c__Clostridia;o__Clostridiales;f__[Mogibacteriaceae];g__;s__
322604	2.64062	0.104163	1	1	1.6	0.8	k__Bacteria;p__Firmicutes;c__Clostridia;o__Clostridiales
New.ReferenceOTU40	2.63284	0.104675	1	1	17.1	116	k__Bacteria;p__Bacteroidetes;c__Bacteroidia;o__Bacteroidales;f__p-2534-18B5;g__;s__
New.ReferenceOTU480	2.62295	0.105328	1	1	42	5	k__Bacteria;p__Firmicutes;c__Clostridia;o__Clostridiales;f__Veillonellaceae;g__Phascolarctobacterium;s__
327031	2.61057	0.106154	1	1	2.4	0.6	k__Bacteria;p__Firmicutes;c__Clostridia;o__Clostridiales;f__;g__;s__
New.ReferenceOTU19	2.60825	0.106309	1	1	41	935.8	k__Bacteria;p__Firmicutes;c__Bacilli;o__Turicibacterales;f__Turicibacteraceae;g__Turicibacter;s__
664795	2.58213	0.108076	1	1	7	55.8	k__Bacteria;p__Firmicutes;c__Clostridia;o__Clostridiales;f__Ruminococcaceae;g__;s__
4133116	2.57843	0.108329	1	1	1.6	0.2	k__Bacteria;p__Firmicutes;c__Clostridia;o__Clostridiales;f__;g__;s__
New.ReferenceOTU623	2.57843	0.108329	1	1	1	0.2	k__Bacteria;p__Firmicutes;c__Clostridia;o__Clostridiales
New.ReferenceOTU504	2.57843	0.108329	1	1	0.2	4.1	k__Bacteria;p__Tenericutes;c__Mollicutes;o__RF39;f__;g__;s__
New.ReferenceOTU304	2.54907	0.110359	1	1	0.8	24.6	k__Bacteria;p__Actinobacteria;c__Actinobacteria;o__Actinomycetales;f__Micrococcaceae;g__Arthrobacter;s__
4379957	2.53995	0.110998	1	1	1.1	0.1	k__Bacteria;p__Firmicutes;c__Clostridia;o__Clostridiales;f__Lachnospiraceae;g__Roseburia;s__
242298	2.53995	0.110998	1	1	0.9	0.1	k__Bacteria;p__Firmicutes;c__Clostridia;o__Clostridiales;f__Peptostreptococcaceae;g__;s__
188262	2.53995	0.110998	1	1	0.1	0.7	k__Bacteria;p__Firmicutes;c__Clostridia;o__Clostridiales;f__Lachnospiraceae;g__Roseburia;s__
New.ReferenceOTU259	2.53525	0.111329	1	1	6.7	16.4	k__Bacteria;p__Firmicutes;c__Clostridia;o__Clostridiales;f__Clostridiaceae;g__Clostridium;s__
29205	2.52492	0.112061	1	1	8.2	1	k__Bacteria;p__Firmicutes;c__Clostridia;o__Clostridiales;f__;g__;s__
526114	2.52482	0.112067	1	1	2.2	3.6	k__Bacteria;p__Firmicutes;c__Erysipelotrichi;o__Erysipelotrichales;f__Erysipelotrichaceae;g__;s__
New.ReferenceOTU434	2.51686	0.112634	1	1	8.9	6.5	k__Bacteria;p__Firmicutes;c__Clostridia;o__Clostridiales;f__Ruminococcaceae;g__;s__
820901	2.50412	0.113549	1	1	0.9	2.9	k__Bacteria;p__Cyanobacteria;c__4C0d-2;o__YS2;f__;g__;s__
512892	2.48553	0.114898	1	1	3.8	6.2	k__Bacteria;p__Firmicutes;c__Erysipelotrichi;o__Erysipelotrichales;f__Erysipelotrichaceae;g__;s__
New.ReferenceOTU444	2.4829	0.11509	1	1	0.9	3.2	k__Bacteria;p__Verrucomicrobia;c__Verruco-5;o__WCHB1-41;f__RFP12;g__;s__
New.ReferenceOTU362	2.42196	0.119645	1	1	0.3	181.9	k__Bacteria;p__Firmicutes;c__Bacilli;o__Bacillales;f__Planococcaceae;g__Paenisporosarcina;s__
72820	2.42146	0.119684	1	1	227.1	144.9	k__Bacteria;p__Actinobacteria;c__Actinobacteria;o__Bifidobacteriales;f__Bifidobacteriaceae;g__Bifidobacterium;s__
269531	2.41049	0.120525	1	1	57.6	32.9	k__Bacteria;p__Firmicutes;c__Clostridia;o__Clostridiales;f__Ruminococcaceae;g__Ruminococcus;s__
4383953	2.40867	0.120665	1	1	438.7	90.4	k__Bacteria;p__Firmicutes;c__Clostridia;o__Clostridiales;f__Clostridiaceae;g__;s__
4478502	2.4025	0.121142	1	1	0.5	0.1	k__Bacteria;p__Firmicutes;c__Clostridia;o__Clostridiales;f__;g__;s__
1139932	2.4025	0.121142	1	1	0.5	0.1	k__Bacteria;p__Proteobacteria;c__Gammaproteobacteria;o__Xanthomonadales;f__Xanthomonadaceae;g__;s__
355503	2.4025	0.121142	1	1	0.1	0.5	k__Bacteria;p__Firmicutes;c__Clostridia;o__Clostridiales;f__;g__;s__
523916	2.4025	0.121142	1	1	0.1	0.7	k__Bacteria;p__Firmicutes;c__Erysipelotrichi;o__Erysipelotrichales;f__Erysipelotrichaceae;g__;s__
525401	2.4025	0.121142	1	1	0.9	0.1	k__Bacteria;p__Firmicutes;c__Clostridia;o__Clostridiales;f__Lachnospiraceae;g__;s__
337579	2.4025	0.121142	1	1	0.1	0.5	k__Bacteria;p__Firmicutes;c__Erysipelotrichi;o__Erysipelotrichales;f__Erysipelotrichaceae;g__Bulleidia;s__
295145	2.4025	0.121142	1	1	0.1	0.5	k__Bacteria;p__Firmicutes;c__Clostridia;o__Clostridiales;f__Ruminococcaceae;g__;s__
New.ReferenceOTU221	2.4025	0.121142	1	1	0.1	2.9	k__Bacteria;p__Firmicutes;c__Clostridia;o__Clostridiales;f__Ruminococcaceae;g__;s__
4472551	2.37438	0.12334	1	1	0.2	3.4	k__Bacteria;p__Firmicutes;c__Clostridia;o__Clostridiales;f__Lachnospiraceae;g__Blautia;s__producta
344512	2.32423	0.127373	1	1	0.9	0.2	k__Bacteria;p__Firmicutes;c__Clostridia;o__Clostridiales;f__;g__;s__
187470	2.32178	0.127574	1	1	1.4	0.2	k__Bacteria;p__Firmicutes;c__Clostridia;o__Clostridiales;f__Lachnospiraceae
332830	2.31355	0.128251	1	1	18	7.8	k__Bacteria;p__Firmicutes;c__Clostridia;o__Clostridiales;f__Ruminococcaceae;g__;s__
New.ReferenceOTU213	2.30555	0.128913	1	1	9.8	15.3	k__Bacteria;p__Firmicutes;c__Clostridia;o__Clostridiales;f__Ruminococcaceae;g__;s__
324815	2.29261	0.129991	1	1	23.2	58.9	k__Bacteria;p__Firmicutes;c__Clostridia;o__Clostridiales;f__Ruminococcaceae;g__;s__
169738	2.29088	0.130136	1	1	70	103.9	k__Bacteria;p__Firmicutes;c__Clostridia;o__Clostridiales;f__Lachnospiraceae;g__Butyrivibrio;s__
806675	2.28571	0.13057	1	1	137.2	99.8	k__Bacteria;p__Firmicutes;c__Clostridia;o__Clostridiales;f__Lachnospiraceae;g__Butyrivibrio;s__
681370	2.28571	0.13057	1	1	3871.9	1950.1	k__Bacteria;p__Actinobacteria;c__Actinobacteria;o__Bifidobacteriales;f__Bifidobacteriaceae;g__Bifidobacterium;s__
153168	2.28571	0.13057	1	1	398.7	600.9	k__Archaea;p__Euryarchaeota;c__Methanobacteria;o__Methanobacteriales;f__Methanobacteriaceae;g__Methanobrevibacter;s__
137981	2.28316	0.130785	1	1	0.3	5.4	k__Bacteria;p__Actinobacteria;c__Actinobacteria;o__Actinomycetales;f__Micrococcaceae;g__;s__
576805	2.28	0.131052	1	1	0.1	0.4	k__Bacteria;p__Bacteroidetes;c__Bacteroidia;o__Bacteroidales;f__;g__;s__
2565100	2.28	0.131052	1	1	0.4	0.1	k__Bacteria;p__Firmicutes;c__Clostridia;o__Clostridiales;f__Lachnospiraceae;g__;s__
New.ReferenceOTU561	2.25597	0.1331	1	1	9.8	9.1	k__Bacteria;p__Firmicutes;c__Clostridia;o__Clostridiales;f__Ruminococcaceae;g__Ruminococcus;s__
4407030	2.25399	0.133271	1	1	3.3	2.6	k__Bacteria;p__Firmicutes;c__Clostridia;o__Clostridiales;f__Lachnospiraceae
321107	2.25315	0.133343	1	1	0.6	1.4	k__Bacteria;p__Firmicutes;c__Clostridia;o__Clostridiales;f__Lachnospiraceae;g__;s__
613697	2.24233	0.134279	1	1	4.8	7.7	k__Bacteria;p__Tenericutes;c__Mollicutes;o__RF39;f__;g__;s__
New.ReferenceOTU587	2.23331	0.135064	1	1	4.9	73.1	k__Bacteria;p__Firmicutes;c__Clostridia;o__Clostridiales;f__Clostridiaceae;g__;s__
300121	2.2327	0.135117	1	1	9.2	5.5	k__Bacteria;p__Firmicutes;c__Clostridia;o__Clostridiales;f__Ruminococcaceae;g__;s__
New.ReferenceOTU89	2.23154	0.135219	1	1	0.4	14.9	k__Bacteria;p__Actinobacteria;c__Actinobacteria;o__Bifidobacteriales;f__Bifidobacteriaceae;g__Bifidobacterium;s__
701221	2.22656	0.135655	1	1	1	0.2	k__Bacteria;p__Firmicutes;c__Clostridia;o__Clostridiales;f__Lachnospiraceae;g__Roseburia;s__
4303212	2.22367	0.13591	1	1	2.6	0.5	k__Bacteria;p__Firmicutes;c__Clostridia;o__Clostridiales;f__Ruminococcaceae;g__;s__
New.ReferenceOTU227	2.22367	0.13591	1	1	2.1	0.2	k__Bacteria;p__Verrucomicrobia;c__Verrucomicrobiae;o__Verrucomicrobiales;f__Verrucomicrobiaceae;g__Akkermansia;s__
New.ReferenceOTU607	2.22078	0.136164	1	1	3.6	0.6	k__Bacteria;p__Bacteroidetes;c__Bacteroidia;o__Bacteroidales;f__Bacteroidaceae;g__;s__
535500	2.20099	0.137922	1	1	5.1	13.2	k__Bacteria;p__Firmicutes;c__Clostridia;o__Clostridiales;f__[Mogibacteriaceae];g__Mogibacterium;s__
812596	2.19764	0.138222	1	1	85.1	25	k__Bacteria;p__Firmicutes;c__Clostridia;o__Clostridiales;f__Veillonellaceae;g__Anaerovibrio;s__
299087	2.19764	0.138222	1	1	4.2	10.6	k__Bacteria;p__Firmicutes;c__Clostridia;o__Clostridiales;f__[Mogibacteriaceae];g__Mogibacterium;s__
1101434	2.17912	0.139895	1	1	71.6	0.4	k__Bacteria;p__Firmicutes;c__Clostridia;o__Clostridiales;f__Ruminococcaceae;g__;s__
162169	2.17777	0.140017	1	1	107.7	132	k__Bacteria;p__Firmicutes;c__Clostridia;o__Clostridiales;f__Lachnospiraceae;g__Butyrivibrio;s__
537959	2.17665	0.140119	1	1	0.9	1.8	k__Bacteria;p__Firmicutes;c__Clostridia;o__Clostridiales;f__Ruminococcaceae;g__;s__
New.ReferenceOTU284	2.17057	0.140674	1	1	1.3	5.7	k__Bacteria;p__Firmicutes;c__Clostridia;o__Clostridiales;f__;g__;s__
New.ReferenceOTU310	2.16031	0.141616	1	1	12.5	8.6	k__Bacteria;p__Firmicutes;c__Clostridia;o__Clostridiales;f__Ruminococcaceae;g__;s__
354849	2.15245	0.142343	1	1	0.6	1.2	k__Bacteria;p__Firmicutes;c__Clostridia;o__Clostridiales;f__;g__;s__
137209	2.13925	0.143572	1	1	1.1	0.4	k__Bacteria;p__Firmicutes;c__Clostridia;o__Clostridiales;f__;g__;s__
264114	2.12856	0.144577	1	1	0.8	2.1	k__Bacteria;p__Firmicutes;c__Clostridia;o__Clostridiales;f__Ruminococcaceae;g__;s__
New.ReferenceOTU618	2.12847	0.144585	1	1	9.9	58.4	k__Bacteria;p__Firmicutes;c__Clostridia;o__Clostridiales;f__Ruminococcaceae;g__;s__
337285	2.12418	0.144991	1	1	0.7	1.9	k__Bacteria;p__Firmicutes;c__Clostridia;o__Clostridiales;f__;g__;s__
258946	2.11111	0.146233	1	1	0.2	0	k__Bacteria;p__Firmicutes;c__Clostridia;o__Clostridiales;f__Ruminococcaceae;g__Oscillospira;s__
3926480	2.11111	0.146233	1	1	0.2	0	k__Bacteria;p__Firmicutes;c__Clostridia;o__Clostridiales;f__Lachnospiraceae;g__Roseburia;s__
3330580	2.11111	0.146233	1	1	0	0.2	k__Bacteria;p__Proteobacteria;c__Gammaproteobacteria;o__Xanthomonadales;f__Xanthomonadaceae;g__;s__
826597	2.11111	0.146233	1	1	0.2	0	k__Bacteria;p__Actinobacteria;c__Actinobacteria;o__Actinomycetales;f__Kineosporiaceae;g__Kineosporia;s__
188199	2.11111	0.146233	1	1	0.2	0	k__Bacteria;p__Firmicutes;c__Clostridia;o__Clostridiales;f__Lachnospiraceae;g__Blautia;s__
830657	2.11111	0.146233	1	1	0	0.2	k__Bacteria;p__Gemmatimonadetes;c__Gemm-3;o__;f__;g__;s__
519680	2.11111	0.146233	1	1	0	0.2	k__Bacteria;p__Firmicutes;c__Clostridia;o__Clostridiales;f__Lachnospiraceae
526376	2.11111	0.146233	1	1	0	0.2	k__Bacteria;p__Firmicutes;c__Erysipelotrichi;o__Erysipelotrichales;f__Erysipelotrichaceae;g__;s__
342666	2.11111	0.146233	1	1	0.2	0	k__Bacteria;p__Firmicutes;c__Clostridia;o__Clostridiales;f__Clostridiaceae;g__;s__
195115	2.11111	0.146233	1	1	0.2	0	k__Bacteria;p__Firmicutes;c__Clostridia;o__Clostridiales;f__Lachnospiraceae;g__;s__
185281	2.11111	0.146233	1	1	0	0.2	k__Bacteria;p__Firmicutes;c__Clostridia;o__Clostridiales;f__Lachnospiraceae;g__Dorea;s__
307820	2.11111	0.146233	1	1	0	0.2	k__Bacteria;p__Firmicutes;c__Clostridia;o__Clostridiales;f__Ruminococcaceae;g__Ruminococcus;s__flavefaciens
352513	2.11111	0.146233	1	1	0	0.2	k__Bacteria;p__Planctomycetes;c__Planctomycetia;o__Pirellulales;f__Pirellulaceae;g__;s__
112026	2.11111	0.146233	1	1	0	0.2	k__Bacteria;p__Firmicutes;c__Bacilli;o__Lactobacillales;f__Lactobacillaceae;g__Lactobacillus;s__
330367	2.11111	0.146233	1	1	0	0.2	k__Bacteria;p__Firmicutes;c__Erysipelotrichi;o__Erysipelotrichales;f__Erysipelotrichaceae;g__Bulleidia;s__
843808	2.11111	0.146233	1	1	0	0.2	k__Bacteria;p__Firmicutes;c__Clostridia;o__Clostridiales;f__Ruminococcaceae;g__;s__
167204	2.11111	0.146233	1	1	0.2	0	k__Bacteria;p__Firmicutes;c__Clostridia;o__Clostridiales;f__Lachnospiraceae;g__;s__
4396250	2.11111	0.146233	1	1	0.2	0	k__Bacteria;p__Firmicutes;c__Clostridia;o__Clostridiales;f__Ruminococcaceae;g__;s__
311521	2.11111	0.146233	1	1	0.2	0	k__Bacteria;p__Firmicutes;c__Clostridia;o__Clostridiales;f__Lachnospiraceae;g__Blautia;s__
4369489	2.11111	0.146233	1	1	0	0.2	k__Bacteria;p__Proteobacteria;c__Gammaproteobacteria;o__Pseudomonadales;f__Pseudomonadaceae;g__Pseudomonas;s__veronii
307180	2.11111	0.146233	1	1	0.2	0	k__Bacteria;p__Firmicutes;c__Clostridia;o__Clostridiales;f__;g__;s__
317802	2.11111	0.146233	1	1	0	0.2	k__Bacteria;p__Bacteroidetes;c__Bacteroidia;o__Bacteroidales;f__Bacteroidaceae;g__5-7N15;s__
525156	2.11111	0.146233	1	1	0.4	0	k__Bacteria;p__Tenericutes;c__Mollicutes;o__RF39;f__;g__;s__
177230	2.11111	0.146233	1	1	0	0.2	k__Bacteria;p__Firmicutes;c__Clostridia;o__Clostridiales;f__Lachnospiraceae;g__;s__
297766	2.11111	0.146233	1	1	0	0.2	k__Bacteria;p__Firmicutes;c__Clostridia;o__Clostridiales;f__Ruminococcaceae;g__;s__
299639	2.11111	0.146233	1	1	0	0.2	k__Bacteria;p__Firmicutes;c__Clostridia;o__Clostridiales;f__Lachnospiraceae;g__;s__
4405482	2.11111	0.146233	1	1	0.2	0	k__Bacteria;p__Firmicutes;c__Clostridia;o__Clostridiales;f__Lachnospiraceae
823986	2.11111	0.146233	1	1	0	0.2	k__Bacteria;p__Firmicutes;c__Clostridia;o__Clostridiales;f__;g__;s__
132929	2.11111	0.146233	1	1	0.2	0	k__Bacteria;p__Firmicutes;c__Clostridia;o__Clostridiales;f__Lachnospiraceae;g__Coprococcus;s__
297114	2.11111	0.146233	1	1	0.2	0	k__Bacteria;p__Bacteroidetes;c__Bacteroidia;o__Bacteroidales;f__Bacteroidaceae;g__5-7N15;s__
397513	2.11111	0.146233	1	1	0	0.2	k__Bacteria;p__Bacteroidetes;c__Sphingobacteriia;o__Sphingobacteriales;f__Sphingobacteriaceae;g__Sphingobacterium;s__
1143645	2.11111	0.146233	1	1	0	0.6	k__Bacteria;p__Proteobacteria;c__Alphaproteobacteria;o__Sphingomonadales;f__Sphingomonadaceae;g__Sphingomonas;s__yabuuchiae
258461	2.11111	0.146233	1	1	0.2	0	k__Bacteria;p__Firmicutes;c__Clostridia;o__Clostridiales;f__Lachnospiraceae;g__Blautia;s__
316924	2.11111	0.146233	1	1	0	0.2	k__Bacteria;p__Proteobacteria;c__Alphaproteobacteria;o__Rhizobiales;f__Methylobacteriaceae;g__;s__
179014	2.11111	0.146233	1	1	0	0.2	k__Bacteria;p__Firmicutes;c__Clostridia;o__Clostridiales;f__Lachnospiraceae;g__Dorea;s__
28109	2.11111	0.146233	1	1	0	0.2	k__Bacteria;p__Actinobacteria;c__Actinobacteria;o__Bifidobacteriales;f__Bifidobacteriaceae;g__Bifidobacterium
369953	2.11111	0.146233	1	1	0	0.4	k__Bacteria;p__Proteobacteria;c__Alphaproteobacteria;o__Rhodospirillales;f__Acetobacteraceae;g__;s__
84373	2.11111	0.146233	1	1	0	0.2	k__Bacteria;p__Bacteroidetes;c__Bacteroidia;o__Bacteroidales;f__Prevotellaceae;g__Prevotella;s__
2797559	2.11111	0.146233	1	1	0.2	0	k__Bacteria;p__Firmicutes;c__Clostridia;o__Clostridiales;f__Lachnospiraceae;g__[Ruminococcus];s__gnavus
727513	2.11111	0.146233	1	1	0.2	0	k__Bacteria;p__Bacteroidetes;c__[Saprospirae];o__[Saprospirales];f__Chitinophagaceae;g__;s__
314277	2.11111	0.146233	1	1	0.6	0	k__Bacteria;p__Firmicutes;c__Clostridia;o__Clostridiales;f__Ruminococcaceae;g__;s__
306368	2.11111	0.146233	1	1	0	0.2	k__Bacteria;p__Firmicutes;c__Clostridia;o__Clostridiales;f__;g__;s__
4432889	2.11111	0.146233	1	1	0	0.2	k__Bacteria;p__Actinobacteria;c__Actinobacteria;o__Actinomycetales;f__Intrasporangiaceae
353897	2.11111	0.146233	1	1	0.2	0	k__Bacteria;p__Firmicutes;c__Clostridia;o__Clostridiales;f__Lachnospiraceae;g__Dorea;s__
351726	2.11111	0.146233	1	1	0	0.2	k__Bacteria;p__Bacteroidetes;c__Bacteroidia;o__Bacteroidales;f__;g__;s__
194925	2.11111	0.146233	1	1	0	0.2	k__Bacteria;p__Firmicutes;c__Clostridia;o__Clostridiales;f__Ruminococcaceae;g__;s__
130864	2.11111	0.146233	1	1	0.2	0	k__Bacteria;p__Firmicutes;c__Bacilli;o__Lactobacillales;f__Lactobacillaceae;g__Lactobacillus;s__iners
807329	2.11111	0.146233	1	1	0	0.2	k__Bacteria;p__Proteobacteria;c__Alphaproteobacteria;o__Rhodobacterales;f__Rhodobacteraceae;g__Rhodobacter;s__
583107	2.11111	0.146233	1	1	0.2	0	k__Bacteria;p__Bacteroidetes;c__Bacteroidia;o__Bacteroidales;f__Prevotellaceae;g__Prevotella;s__
683853	2.11111	0.146233	1	1	0.2	0	k__Bacteria;p__Bacteroidetes;c__Flavobacteriia;o__Flavobacteriales;f__Flavobacteriaceae;g__Flavobacterium;s__
4324985	2.11111	0.146233	1	1	0	0.2	k__Bacteria;p__Firmicutes;c__Clostridia;o__Clostridiales;f__Ruminococcaceae;g__;s__
251539	2.11111	0.146233	1	1	0	0.2	k__Bacteria;p__Proteobacteria;c__Deltaproteobacteria;o__Myxococcales
24546	2.11111	0.146233	1	1	0	0.2	k__Bacteria;p__Firmicutes;c__Clostridia;o__Clostridiales;f__Lachnospiraceae
169950	2.11111	0.146233	1	1	0.2	0	k__Bacteria;p__Bacteroidetes;c__Bacteroidia;o__Bacteroidales;f__Prevotellaceae;g__Prevotella;s__
254135	2.11111	0.146233	1	1	0.2	0	k__Bacteria;p__Bacteroidetes;c__Bacteroidia;o__Bacteroidales;f__;g__;s__
198422	2.11111	0.146233	1	1	0	0.2	k__Bacteria;p__Firmicutes;c__Clostridia;o__Clostridiales;f__Lachnospiraceae;g__;s__
192210	2.11111	0.146233	1	1	0.2	0	k__Bacteria;p__Firmicutes;c__Clostridia;o__Clostridiales;f__Lachnospiraceae
287502	2.11111	0.146233	1	1	0.2	0	k__Bacteria;p__Firmicutes;c__Clostridia;o__Clostridiales;f__Clostridiaceae;g__Clostridium;s__
266952	2.11111	0.146233	1	1	0	0.2	k__Bacteria;p__Firmicutes;c__Clostridia;o__Clostridiales;f__[Mogibacteriaceae];g__Mogibacterium;s__
287998	2.11111	0.146233	1	1	0	0.2	k__Bacteria;p__Firmicutes;c__Clostridia;o__Clostridiales;f__Ruminococcaceae;g__;s__
635096	2.11111	0.146233	1	1	0.2	0	k__Bacteria;p__Actinobacteria;c__Actinobacteria;o__Actinomycetales;f__Microbacteriaceae
317199	2.11111	0.146233	1	1	0	0.2	k__Bacteria;p__Firmicutes;c__Clostridia;o__Clostridiales;f__Lachnospiraceae;g__;s__
180725	2.11111	0.146233	1	1	0.2	0	k__Bacteria;p__Firmicutes;c__Clostridia;o__Clostridiales;f__;g__;s__
821644	2.11111	0.146233	1	1	0.2	0	k__Bacteria;p__Actinobacteria;c__Actinobacteria;o__Actinomycetales;f__Microbacteriaceae;g__Leucobacter;s__
181572	2.11111	0.146233	1	1	0.2	0	k__Bacteria;p__Firmicutes;c__Clostridia;o__Clostridiales;f__Lachnospiraceae;g__;s__
805066	2.11111	0.146233	1	1	0.2	0	k__Bacteria;p__Firmicutes;c__Clostridia;o__Clostridiales;f__;g__;s__
4355436	2.11111	0.146233	1	1	0.2	0	k__Bacteria;p__Firmicutes;c__Clostridia;o__Clostridiales;f__Lachnospiraceae;g__;s__
577512	2.11111	0.146233	1	1	0.2	0	k__Bacteria;p__Firmicutes;c__Clostridia;o__Clostridiales;f__;g__;s__
312858	2.11111	0.146233	1	1	0	0.2	k__Bacteria;p__Firmicutes;c__Clostridia;o__Clostridiales;f__[Mogibacteriaceae];g__;s__
4447334	2.11111	0.146233	1	1	0	0.2	k__Bacteria;p__Proteobacteria;c__Alphaproteobacteria;o__Sphingomonadales;f__Sphingomonadaceae;g__Kaistobacter;s__
301924	2.11111	0.146233	1	1	0.2	0	k__Bacteria;p__Cyanobacteria;c__4C0d-2;o__YS2;f__;g__;s__
4435655	2.11111	0.146233	1	1	0.2	0	k__Bacteria;p__Proteobacteria;c__Alphaproteobacteria;o__RF32;f__;g__;s__
4402752	2.11111	0.146233	1	1	0	0.2	k__Bacteria;p__Firmicutes;c__Clostridia;o__Clostridiales;f__Veillonellaceae;g__Succiniclasticum;s__
3450454	2.11111	0.146233	1	1	0	0.2	k__Bacteria;p__Firmicutes;c__Clostridia;o__Clostridiales;f__Lachnospiraceae
259666	2.11111	0.146233	1	1	0	0.2	k__Bacteria;p__Bacteroidetes;c__Bacteroidia;o__Bacteroidales;f__[Paraprevotellaceae];g__;s__
608293	2.11111	0.146233	1	1	0	0.2	k__Bacteria;p__Proteobacteria;c__Alphaproteobacteria;o__Rhodobacterales;f__Rhodobacteraceae;g__;s__
110136	2.11111	0.146233	1	1	0.2	0	k__Bacteria;p__Firmicutes;c__Clostridia;o__Clostridiales;f__Dehalobacteriaceae;g__Dehalobacterium;s__
742519	2.11111	0.146233	1	1	0	0.2	k__Bacteria;p__Spirochaetes;c__Spirochaetes;o__Spirochaetales;f__Spirochaetaceae;g__Treponema;s__
189007	2.11111	0.146233	1	1	0.2	0	k__Bacteria;p__Firmicutes;c__Clostridia;o__Clostridiales;f__Lachnospiraceae;g__;s__
708184	2.11111	0.146233	1	1	0	0.2	k__Bacteria;p__Planctomycetes;c__Planctomycetia;o__Pirellulales;f__Pirellulaceae;g__;s__
1146349	2.11111	0.146233	1	1	0	0.2	k__Bacteria;p__Firmicutes;c__Clostridia;o__Clostridiales;f__Lachnospiraceae;g__Epulopiscium;s__
1120966	2.11111	0.146233	1	1	0	0.2	k__Bacteria;p__Proteobacteria;c__Betaproteobacteria;o__Burkholderiales;f__Comamonadaceae;g__;s__
274115	2.11111	0.146233	1	1	0	0.2	k__Bacteria;p__Firmicutes;c__Clostridia;o__Clostridiales;f__;g__;s__
322114	2.11111	0.146233	1	1	0.2	0	k__Bacteria;p__Firmicutes;c__Clostridia;o__Clostridiales;f__Lachnospiraceae;g__;s__
509838	2.11111	0.146233	1	1	0.2	0	k__Bacteria;p__Firmicutes;c__Clostridia;o__Clostridiales;f__;g__;s__
345354	2.11111	0.146233	1	1	0	0.2	k__Bacteria;p__Firmicutes;c__Clostridia;o__Clostridiales;f__Lachnospiraceae;g__;s__
347860	2.11111	0.146233	1	1	0.2	0	k__Bacteria;p__Firmicutes;c__Clostridia;o__Clostridiales;f__Lachnospiraceae;g__;s__
1002634	2.11111	0.146233	1	1	0.2	0	k__Bacteria;p__Firmicutes;c__Clostridia;o__Clostridiales;f__[Tissierellaceae];g__Anaerococcus;s__
515762	2.11111	0.146233	1	1	0.2	0	k__Bacteria;p__Firmicutes;c__Clostridia;o__Clostridiales;f__Ruminococcaceae;g__;s__
347413	2.11111	0.146233	1	1	0	0.2	k__Bacteria;p__Firmicutes;c__Clostridia;o__Clostridiales;f__Ruminococcaceae;g__;s__
274536	2.11111	0.146233	1	1	0	0.2	k__Bacteria;p__Firmicutes;c__Clostridia;o__Clostridiales;f__Lachnospiraceae;g__;s__
4396656	2.11111	0.146233	1	1	0.2	0	k__Bacteria;p__Firmicutes;c__Clostridia;o__Clostridiales;f__Clostridiaceae;g__;s__
161677	2.11111	0.146233	1	1	0.2	0	k__Bacteria;p__Proteobacteria;c__Gammaproteobacteria;o__Pseudomonadales;f__Moraxellaceae;g__Acinetobacter;s__
295023	2.11111	0.146233	1	1	0	0.2	k__Bacteria;p__Firmicutes;c__Clostridia;o__Clostridiales;f__Lachnospiraceae;g__Blautia;s__
313155	2.11111	0.146233	1	1	0.2	0	k__Bacteria;p__Firmicutes;c__Clostridia;o__Clostridiales;f__Ruminococcaceae;g__;s__
New.ReferenceOTU416	2.11111	0.146233	1	1	0	0.4	k__Bacteria;p__Firmicutes;c__Clostridia;o__Clostridiales;f__Ruminococcaceae;g__;s__
New.ReferenceOTU199	2.11111	0.146233	1	1	0	0.2	k__Bacteria;p__Firmicutes;c__Clostridia;o__Clostridiales;f__Ruminococcaceae;g__;s__
New.ReferenceOTU95	2.11111	0.146233	1	1	0	0.2	k__Bacteria;p__Tenericutes;c__Mollicutes;o__RF39;f__;g__;s__
New.ReferenceOTU393	2.11111	0.146233	1	1	0	0.2	k__Bacteria;p__Firmicutes;c__Clostridia;o__Clostridiales;f__Ruminococcaceae;g__;s__
New.ReferenceOTU277	2.11111	0.146233	1	1	0	0.2	Unassigned
509596	2.10633	0.14669	1	1	0.7	3.5	k__Bacteria;p__Firmicutes;c__Clostridia;o__Clostridiales;f__;g__;s__
802787	2.10526	0.146793	1	1	0	0.5	k__Bacteria;p__Proteobacteria;c__Gammaproteobacteria;o__Enterobacteriales;f__Enterobacteriaceae;g__Erwinia
4337815	2.10526	0.146793	1	1	197.3	0	k__Bacteria;p__Firmicutes;c__Clostridia;o__Clostridiales;f__Clostridiaceae;g__;s__
103074	2.10526	0.146793	1	1	0	0.3	k__Bacteria;p__Bacteroidetes;c__Bacteroidia;o__Bacteroidales;f__;g__;s__
1144378	2.10526	0.146793	1	1	0	0.3	k__Bacteria;p__Proteobacteria;c__Alphaproteobacteria;o__Sphingomonadales;f__Sphingomonadaceae;g__Sphingomonas;s__
4400098	2.10526	0.146793	1	1	0	0.3	k__Bacteria;p__Bacteroidetes;c__Flavobacteriia;o__Flavobacteriales;f__Flavobacteriaceae;g__Flavobacterium;s__
715885	2.10526	0.146793	1	1	0	0.3	k__Bacteria;p__Proteobacteria;c__Alphaproteobacteria;o__Sphingomonadales;f__Sphingomonadaceae;g__Sphingomonas;s__
563591	2.10526	0.146793	1	1	0	0.5	k__Bacteria;p__Firmicutes;c__Clostridia;o__Clostridiales;f__Lachnospiraceae;g__;s__
110535	2.10526	0.146793	1	1	0	0.3	k__Bacteria;p__Firmicutes;c__Clostridia;o__Clostridiales;f__;g__;s__
4349261	2.10526	0.146793	1	1	0.4	0	k__Bacteria;p__Firmicutes;c__Clostridia;o__Clostridiales;f__;g__;s__
69910	2.10526	0.146793	1	1	0.3	0	k__Bacteria;p__Bacteroidetes;c__Bacteroidia;o__Bacteroidales;f__Prevotellaceae;g__Prevotella;s__
310979	2.10526	0.146793	1	1	0.3	0	k__Bacteria;p__Firmicutes;c__Clostridia;o__Clostridiales;f__;g__;s__
566243	2.10526	0.146793	1	1	0	0.3	k__Bacteria;p__Proteobacteria;c__Gammaproteobacteria;o__Enterobacteriales;f__Enterobacteriaceae;g__;s__
1896700	2.10526	0.146793	1	1	0.3	0	k__Bacteria;p__Firmicutes;c__Clostridia;o__Clostridiales;f__Clostridiaceae
534578	2.10526	0.146793	1	1	0	0.3	k__Bacteria;p__Firmicutes;c__Clostridia;o__Clostridiales;f__Caldicoprobacteraceae;g__Caldicoprobacter;s__
533298	2.10526	0.146793	1	1	0.3	0	k__Bacteria;p__Proteobacteria;c__Gammaproteobacteria;o__Aeromonadales;f__Succinivibrionaceae;g__Succinivibrio;s__
25461	2.10526	0.146793	1	1	0	0.8	k__Bacteria;p__Firmicutes;c__Clostridia;o__Clostridiales;f__Ruminococcaceae;g__;s__
3610691	2.10526	0.146793	1	1	0.3	0	k__Bacteria;p__Proteobacteria;c__Gammaproteobacteria;o__Enterobacteriales;f__Enterobacteriaceae;g__Proteus;s__
2122726	2.10526	0.146793	1	1	0	0.3	k__Bacteria;p__Firmicutes;c__Clostridia;o__Clostridiales;f__Clostridiaceae;g__;s__
172998	2.10526	0.146793	1	1	0.3	0	k__Bacteria;p__Bacteroidetes;c__Bacteroidia;o__Bacteroidales;f__Prevotellaceae;g__Prevotella;s__
216587	2.10526	0.146793	1	1	0.3	0	k__Bacteria;p__Bacteroidetes;c__Bacteroidia;o__Bacteroidales;f__Prevotellaceae;g__Prevotella;s__
144713	2.10526	0.146793	1	1	0	1.6	k__Bacteria;p__Firmicutes;c__Bacilli;o__Bacillales;f__Paenibacillaceae;g__Paenibacillus;s__
338503	2.10526	0.146793	1	1	0	0.3	k__Bacteria;p__Firmicutes;c__Clostridia;o__Clostridiales;f__;g__;s__
101936	2.10526	0.146793	1	1	0	0.5	k__Bacteria;p__Firmicutes;c__Clostridia;o__Clostridiales;f__Lachnospiraceae;g__;s__
36647	2.10526	0.146793	1	1	0.6	0	k__Bacteria;p__Firmicutes;c__Clostridia;o__Clostridiales;f__;g__;s__
262716	2.10526	0.146793	1	1	0	0.5	k__Bacteria;p__Firmicutes;c__Clostridia;o__Clostridiales;f__Lachnospiraceae;g__;s__
301587	2.10526	0.146793	1	1	0	0.3	k__Bacteria;p__Spirochaetes;c__Spirochaetes;o__Spirochaetales;f__Spirochaetaceae;g__Treponema;s__
1870411	2.10526	0.146793	1	1	0	0.5	k__Bacteria;p__Firmicutes;c__Clostridia;o__Clostridiales;f__Clostridiaceae;g__;s__
555156	2.10526	0.146793	1	1	0	0.4	k__Bacteria;p__Planctomycetes;c__Planctomycetia;o__Pirellulales;f__Pirellulaceae;g__;s__
434336	2.10526	0.146793	1	1	0.5	0	k__Bacteria;p__Firmicutes;c__Clostridia;o__Clostridiales;f__;g__;s__
1090029	2.10526	0.146793	1	1	0	0.4	k__Bacteria;p__Actinobacteria;c__Actinobacteria;o__Actinomycetales;f__Sanguibacteraceae;g__Sanguibacter;s__
577316	2.10526	0.146793	1	1	0	0.3	k__Bacteria;p__Firmicutes;c__Clostridia;o__Clostridiales;f__;g__;s__
4314582	2.10526	0.146793	1	1	0	8.5	k__Bacteria;p__Firmicutes;c__Bacilli;o__Bacillales;f__Paenibacillaceae;g__Paenibacillus;s__
4430225	2.10526	0.146793	1	1	0	1.8	k__Bacteria;p__Firmicutes;c__Bacilli;o__Bacillales;f__Planococcaceae;g__Paenisporosarcina;s__
4417921	2.10526	0.146793	1	1	0	0.3	k__Bacteria;p__Bacteroidetes;c__[Saprospirae];o__[Saprospirales];f__Chitinophagaceae;g__Flavisolibacter;s__
1928156	2.10526	0.146793	1	1	0.4	0	k__Bacteria;p__Firmicutes;c__Clostridia;o__Clostridiales;f__Lachnospiraceae
1138007	2.10526	0.146793	1	1	0	0.3	k__Bacteria;p__Bacteroidetes;c__Sphingobacteriia;o__Sphingobacteriales;f__Sphingobacteriaceae;g__Sphingobacterium;s__
270842	2.10526	0.146793	1	1	0	0.5	k__Bacteria;p__Proteobacteria;c__Gammaproteobacteria;o__Pseudomonadales;f__Pseudomonadaceae;g__Pseudomonas;s__umsongensis
4452633	2.10526	0.146793	1	1	0	0.5	k__Bacteria;p__Firmicutes;c__Clostridia;o__Clostridiales;f__Clostridiaceae;g__;s__
1012948	2.10526	0.146793	1	1	0	0.3	k__Bacteria;p__Actinobacteria;c__Actinobacteria;o__Actinomycetales;f__Corynebacteriaceae;g__Corynebacterium;s__
292521	2.10526	0.146793	1	1	0	0.5	k__Bacteria;p__Actinobacteria;c__Actinobacteria;o__Bifidobacteriales;f__Bifidobacteriaceae;g__Bifidobacterium;s__
561826	2.10526	0.146793	1	1	0	0.5	k__Bacteria;p__Firmicutes;c__Clostridia;o__Clostridiales;f__Christensenellaceae;g__;s__
1028036	2.10526	0.146793	1	1	0	2.3	k__Bacteria;p__Firmicutes;c__Bacilli;o__Bacillales;f__Bacillaceae;g__Bacillus;s__
267039	2.10526	0.146793	1	1	0.3	0	k__Bacteria;p__Firmicutes;c__Clostridia;o__Clostridiales;f__Lachnospiraceae;g__Blautia;s__
656881	2.10526	0.146793	1	1	0	7	k__Bacteria;p__Proteobacteria;c__Gammaproteobacteria;o__Enterobacteriales;f__Enterobacteriaceae;g__;s__
178364	2.10526	0.146793	1	1	0	0.4	k__Bacteria;p__Firmicutes;c__Clostridia;o__Clostridiales;f__Clostridiaceae;g__;s__
748412	2.10526	0.146793	1	1	0	0.3	k__Bacteria;p__Proteobacteria;c__Alphaproteobacteria;o__Rhizobiales;f__Rhizobiaceae;g__Agrobacterium;s__
346868	2.10526	0.146793	1	1	0	0.3	k__Bacteria;p__Bacteroidetes;c__Bacteroidia;o__Bacteroidales;f__Prevotellaceae;g__Prevotella;s__
46567	2.10526	0.146793	1	1	0	0.6	k__Bacteria;p__Firmicutes;c__Clostridia;o__Clostridiales;f__Lachnospiraceae;g__Butyrivibrio;s__
267605	2.10526	0.146793	1	1	0	0.6	k__Bacteria;p__Firmicutes;c__Clostridia;o__Clostridiales;f__Lachnospiraceae;g__;s__
563439	2.10526	0.146793	1	1	0	0.4	k__Bacteria;p__Firmicutes;c__Clostridia;o__Clostridiales;f__[Mogibacteriaceae];g__Mogibacterium;s__
1009973	2.10526	0.146793	1	1	0.3	0	k__Bacteria;p__Proteobacteria;c__Alphaproteobacteria;o__Sphingomonadales;f__Sphingomonadaceae;g__Kaistobacter;s__
4476330	2.10526	0.146793	1	1	0.7	0	k__Bacteria;p__Firmicutes;c__Clostridia;o__Clostridiales;f__Lachnospiraceae;g__Coprococcus;s__
1106624	2.10526	0.146793	1	1	0	1.1	k__Bacteria;p__Verrucomicrobia;c__Opitutae;o__[Cerasicoccales];f__[Cerasicoccaceae];g__;s__
269956	2.10526	0.146793	1	1	0	0.3	k__Bacteria;p__Firmicutes;c__Clostridia;o__Clostridiales;f__;g__;s__
237444	2.10526	0.146793	1	1	0	1.2	k__Bacteria;p__Firmicutes;c__Bacilli;o__Lactobacillales;f__Streptococcaceae;g__Streptococcus;s__
340357	2.10526	0.146793	1	1	0	0.5	k__Bacteria;p__Firmicutes;c__Clostridia;o__Clostridiales;f__Lachnospiraceae;g__;s__
516576	2.10526	0.146793	1	1	0	0.4	k__Bacteria;p__Firmicutes;c__Clostridia;o__Clostridiales;f__Lachnospiraceae;g__;s__
4341734	2.10526	0.146793	1	1	0	0.3	k__Bacteria;p__Actinobacteria;c__Actinobacteria;o__Actinomycetales;f__Microbacteriaceae;g__;s__
182122	2.10526	0.146793	1	1	0	0.3	k__Bacteria;p__Firmicutes;c__Clostridia;o__Clostridiales;f__Lachnospiraceae;g__;s__
269930	2.10526	0.146793	1	1	0	0.4	k__Bacteria;p__Proteobacteria;c__Gammaproteobacteria;o__Pseudomonadales;f__Pseudomonadaceae;g__;s__
341094	2.10526	0.146793	1	1	0	0.4	k__Bacteria;p__Actinobacteria;c__Actinobacteria;o__Actinomycetales;f__Micrococcaceae;g__Arthrobacter;s__
321762	2.10526	0.146793	1	1	0	0.3	k__Bacteria;p__Tenericutes;c__Mollicutes;o__RF39;f__;g__;s__
289911	2.10526	0.146793	1	1	0	1.2	k__Bacteria;p__Firmicutes;c__Erysipelotrichi;o__Erysipelotrichales;f__Erysipelotrichaceae;g__Sharpea;s__p-3329-23G2
1126851	2.10526	0.146793	1	1	0	0.3	k__Bacteria;p__Firmicutes;c__Bacilli;o__Lactobacillales;f__Streptococcaceae;g__Streptococcus;s__
815828	2.10526	0.146793	1	1	0.3	0	k__Bacteria;p__Firmicutes;c__Clostridia;o__Clostridiales;f__;g__;s__
179040	2.10526	0.146793	1	1	0	2.6	k__Bacteria;p__Firmicutes;c__Bacilli;o__Bacillales;f__Paenibacillaceae;g__Paenibacillus;s__
303828	2.10526	0.146793	1	1	0	0.7	k__Bacteria;p__Firmicutes;c__Clostridia;o__Clostridiales;f__;g__;s__
4380154	2.10526	0.146793	1	1	0	2.1	k__Bacteria;p__Firmicutes;c__Bacilli;o__Bacillales;f__Bacillaceae;g__Bacillus;s__
584500	2.10526	0.146793	1	1	0.3	0	k__Bacteria;p__Proteobacteria;c__Epsilonproteobacteria;o__Campylobacterales;f__Campylobacteraceae;g__Arcobacter;s__
325384	2.10526	0.146793	1	1	0	1.5	k__Bacteria;p__Firmicutes;c__Clostridia;o__Clostridiales;f__Lachnospiraceae;g__Dorea;s__
3680006	2.10526	0.146793	1	1	0.3	0	k__Bacteria;p__Firmicutes;c__Clostridia;o__Clostridiales;f__Lachnospiraceae;g__Dorea;s__
195081	2.10526	0.146793	1	1	0	0.3	k__Bacteria;p__Firmicutes;c__Clostridia;o__Clostridiales;f__Lachnospiraceae;g__Dorea;s__
1790396	2.10526	0.146793	1	1	0.3	0	k__Bacteria;p__Proteobacteria;c__Gammaproteobacteria;o__Pseudomonadales;f__Moraxellaceae;g__Acinetobacter;s__
326833	2.10526	0.146793	1	1	0	0.3	k__Bacteria;p__Firmicutes;c__Clostridia;o__Clostridiales;f__Lachnospiraceae;g__Coprococcus;s__
142309	2.10526	0.146793	1	1	0	1.7	k__Bacteria;p__Firmicutes;c__Bacilli;o__Bacillales;f__Planococcaceae
446691	2.10526	0.146793	1	1	0	0.3	k__Bacteria;p__Firmicutes;c__Clostridia;o__Clostridiales;f__Ruminococcaceae;g__;s__
328207	2.10526	0.146793	1	1	0.3	0	k__Bacteria;p__Firmicutes;c__Clostridia;o__Clostridiales;f__Lachnospiraceae;g__;s__
289327	2.10526	0.146793	1	1	0	0.3	k__Bacteria;p__Firmicutes;c__Clostridia;o__Clostridiales;f__Ruminococcaceae;g__;s__
New.ReferenceOTU56	2.10526	0.146793	1	1	7.8	0	k__Bacteria;p__Proteobacteria;c__Gammaproteobacteria;o__Pseudomonadales;f__Moraxellaceae;g__;s__
New.ReferenceOTU346	2.10526	0.146793	1	1	0	0.4	k__Archaea;p__Euryarchaeota;c__Methanobacteria;o__Methanobacteriales;f__Methanobacteriaceae;g__Methanobrevibacter;s__
New.ReferenceOTU492	2.10526	0.146793	1	1	0	7.2	k__Bacteria;p__Firmicutes;c__Clostridia;o__Clostridiales;f__Ruminococcaceae;g__Ruminococcus;s__
New.ReferenceOTU538	2.10526	0.146793	1	1	0	0.3	k__Bacteria;p__Firmicutes;c__Clostridia;o__Clostridiales;f__Ruminococcaceae;g__;s__
2456812	2.1025	0.147059	1	1	0.3	1.1	k__Bacteria;p__Bacteroidetes;c__Bacteroidia;o__Bacteroidales;f__Prevotellaceae;g__Prevotella;s__
300053	2.09595	0.14769	1	1	630.9	300.8	k__Bacteria;p__Bacteroidetes;c__Bacteroidia;o__Bacteroidales;f__p-2534-18B5;g__;s__
13805	2.0898	0.148286	1	1	0.2	0.6	k__Bacteria;p__Firmicutes;c__Clostridia;o__Clostridiales;f__Veillonellaceae;g__Anaerovibrio;s__
530049	2.0806	0.149182	1	1	0.3	0.9	k__Bacteria;p__Firmicutes;c__Clostridia;o__Clostridiales;f__;g__;s__
293990	2.07098	0.150125	1	1	2.3	0.7	k__Bacteria;p__Firmicutes;c__Clostridia;o__Clostridiales;f__;g__;s__
291462	2.07064	0.150158	1	1	37.5	22.4	k__Bacteria;p__Firmicutes;c__Clostridia;o__Clostridiales;f__Lachnospiraceae;g__Butyrivibrio;s__
821401	2.06441	0.150773	1	1	143.7	248.6	k__Bacteria;p__Firmicutes;c__Clostridia;o__Clostridiales;f__Lachnospiraceae;g__Butyrivibrio;s__
842598	2.06286	0.150927	1	1	1329.5	1546	k__Archaea;p__Euryarchaeota;c__Methanobacteria;o__Methanobacteriales;f__Methanobacteriaceae;g__Methanobrevibacter;s__
248900	2.05066	0.15214	1	1	0.5	1.5	k__Bacteria;p__Firmicutes;c__Clostridia;o__Clostridiales;f__;g__;s__
New.ReferenceOTU553	2.04859	0.152348	1	1	4.8	6	k__Bacteria;p__Tenericutes;c__Mollicutes;o__RF39;f__;g__;s__
New.ReferenceOTU337	2.04179	0.153029	1	1	2	9.4	k__Bacteria;p__Firmicutes;c__Clostridia;o__Clostridiales;f__Ruminococcaceae;g__Ruminococcus;s__
174033	2.03504	0.15371	1	1	1.6	2	k__Bacteria;p__Firmicutes;c__Clostridia;o__Clostridiales;f__;g__;s__
3479426	2.03211	0.154007	1	1	4.2	2.6	k__Bacteria;p__Firmicutes;c__Clostridia;o__Clostridiales;f__Ruminococcaceae;g__;s__
New.ReferenceOTU34	2.02578	0.15465	1	1	2.5	30.7	k__Bacteria;p__Firmicutes;c__Clostridia;o__Clostridiales;f__Lachnospiraceae;g__;s__
509083	2.02247	0.154987	1	1	0.4	1.2	k__Bacteria;p__Actinobacteria;c__Coriobacteriia;o__Coriobacteriales;f__Coriobacteriaceae;g__;s__
258280	2.02245	0.154989	1	1	3.6	0.4	k__Bacteria;p__Firmicutes;c__Clostridia;o__Clostridiales;f__;g__;s__
New.ReferenceOTU6	2.02245	0.154989	1	1	75.9	9.3	k__Bacteria;p__Bacteroidetes;c__Bacteroidia;o__Bacteroidales;f__;g__;s__
New.ReferenceOTU77	2.02245	0.154989	1	1	84.6	8.9	k__Bacteria;p__Bacteroidetes;c__Bacteroidia;o__Bacteroidales;f__;g__;s__
New.ReferenceOTU99	2.02245	0.154989	1	1	56.4	2.9	k__Bacteria;p__Bacteroidetes;c__Bacteroidia;o__Bacteroidales;f__Bacteroidaceae;g__5-7N15;s__
4308666	2.02215	0.155019	1	1	2.4	1.6	k__Bacteria;p__Firmicutes;c__Clostridia;o__Clostridiales;f__Ruminococcaceae;g__;s__
344422	2.01617	0.155632	1	1	0.6	3.7	k__Bacteria;p__Firmicutes;c__Clostridia;o__Clostridiales;f__Lachnospiraceae;g__;s__
544035	2.00647	0.15663	1	1	2.5	4	k__Bacteria;p__Bacteroidetes;c__Bacteroidia;o__Bacteroidales;f__;g__;s__
607825	2.00647	0.15663	1	1	7	5	k__Bacteria;p__Firmicutes;c__Clostridia;o__Clostridiales;f__;g__;s__
207400	1.98085	0.159301	1	1	1.4	1.9	k__Bacteria;p__Cyanobacteria;c__4C0d-2;o__YS2;f__;g__;s__
New.ReferenceOTU353	1.97942	0.159451	1	1	9.2	27.4	k__Bacteria;p__Firmicutes;c__Clostridia;o__Clostridiales;f__Lachnospiraceae;g__Dorea;s__
New.ReferenceOTU120	1.97783	0.159619	1	1	21.6	71.7	k__Bacteria;p__Firmicutes;c__Clostridia;o__Clostridiales;f__Ruminococcaceae;g__;s__
336333	1.96755	0.160708	1	1	12.3	17.2	k__Bacteria;p__Firmicutes;c__Clostridia;o__Clostridiales;f__Eubacteriaceae;g__Anaerofustis;s__
New.ReferenceOTU125	1.96606	0.160866	1	1	16.2	25.1	k__Bacteria;p__Firmicutes;c__Erysipelotrichi;o__Erysipelotrichales;f__Erysipelotrichaceae;g__;s__
509073	1.96458	0.161025	1	1	17.5	24.6	k__Bacteria;p__Bacteroidetes;c__Bacteroidia;o__Bacteroidales;f__Bacteroidaceae;g__5-7N15;s__
New.ReferenceOTU193	1.96161	0.161341	1	1	19.4	33.5	k__Bacteria;p__Firmicutes;c__Bacilli;o__Turicibacterales;f__Turicibacteraceae;g__Turicibacter;s__
293779	1.95866	0.161657	1	1	141	450.5	k__Bacteria;p__Bacteroidetes;c__Bacteroidia;o__Bacteroidales;f__;g__;s__
102704	1.94719	0.16289	1	1	0.2	0.6	k__Bacteria;p__Firmicutes;c__Clostridia;o__Clostridiales;f__Lachnospiraceae;g__Blautia;s__
813331	1.94465	0.163165	1	1	0.2	0.9	k__Bacteria;p__Verrucomicrobia;c__Verruco-5;o__WCHB1-41;f__RFP12;g__;s__
4450010	1.94465	0.163165	1	1	0.2	0.6	k__Bacteria;p__Firmicutes;c__Clostridia;o__Clostridiales;f__Lachnospiraceae;g__;s__
269726	1.94465	0.163165	1	1	4.7	0.3	k__Bacteria;p__Bacteroidetes;c__Bacteroidia;o__Bacteroidales;f__S24-7;g__;s__
303843	1.94465	0.163165	1	1	14.3	2.5	k__Bacteria;p__Firmicutes;c__Clostridia;o__Clostridiales;f__Clostridiaceae;g__Clostridium;s__
908071	1.93455	0.164262	1	1	0.8	1.7	k__Bacteria;p__Bacteroidetes;c__Bacteroidia;o__Bacteroidales;f__;g__;s__
New.ReferenceOTU588	1.93455	0.164262	1	1	4.7	1.2	k__Bacteria;p__Firmicutes;c__Clostridia;o__Clostridiales;f__Lachnospiraceae;g__Coprococcus;s__
New.ReferenceOTU408	1.93455	0.164262	1	1	2.1	0.5	k__Bacteria;p__Firmicutes;c__Clostridia;o__Clostridiales;f__Dehalobacteriaceae;g__Dehalobacterium;s__
593686	1.93314	0.164415	1	1	1.7	3	k__Bacteria;p__Firmicutes;c__Clostridia;o__Clostridiales;f__Lachnospiraceae;g__Coprococcus;s__
New.ReferenceOTU7	1.93154	0.164591	1	1	4.2	6.5	k__Bacteria;p__Firmicutes;c__Clostridia;o__Clostridiales;f__;g__;s__
New.ReferenceOTU559	1.92674	0.165116	1	1	2.9	26.4	k__Bacteria;p__Firmicutes;c__Clostridia;o__Clostridiales;f__Ruminococcaceae;g__Ruminococcus;s__bromii
544678	1.91194	0.166748	1	1	0.3	1.1	k__Bacteria;p__Firmicutes;c__Clostridia;o__Clostridiales;f__Lachnospiraceae;g__;s__
New.ReferenceOTU295	1.90994	0.16697	1	1	0.3	1.2	k__Bacteria;p__Firmicutes;c__Clostridia;o__Clostridiales;f__Lachnospiraceae;g__Butyrivibrio;s__
New.ReferenceOTU126	1.90994	0.16697	1	1	1.8	0.3	k__Bacteria;p__Firmicutes;c__Clostridia;o__Clostridiales;f__Ruminococcaceae;g__;s__
316758	1.90825	0.167157	1	1	2	1	k__Bacteria;p__Tenericutes;c__Mollicutes;o__RF39;f__;g__;s__
New.ReferenceOTU235	1.88462	0.169811	1	1	2	11.4	k__Bacteria;p__Firmicutes;c__Clostridia;o__Clostridiales;f__Lachnospiraceae;g__;s__
New.ReferenceOTU556	1.88309	0.169983	1	1	6.9	11	k__Bacteria;p__Firmicutes;c__Clostridia;o__Clostridiales;f__;g__;s__
303417	1.88257	0.170042	1	1	4.4	14.7	k__Bacteria;p__Firmicutes;c__Clostridia;o__Clostridiales;f__Clostridiaceae;g__;s__
289968	1.87683	0.170695	1	1	12.6	13.8	k__Bacteria;p__Firmicutes;c__Clostridia;o__Clostridiales;f__[Mogibacteriaceae];g__Mogibacterium;s__
4348664	1.87255	0.171184	1	1	5.3	15.1	k__Bacteria;p__Bacteroidetes;c__Bacteroidia;o__Bacteroidales;f__Rikenellaceae;g__;s__
307692	1.86829	0.171672	1	1	13.7	53.1	k__Bacteria;p__Bacteroidetes;c__Bacteroidia;o__Bacteroidales;f__;g__;s__
921020	1.86687	0.171834	1	1	20.2	23.7	k__Bacteria;p__Tenericutes;c__Mollicutes;o__RF39;f__;g__;s__
270733	1.86122	0.172484	1	1	20.1	22	k__Bacteria;p__Firmicutes;c__Clostridia;o__Clostridiales;f__Ruminococcaceae;g__Ruminococcus;s__
New.ReferenceOTU614	1.86122	0.172484	1	1	25.2	29	k__Archaea;p__Euryarchaeota;c__Methanobacteria;o__Methanobacteriales;f__Methanobacteriaceae;g__Methanobrevibacter;s__
318446	1.85561	0.173132	1	1	167.7	55.5	k__Bacteria;p__Firmicutes;c__Clostridia;o__Clostridiales;f__Lachnospiraceae;g__Dorea;s__
248902	1.85282	0.173456	1	1	939.2	1387.8	k__Bacteria;p__Firmicutes;c__Bacilli;o__Turicibacterales;f__Turicibacteraceae;g__Turicibacter;s__
334670	1.83268	0.175812	1	1	3.4	7.6	k__Bacteria;p__Firmicutes;c__Clostridia;o__Clostridiales;f__Lachnospiraceae;g__Blautia;s__
New.ReferenceOTU103	1.8298	0.176152	1	1	13	48.1	k__Bacteria;p__Bacteroidetes;c__Bacteroidia;o__Bacteroidales;f__;g__;s__
187604	1.81059	0.178438	1	1	0.5	0.2	k__Bacteria;p__Firmicutes;c__Clostridia;o__Clostridiales;f__Lachnospiraceae;g__;s__
342200	1.81059	0.178438	1	1	0.6	0.3	k__Bacteria;p__Firmicutes;c__Clostridia;o__Clostridiales;f__Lachnospiraceae;g__Coprococcus;s__
New.ReferenceOTU326	1.81059	0.178438	1	1	0.5	0.2	k__Bacteria;p__Firmicutes;c__Clostridia;o__Clostridiales;f__Lachnospiraceae;g__Blautia;s__
198404	1.80352	0.179288	1	1	0.7	0.3	k__Bacteria;p__Firmicutes;c__Clostridia;o__Clostridiales;f__Lachnospiraceae;g__;s__
292180	1.79869	0.179871	1	1	2.2	13.6	k__Bacteria;p__Verrucomicrobia;c__Verruco-5;o__WCHB1-41;f__RFP12;g__;s__
319680	1.79058	0.180856	1	1	0.3	0.8	k__Bacteria;p__Firmicutes;c__Clostridia;o__Clostridiales;f__Lachnospiraceae;g__;s__
4389066	1.7794	0.182223	1	1	1.4	0.4	k__Bacteria;p__Firmicutes;c__Clostridia;o__Clostridiales;f__Clostridiaceae
192983	1.7794	0.182223	1	1	1.5	0.4	k__Bacteria;p__Firmicutes;c__Clostridia;o__Clostridiales;f__Lachnospiraceae;g__;s__
301891	1.77536	0.18272	1	1	4.1	7.3	k__Bacteria;p__Firmicutes;c__Clostridia;o__Clostridiales
274035	1.77034	0.18334	1	1	1	8.6	k__Bacteria;p__Tenericutes;c__Mollicutes;o__RF39;f__;g__;s__
4376828	1.76727	0.18372	1	1	92.1	44.4	k__Bacteria;p__Actinobacteria;c__Actinobacteria;o__Bifidobacteriales;f__Bifidobacteriaceae;g__Bifidobacterium;s__
105434	1.7566	0.185049	1	1	12.7	21	k__Bacteria;p__Firmicutes;c__Clostridia;o__Clostridiales;f__;g__;s__
New.ReferenceOTU86	1.75596	0.18513	1	1	7.1	11.5	k__Bacteria;p__Firmicutes;c__Clostridia;o__Clostridiales;f__Ruminococcaceae;g__;s__
556936	1.75399	0.185376	1	1	1.4	1.7	k__Bacteria;p__Cyanobacteria;c__4C0d-2;o__YS2;f__;g__;s__
New.ReferenceOTU605	1.75264	0.185546	1	1	30	16.1	k__Bacteria;p__Bacteroidetes;c__Bacteroidia;o__Bacteroidales;f__[Paraprevotellaceae];g__CF231;s__
333123	1.74456	0.186562	1	1	5	1.8	k__Bacteria;p__Firmicutes;c__Clostridia;o__Clostridiales;f__Ruminococcaceae;g__;s__
306558	1.72177	0.189465	1	1	1.9	2	k__Bacteria;p__Firmicutes;c__Clostridia;o__Clostridiales;f__Lachnospiraceae;g__;s__
272663	1.71852	0.189883	1	1	10.6	8.7	k__Bacteria;p__Firmicutes;c__Erysipelotrichi;o__Erysipelotrichales;f__Erysipelotrichaceae;g__Bulleidia;s__
105718	1.70132	0.192116	1	1	5.1	10	k__Bacteria;p__Spirochaetes;c__Spirochaetes;o__Spirochaetales;f__Spirochaetaceae;g__Treponema;s__
326539	1.70009	0.192276	1	1	1	0.4	k__Bacteria;p__Firmicutes;c__Clostridia;o__Clostridiales;f__;g__;s__
317779	1.69	0.193601	1	1	0.4	0.2	k__Bacteria;p__Bacteroidetes;c__Bacteroidia;o__Bacteroidales;f__[Paraprevotellaceae];g__CF231;s__
172296	1.6845	0.194327	1	1	1.3	147.2	k__Bacteria;p__Firmicutes;c__Clostridia;o__Clostridiales;f__Ruminococcaceae;g__Ruminococcus;s__
292967	1.67869	0.195099	1	1	2.5	3.7	k__Bacteria;p__Tenericutes;c__Mollicutes;o__RF39;f__;g__;s__
28702	1.6781	0.195177	1	1	6.2	2.4	k__Bacteria;p__Firmicutes;c__Clostridia;o__Clostridiales;f__;g__;s__
528722	1.67792	0.195201	1	1	16.8	17.7	k__Bacteria;p__Firmicutes;c__Clostridia;o__Clostridiales;f__Ruminococcaceae;g__;s__
582089	1.67676	0.195355	1	1	0.3	0.5	k__Bacteria;p__Firmicutes;c__Clostridia;o__Clostridiales;f__Ruminococcaceae;g__;s__
3275562	1.67676	0.195355	1	1	0.5	0.3	k__Bacteria;p__Firmicutes;c__Clostridia;o__Clostridiales;f__Lachnospiraceae;g__;s__
295055	1.67676	0.195355	1	1	0.4	0.5	k__Bacteria;p__Firmicutes;c__Clostridia;o__Clostridiales;f__Ruminococcaceae;g__;s__
3943186	1.67676	0.195355	1	1	0.5	0.4	k__Bacteria;p__Firmicutes;c__Clostridia;o__Clostridiales;f__Lachnospiraceae;g__;s__
361679	1.67676	0.195355	1	1	0.9	0.7	k__Bacteria;p__Firmicutes;c__Clostridia;o__Clostridiales;f__;g__;s__
516285	1.67676	0.195355	1	1	0.7	0.7	k__Bacteria;p__Proteobacteria;c__Alphaproteobacteria;o__Rhodospirillales;f__Acetobacteraceae;g__;s__
New.ReferenceOTU494	1.67676	0.195355	1	1	0.6	0.5	k__Bacteria;p__Firmicutes;c__Bacilli;o__Turicibacterales;f__Turicibacteraceae;g__Turicibacter;s__
328828	1.67435	0.195676	1	1	1.2	2.4	k__Bacteria;p__Firmicutes;c__Clostridia;o__Clostridiales;f__;g__;s__
323862	1.6724	0.195938	1	1	0.3	0.6	k__Bacteria;p__Firmicutes;c__Clostridia;o__Clostridiales;f__Lachnospiraceae;g__;s__
344111	1.67144	0.196065	1	1	0.4	0.9	k__Bacteria;p__Firmicutes;c__Clostridia;o__Clostridiales;f__;g__;s__
New.ReferenceOTU413	1.67144	0.196065	1	1	0.8	1.5	k__Bacteria;p__Firmicutes;c__Bacilli;o__Turicibacterales;f__Turicibacteraceae;g__Turicibacter;s__
352802	1.67022	0.196229	1	1	0.9	0.9	k__Bacteria;p__Bacteroidetes;c__Bacteroidia;o__Bacteroidales;f__Bacteroidaceae;g__;s__
300860	1.67022	0.196229	1	1	4.2	1.4	k__Bacteria;p__Firmicutes;c__Clostridia;o__Clostridiales;f__Ruminococcaceae;g__;s__
288752	1.67022	0.196229	1	1	1.4	1.8	k__Bacteria;p__Bacteroidetes;c__Bacteroidia;o__Bacteroidales;f__Bacteroidaceae;g__;s__
179785	1.66149	0.197403	1	1	0.6	1.7	k__Bacteria;p__Firmicutes;c__Clostridia;o__Clostridiales;f__Lachnospiraceae;g__;s__
289091	1.65766	0.19792	1	1	30.8	38.1	k__Bacteria;p__Firmicutes;c__Clostridia;o__Clostridiales;f__Lachnospiraceae;g__;s__
173378	1.65641	0.198089	1	1	41.9	81	k__Bacteria;p__Firmicutes;c__Clostridia;o__Clostridiales;f__Lachnospiraceae;g__Butyrivibrio;s__
291528	1.65392	0.198427	1	1	194.6	411.9	k__Bacteria;p__Bacteroidetes;c__Bacteroidia;o__Bacteroidales;f__;g__;s__
109634	1.65267	0.198596	1	1	80.3	131.2	k__Bacteria;p__Firmicutes;c__Clostridia;o__Clostridiales;f__[Mogibacteriaceae];g__Mogibacterium;s__
28914	1.6524	0.198633	1	1	1.4	2.9	k__Bacteria;p__Firmicutes;c__Clostridia;o__Clostridiales;f__Lachnospiraceae;g__Roseburia;s__
310786	1.65143	0.198765	1	1	504	1120	k__Bacteria;p__Firmicutes;c__Clostridia;o__Clostridiales;f__Ruminococcaceae;g__Ruminococcus;s__
169234	1.64581	0.19953	1	1	1.5	2.1	k__Bacteria;p__Firmicutes;c__Clostridia;o__Clostridiales;f__;g__;s__
515751	1.64581	0.19953	1	1	0.4	56.4	k__Bacteria;p__Firmicutes;c__Clostridia;o__Clostridiales;f__Ruminococcaceae;g__Ruminococcus;s__
308734	1.63954	0.200389	1	1	1.8	15.2	k__Bacteria;p__Firmicutes;c__Clostridia;o__Clostridiales;f__;g__;s__
292073	1.61727	0.203473	1	1	1	0.7	k__Bacteria;p__Firmicutes;c__Clostridia;o__Clostridiales;f__Lachnospiraceae;g__Dorea;s__
309161	1.61648	0.203583	1	1	4.6	4.3	k__Bacteria;p__Firmicutes;c__Clostridia;o__Clostridiales;f__Lachnospiraceae;g__;s__
528410	1.61145	0.204288	1	1	13.1	20	k__Bacteria;p__Firmicutes;c__Erysipelotrichi;o__Erysipelotrichales;f__Erysipelotrichaceae;g__[Eubacterium];s__dolichum
New.ReferenceOTU546	1.61145	0.204288	1	1	14.9	7.4	k__Bacteria;p__Bacteroidetes;c__Bacteroidia;o__Bacteroidales;f__Bacteroidaceae;g__5-7N15;s__
346761	1.60271	0.205519	1	1	18	8.2	k__Bacteria;p__Firmicutes;c__Clostridia;o__Clostridiales;f__Ruminococcaceae;g__;s__
672442	1.58673	0.207794	1	1	16.5	8.5	k__Bacteria;p__Firmicutes;c__Clostridia;o__Clostridiales;f__Ruminococcaceae;g__Ruminococcus;s__
14152	1.58188	0.20849	1	1	14.4	25.3	k__Bacteria;p__Firmicutes;c__Clostridia;o__Clostridiales;f__[Mogibacteriaceae];g__;s__
4336149	1.5805	0.208688	1	1	1	5	k__Bacteria;p__Firmicutes;c__Clostridia;o__Clostridiales;f__Ruminococcaceae;g__;s__
290241	1.57826	0.209011	1	1	35.1	21.8	k__Bacteria;p__Firmicutes;c__Clostridia;o__Clostridiales;f__Clostridiaceae;g__Clostridium
4327501	1.57706	0.209185	1	1	5	10.1	k__Bacteria;p__Proteobacteria;c__Gammaproteobacteria;o__Pseudomonadales;f__Pseudomonadaceae;g__Pseudomonas;s__
635524	1.57463	0.209536	1	1	0.3	1.5	k__Bacteria;p__Proteobacteria;c__Gammaproteobacteria;o__Xanthomonadales;f__Xanthomonadaceae;g__;s__
290033	1.57226	0.209878	1	1	5.8	9.5	k__Bacteria;p__Firmicutes;c__Clostridia;o__Clostridiales;f__Lachnospiraceae;g__Dorea;s__
522433	1.57157	0.20998	1	1	7.1	2.2	k__Bacteria;p__Firmicutes;c__Clostridia;o__Clostridiales;f__;g__;s__
New.ReferenceOTU107	1.57107	0.210052	1	1	83	118.3	k__Bacteria;p__Firmicutes;c__Clostridia;o__Clostridiales;f__Ruminococcaceae;g__;s__
291418	1.56881	0.21038	1	1	1.1	1.8	k__Bacteria;p__Firmicutes;c__Clostridia;o__Clostridiales;f__;g__;s__
New.ReferenceOTU262	1.5675	0.21057	1	1	323.9	182.8	k__Bacteria;p__Bacteroidetes;c__Bacteroidia;o__Bacteroidales;f__Bacteroidaceae;g__5-7N15;s__
534481	1.56657	0.210706	1	1	0.3	0.8	k__Bacteria;p__Firmicutes;c__Clostridia;o__Clostridiales;f__[Mogibacteriaceae];g__Mogibacterium;s__
314304	1.56197	0.211376	1	1	0.9	0.3	k__Bacteria;p__Firmicutes;c__Clostridia;o__Clostridiales;f__Lachnospiraceae;g__;s__
290322	1.56197	0.211376	1	1	0.3	0.9	k__Bacteria;p__Firmicutes;c__Clostridia;o__Clostridiales;f__Ruminococcaceae;g__;s__
175298	1.55005	0.213128	1	1	0.9	0.5	k__Bacteria;p__Firmicutes;c__Clostridia;o__Clostridiales;f__Ruminococcaceae;g__;s__
4426299	1.54869	0.213329	1	1	0.9	0.1	k__Bacteria;p__Actinobacteria;c__Actinobacteria;o__Bifidobacteriales;f__Bifidobacteriaceae;g__Bifidobacterium;s__
345995	1.54844	0.213366	1	1	3.4	0.6	k__Bacteria;p__Bacteroidetes;c__Bacteroidia;o__Bacteroidales;f__Bacteroidaceae;g__;s__
New.ReferenceOTU48	1.54844	0.213366	1	1	1.9	2.4	k__Bacteria;p__Firmicutes;c__Clostridia;o__Clostridiales;f__;g__;s__
162623	1.54683	0.213604	1	1	0.5	1.3	k__Bacteria;p__Firmicutes;c__Clostridia;o__Clostridiales;f__Lachnospiraceae;g__Roseburia;s__
3979725	1.54631	0.213681	1	1	0.1	3.9	k__Bacteria;p__Actinobacteria;c__Actinobacteria;o__Actinomycetales;f__Sanguibacteraceae;g__Sanguibacter;s__
291399	1.54631	0.213681	1	1	2.7	0.4	k__Bacteria;p__Firmicutes;c__Clostridia;o__Clostridiales;f__Ruminococcaceae;g__Ruminococcus;s__flavefaciens
335896	1.54611	0.21371	1	1	3.9	4.8	k__Bacteria;p__Firmicutes;c__Clostridia;o__Clostridiales;f__Eubacteriaceae;g__Pseudoramibacter_Eubacterium;s__
329058	1.54611	0.21371	1	1	1.7	2.4	k__Bacteria;p__Firmicutes;c__Erysipelotrichi;o__Erysipelotrichales;f__Erysipelotrichaceae;g__Bulleidia;s__
131386	1.54168	0.214368	1	1	2.6	3.8	k__Bacteria;p__Firmicutes;c__Clostridia;o__Clostridiales;f__Lachnospiraceae;g__;s__
180414	1.54084	0.214492	1	1	1.3	0.7	k__Bacteria;p__Firmicutes;c__Clostridia;o__Clostridiales;f__Lachnospiraceae;g__;s__
258263	1.53924	0.214731	1	1	1.2	20.2	k__Bacteria;p__TM7;c__TM7-3;o__CW040;f__F16;g__;s__
335032	1.53349	0.215589	1	1	0.8	2.8	k__Bacteria;p__Firmicutes;c__Clostridia;o__Clostridiales;f__;g__;s__
580633	1.53318	0.215636	1	1	2.8	4.7	k__Bacteria;p__Firmicutes;c__Clostridia;o__Clostridiales;f__[Mogibacteriaceae];g__;s__
295095	1.52836	0.216359	1	1	35.8	81.8	k__Bacteria;p__Firmicutes;c__Clostridia;o__Clostridiales;f__Clostridiaceae;g__Clostridium;s__
4315782	1.52285	0.217188	1	1	5.1	2.3	k__Bacteria;p__Firmicutes;c__Clostridia;o__Clostridiales;f__Ruminococcaceae;g__;s__
4404187	1.51409	0.218517	1	1	9.8	4.4	k__Bacteria;p__Firmicutes;c__Clostridia;o__Clostridiales;f__Lachnospiraceae;g__;s__
4306843	1.50939	0.219233	1	1	8.1	1.8	k__Bacteria;p__Firmicutes;c__Clostridia;o__Clostridiales;f__Ruminococcaceae;g__;s__
318315	1.49541	0.221378	1	1	1.2	1.9	k__Bacteria;p__Firmicutes;c__Clostridia;o__Clostridiales;f__Ruminococcaceae;g__;s__
New.ReferenceOTU620	1.49419	0.221568	1	1	1.2	46.1	k__Bacteria;p__Firmicutes;c__Clostridia;o__Clostridiales;f__Ruminococcaceae;g__Ruminococcus;s__
4353913	1.4878	0.222558	1	1	1.3	0.7	k__Bacteria;p__Firmicutes;c__Clostridia;o__Clostridiales;f__;g__;s__
New.ReferenceOTU380	1.4878	0.222558	1	1	1	0.6	k__Bacteria;p__Firmicutes;c__Clostridia;o__Clostridiales;f__Lachnospiraceae;g__;s__
84779	1.48327	0.223264	1	1	1.1	2.6	k__Bacteria;p__Firmicutes;c__Clostridia;o__Clostridiales;f__Ruminococcaceae;g__Ruminococcus;s__
205859	1.4818	0.223494	1	1	15.9	22.2	k__Bacteria;p__Firmicutes;c__Clostridia;o__Clostridiales;f__;g__;s__
292851	1.48067	0.22367	1	1	11.9	15.9	k__Bacteria;p__Firmicutes;c__Clostridia;o__Clostridiales;f__;g__;s__
4315790	1.4773	0.224198	1	1	70	13.1	k__Bacteria;p__Firmicutes;c__Clostridia;o__Clostridiales;f__Ruminococcaceae;g__;s__
1033413	1.47632	0.224351	1	1	1	0.2	k__Bacteria;p__Firmicutes;c__Bacilli;o__Lactobacillales;f__Enterococcaceae;g__Enterococcus;s__
New.ReferenceOTU406	1.4716	0.225093	1	1	2.9	3.5	k__Bacteria;p__Firmicutes;c__Clostridia;o__Clostridiales;f__Ruminococcaceae;g__;s__
4437589	1.47131	0.225139	1	1	2.3	7.4	k__Bacteria;p__Bacteroidetes;c__Bacteroidia;o__Bacteroidales;f__Bacteroidaceae;g__;s__
New.ReferenceOTU533	1.46949	0.225427	1	1	33.6	39	k__Bacteria;p__Bacteroidetes;c__Bacteroidia;o__Bacteroidales;f__;g__;s__
346769	1.46895	0.225512	1	1	3.6	43.7	k__Bacteria;p__Tenericutes;c__Mollicutes;o__RF39;f__;g__;s__
517545	1.46838	0.225602	1	1	38.8	58.9	k__Bacteria;p__Firmicutes;c__Clostridia;o__Clostridiales;f__Lachnospiraceae;g__;s__
163648	1.46396	0.226301	1	1	136.7	310.9	k__Bacteria;p__Spirochaetes;c__Spirochaetes;o__Spirochaetales;f__Spirochaetaceae;g__Treponema;s__
110829	1.45606	0.227558	1	1	1.3	3.4	k__Bacteria;p__Firmicutes;c__Clostridia;o__Clostridiales;f__;g__;s__
327629	1.45037	0.228469	1	1	0.7	0.5	k__Bacteria;p__Firmicutes;c__Clostridia;o__Clostridiales;f__Ruminococcaceae;g__;s__
308786	1.45028	0.228483	1	1	1.8	5.4	k__Bacteria;p__Firmicutes;c__Clostridia;o__Clostridiales;f__Ruminococcaceae;g__Ruminococcus;s__
569017	1.44454	0.229406	1	1	1.9	2.5	k__Bacteria;p__Firmicutes;c__Clostridia;o__Clostridiales;f__Ruminococcaceae;g__;s__
827522	1.43683	0.230654	1	1	7.7	1.6	k__Bacteria;p__Firmicutes;c__Clostridia;o__Clostridiales;f__;g__;s__
190320	1.42977	0.231803	1	1	1.9	3.7	k__Bacteria;p__Firmicutes;c__Clostridia;o__Clostridiales;f__Lachnospiraceae;g__Roseburia;s__faecis
New.ReferenceOTU1	1.42819	0.23206	1	1	2.6	69	k__Bacteria;p__Firmicutes;c__Erysipelotrichi;o__Erysipelotrichales;f__Erysipelotrichaceae;g__Coprobacillus;s__
335018	1.42204	0.233068	1	1	11.3	11.3	k__Bacteria;p__Firmicutes;c__Clostridia;o__Clostridiales;f__Ruminococcaceae;g__;s__
133961	1.41914	0.233546	1	1	0.1	0.5	k__Bacteria;p__Proteobacteria;c__Gammaproteobacteria;o__Pseudomonadales;f__Pseudomonadaceae;g__;s__
309795	1.41914	0.233546	1	1	0.5	0.1	k__Bacteria;p__Firmicutes;c__Clostridia;o__Clostridiales;f__Ruminococcaceae
334049	1.41695	0.233906	1	1	0.7	0.1	k__Bacteria;p__Firmicutes;c__Clostridia;o__Clostridiales;f__Ruminococcaceae;g__;s__
820764	1.41695	0.233906	1	1	1	0.1	k__Bacteria;p__Firmicutes;c__Clostridia;o__Clostridiales;f__Veillonellaceae;g__;s__
290262	1.41695	0.233906	1	1	0.8	0.1	k__Bacteria;p__Firmicutes;c__Clostridia;o__Clostridiales;f__Lachnospiraceae;g__Dorea;s__
327491	1.41695	0.233906	1	1	0.1	0.9	k__Bacteria;p__Firmicutes;c__Clostridia;o__Clostridiales;f__Christensenellaceae;g__;s__
351663	1.41695	0.233906	1	1	0.7	0.1	k__Bacteria;p__Firmicutes;c__Clostridia;o__Clostridiales;f__Ruminococcaceae;g__Ruminococcus;s__
175650	1.41695	0.233906	1	1	0.7	0.1	k__Bacteria;p__Firmicutes;c__Clostridia;o__Clostridiales;f__Lachnospiraceae;g__;s__
575519	1.41695	0.233906	1	1	0.1	1.2	k__Bacteria;p__Firmicutes;c__Clostridia;o__Clostridiales;f__Ruminococcaceae;g__Ruminococcus;s__
1120222	1.41695	0.233906	1	1	0.1	0.6	k__Bacteria;p__Firmicutes;c__Clostridia;o__Clostridiales;f__Lachnospiraceae;g__;s__
561694	1.41695	0.233906	1	1	0.1	0.6	k__Bacteria;p__Firmicutes;c__Clostridia;o__Clostridiales;f__[Mogibacteriaceae];g__Mogibacterium;s__
536989	1.41695	0.233906	1	1	0.1	1.3	k__Bacteria;p__Firmicutes;c__Clostridia;o__Clostridiales;f__;g__;s__
4338603	1.41695	0.233906	1	1	0.1	1.4	k__Bacteria;p__Firmicutes;c__Bacilli;o__Bacillales;f__Planococcaceae;g__Sporosarcina;s__
New.ReferenceOTU447	1.41695	0.233906	1	1	0.1	4.1	k__Bacteria;p__Firmicutes;c__Bacilli;o__Bacillales;f__Planococcaceae;g__Paenisporosarcina;s__
4380358	1.41439	0.234329	1	1	6.1	8.1	k__Bacteria;p__Firmicutes;c__Clostridia;o__Clostridiales;f__Ruminococcaceae;g__;s__
352691	1.41407	0.234382	1	1	0.5	3	k__Bacteria;p__Tenericutes;c__Mollicutes;o__RF39;f__;g__;s__
180826	1.41328	0.234512	1	1	0.5	1.2	k__Bacteria;p__Firmicutes;c__Clostridia;o__Clostridiales;f__Ruminococcaceae;g__Ruminococcus;s__
322527	1.40509	0.235872	1	1	5.1	2.1	k__Bacteria;p__Firmicutes;c__Clostridia;o__Clostridiales;f__Ruminococcaceae;g__Ruminococcus;s__
518060	1.40454	0.235965	1	1	6	10.7	k__Bacteria;p__Firmicutes;c__Clostridia;o__Clostridiales;f__Ruminococcaceae;g__;s__
1579257	1.4013	0.236505	1	1	3.9	6.3	k__Bacteria;p__Firmicutes;c__Clostridia;o__Clostridiales;f__Ruminococcaceae;g__;s__
320783	1.39809	0.237044	1	1	4.5	9.9	k__Bacteria;p__Firmicutes;c__Clostridia;o__Clostridiales;f__[Mogibacteriaceae];g__;s__
New.ReferenceOTU169	1.39595	0.237403	1	1	136.6	59.1	k__Bacteria;p__Bacteroidetes;c__Bacteroidia;o__Bacteroidales;f__Bacteroidaceae;g__5-7N15;s__
296412	1.39488	0.237582	1	1	3.1	6.1	k__Bacteria;p__Firmicutes;c__Clostridia;o__Clostridiales;f__Ruminococcaceae;g__;s__
New.ReferenceOTU131	1.38852	0.238656	1	1	9.7	20.3	k__Bacteria;p__Firmicutes;c__Clostridia;o__Clostridiales;f__Ruminococcaceae;g__;s__
New.ReferenceOTU555	1.38852	0.238656	1	1	11.7	17.7	k__Bacteria;p__Firmicutes;c__Erysipelotrichi;o__Erysipelotrichales;f__Erysipelotrichaceae;g__;s__
New.ReferenceOTU87	1.38686	0.238936	1	1	1.1	3.9	k__Bacteria;p__Firmicutes;c__Bacilli;o__Turicibacterales;f__Turicibacteraceae;g__Turicibacter;s__
4460775	1.38567	0.239137	1	1	3.3	1.7	k__Bacteria;p__Firmicutes;c__Clostridia;o__Clostridiales;f__Clostridiaceae;g__Clostridium;s__
349546	1.38536	0.239191	1	1	11.1	23	k__Bacteria;p__Firmicutes;c__Clostridia;o__Clostridiales;f__Lachnospiraceae;g__;s__
331532	1.38466	0.239309	1	1	1.9	2.3	k__Bacteria;p__Firmicutes;c__Clostridia;o__Clostridiales;f__Ruminococcaceae;g__;s__
351627	1.38012	0.240081	1	1	50.9	39.2	k__Bacteria;p__Bacteroidetes;c__Bacteroidia;o__Bacteroidales;f__;g__;s__
808609	1.37596	0.24079	1	1	60.1	69.8	k__Bacteria;p__Firmicutes;c__Clostridia;o__Clostridiales;f__Ruminococcaceae;g__Ruminococcus;s__
167463	1.37513	0.240933	1	1	1.1	3.3	k__Bacteria;p__Firmicutes;c__Clostridia;o__Clostridiales;f__;g__;s__
292892	1.37513	0.240933	1	1	3.1	3	k__Bacteria;p__Firmicutes;c__Clostridia;o__Clostridiales;f__;g__;s__
293547	1.37492	0.240968	1	1	54.5	85.6	k__Bacteria;p__Bacteroidetes;c__Bacteroidia;o__Bacteroidales;f__;g__;s__
594119	1.3746	0.241023	1	1	11.8	11.9	k__Bacteria;p__Firmicutes;c__Clostridia;o__Clostridiales;f__Ruminococcaceae;g__;s__
290144	1.37283	0.241326	1	1	0.3	1.6	k__Bacteria;p__TM7;c__TM7-3;o__CW040;f__F16;g__;s__
336292	1.36025	0.243494	1	1	1.1	0.3	k__Bacteria;p__Tenericutes;c__Mollicutes;o__RF39;f__;g__;s__
New.ReferenceOTU387	1.3587	0.243764	1	1	14	0.8	k__Bacteria;p__Firmicutes;c__Clostridia;o__Clostridiales;f__Veillonellaceae;g__Anaerovibrio;s__
301218	1.35772	0.243934	1	1	0.5	0.6	k__Bacteria;p__Firmicutes;c__Clostridia;o__Clostridiales;f__;g__;s__
568828	1.35772	0.243934	1	1	0.5	0.7	k__Bacteria;p__Firmicutes;c__Clostridia;o__Clostridiales;f__Lachnospiraceae;g__;s__
13813	1.34858	0.245526	1	1	2.6	4.7	k__Bacteria;p__Firmicutes;c__Clostridia;o__Clostridiales;f__Veillonellaceae;g__Selenomonas;s__ruminantium
New.ReferenceOTU374	1.34646	0.245899	1	1	24.2	29.8	k__Bacteria;p__Bacteroidetes;c__Bacteroidia;o__Bacteroidales;f__;g__;s__
518699	1.3454	0.246084	1	1	3.4	2.1	k__Bacteria;p__Firmicutes;c__Clostridia;o__Clostridiales;f__Ruminococcaceae;g__;s__
97000	1.34277	0.246546	1	1	3.8	1.3	k__Bacteria;p__Tenericutes;c__Mollicutes;o__RF39;f__;g__;s__
303196	1.34198	0.246685	1	1	14.7	6	k__Bacteria;p__Firmicutes;c__Clostridia;o__Clostridiales;f__Ruminococcaceae;g__;s__
317703	1.33489	0.247936	1	1	4.5	13.1	k__Bacteria;p__Firmicutes;c__Erysipelotrichi;o__Erysipelotrichales;f__Erysipelotrichaceae;g__;s__
578908	1.33385	0.248121	1	1	8.4	4.1	k__Bacteria;p__Firmicutes;c__Clostridia;o__Clostridiales;f__Clostridiaceae;g__Clostridium;s__
239562	1.33098	0.24863	1	1	10.9	3.5	k__Bacteria;p__Firmicutes;c__Clostridia;o__Clostridiales;f__;g__;s__
331562	1.33047	0.248721	1	1	2	3.7	k__Bacteria;p__Bacteroidetes;c__Bacteroidia;o__Bacteroidales;f__Bacteroidaceae;g__5-7N15;s__
New.ReferenceOTU268	1.328	0.249162	1	1	1.2	4	k__Bacteria;p__Firmicutes;c__Clostridia;o__Clostridiales;f__Ruminococcaceae;g__Ruminococcus;s__
576919	1.32606	0.249508	1	1	10.2	5.9	k__Bacteria;p__Firmicutes;c__Clostridia;o__Clostridiales;f__Ruminococcaceae;g__Ruminococcus;s__
New.ReferenceOTU520	1.32455	0.249776	1	1	36.4	60	k__Bacteria;p__Firmicutes;c__Clostridia;o__Clostridiales;f__Clostridiaceae;g__Clostridium;s__
293244	1.32276	0.250096	1	1	9.9	10.2	k__Bacteria;p__Bacteroidetes;c__Bacteroidia;o__Bacteroidales;f__;g__;s__
516126	1.32046	0.250509	1	1	3.4	5.1	k__Bacteria;p__Firmicutes;c__Clostridia;o__Clostridiales;f__Ruminococcaceae;g__;s__
297150	1.3194	0.2507	1	1	5.9	0.7	k__Bacteria;p__Firmicutes;c__Clostridia;o__Clostridiales;f__Lachnospiraceae
977628	1.31843	0.250875	1	1	10.3	10.2	k__Bacteria;p__Tenericutes;c__Mollicutes;o__RF39;f__;g__;s__
304883	1.31437	0.251604	1	1	20	12.1	k__Bacteria;p__Firmicutes;c__Clostridia;o__Clostridiales;f__;g__;s__
4416954	1.31236	0.251969	1	1	3.9	5	k__Bacteria;p__Firmicutes;c__Clostridia;o__Clostridiales;f__;g__;s__
146564	1.31034	0.252332	1	1	14.2	9.2	k__Bacteria;p__Firmicutes;c__Clostridia;o__Clostridiales;f__;g__;s__
825808	1.30834	0.252695	1	1	16.8	45.8	k__Bacteria;p__Actinobacteria;c__Actinobacteria;o__Bifidobacteriales;f__Bifidobacteriaceae;g__Bifidobacterium;s__
324951	1.30534	0.253239	1	1	5.4	7.7	k__Bacteria;p__Firmicutes;c__Clostridia;o__Clostridiales;f__Ruminococcaceae;g__;s__
299187	1.30534	0.253239	1	1	5.1	3	k__Bacteria;p__Firmicutes;c__Clostridia;o__Clostridiales;f__Lachnospiraceae;g__;s__
4481861	1.29841	0.254505	1	1	30.5	64	k__Bacteria;p__Actinobacteria;c__Actinobacteria;o__Bifidobacteriales;f__Bifidobacteriaceae;g__Bifidobacterium;s__
347714	1.29706	0.254751	1	1	0.1	0.4	k__Bacteria;p__Firmicutes;c__Clostridia;o__Clostridiales
181485	1.29706	0.254751	1	1	0.4	0.1	k__Bacteria;p__Firmicutes;c__Clostridia;o__Clostridiales;f__Lachnospiraceae;g__;s__
337619	1.29706	0.254751	1	1	0.4	0.1	k__Bacteria;p__Firmicutes;c__Clostridia;o__Clostridiales;f__Lachnospiraceae
2224378	1.29706	0.254751	1	1	0.1	0.4	k__Bacteria;p__Proteobacteria;c__Alphaproteobacteria;o__Sphingomonadales;f__Erythrobacteraceae;g__;s__
351800	1.29706	0.254751	1	1	1.1	0.1	k__Bacteria;p__Actinobacteria;c__Coriobacteriia;o__Coriobacteriales;f__Coriobacteriaceae;g__;s__
708401	1.29706	0.254751	1	1	0.1	0.4	k__Bacteria;p__Firmicutes;c__Clostridia;o__Clostridiales;f__Ruminococcaceae;g__;s__
573551	1.29706	0.254751	1	1	0.1	0.5	k__Bacteria;p__Firmicutes;c__Clostridia;o__Clostridiales;f__;g__;s__
288408	1.29706	0.254751	1	1	0.1	0.5	k__Bacteria;p__Verrucomicrobia;c__Opitutae;o__[Cerasicoccales];f__[Cerasicoccaceae];g__;s__
353577	1.29706	0.254751	1	1	0.1	0.4	k__Bacteria;p__Firmicutes;c__Clostridia;o__Clostridiales;f__Lachnospiraceae
347466	1.29706	0.254751	1	1	0.1	0.4	k__Bacteria;p__Firmicutes;c__Clostridia;o__Clostridiales;f__Lachnospiraceae;g__;s__
4327763	1.29706	0.254751	1	1	0.1	0.5	k__Bacteria;p__Firmicutes;c__Clostridia;o__Clostridiales;f__Lachnospiraceae;g__;s__
219439	1.29706	0.254751	1	1	0.1	0.7	k__Bacteria;p__Proteobacteria;c__Gammaproteobacteria;o__Xanthomonadales;f__Xanthomonadaceae;g__Stenotrophomonas
1579251	1.29706	0.254751	1	1	0.6	0.1	k__Bacteria;p__Firmicutes;c__Clostridia;o__Clostridiales;f__Ruminococcaceae;g__;s__
586759	1.29706	0.254751	1	1	0.1	0.4	k__Bacteria;p__Firmicutes;c__Clostridia;o__Clostridiales;f__Veillonellaceae;g__;s__
558599	1.29706	0.254751	1	1	0.1	0.4	k__Bacteria;p__Firmicutes;c__Clostridia;o__Clostridiales;f__Ruminococcaceae;g__;s__
251456	1.29706	0.254751	1	1	2.9	0.1	k__Bacteria;p__Firmicutes;c__Clostridia;o__Clostridiales;f__Ruminococcaceae;g__Ruminococcus;s__flavefaciens
171674	1.29706	0.254751	1	1	0.4	0.1	k__Bacteria;p__Firmicutes;c__Clostridia;o__Clostridiales;f__Ruminococcaceae;g__;s__
4414257	1.29706	0.254751	1	1	0.1	0.4	k__Bacteria;p__Firmicutes;c__Bacilli;o__Lactobacillales;f__Lactobacillaceae;g__Lactobacillus;s__
815207	1.29706	0.254751	1	1	0.1	0.4	k__Bacteria;p__Firmicutes;c__Clostridia;o__Clostridiales;f__Lachnospiraceae;g__Butyrivibrio;s__
304156	1.29706	0.254751	1	1	0.4	0.1	k__Bacteria;p__Firmicutes;c__Clostridia;o__Clostridiales;f__;g__;s__
341264	1.29706	0.254751	1	1	0.4	0.1	k__Bacteria;p__Firmicutes;c__Clostridia;o__Clostridiales;f__Ruminococcaceae;g__;s__
165266	1.29706	0.254751	1	1	0.1	0.6	k__Bacteria;p__Firmicutes;c__Clostridia;o__Clostridiales;f__Lachnospiraceae;g__;s__
121180	1.29706	0.254751	1	1	0.1	0.4	k__Bacteria;p__Proteobacteria;c__Gammaproteobacteria;o__Enterobacteriales;f__Enterobacteriaceae;g__;s__
1756274	1.29706	0.254751	1	1	0.1	0.4	k__Bacteria;p__Firmicutes;c__Bacilli;o__Lactobacillales;f__Enterococcaceae;g__Enterococcus
586920	1.29706	0.254751	1	1	0.5	0.1	k__Bacteria;p__Firmicutes;c__Clostridia;o__Clostridiales;f__;g__;s__
1129461	1.29706	0.254751	1	1	0.1	0.5	k__Bacteria;p__Firmicutes;c__Bacilli;o__Lactobacillales;f__Enterococcaceae;g__Enterococcus
New.ReferenceOTU422	1.29706	0.254751	1	1	0.5	0.1	Unassigned
New.ReferenceOTU551	1.29706	0.254751	1	1	0.4	0.1	k__Bacteria;p__Firmicutes;c__Clostridia;o__Clostridiales;f__Ruminococcaceae;g__;s__
New.ReferenceOTU307	1.29706	0.254751	1	1	0.1	0.4	k__Bacteria;p__Firmicutes;c__Clostridia;o__Clostridiales;f__Ruminococcaceae;g__;s__
New.ReferenceOTU576	1.29706	0.254751	1	1	1.5	0.1	k__Bacteria;p__Firmicutes;c__Clostridia;o__Clostridiales;f__Ruminococcaceae;g__Oscillospira;s__
New.ReferenceOTU163	1.29706	0.254751	1	1	1.9	0.1	Unassigned
4302908	1.29644	0.254865	1	1	43.1	30.6	k__Bacteria;p__Bacteroidetes;c__Bacteroidia;o__Bacteroidales;f__S24-7;g__;s__
784040	1.29594	0.254955	1	1	6.1	3	k__Bacteria;p__Firmicutes;c__Clostridia;o__Clostridiales;f__;g__;s__
New.ReferenceOTU598	1.29154	0.255764	1	1	13.4	37.2	k__Bacteria;p__Firmicutes;c__Clostridia;o__Clostridiales;f__Clostridiaceae;g__;s__
New.ReferenceOTU23	1.29071	0.255917	1	1	25.7	56.4	Unassigned
4427336	1.29057	0.255944	1	1	67.9	19.7	k__Bacteria;p__Firmicutes;c__Clostridia;o__Clostridiales;f__Lachnospiraceae;g__;s__
210073	1.28908	0.256218	1	1	0.8	0.2	k__Bacteria;p__Firmicutes;c__Clostridia;o__Clostridiales;f__;g__;s__
189271	1.28908	0.256218	1	1	0.8	0.2	k__Bacteria;p__Firmicutes;c__Clostridia;o__Clostridiales;f__Lachnospiraceae;g__;s__
527837	1.28908	0.256218	1	1	5.4	1.4	k__Bacteria;p__Firmicutes;c__Clostridia;o__Clostridiales;f__Ruminococcaceae
310781	1.28908	0.256218	1	1	0.2	0.8	k__Bacteria;p__Cyanobacteria;c__4C0d-2;o__YS2;f__;g__;s__
New.ReferenceOTU328	1.28908	0.256218	1	1	50.9	3.9	k__Bacteria;p__Bacteroidetes;c__Bacteroidia;o__Bacteroidales;f__;g__;s__
New.ReferenceOTU388	1.28908	0.256218	1	1	16	2.5	k__Bacteria;p__Firmicutes;c__Clostridia;o__Clostridiales;f__;g__;s__
New.ReferenceOTU196	1.28908	0.256218	1	1	0.2	560.8	k__Bacteria;p__Firmicutes;c__Clostridia;o__Clostridiales;f__Clostridiaceae;g__Clostridium;s__
New.ReferenceOTU436	1.28908	0.256218	1	1	6.9	0.5	k__Bacteria;p__Firmicutes;c__Clostridia;o__Clostridiales;f__Clostridiaceae;g__Clostridium;s__
New.ReferenceOTU354	1.28862	0.256302	1	1	83.2	58.2	k__Bacteria;p__Bacteroidetes;c__Bacteroidia;o__Bacteroidales;f__;g__;s__
187917	1.27421	0.258979	1	1	0.7	0.3	k__Bacteria;p__Firmicutes;c__Clostridia;o__Clostridiales;f__Ruminococcaceae;g__;s__
340502	1.27294	0.259215	1	1	1	0.3	k__Bacteria;p__Firmicutes;c__Clostridia;o__Clostridiales;f__;g__;s__
102471	1.27208	0.259378	1	1	1.6	0.7	k__Bacteria;p__Firmicutes;c__Clostridia;o__Clostridiales;f__;g__;s__
251289	1.2652	0.260669	1	1	0.7	0.2	k__Bacteria;p__Firmicutes;c__Clostridia;o__Clostridiales;f__Ruminococcaceae;g__;s__
295978	1.2652	0.260669	1	1	0.2	1	k__Bacteria;p__Firmicutes;c__Clostridia;o__Clostridiales;f__Clostridiaceae;g__Clostridium;s__
4373152	1.2652	0.260669	1	1	0.2	1	k__Bacteria;p__Firmicutes;c__Clostridia;o__Clostridiales;f__Lachnospiraceae;g__Roseburia;s__
302943	1.2652	0.260669	1	1	0.2	0.9	k__Bacteria;p__Firmicutes;c__Clostridia;o__Clostridiales;f__;g__;s__
773251	1.2652	0.260669	1	1	0.2	1	k__Bacteria;p__Firmicutes;c__Bacilli;o__Lactobacillales;f__Lactobacillaceae;g__Pediococcus;s__
4386920	1.26117	0.26143	1	1	3.6	8.7	k__Bacteria;p__Proteobacteria;c__Gammaproteobacteria;o__Pseudomonadales;f__Pseudomonadaceae;g__Pseudomonas;s__
531867	1.25505	0.262591	1	1	0.3	0.9	k__Bacteria;p__Firmicutes;c__Clostridia;o__Clostridiales;f__Ruminococcaceae;g__;s__
153291	1.25424	0.262744	1	1	3.6	8.6	k__Bacteria;p__Firmicutes;c__Clostridia;o__Clostridiales;f__;g__;s__
4391262	1.25361	0.262864	1	1	0.3	4.8	k__Bacteria;p__Proteobacteria;c__Gammaproteobacteria;o__Enterobacteriales;f__Enterobacteriaceae;g__;s__
1538	1.25217	0.263138	1	1	0.8	3.6	k__Bacteria;p__Verrucomicrobia;c__Verruco-5;o__WCHB1-41;f__RFP12;g__;s__
New.ReferenceOTU628	1.25217	0.263138	1	1	0.9	27.5	k__Bacteria;p__Proteobacteria;c__Gammaproteobacteria;o__Aeromonadales;f__Succinivibrionaceae;g__Ruminobacter;s__
289452	1.25074	0.263411	1	1	25.2	2.5	k__Bacteria;p__Firmicutes;c__Clostridia;o__Clostridiales;f__Lachnospiraceae
New.ReferenceOTU148	1.25074	0.263411	1	1	10	2.2	k__Bacteria;p__Firmicutes;c__Clostridia;o__Clostridiales;f__Lachnospiraceae;g__;s__
4458775	1.25031	0.263493	1	1	1.7	4.5	k__Bacteria;p__Proteobacteria;c__Gammaproteobacteria;o__Enterobacteriales;f__Enterobacteriaceae;g__;s__
334377	1.24457	0.264591	1	1	1.2	0.4	k__Bacteria;p__Firmicutes;c__Clostridia;o__Clostridiales;f__Lachnospiraceae;g__Dorea;s__
340572	1.23569	0.266303	1	1	1.3	0.5	k__Bacteria;p__Firmicutes;c__Clostridia;o__Clostridiales;f__Lachnospiraceae;g__Coprococcus;s__
New.ReferenceOTU288	1.23057	0.267296	1	1	2.8	5.6	k__Bacteria;p__Firmicutes;c__Clostridia;o__Clostridiales;f__;g__;s__
New.ReferenceOTU80	1.2301	0.267388	1	1	5.4	7.4	k__Bacteria;p__Tenericutes;c__Mollicutes;o__Anaeroplasmatales;f__Anaeroplasmataceae;g__Anaeroplasma;s__
315683	1.22601	0.268185	1	1	1.4	1.7	k__Bacteria;p__Firmicutes;c__Clostridia;o__Clostridiales;f__Ruminococcaceae;g__;s__
300627	1.21791	0.269771	1	1	4	8.4	k__Bacteria;p__Bacteroidetes;c__Bacteroidia;o__Bacteroidales;f__;g__;s__
347337	1.21145	0.271046	1	1	24.4	30.3	k__Bacteria;p__Firmicutes;c__Clostridia;o__Clostridiales;f__Lachnospiraceae;g__Blautia;s__
583633	1.20687	0.271952	1	1	19.6	21.3	k__Bacteria;p__Firmicutes;c__Clostridia;o__Clostridiales;f__Lachnospiraceae;g__;s__
302552	1.20596	0.272133	1	1	34.4	26.6	k__Bacteria;p__Firmicutes;c__Clostridia;o__Clostridiales;f__;g__;s__
349451	1.20596	0.272133	1	1	48.5	62.2	k__Bacteria;p__Firmicutes;c__Clostridia;o__Clostridiales;f__Ruminococcaceae;g__;s__
4306038	1.20505	0.272314	1	1	12.3	37.2	k__Bacteria;p__Firmicutes;c__Clostridia;o__Clostridiales;f__Ruminococcaceae;g__;s__
337583	1.2042	0.272483	1	1	1.6	3.9	k__Bacteria;p__Firmicutes;c__Clostridia;o__Clostridiales;f__Ruminococcaceae;g__Ruminococcus;s__
307920	1.20414	0.272495	1	1	15.9	18.2	k__Bacteria;p__Firmicutes;c__Clostridia;o__Clostridiales;f__Ruminococcaceae;g__;s__
New.ReferenceOTU481	1.20339	0.272646	1	1	16.8	0.7	Unassigned
290974	1.20233	0.272856	1	1	114.4	134.4	k__Bacteria;p__Firmicutes;c__Clostridia;o__Clostridiales
301614	1.20129	0.273064	1	1	8.2	14.7	k__Bacteria;p__Cyanobacteria;c__4C0d-2;o__YS2;f__;g__;s__
4387488	1.18995	0.27534	1	1	11.9	9.7	k__Bacteria;p__Firmicutes;c__Clostridia;o__Clostridiales;f__Ruminococcaceae;g__;s__
330323	1.1875	0.275834	1	1	0.3	0.1	k__Bacteria;p__Firmicutes;c__Clostridia;o__Clostridiales;f__Clostridiaceae;g__;s__
581287	1.1875	0.275834	1	1	0.1	0.3	k__Bacteria;p__Actinobacteria;c__Coriobacteriia;o__Coriobacteriales;f__Coriobacteriaceae;g__Atopobium;s__
268683	1.1875	0.275834	1	1	0.3	0.1	k__Bacteria;p__Bacteroidetes;c__Bacteroidia;o__Bacteroidales;f__Prevotellaceae;g__Prevotella;s__
3522002	1.1875	0.275834	1	1	0.3	0.1	k__Bacteria;p__Firmicutes;c__Clostridia;o__Clostridiales;f__[Mogibacteriaceae];g__;s__
354476	1.1875	0.275834	1	1	0.1	0.3	k__Bacteria;p__Firmicutes;c__Clostridia;o__Clostridiales;f__Ruminococcaceae;g__;s__
3408594	1.1875	0.275834	1	1	0.3	0.1	k__Bacteria;p__Firmicutes;c__Clostridia;o__Clostridiales;f__;g__;s__
337013	1.1875	0.275834	1	1	0.1	0.3	k__Bacteria;p__Firmicutes;c__Clostridia;o__Clostridiales;f__;g__;s__
287755	1.1875	0.275834	1	1	0.1	0.3	k__Bacteria;p__Firmicutes;c__Clostridia;o__Clostridiales;f__;g__;s__
194660	1.1875	0.275834	1	1	0.3	0.1	k__Bacteria;p__Firmicutes;c__Clostridia;o__Clostridiales;f__Lachnospiraceae;g__;s__
746079	1.1875	0.275834	1	1	0.1	0.3	k__Bacteria;p__Bacteroidetes;c__Bacteroidia;o__Bacteroidales;f__;g__;s__
4326080	1.1875	0.275834	1	1	0.3	0.1	k__Bacteria;p__Firmicutes;c__Clostridia;o__Clostridiales;f__Ruminococcaceae;g__;s__
New.ReferenceOTU287	1.1875	0.275834	1	1	0.3	0.1	k__Bacteria;p__Firmicutes;c__Clostridia;o__Clostridiales;f__Lachnospiraceae;g__Butyrivibrio;s__
678813	1.18269	0.276809	1	1	0.4	1.1	k__Bacteria;p__Proteobacteria;c__Gammaproteobacteria;o__Xanthomonadales;f__Xanthomonadaceae;g__;s__
301192	1.17103	0.279189	1	1	0.2	1	k__Bacteria;p__Firmicutes;c__Clostridia;o__Clostridiales;f__Ruminococcaceae;g__;s__
203934	1.17103	0.279189	1	1	0.2	0.6	k__Bacteria;p__Bacteroidetes;c__Bacteroidia;o__Bacteroidales;f__;g__;s__
330992	1.1613	0.281196	1	1	6.1	6.1	k__Bacteria;p__Firmicutes;c__Clostridia;o__Clostridiales;f__;g__;s__
760428	1.16012	0.28144	1	1	3.5	4.8	k__Bacteria;p__Tenericutes;c__Mollicutes;o__RF39;f__;g__;s__
New.ReferenceOTU123	1.15816	0.281847	1	1	18.1	57.1	k__Bacteria;p__Bacteroidetes;c__Bacteroidia;o__Bacteroidales;f__p-2534-18B5;g__;s__
349343	1.15473	0.282561	1	1	1.9	2.9	k__Bacteria;p__Firmicutes;c__Clostridia;o__Clostridiales;f__Lachnospiraceae;g__Dorea;s__
590209	1.15116	0.283307	1	1	29.5	26.7	k__Bacteria;p__Firmicutes;c__Clostridia;o__Clostridiales;f__;g__;s__
4090248	1.15	0.283549	1	1	0.4	2	k__Bacteria;p__Firmicutes;c__Clostridia;o__Clostridiales;f__Ruminococcaceae;g__;s__
New.ReferenceOTU58	1.14845	0.283873	1	1	42.3	5.3	k__Bacteria;p__Bacteroidetes;c__Bacteroidia;o__Bacteroidales;f__Bacteroidaceae;g__Bacteroides;s__
4453605	1.14409	0.284791	1	1	4.1	7.5	k__Bacteria;p__Actinobacteria;c__Actinobacteria;o__Bifidobacteriales;f__Bifidobacteriaceae;g__;s__
260536	1.13964	0.285729	1	1	1.1	3	k__Bacteria;p__Tenericutes;c__Mollicutes;o__RF39;f__;g__;s__
555951	1.13763	0.286154	1	1	0.8	2.8	k__Bacteria;p__Cyanobacteria;c__4C0d-2;o__YS2;f__;g__;s__
1740283	1.13645	0.286404	1	1	1.7	0.8	k__Bacteria;p__Firmicutes;c__Clostridia;o__Clostridiales;f__Lachnospiraceae;g__Roseburia;s__
182643	1.13537	0.286634	1	1	90	19.4	k__Bacteria;p__Firmicutes;c__Clostridia;o__Clostridiales;f__Clostridiaceae;g__;s__
288652	1.13191	0.287367	1	1	11.4	18	k__Bacteria;p__Bacteroidetes;c__Bacteroidia;o__Bacteroidales;f__;g__;s__
290908	1.13191	0.287367	1	1	8.9	7.8	k__Bacteria;p__Firmicutes;c__Clostridia;o__Clostridiales;f__;g__;s__
924547	1.13162	0.287431	1	1	1.8	3.3	k__Bacteria;p__Proteobacteria;c__Gammaproteobacteria;o__Enterobacteriales;f__Enterobacteriaceae;g__;s__
323910	1.12934	0.287916	1	1	7	10.1	k__Bacteria;p__Firmicutes;c__Clostridia;o__Clostridiales;f__Ruminococcaceae;g__;s__
340508	1.12678	0.288464	1	1	11.8	13.7	k__Bacteria;p__Firmicutes;c__Clostridia;o__Clostridiales;f__;g__;s__
333341	1.12518	0.288805	1	1	2.4	2.2	k__Bacteria;p__Firmicutes;c__Clostridia;o__Clostridiales;f__Lachnospiraceae;g__;s__
260703	1.12273	0.289332	1	1	0.8	2	k__Bacteria;p__Firmicutes;c__Clostridia;o__Clostridiales;f__Ruminococcaceae;g__;s__
309809	1.12253	0.289374	1	1	78.8	92.8	k__Bacteria;p__Firmicutes;c__Clostridia;o__Clostridiales;f__Ruminococcaceae;g__;s__
317908	1.12253	0.289374	1	1	17.1	34	k__Bacteria;p__Firmicutes;c__Clostridia;o__Clostridiales;f__Ruminococcaceae;g__;s__
4299543	1.12169	0.289556	1	1	31.1	45.9	k__Bacteria;p__Firmicutes;c__Clostridia;o__Clostridiales;f__Ruminococcaceae;g__;s__
193672	1.12084	0.289737	1	1	783.3	584.2	k__Bacteria;p__Firmicutes;c__Clostridia;o__Clostridiales;f__Clostridiaceae;g__;s__
4298020	1.12084	0.289737	1	1	226.5	509.5	k__Bacteria;p__Bacteroidetes;c__Bacteroidia;o__Bacteroidales;f__;g__;s__
4339901	1.12	0.289918	1	1	395.2	579.8	k__Bacteria;p__Firmicutes;c__Clostridia;o__Clostridiales;f__Ruminococcaceae;g__;s__
289632	1.09045	0.296372	1	1	1.5	1.1	k__Bacteria;p__Firmicutes;c__Clostridia;o__Clostridiales;f__;g__;s__
180771	1.07556	0.299694	1	1	0.2	0.5	k__Bacteria;p__Firmicutes;c__Clostridia;o__Clostridiales;f__Ruminococcaceae;g__Ruminococcus;s__
45365	1.07556	0.299694	1	1	0.2	0.5	k__Bacteria;p__Firmicutes;c__Clostridia;o__Clostridiales;f__Clostridiaceae;g__Clostridium;s__
3409355	1.07556	0.299694	1	1	0.2	0.5	k__Bacteria;p__Firmicutes;c__Clostridia;o__Clostridiales;f__Lachnospiraceae;g__;s__
111800	1.07556	0.299694	1	1	0.6	0.2	k__Bacteria;p__Firmicutes;c__Clostridia;o__Clostridiales;f__Ruminococcaceae;g__;s__
326862	1.07455	0.299919	1	1	12.2	5.4	k__Bacteria;p__Firmicutes;c__Clostridia;o__Clostridiales;f__;g__;s__
New.ReferenceOTU54	1.07212	0.300467	1	1	2	2.5	k__Bacteria;p__Firmicutes;c__Clostridia;o__Clostridiales;f__Clostridiaceae;g__Clostridium;s__
299508	1.07175	0.30055	1	1	3.3	12.7	k__Bacteria;p__Firmicutes;c__Clostridia;o__Clostridiales;f__Veillonellaceae;g__;s__
4449899	1.0704	0.300855	1	1	9.8	25.2	k__Bacteria;p__Firmicutes;c__Clostridia;o__Clostridiales;f__Ruminococcaceae;g__;s__
4401692	1.06875	0.301228	1	1	0.8	0.4	k__Bacteria;p__Firmicutes;c__Bacilli;o__Bacillales;f__Bacillaceae;g__Bacillus;s__
New.ReferenceOTU15	1.06875	0.301228	1	1	0.4	0.8	k__Bacteria;p__Firmicutes;c__Clostridia;o__Clostridiales;f__Lachnospiraceae;g__Dorea;s__
320915	1.06325	0.302476	1	1	7.2	7.6	k__Bacteria;p__Cyanobacteria;c__4C0d-2;o__YS2;f__;g__;s__
547754	1.06176	0.302813	1	1	0.5	0.2	k__Bacteria;p__Actinobacteria;c__Coriobacteriia;o__Coriobacteriales;f__Coriobacteriaceae;g__;s__
2136916	1.06176	0.302813	1	1	0.5	0.2	k__Bacteria;p__Lentisphaerae;c__[Lentisphaeria];o__Victivallales;f__Victivallaceae;g__;s__
303269	1.06176	0.302813	1	1	0.5	0.2	k__Bacteria;p__Firmicutes;c__Clostridia;o__Clostridiales;f__;g__;s__
327592	1.06176	0.302813	1	1	1.2	0.5	k__Bacteria;p__Firmicutes;c__Clostridia;o__Clostridiales;f__;g__;s__
530379	1.06149	0.302876	1	1	2.6	3.9	k__Bacteria;p__Firmicutes;c__Clostridia;o__Clostridiales;f__Lachnospiraceae;g__;s__
186263	1.06061	0.303076	1	1	2	5.2	k__Bacteria;p__Firmicutes;c__Clostridia;o__Clostridiales;f__Lachnospiraceae;g__Roseburia;s__
New.ReferenceOTU475	1.05944	0.303343	1	1	1.9	0.9	k__Bacteria;p__Firmicutes;c__Clostridia;o__Clostridiales;f__Ruminococcaceae;g__;s__
4357714	1.05894	0.303456	1	1	18.2	56.3	k__Bacteria;p__Firmicutes;c__Clostridia;o__Clostridiales;f__Ruminococcaceae;g__;s__
351498	1.05841	0.303577	1	1	0.7	2.1	k__Bacteria;p__Firmicutes;c__Clostridia;o__Clostridiales;f__[Mogibacteriaceae];g__;s__
102049	1.05701	0.303898	1	1	0.3	0.8	k__Bacteria;p__Actinobacteria;c__Actinobacteria;o__Bifidobacteriales;f__Bifidobacteriaceae;g__Bifidobacterium;s__
580992	1.05686	0.303933	1	1	0.6	0.3	k__Bacteria;p__Proteobacteria;c__Alphaproteobacteria;o__Sphingomonadales;f__Sphingomonadaceae;g__Sphingomonas;s__
314586	1.05686	0.303933	1	1	3.3	0.2	k__Bacteria;p__Firmicutes;c__Clostridia;o__Clostridiales;f__Ruminococcaceae;g__;s__
251970	1.05686	0.303933	1	1	0.2	0.5	k__Bacteria;p__Firmicutes;c__Clostridia;o__Clostridiales;f__Ruminococcaceae;g__;s__
100850	1.05686	0.303933	1	1	0.2	0.5	k__Bacteria;p__Bacteroidetes;c__Bacteroidia;o__Bacteroidales;f__Prevotellaceae;g__Prevotella;s__
320957	1.05686	0.303933	1	1	0.2	2.1	k__Bacteria;p__Firmicutes;c__Clostridia;o__Clostridiales;f__Ruminococcaceae;g__;s__
176468	1.05686	0.303933	1	1	0.2	0.7	k__Bacteria;p__Proteobacteria;c__Gammaproteobacteria;o__Enterobacteriales;f__Enterobacteriaceae;g__Enterobacter
541334	1.05686	0.303933	1	1	1	0.5	k__Bacteria;p__Firmicutes;c__Clostridia;o__Clostridiales;f__Ruminococcaceae;g__Ruminococcus;s__flavefaciens
1129680	1.05686	0.303933	1	1	7.7	296.9	k__Bacteria;p__Firmicutes;c__Bacilli;o__Lactobacillales;f__Carnobacteriaceae;g__Carnobacterium;s__
New.ReferenceOTU323	1.05686	0.303933	1	1	0.6	0.2	k__Bacteria;p__Bacteroidetes;c__Bacteroidia;o__Bacteroidales;f__S24-7;g__;s__
New.ReferenceOTU386	1.05686	0.303933	1	1	0.2	0.5	k__Bacteria;p__Tenericutes;c__Mollicutes;o__RF39;f__;g__;s__
New.ReferenceOTU548	1.05686	0.303933	1	1	0.8	0.4	k__Bacteria;p__Firmicutes;c__Clostridia;o__Clostridiales;f__Lachnospiraceae;g__;s__
515308	1.0558	0.304176	1	1	0.3	1	k__Bacteria;p__Firmicutes;c__Clostridia;o__Clostridiales;f__Ruminococcaceae;g__;s__
294497	1.0558	0.304176	1	1	1.4	0.4	k__Bacteria;p__Firmicutes;c__Clostridia;o__Clostridiales;f__Clostridiaceae;g__;s__
New.ReferenceOTU176	1.0558	0.304176	1	1	5.1	1.3	k__Bacteria;p__Bacteroidetes;c__Bacteroidia;o__Bacteroidales;f__Bacteroidaceae;g__5-7N15;s__
New.ReferenceOTU74	1.0558	0.304176	1	1	14.8	0.5	k__Bacteria;p__Bacteroidetes;c__Bacteroidia;o__Bacteroidales;f__Bacteroidaceae;g__5-7N15;s__
New.ReferenceOTU285	1.0558	0.304176	1	1	0.4	2.4	k__Archaea;p__Euryarchaeota;c__Methanobacteria;o__Methanobacteriales;f__Methanobacteriaceae;g__Methanobrevibacter;s__
148352	1.05523	0.304305	1	1	1.7	0.9	k__Bacteria;p__Firmicutes;c__Clostridia;o__Clostridiales;f__Ruminococcaceae;g__;s__
806057	1.05523	0.304305	1	1	11.1	13.4	k__Bacteria;p__Firmicutes;c__Clostridia;o__Clostridiales;f__;g__;s__
191803	1.05523	0.304305	1	1	3.1	1.3	k__Bacteria;p__Firmicutes;c__Clostridia;o__Clostridiales;f__Clostridiaceae;g__;s__
179536	1.05523	0.304305	1	1	33.2	14.8	k__Bacteria;p__Firmicutes;c__Clostridia;o__Clostridiales;f__Clostridiaceae;g__;s__
269890	1.05523	0.304305	1	1	0.4	1.2	k__Bacteria;p__Proteobacteria;c__Deltaproteobacteria;o__Desulfovibrionales;f__Desulfovibrionaceae;g__Desulfovibrio;s__
539601	1.05523	0.304305	1	1	0.4	0.9	k__Bacteria;p__Firmicutes;c__Clostridia;o__Clostridiales;f__Lachnospiraceae;g__;s__
New.ReferenceOTU479	1.05523	0.304305	1	1	2.6	1.1	k__Bacteria;p__Bacteroidetes;c__Bacteroidia;o__Bacteroidales;f__;g__;s__
New.ReferenceOTU510	1.05523	0.304305	1	1	9.8	0.5	k__Bacteria;p__Firmicutes;c__Clostridia;o__Clostridiales;f__;g__;s__
New.ReferenceOTU71	1.05523	0.304305	1	1	1	0.4	k__Bacteria;p__Firmicutes;c__Clostridia;o__Clostridiales;f__Clostridiaceae;g__SMB53;s__
New.ReferenceOTU578	1.05523	0.304305	1	1	17.5	1.8	k__Bacteria;p__Bacteroidetes;c__Bacteroidia;o__Bacteroidales;f__;g__;s__
304075	1.05491	0.304378	1	1	32.6	21.1	k__Bacteria;p__Firmicutes;c__Clostridia;o__Clostridiales;f__Ruminococcaceae;g__;s__
275085	1.05338	0.30473	1	1	0.5	1.2	k__Bacteria;p__TM7;c__TM7-3;o__CW040;f__F16;g__;s__
4378908	1.05338	0.30473	1	1	0.4	1	k__Bacteria;p__Firmicutes;c__Clostridia;o__Clostridiales;f__Ruminococcaceae;g__;s__
New.ReferenceOTU460	1.05338	0.30473	1	1	19.5	4.8	k__Bacteria;p__Firmicutes;c__Clostridia;o__Clostridiales;f__Ruminococcaceae;g__Oscillospira;s__
325883	1.05331	0.304746	1	1	8.2	14.1	k__Bacteria;p__Firmicutes;c__Clostridia;o__Clostridiales;f__Ruminococcaceae;g__;s__
292585	1.05217	0.305007	1	1	0.9	2.2	k__Bacteria;p__Firmicutes;c__Clostridia;o__Clostridiales;f__Ruminococcaceae;g__;s__
New.ReferenceOTU303	1.05106	0.305262	1	1	3.7	0.8	k__Bacteria;p__Firmicutes;c__Clostridia;o__Clostridiales;f__Ruminococcaceae;g__;s__
18066	1.04932	0.305664	1	1	9	18.2	k__Bacteria;p__Firmicutes;c__Clostridia;o__Clostridiales;f__[Mogibacteriaceae];g__Mogibacterium;s__
288494	1.04852	0.305847	1	1	65.4	42.7	k__Bacteria;p__Verrucomicrobia;c__Verrucomicrobiae;o__Verrucomicrobiales;f__Verrucomicrobiaceae;g__Akkermansia;s__
New.ReferenceOTU161	1.04694	0.306213	1	1	75.2	48.5	k__Bacteria;p__Firmicutes;c__Clostridia;o__Clostridiales;f__Ruminococcaceae;g__;s__
531589	1.04615	0.306396	1	1	9.8	28.9	k__Bacteria;p__Tenericutes;c__Mollicutes;o__RF39;f__;g__;s__
309285	1.04615	0.306396	1	1	25.7	18.3	k__Bacteria;p__Firmicutes;c__Clostridia;o__Clostridiales;f__Ruminococcaceae;g__;s__
215060	1.04589	0.306456	1	1	1	1	k__Bacteria;p__Firmicutes;c__Clostridia;o__Clostridiales;f__;g__;s__
314008	1.04338	0.307037	1	1	3.4	3	k__Bacteria;p__Firmicutes;c__Clostridia;o__Clostridiales;f__Ruminococcaceae;g__;s__
269983	1.04263	0.307209	1	1	1.6	2	k__Bacteria;p__Tenericutes;c__Mollicutes;o__RF39;f__;g__;s__
310510	1.04221	0.307308	1	1	343.8	485.1	k__Bacteria;p__Firmicutes;c__Clostridia;o__Clostridiales;f__Ruminococcaceae;g__;s__
216010	1.04084	0.307626	1	1	4.5	2.4	k__Bacteria;p__Firmicutes;c__Clostridia;o__Clostridiales;f__[Mogibacteriaceae];g__;s__
New.ReferenceOTU540	1.03832	0.308213	1	1	1.8	29.7	k__Bacteria;p__Firmicutes;c__Bacilli;o__Turicibacterales;f__Turicibacteraceae;g__Turicibacter;s__
287452	1.03712	0.308493	1	1	2.3	1.7	k__Bacteria;p__Firmicutes;c__Clostridia;o__Clostridiales;f__Ruminococcaceae;g__;s__
New.ReferenceOTU525	1.03165	0.309772	1	1	124	374.6	k__Bacteria;p__Firmicutes;c__Clostridia;o__Clostridiales;f__;g__;s__
289474	1.02459	0.311433	1	1	4.3	1.6	k__Bacteria;p__Firmicutes;c__Clostridia;o__Clostridiales;f__Ruminococcaceae;g__;s__
183715	1.02371	0.311641	1	1	2.3	1.1	k__Bacteria;p__Firmicutes;c__Clostridia;o__Clostridiales;f__Ruminococcaceae;g__;s__
317288	1.02343	0.311708	1	1	1.4	3.2	k__Bacteria;p__Firmicutes;c__Clostridia;o__Clostridiales;f__Ruminococcaceae;g__;s__
105099	1.02017	0.312478	1	1	1.7	2.8	k__Bacteria;p__Firmicutes;c__Clostridia;o__Clostridiales;f__;g__;s__
278650	1.01614	0.313437	1	1	11.9	13	k__Bacteria;p__Cyanobacteria;c__4C0d-2;o__YS2;f__;g__;s__
New.ReferenceOTU178	1.0115	0.314544	1	1	2	2.2	k__Bacteria;p__Firmicutes;c__Clostridia;o__Clostridiales;f__Lachnospiraceae;g__;s__
683549	1.00404	0.316336	1	1	1.2	1.5	k__Bacteria;p__Bacteroidetes;c__Bacteroidia;o__Bacteroidales;f__RF16;g__;s__
205118	1	0.317311	1	1	0	0.4	k__Bacteria;p__Bacteroidetes;c__Bacteroidia;o__Bacteroidales;f__RF16;g__;s__
295854	1	0.317311	1	1	0.2	0	k__Bacteria;p__Firmicutes;c__Clostridia;o__Clostridiales;f__Lachnospiraceae;g__;s__
295856	1	0.317311	1	1	0.3	0	k__Bacteria;p__Firmicutes;c__Clostridia;o__Clostridiales;f__Ruminococcaceae;g__;s__
211555	1	0.317311	1	1	0.2	0	k__Bacteria;p__Proteobacteria;c__Alphaproteobacteria;o__Ellin329;f__;g__;s__
530629	1	0.317311	1	1	0.2	0	k__Bacteria;p__Firmicutes;c__Clostridia;o__Clostridiales;f__Lachnospiraceae;g__;s__
183224	1	0.317311	1	1	0.2	0	k__Bacteria;p__Firmicutes;c__Clostridia;o__Clostridiales;f__Lachnospiraceae;g__;s__
209449	1	0.317311	1	1	0.3	0	k__Bacteria;p__Firmicutes;c__Clostridia;o__Clostridiales;f__Veillonellaceae;g__Succiniclasticum;s__
2254348	1	0.317311	1	1	0.2	0	k__Bacteria;p__Proteobacteria;c__Alphaproteobacteria;o__Rhizobiales;f__Methylobacteriaceae;g__;s__
351960	1	0.317311	1	1	0	0.2	k__Bacteria;p__Firmicutes;c__Clostridia;o__Clostridiales;f__Ruminococcaceae;g__Ruminococcus;s__
167878	1	0.317311	1	1	0	0.3	k__Bacteria;p__Gemmatimonadetes;c__Gemmatimonadetes;o__Gemmatimonadales;f__;g__;s__
566976	1	0.317311	1	1	0	0.2	k__Bacteria;p__Proteobacteria;c__Gammaproteobacteria;o__Enterobacteriales;f__Enterobacteriaceae;g__;s__
157012	1	0.317311	1	1	0.3	0	k__Bacteria;p__Firmicutes;c__Clostridia;o__Clostridiales;f__;g__;s__
4320428	1	0.317311	1	1	0	0.4	k__Bacteria;p__Acidobacteria;c__Solibacteres;o__Solibacterales;f__;g__;s__
4380191	1	0.317311	1	1	0.2	0	k__Bacteria;p__Firmicutes;c__Clostridia;o__Clostridiales;f__Lachnospiraceae;g__Roseburia
4376318	1	0.317311	1	1	0.2	0	k__Bacteria;p__Proteobacteria;c__Alphaproteobacteria;o__Rhodobacterales;f__Rhodobacteraceae
4424063	1	0.317311	1	1	0.2	0	k__Bacteria;p__Firmicutes;c__Clostridia;o__Clostridiales
2426688	1	0.317311	1	1	0	0.7	k__Bacteria;p__Proteobacteria;c__Gammaproteobacteria;o__Enterobacteriales;f__Enterobacteriaceae;g__;s__
4343627	1	0.317311	1	1	0.2	0	k__Bacteria;p__Bacteroidetes;c__Bacteroidia;o__Bacteroidales;f__Bacteroidaceae;g__Bacteroides;s__fragilis
821906	1	0.317311	1	1	0	0.4	k__Bacteria;p__Bacteroidetes;c__Bacteroidia;o__Bacteroidales;f__Prevotellaceae;g__Prevotella;s__
4360679	1	0.317311	1	1	0	0.2	k__Bacteria;p__Chlamydiae;c__Chlamydiia;o__Chlamydiales;f__Parachlamydiaceae;g__Parachlamydia
4362819	1	0.317311	1	1	0.2	0	k__Bacteria;p__Actinobacteria;c__Actinobacteria;o__Actinomycetales;f__Nocardioidaceae;g__;s__
347535	1	0.317311	1	1	0	0.2	k__Bacteria;p__Bacteroidetes;c__Bacteroidia;o__Bacteroidales;f__Bacteroidaceae;g__;s__
109402	1	0.317311	1	1	0	0.2	k__Bacteria;p__Bacteroidetes;c__Bacteroidia;o__Bacteroidales;f__;g__;s__
3876673	1	0.317311	1	1	0.2	0	k__Bacteria;p__Firmicutes;c__Clostridia;o__Clostridiales;f__Clostridiaceae;g__;s__
653954	1	0.317311	1	1	0	0.2	k__Bacteria;p__Firmicutes;c__Clostridia;o__Clostridiales;f__Lachnospiraceae;g__;s__
4307166	1	0.317311	1	1	0	0.2	k__Bacteria;p__Firmicutes;c__Clostridia;o__Clostridiales;f__[Tissierellaceae];g__Helcococcus;s__
4316566	1	0.317311	1	1	0	2	k__Bacteria;p__Firmicutes;c__Bacilli;o__Lactobacillales
929901	1	0.317311	1	1	0	0.2	k__Bacteria;p__Actinobacteria;c__Actinobacteria;o__Actinomycetales;f__Micrococcaceae;g__;s__
809192	1	0.317311	1	1	0	0.2	k__Bacteria;p__Actinobacteria;c__Actinobacteria;o__Actinomycetales;f__Dermabacteraceae;g__Brachybacterium;s__conglomeratum
4245392	1	0.317311	1	1	0.2	0	k__Bacteria;p__Proteobacteria;c__Alphaproteobacteria;o__Rhodobacterales;f__Rhodobacteraceae
337468	1	0.317311	1	1	0	0.2	k__Bacteria;p__Firmicutes;c__Clostridia;o__Clostridiales;f__Ruminococcaceae;g__Oscillospira;s__
975918	1	0.317311	1	1	0	0.5	k__Bacteria;p__Firmicutes;c__Bacilli;o__Lactobacillales;f__Lactobacillaceae;g__Lactobacillus;s__
4424239	1	0.317311	1	1	0	0.2	k__Bacteria;p__Firmicutes;c__Bacilli;o__Lactobacillales;f__Streptococcaceae;g__Streptococcus;s__
582169	1	0.317311	1	1	0	0.4	k__Bacteria;p__Firmicutes;c__Erysipelotrichi;o__Erysipelotrichales;f__Erysipelotrichaceae;g__Bulleidia;s__
2251904	1	0.317311	1	1	0	0.2	k__Bacteria;p__Proteobacteria;c__Gammaproteobacteria;o__Enterobacteriales;f__Enterobacteriaceae;g__;s__
4386507	1	0.317311	1	1	0.4	0	k__Bacteria;p__Bacteroidetes;c__Bacteroidia;o__Bacteroidales;f__Bacteroidaceae;g__Bacteroides;s__fragilis
579901	1	0.317311	1	1	0	0.2	k__Bacteria;p__Bacteroidetes;c__Bacteroidia;o__Bacteroidales;f__Prevotellaceae;g__Prevotella;s__
313650	1	0.317311	1	1	0	0.2	k__Bacteria;p__Bacteroidetes;c__Bacteroidia;o__Bacteroidales;f__S24-7;g__;s__
4318989	1	0.317311	1	1	0.2	0	k__Bacteria;p__Proteobacteria;c__Gammaproteobacteria;o__Pseudomonadales;f__Pseudomonadaceae;g__Pseudomonas;s__
855968	1	0.317311	1	1	0	0.2	k__Bacteria;p__Proteobacteria;c__Deltaproteobacteria;o__Myxococcales;f__Cystobacterineae;g__;s__
4344055	1	0.317311	1	1	0	0.2	k__Bacteria;p__Proteobacteria;c__Alphaproteobacteria;o__Rhodospirillales;f__Acetobacteraceae;g__;s__
328936	1	0.317311	1	1	0.9	0	k__Bacteria;p__Bacteroidetes;c__Bacteroidia;o__Bacteroidales;f__Prevotellaceae;g__Prevotella;s__copri
101672	1	0.317311	1	1	0	0.3	k__Bacteria;p__Firmicutes;c__Clostridia;o__Clostridiales;f__Christensenellaceae;g__;s__
153084	1	0.317311	1	1	0.2	0	k__Bacteria;p__Proteobacteria;c__Betaproteobacteria;o__Burkholderiales;f__Comamonadaceae
810959	1	0.317311	1	1	0	0.3	k__Bacteria;p__Actinobacteria;c__Actinobacteria;o__Actinomycetales;f__Intrasporangiaceae;g__Janibacter;s__
698236	1	0.317311	1	1	0.2	0	k__Bacteria;p__Actinobacteria;c__Actinobacteria;o__Actinomycetales;f__Pseudonocardiaceae;g__Actinomycetospora;s__
4380971	1	0.317311	1	1	0.5	0	k__Bacteria;p__Firmicutes;c__Clostridia;o__Clostridiales;f__Clostridiaceae;g__Clostridium;s__
4354103	1	0.317311	1	1	0.2	0	k__Bacteria;p__Firmicutes;c__Bacilli;o__Lactobacillales;f__Lactobacillaceae;g__Lactobacillus;s__
4425634	1	0.317311	1	1	0	0.3	k__Bacteria;p__Proteobacteria;c__Gammaproteobacteria;o__Pseudomonadales;f__Moraxellaceae;g__Acinetobacter;s__
227962	1	0.317311	1	1	0	0.3	k__Bacteria;p__Bacteroidetes;c__Flavobacteriia;o__Flavobacteriales;f__Flavobacteriaceae;g__Flavobacterium;s__
4307265	1	0.317311	1	1	0.2	0	k__Bacteria;p__Firmicutes;c__Clostridia;o__Clostridiales;f__Lachnospiraceae;g__Coprococcus;s__
316560	1	0.317311	1	1	0	22	k__Bacteria;p__Firmicutes;c__Bacilli;o__Lactobacillales;f__Carnobacteriaceae;g__Carnobacterium;s__
1122504	1	0.317311	1	1	0.2	0	k__Bacteria;p__Bacteroidetes;c__Flavobacteriia;o__Flavobacteriales;f__Flavobacteriaceae;g__;s__
825201	1	0.317311	1	1	0.2	0	k__Bacteria;p__Firmicutes;c__Clostridia;o__Clostridiales;f__Lachnospiraceae;g__Coprococcus;s__
153982	1	0.317311	1	1	0	0.2	k__Bacteria;p__Proteobacteria;c__Alphaproteobacteria;o__Rhizobiales;f__Phyllobacteriaceae;g__Mesorhizobium;s__
274828	1	0.317311	1	1	0.2	0	k__Bacteria;p__Firmicutes;c__Clostridia;o__Clostridiales;f__Lachnospiraceae;g__;s__
3855886	1	0.317311	1	1	0.5	0	k__Bacteria;p__Firmicutes;c__Clostridia;o__Clostridiales;f__Lachnospiraceae;g__;s__
1001564	1	0.317311	1	1	0	6.2	k__Bacteria;p__Firmicutes;c__Bacilli;o__Bacillales;f__Paenibacillaceae;g__Paenibacillus;s__
205434	1	0.317311	1	1	0.2	0	k__Bacteria;p__Proteobacteria;c__Alphaproteobacteria;o__Ellin329;f__;g__;s__
510286	1	0.317311	1	1	0.2	0	k__Bacteria;p__Firmicutes;c__Clostridia;o__Clostridiales;f__Lachnospiraceae;g__;s__
14125	1	0.317311	1	1	0.3	0	k__Bacteria;p__Firmicutes;c__Clostridia;o__Clostridiales;f__Lachnospiraceae;g__Epulopiscium;s__
1105247	1	0.317311	1	1	0	0.3	k__Bacteria;p__Proteobacteria;c__Alphaproteobacteria;o__Rickettsiales;f__;g__;s__
847142	1	0.317311	1	1	0	0.2	k__Bacteria;p__Firmicutes;c__Clostridia;o__Clostridiales;f__Clostridiaceae;g__Clostridium;s__
775976	1	0.317311	1	1	0.2	0	k__Bacteria;p__Firmicutes;c__Clostridia;o__Clostridiales;f__Ruminococcaceae;g__Ruminococcus;s__
2160433	1	0.317311	1	1	0	0.2	k__Bacteria;p__Proteobacteria;c__Alphaproteobacteria;o__Rhizobiales;f__Hyphomicrobiaceae;g__Devosia;s__
1027904	1	0.317311	1	1	0	0.2	k__Bacteria;p__Firmicutes;c__Bacilli;o__Bacillales;f__Staphylococcaceae
873747	1	0.317311	1	1	0	0.2	k__Bacteria;p__Bacteroidetes;c__Flavobacteriia;o__Flavobacteriales;f__Flavobacteriaceae;g__Flavobacterium;s__
4415689	1	0.317311	1	1	0.2	0	k__Bacteria;p__Actinobacteria;c__Actinobacteria;o__Actinomycetales;f__Dermabacteraceae;g__Brachybacterium;s__
4305815	1	0.317311	1	1	0.2	0	k__Bacteria;p__Firmicutes;c__Bacilli;o__Lactobacillales;f__Streptococcaceae;g__Streptococcus;s__
175642	1	0.317311	1	1	0	0.2	k__Bacteria;p__Firmicutes;c__Clostridia;o__Clostridiales;f__Lachnospiraceae;g__;s__
4466597	1	0.317311	1	1	0	0.6	k__Bacteria;p__Firmicutes;c__Bacilli;o__Bacillales;f__Bacillaceae;g__Bacillus;s__
3856404	1	0.317311	1	1	0	0.2	k__Bacteria;p__Firmicutes;c__Clostridia;o__Clostridiales;f__Ruminococcaceae;g__Ruminococcus;s__flavefaciens
3134492	1	0.317311	1	1	0	0.2	k__Bacteria;p__Firmicutes;c__Clostridia;o__Clostridiales;f__Lachnospiraceae;g__Roseburia;s__
168671	1	0.317311	1	1	0.2	0	k__Bacteria;p__Proteobacteria;c__Alphaproteobacteria;o__;f__;g__;s__
365033	1	0.317311	1	1	1.7	0	k__Bacteria;p__Actinobacteria;c__Coriobacteriia;o__Coriobacteriales;f__Coriobacteriaceae;g__;s__
338484	1	0.317311	1	1	0.4	0	k__Bacteria;p__Bacteroidetes;c__Bacteroidia;o__Bacteroidales;f__;g__;s__
539253	1	0.317311	1	1	0	0.4	k__Bacteria;p__Synergistetes;c__Synergistia;o__Synergistales;f__Dethiosulfovibrionaceae;g__Pyramidobacter;s__
269907	1	0.317311	1	1	0.2	0	k__Bacteria;p__Bacteroidetes;c__Bacteroidia;o__Bacteroidales;f__[Paraprevotellaceae];g__[Prevotella];s__
144161	1	0.317311	1	1	0	0.3	k__Bacteria;p__Bacteroidetes;c__Bacteroidia;o__Bacteroidales;f__Prevotellaceae;g__Prevotella;s__
2216505	1	0.317311	1	1	0	0.3	k__Bacteria;p__Bacteroidetes;c__[Saprospirae];o__[Saprospirales];f__Chitinophagaceae;g__;s__
83763	1	0.317311	1	1	0	1.2	k__Bacteria;p__Firmicutes;c__Bacilli;o__Lactobacillales;f__Carnobacteriaceae;g__Carnobacterium;s__
276650	1	0.317311	1	1	0.2	0	k__Bacteria;p__Actinobacteria;c__Coriobacteriia;o__Coriobacteriales;f__Coriobacteriaceae;g__;s__
834677	1	0.317311	1	1	0	0.2	k__Bacteria;p__Firmicutes;c__Clostridia;o__Clostridiales;f__Ruminococcaceae;g__;s__
4315100	1	0.317311	1	1	0.2	0	k__Bacteria;p__Firmicutes;c__Clostridia;o__Clostridiales;f__[Mogibacteriaceae];g__;s__
259220	1	0.317311	1	1	0	0.2	k__Bacteria;p__Firmicutes;c__Clostridia;o__Clostridiales;f__Clostridiaceae;g__Clostridium;s__
254744	1	0.317311	1	1	0	1	k__Bacteria;p__Proteobacteria;c__Alphaproteobacteria;o__Rhizobiales;f__Beijerinckiaceae;g__;s__
160268	1	0.317311	1	1	0	0.4	k__Bacteria;p__Chloroflexi;c__Ktedonobacteria;o__Ktedonobacterales;f__Ktedonobacteraceae;g__;s__
837640	1	0.317311	1	1	3.8	0	k__Bacteria;p__Firmicutes;c__Clostridia;o__Clostridiales;f__Peptostreptococcaceae
207023	1	0.317311	1	1	0.2	0	k__Bacteria;p__Tenericutes;c__Mollicutes;o__RF39;f__;g__;s__
103132	1	0.317311	1	1	0.3	0	k__Bacteria;p__Firmicutes;c__Clostridia;o__Clostridiales;f__Clostridiaceae;g__Clostridium;s__
255170	1	0.317311	1	1	0	0.2	k__Bacteria;p__Firmicutes;c__Clostridia;o__Clostridiales;f__Lachnospiraceae;g__;s__
4300127	1	0.317311	1	1	0.3	0	k__Bacteria;p__Firmicutes;c__Clostridia;o__Clostridiales;f__Veillonellaceae;g__Mitsuokella;s__multacida
4402042	1	0.317311	1	1	0.2	0	k__Bacteria;p__Firmicutes;c__Clostridia;o__Clostridiales;f__;g__;s__
330210	1	0.317311	1	1	0	0.3	k__Bacteria;p__Firmicutes;c__Bacilli;o__Bacillales;f__Paenibacillaceae;g__Paenibacillus;s__
151126	1	0.317311	1	1	0	0.3	k__Bacteria;p__Cyanobacteria;c__4C0d-2;o__MLE1-12;f__;g__;s__
260900	1	0.317311	1	1	0	0.2	k__Bacteria;p__Firmicutes;c__Bacilli;o__Bacillales;f__Bacillaceae;g__Bacillus;s__
350910	1	0.317311	1	1	0	0.2	k__Bacteria;p__Firmicutes;c__Clostridia;o__Clostridiales;f__Ruminococcaceae;g__;s__
2116	1	0.317311	1	1	0	0.2	k__Bacteria;p__Bacteroidetes;c__Bacteroidia;o__Bacteroidales;f__Prevotellaceae;g__Prevotella;s__
511916	1	0.317311	1	1	0	0.2	k__Bacteria;p__Proteobacteria;c__Betaproteobacteria;o__Burkholderiales;f__Alcaligenaceae;g__;s__
107308	1	0.317311	1	1	0	0.4	k__Bacteria;p__Bacteroidetes;c__Bacteroidia;o__Bacteroidales;f__S24-7;g__;s__
3980364	1	0.317311	1	1	0	0.2	k__Bacteria;p__Firmicutes;c__Clostridia;o__Clostridiales;f__;g__;s__
3587343	1	0.317311	1	1	0	0.3	k__Bacteria;p__Bacteroidetes;c__Sphingobacteriia;o__Sphingobacteriales;f__Sphingobacteriaceae;g__Sphingobacterium;s__multivorum
809106	1	0.317311	1	1	0	0.2	k__Bacteria;p__Firmicutes;c__Bacilli;o__Lactobacillales;f__Lactobacillaceae;g__Lactobacillus;s__
4349891	1	0.317311	1	1	0	0.3	k__Bacteria;p__Firmicutes;c__Bacilli;o__Lactobacillales;f__Lactobacillaceae;g__Lactobacillus;s__
178893	1	0.317311	1	1	0	0.2	k__Bacteria;p__Firmicutes;c__Clostridia;o__Clostridiales;f__Ruminococcaceae;g__Ruminococcus;s__
585377	1	0.317311	1	1	0	0.3	k__Bacteria;p__Firmicutes;c__Clostridia;o__Clostridiales;f__Lachnospiraceae;g__;s__
4381092	1	0.317311	1	1	0	0.2	k__Bacteria;p__Firmicutes;c__Clostridia;o__Clostridiales;f__Clostridiaceae;g__;s__
15257	1	0.317311	1	1	0	5.8	k__Bacteria;p__Firmicutes;c__Bacilli;o__Lactobacillales;f__Carnobacteriaceae;g__Carnobacterium;s__
335363	1	0.317311	1	1	0	0.2	k__Bacteria;p__Firmicutes;c__Clostridia;o__Clostridiales;f__[Mogibacteriaceae];g__;s__
102915	1	0.317311	1	1	0	0.2	k__Bacteria;p__Proteobacteria;c__Alphaproteobacteria;o__Sphingomonadales;f__Sphingomonadaceae;g__Sphingomonas;s__
718358	1	0.317311	1	1	0	0.3	k__Bacteria;p__Firmicutes;c__Clostridia;o__Clostridiales;f__Ruminococcaceae;g__;s__
1986324	1	0.317311	1	1	0	0.4	k__Bacteria;p__Firmicutes;c__Clostridia;o__Clostridiales;f__Clostridiaceae;g__;s__
310826	1	0.317311	1	1	0	0.2	k__Bacteria;p__Firmicutes;c__Clostridia;o__Clostridiales;f__;g__;s__
4382194	1	0.317311	1	1	0	0.4	k__Bacteria;p__Bacteroidetes;c__[Saprospirae];o__[Saprospirales];f__Chitinophagaceae;g__;s__
2925620	1	0.317311	1	1	0	0.7	k__Bacteria;p__Firmicutes;c__Clostridia;o__Clostridiales;f__Clostridiaceae;g__;s__
337729	1	0.317311	1	1	0.2	0	k__Bacteria;p__Firmicutes;c__Clostridia;o__Clostridiales;f__Lachnospiraceae;g__Blautia;s__
4338392	1	0.317311	1	1	0	0.2	k__Bacteria;p__Bacteroidetes;c__Cytophagia;o__Cytophagales;f__Cytophagaceae;g__Dyadobacter;s__
326693	1	0.317311	1	1	0	0.6	k__Bacteria;p__Proteobacteria;c__Gammaproteobacteria;o__Xanthomonadales;f__Xanthomonadaceae;g__Lysobacter;s__
1816138	1	0.317311	1	1	0	0.5	k__Bacteria;p__Firmicutes;c__Bacilli;o__Bacillales;f__Bacillaceae;g__Bacillus;s__
1113180	1	0.317311	1	1	0	0.2	k__Bacteria;p__Proteobacteria;c__Alphaproteobacteria;o__Rhodobacterales;f__Rhodobacteraceae;g__Rubellimicrobium;s__
4329112	1	0.317311	1	1	0.2	0	k__Bacteria;p__Bacteroidetes;c__Bacteroidia;o__Bacteroidales;f__Bacteroidaceae;g__Bacteroides;s__fragilis
111050	1	0.317311	1	1	0.2	0	k__Bacteria;p__Actinobacteria;c__Thermoleophilia;o__Solirubrobacterales;f__Conexibacteraceae;g__;s__
581782	1	0.317311	1	1	0	0.3	k__Bacteria;p__Proteobacteria;c__Gammaproteobacteria;o__Enterobacteriales;f__Enterobacteriaceae;g__;s__
263244	1	0.317311	1	1	0	0.2	k__Bacteria;p__Firmicutes;c__Clostridia;o__Clostridiales;f__;g__;s__
101031	1	0.317311	1	1	0	0.4	k__Bacteria;p__Bacteroidetes;c__Flavobacteriia;o__Flavobacteriales;f__Flavobacteriaceae;g__Flavobacterium;s__
40230	1	0.317311	1	1	0.3	0	k__Bacteria;p__Proteobacteria;c__Alphaproteobacteria;o__RF32;f__;g__;s__
164967	1	0.317311	1	1	0.2	0	k__Bacteria;p__Firmicutes;c__Clostridia;o__Clostridiales;f__;g__;s__
4333237	1	0.317311	1	1	0	0.3	k__Bacteria;p__Proteobacteria;c__Alphaproteobacteria;o__Rhodospirillales;f__Acetobacteraceae;g__Acetobacter;s__
3937304	1	0.317311	1	1	0	0.2	k__Bacteria;p__Proteobacteria;c__Alphaproteobacteria;o__Sphingomonadales;f__Sphingomonadaceae;g__Kaistobacter;s__
276703	1	0.317311	1	1	0.2	0	k__Bacteria;p__Firmicutes;c__Clostridia;o__Clostridiales;f__Lachnospiraceae;g__;s__
241489	1	0.317311	1	1	0	0.4	k__Bacteria;p__Firmicutes;c__Clostridia;o__Clostridiales;f__Ruminococcaceae;g__Ruminococcus;s__
154939	1	0.317311	1	1	0	0.2	k__Bacteria;p__Firmicutes;c__Clostridia;o__Clostridiales;f__Lachnospiraceae;g__Butyrivibrio;s__
28089	1	0.317311	1	1	0	0.2	k__Bacteria;p__Actinobacteria;c__Actinobacteria;o__Actinomycetales;f__Micromonosporaceae;g__Actinoplanes;s__
1112389	1	0.317311	1	1	5.8	0	k__Bacteria;p__Bacteroidetes;c__Bacteroidia;o__Bacteroidales;f__S24-7;g__;s__
184497	1	0.317311	1	1	0.3	0	k__Bacteria;p__Firmicutes;c__Clostridia;o__Clostridiales;f__Lachnospiraceae
207831	1	0.317311	1	1	0	0.4	k__Bacteria;p__Bacteroidetes;c__Bacteroidia;o__Bacteroidales;f__Prevotellaceae;g__Prevotella;s__
4383166	1	0.317311	1	1	0	0.2	k__Bacteria;p__Proteobacteria;c__Betaproteobacteria;o__Burkholderiales;f__Comamonadaceae
2286580	1	0.317311	1	1	0	0.7	k__Bacteria;p__Tenericutes;c__Mollicutes;o__RF39;f__;g__;s__
806361	1	0.317311	1	1	0.3	0	k__Bacteria;p__Bacteroidetes;c__Bacteroidia;o__Bacteroidales;f__[Paraprevotellaceae];g__CF231;s__
745417	1	0.317311	1	1	0	0.2	k__Bacteria;p__Proteobacteria;c__Gammaproteobacteria;o__Oceanospirillales;f__Halomonadaceae;g__Halomonas;s__
566513	1	0.317311	1	1	0	0.2	k__Bacteria;p__WPS-2;c__;o__;f__;g__;s__
4369434	1	0.317311	1	1	0	0.2	k__Bacteria;p__Firmicutes;c__Clostridia;o__Clostridiales;f__Lachnospiraceae;g__;s__
261240	1	0.317311	1	1	0	0.7	k__Bacteria;p__Bacteroidetes;c__Bacteroidia;o__Bacteroidales;f__Prevotellaceae;g__Prevotella;s__
350438	1	0.317311	1	1	0	0.2	k__Bacteria;p__Firmicutes;c__Clostridia;o__Clostridiales;f__;g__;s__
707087	1	0.317311	1	1	5.9	0	k__Bacteria;p__Firmicutes;c__Clostridia;o__Clostridiales;f__Clostridiaceae;g__Clostridium;s__
367813	1	0.317311	1	1	0.2	0	k__Bacteria;p__Firmicutes;c__Clostridia;o__Clostridiales;f__Lachnospiraceae;g__;s__
575933	1	0.317311	1	1	0	0.2	k__Bacteria;p__Firmicutes;c__Clostridia;o__Clostridiales;f__[Mogibacteriaceae];g__Mogibacterium;s__
352999	1	0.317311	1	1	0	0.2	k__Bacteria;p__Firmicutes;c__Clostridia;o__Clostridiales;f__Lachnospiraceae;g__;s__
296649	1	0.317311	1	1	0.2	0	k__Bacteria;p__Firmicutes;c__Clostridia;o__Clostridiales;f__Ruminococcaceae;g__;s__
554304	1	0.317311	1	1	0	0.2	k__Bacteria;p__Firmicutes;c__Clostridia;o__Clostridiales;f__Ruminococcaceae;g__Ruminococcus
325168	1	0.317311	1	1	0.2	0	k__Bacteria;p__Firmicutes;c__Clostridia;o__Clostridiales;f__;g__;s__
137609	1	0.317311	1	1	0	0.2	k__Bacteria;p__Firmicutes;c__Clostridia;o__Clostridiales;f__Clostridiaceae;g__;s__
665703	1	0.317311	1	1	0	0.2	k__Bacteria;p__Firmicutes;c__Clostridia;o__Clostridiales;f__;g__;s__
309220	1	0.317311	1	1	0.2	0	k__Bacteria;p__Firmicutes;c__Clostridia;o__Clostridiales;f__;g__;s__
293682	1	0.317311	1	1	0.4	0	k__Bacteria;p__Verrucomicrobia;c__Verruco-5;o__WCHB1-41;f__RFP12;g__;s__
289883	1	0.317311	1	1	0.2	0	k__Bacteria;p__Firmicutes;c__Bacilli;o__Bacillales;f__Bacillaceae;g__Bacillus;s__
4457268	1	0.317311	1	1	0	0.2	k__Bacteria;p__Proteobacteria;c__Gammaproteobacteria;o__Enterobacteriales;f__Enterobacteriaceae;g__;s__
207320	1	0.317311	1	1	0	0.4	k__Bacteria;p__Proteobacteria;c__Betaproteobacteria;o__SC-I-84;f__;g__;s__
4393057	1	0.317311	1	1	0	0.2	k__Bacteria;p__Proteobacteria;c__Alphaproteobacteria;o__Sphingomonadales;f__Sphingomonadaceae;g__Sphingobium;s__
332718	1	0.317311	1	1	0.2	0	k__Bacteria;p__Firmicutes;c__Bacilli;o__Lactobacillales;f__Streptococcaceae;g__Streptococcus;s__
347335	1	0.317311	1	1	0	0.2	k__Bacteria;p__Firmicutes;c__Clostridia;o__Clostridiales;f__Ruminococcaceae;g__Ruminococcus;s__
216511	1	0.317311	1	1	0	0.2	k__Bacteria;p__Bacteroidetes;c__Bacteroidia;o__Bacteroidales;f__Prevotellaceae;g__Prevotella;s__
4437746	1	0.317311	1	1	1.2	0	k__Bacteria;p__Firmicutes;c__Clostridia;o__Clostridiales;f__;g__;s__
235424	1	0.317311	1	1	0	0.3	k__Bacteria;p__Firmicutes;c__Clostridia;o__Clostridiales;f__Clostridiaceae;g__;s__
32754	1	0.317311	1	1	0	0.3	k__Bacteria;p__Proteobacteria;c__Alphaproteobacteria;o__Rhizobiales;f__Phyllobacteriaceae;g__;s__
141976	1	0.317311	1	1	0.2	0	k__Bacteria;p__Proteobacteria;c__Gammaproteobacteria;o__Xanthomonadales;f__Xanthomonadaceae;g__;s__
3349140	1	0.317311	1	1	0	0.2	k__Bacteria;p__Bacteroidetes;c__Bacteroidia;o__Bacteroidales;f__Porphyromonadaceae;g__Parabacteroides;s__
804995	1	0.317311	1	1	0.2	0	k__Bacteria;p__Bacteroidetes;c__Bacteroidia;o__Bacteroidales;f__S24-7;g__;s__
813954	1	0.317311	1	1	0.2	0	k__Bacteria;p__Proteobacteria;c__Alphaproteobacteria;o__Rhizobiales;f__Hyphomicrobiaceae;g__Devosia;s__
1147983	1	0.317311	1	1	0	0.2	k__Bacteria;p__Proteobacteria;c__Betaproteobacteria;o__Burkholderiales;f__Comamonadaceae;g__Ramlibacter;s__
3152469	1	0.317311	1	1	0	0.2	k__Bacteria;p__Firmicutes;c__Clostridia;o__Clostridiales;f__Lachnospiraceae;g__Roseburia;s__
349572	1	0.317311	1	1	0.4	0	k__Bacteria;p__Firmicutes;c__Clostridia;o__Clostridiales;f__;g__;s__
112158	1	0.317311	1	1	0.2	0	k__Bacteria;p__Actinobacteria;c__Actinobacteria;o__Actinomycetales;f__Corynebacteriaceae;g__Corynebacterium;s__
4410538	1	0.317311	1	1	0.2	0	k__Bacteria;p__Firmicutes;c__Clostridia;o__Clostridiales;f__Ruminococcaceae;g__;s__
151120	1	0.317311	1	1	0	0.2	k__Bacteria;p__Cyanobacteria;c__4C0d-2;o__YS2;f__;g__;s__
290641	1	0.317311	1	1	0	0.8	k__Bacteria;p__Proteobacteria;c__Alphaproteobacteria;o__Rickettsiales;f__;g__;s__
3474081	1	0.317311	1	1	0.8	0	k__Bacteria;p__Bacteroidetes;c__Bacteroidia;o__Bacteroidales;f__Bacteroidaceae;g__Bacteroides;s__fragilis
38888	1	0.317311	1	1	0.2	0	k__Bacteria;p__Proteobacteria;c__Gammaproteobacteria;o__Pseudomonadales;f__Pseudomonadaceae;g__Pseudomonas;s__stutzeri
509070	1	0.317311	1	1	0	0.3	k__Bacteria;p__Firmicutes;c__Clostridia;o__Clostridiales
45074	1	0.317311	1	1	0.4	0	k__Bacteria;p__Firmicutes;c__Clostridia;o__Clostridiales;f__Clostridiaceae;g__Clostridium;s__
811402	1	0.317311	1	1	0.2	0	k__Bacteria;p__Planctomycetes;c__Planctomycetia;o__Planctomycetales;f__Planctomycetaceae;g__Planctomyces;s__
326482	1	0.317311	1	1	0.2	0	k__Bacteria;p__Bacteroidetes;c__Bacteroidia;o__Bacteroidales;f__Prevotellaceae;g__Prevotella;s__copri
611360	1	0.317311	1	1	0	0.3	k__Bacteria;p__Proteobacteria;c__Betaproteobacteria;o__Burkholderiales;f__Comamonadaceae;g__;s__
304957	1	0.317311	1	1	0	0.2	k__Bacteria;p__Firmicutes;c__Bacilli;o__Bacillales;f__Bacillaceae;g__Bacillus;s__
325443	1	0.317311	1	1	0.2	0	k__Bacteria;p__Firmicutes;c__Clostridia;o__Clostridiales;f__Ruminococcaceae
36004	1	0.317311	1	1	0.2	0	k__Bacteria;p__Firmicutes;c__Clostridia;o__Clostridiales;f__Clostridiaceae;g__Clostridium;s__
905892	1	0.317311	1	1	0	0.2	k__Bacteria;p__Bacteroidetes;c__[Saprospirae];o__[Saprospirales];f__Chitinophagaceae;g__;s__
4433823	1	0.317311	1	1	1.1	0	k__Bacteria;p__Bacteroidetes;c__Bacteroidia;o__Bacteroidales;f__Bacteroidaceae;g__Bacteroides;s__fragilis
4389576	1	0.317311	1	1	0	0.6	k__Bacteria;p__Firmicutes;c__Clostridia;o__Clostridiales;f__Clostridiaceae;g__Clostridiisalibacter;s__
85199	1	0.317311	1	1	0	0.2	k__Bacteria;p__Firmicutes;c__Clostridia;o__Clostridiales;f__Veillonellaceae;g__;s__
4303423	1	0.317311	1	1	0	0.2	k__Bacteria;p__Cyanobacteria;c__4C0d-2;o__YS2;f__;g__;s__
4333154	1	0.317311	1	1	0.2	0	k__Bacteria;p__Fusobacteria;c__Fusobacteriia;o__Fusobacteriales;f__Fusobacteriaceae;g__Fusobacterium;s__
103411	1	0.317311	1	1	0.3	0	k__Bacteria;p__Proteobacteria;c__Gammaproteobacteria;o__Pseudomonadales;f__Moraxellaceae;g__Acinetobacter;s__johnsonii
4409449	1	0.317311	1	1	0	0.2	k__Bacteria;p__Bacteroidetes;c__[Saprospirae];o__[Saprospirales];f__Chitinophagaceae;g__;s__
807548	1	0.317311	1	1	0.4	0	k__Bacteria;p__Firmicutes;c__Erysipelotrichi;o__Erysipelotrichales;f__Erysipelotrichaceae;g__cc_115;s__
4326874	1	0.317311	1	1	0	0.3	k__Bacteria;p__Proteobacteria;c__Betaproteobacteria;o__Burkholderiales;f__Comamonadaceae
820356	1	0.317311	1	1	0	0.3	k__Bacteria;p__Bacteroidetes;c__Bacteroidia;o__Bacteroidales;f__[Paraprevotellaceae];g__;s__
351028	1	0.317311	1	1	0.2	0	k__Bacteria;p__Firmicutes;c__Clostridia;o__Clostridiales;f__Ruminococcaceae;g__;s__
351020	1	0.317311	1	1	0.2	0	k__Bacteria;p__Firmicutes;c__Clostridia;o__Clostridiales;f__Clostridiaceae;g__Clostridium
110361	1	0.317311	1	1	0	0.2	k__Bacteria;p__Firmicutes;c__Clostridia;o__Clostridiales;f__Lachnospiraceae;g__;s__
831178	1	0.317311	1	1	0	0.4	k__Bacteria;p__Proteobacteria;c__Alphaproteobacteria;o__Rhizobiales;f__;g__;s__
112328	1	0.317311	1	1	0	0.2	k__Bacteria;p__Firmicutes;c__Clostridia;o__Clostridiales;f__[Mogibacteriaceae];g__Mogibacterium;s__
41204	1	0.317311	1	1	0.3	0	k__Bacteria;p__Firmicutes;c__Clostridia;o__Clostridiales;f__Lachnospiraceae;g__Shuttleworthia;s__
315802	1	0.317311	1	1	3.9	0	k__Bacteria;p__Verrucomicrobia;c__Verruco-5;o__WCHB1-41;f__RFP12;g__;s__
545061	1	0.317311	1	1	0.5	0	k__Bacteria;p__Bacteroidetes;c__Bacteroidia;o__Bacteroidales;f__Prevotellaceae;g__Prevotella;s__copri
341449	1	0.317311	1	1	0.7	0	k__Bacteria;p__Firmicutes;c__Clostridia;o__Clostridiales
320961	1	0.317311	1	1	0.2	0	k__Bacteria;p__Firmicutes;c__Clostridia;o__Clostridiales;f__Ruminococcaceae;g__;s__
3333615	1	0.317311	1	1	0	0.2	k__Bacteria;p__Proteobacteria;c__Gammaproteobacteria;o__Xanthomonadales;f__Xanthomonadaceae;g__Lysobacter;s__
1141071	1	0.317311	1	1	0	0.3	k__Bacteria;p__Proteobacteria;c__Alphaproteobacteria;o__Rhizobiales;f__Brucellaceae
742140	1	0.317311	1	1	0	0.9	k__Bacteria;p__Firmicutes;c__Clostridia;o__Clostridiales;f__Eubacteriaceae;g__Garciella;s__
3198540	1	0.317311	1	1	0	0.2	k__Bacteria;p__Proteobacteria;c__Alphaproteobacteria;o__Rhizobiales
4425256	1	0.317311	1	1	0.2	0	k__Bacteria;p__Firmicutes;c__Clostridia;o__Clostridiales;f__Ruminococcaceae;g__Oscillospira;s__
548434	1	0.317311	1	1	0	0.3	k__Bacteria;p__Proteobacteria;c__Betaproteobacteria;o__Burkholderiales;f__Oxalobacteraceae;g__;s__
270200	1	0.317311	1	1	0	0.2	k__Bacteria;p__Firmicutes;c__Clostridia;o__Clostridiales;f__;g__;s__
1636835	1	0.317311	1	1	0.2	0	k__Bacteria;p__Actinobacteria;c__Actinobacteria;o__Actinomycetales;f__Corynebacteriaceae;g__Corynebacterium;s__
319898	1	0.317311	1	1	0.2	0	k__Bacteria;p__Firmicutes;c__Clostridia;o__Clostridiales;f__;g__;s__
4386437	1	0.317311	1	1	0.2	0	k__Bacteria;p__Firmicutes;c__Clostridia;o__Clostridiales;f__Ruminococcaceae;g__Oscillospira;s__
811516	1	0.317311	1	1	0	0.4	k__Bacteria;p__Bacteroidetes;c__Flavobacteriia;o__Flavobacteriales;f__Flavobacteriaceae;g__Capnocytophaga;s__
4330205	1	0.317311	1	1	0	0.2	k__Bacteria;p__Proteobacteria;c__Alphaproteobacteria;o__Rhizobiales;f__;g__;s__
15993	1	0.317311	1	1	0.2	0	k__Bacteria;p__Firmicutes;c__Clostridia;o__Clostridiales;f__;g__;s__
3468225	1	0.317311	1	1	0	0.3	k__Bacteria;p__Proteobacteria;c__Alphaproteobacteria;o__Rhodobacterales;f__Rhodobacteraceae;g__Paracoccus;s__
589657	1	0.317311	1	1	0.7	0	k__Bacteria;p__Firmicutes;c__Clostridia;o__Clostridiales;f__Lachnospiraceae
279107	1	0.317311	1	1	0	0.3	k__Bacteria;p__Firmicutes;c__Clostridia;o__Clostridiales;f__Lachnospiraceae;g__Anaerostipes;s__
318599	1	0.317311	1	1	0.2	0	k__Bacteria;p__Firmicutes;c__Clostridia;o__Clostridiales;f__Lachnospiraceae;g__;s__
4419310	1	0.317311	1	1	0	0.2	k__Bacteria;p__Proteobacteria;c__Alphaproteobacteria;o__Rhizobiales;f__Xanthobacteraceae;g__;s__
4484193	1	0.317311	1	1	0.2	0	k__Bacteria;p__Proteobacteria;c__Gammaproteobacteria;o__Xanthomonadales;f__Xanthomonadaceae;g__;s__
589822	1	0.317311	1	1	0.2	0	k__Bacteria;p__Firmicutes;c__Clostridia;o__Clostridiales;f__Lachnospiraceae;g__Blautia;s__
326333	1	0.317311	1	1	0	0.2	k__Bacteria;p__Bacteroidetes;c__Bacteroidia;o__Bacteroidales;f__Prevotellaceae;g__Prevotella;s__
295804	1	0.317311	1	1	0	0.2	k__Bacteria;p__Firmicutes;c__Clostridia;o__Clostridiales;f__Lachnospiraceae;g__;s__
697548	1	0.317311	1	1	0	0.2	k__Bacteria;p__Firmicutes;c__Clostridia;o__Clostridiales;f__Ruminococcaceae;g__;s__
818289	1	0.317311	1	1	1	0	k__Bacteria;p__Firmicutes;c__Clostridia;o__Clostridiales;f__Lachnospiraceae;g__Butyrivibrio;s__
2125	1	0.317311	1	1	0	0.2	k__Bacteria;p__Bacteroidetes;c__Bacteroidia;o__Bacteroidales;f__Prevotellaceae;g__Prevotella;s__
4321227	1	0.317311	1	1	0	0.9	k__Bacteria;p__Firmicutes;c__Bacilli;o__Bacillales;f__Paenibacillaceae;g__Paenibacillus;s__
557974	1	0.317311	1	1	0	0.2	k__Bacteria;p__Proteobacteria;c__Gammaproteobacteria;o__Pseudomonadales;f__Pseudomonadaceae;g__Pseudomonas;s__
258375	1	0.317311	1	1	0.8	0	k__Bacteria;p__Firmicutes;c__Clostridia;o__Clostridiales;f__Veillonellaceae;g__Dialister;s__
186804	1	0.317311	1	1	0.3	0	k__Bacteria;p__Firmicutes;c__Clostridia;o__Clostridiales;f__Lachnospiraceae;g__Roseburia;s__
152485	1	0.317311	1	1	0.2	0	k__Bacteria;p__Firmicutes;c__Bacilli;o__Lactobacillales;f__Enterococcaceae;g__Enterococcus;s__
528157	1	0.317311	1	1	0.3	0	k__Bacteria;p__Firmicutes;c__Clostridia;o__Clostridiales;f__Lachnospiraceae;g__Coprococcus;s__
4104836	1	0.317311	1	1	0	0.2	k__Bacteria;p__Bacteroidetes;c__Sphingobacteriia;o__Sphingobacteriales;f__Sphingobacteriaceae;g__;s__
516296	1	0.317311	1	1	0	1.1	k__Bacteria;p__Firmicutes;c__Bacilli;o__Lactobacillales;f__Carnobacteriaceae;g__Trichococcus;s__
4428313	1	0.317311	1	1	0.2	0	k__Bacteria;p__Firmicutes;c__Bacilli;o__Lactobacillales;f__Lactobacillaceae;g__Lactobacillus;s__
1111118	1	0.317311	1	1	0	0.3	k__Bacteria;p__Proteobacteria;c__Alphaproteobacteria;o__Ellin329;f__;g__;s__
224647	1	0.317311	1	1	0.2	0	k__Bacteria;p__Proteobacteria;c__Betaproteobacteria;o__SC-I-84;f__;g__;s__
361398	1	0.317311	1	1	0	0.3	k__Bacteria;p__Firmicutes;c__Clostridia;o__Clostridiales;f__Ruminococcaceae;g__;s__
New.ReferenceOTU600	1	0.317311	1	1	0	77	k__Bacteria;p__Firmicutes;c__Bacilli;o__Bacillales;f__Paenibacillaceae;g__Paenibacillus;s__
New.ReferenceOTU44	1	0.317311	1	1	11.9	0	k__Bacteria;p__Firmicutes;c__Clostridia;o__Clostridiales;f__Clostridiaceae;g__;s__
New.ReferenceOTU139	1	0.317311	1	1	0.2	0	k__Bacteria;p__Firmicutes;c__Clostridia;o__Clostridiales;f__Clostridiaceae;g__Clostridium;s__
New.ReferenceOTU511	1	0.317311	1	1	0	0.2	k__Bacteria;p__Tenericutes;c__Mollicutes;o__RF39;f__;g__;s__
New.ReferenceOTU202	1	0.317311	1	1	0	0.3	k__Bacteria;p__Firmicutes;c__Clostridia;o__Clostridiales;f__Lachnospiraceae;g__Dorea;s__
New.ReferenceOTU204	1	0.317311	1	1	0	0.8	k__Bacteria;p__Bacteroidetes;c__Bacteroidia;o__Bacteroidales;f__;g__;s__
New.ReferenceOTU177	1	0.317311	1	1	0.2	0	k__Bacteria;p__Bacteroidetes;c__Bacteroidia;o__Bacteroidales;f__[Barnesiellaceae];g__;s__
New.ReferenceOTU243	1	0.317311	1	1	0	0.2	k__Bacteria;p__Actinobacteria;c__Coriobacteriia;o__Coriobacteriales;f__Coriobacteriaceae;g__;s__
New.ReferenceOTU340	1	0.317311	1	1	0	0.2	k__Bacteria;p__Firmicutes;c__Clostridia;o__Clostridiales;f__Ruminococcaceae;g__Ruminococcus;s__
New.ReferenceOTU98	1	0.317311	1	1	0	2	k__Bacteria;p__Firmicutes;c__Bacilli;o__Bacillales;f__Paenibacillaceae;g__Paenibacillus;s__
New.ReferenceOTU498	1	0.317311	1	1	0	97.9	k__Bacteria;p__Firmicutes;c__Clostridia;o__Clostridiales;f__Clostridiaceae;g__Clostridium;s__
New.ReferenceOTU390	1	0.317311	1	1	0.6	0	k__Bacteria;p__Firmicutes;c__Clostridia;o__Clostridiales;f__;g__;s__
New.ReferenceOTU399	1	0.317311	1	1	0.2	0	k__Bacteria;p__Firmicutes;c__Clostridia;o__Clostridiales;f__Ruminococcaceae;g__Ruminococcus;s__
New.ReferenceOTU405	1	0.317311	1	1	0	7.3	k__Bacteria;p__Firmicutes;c__Bacilli;o__Bacillales;f__Paenibacillaceae;g__Paenibacillus;s__
New.ReferenceOTU368	1	0.317311	1	1	0	0.7	k__Bacteria;p__Proteobacteria;c__Gammaproteobacteria;o__Enterobacteriales;f__Enterobacteriaceae;g__;s__
340642	0.99798	0.3178	1	1	8.2	7.2	k__Bacteria;p__Firmicutes;c__Clostridia;o__Clostridiales;f__Lachnospiraceae;g__;s__
329134	0.994888	0.318551	1	1	41.9	31.2	k__Bacteria;p__Bacteroidetes;c__Bacteroidia;o__Bacteroidales;f__;g__;s__
4400789	0.990407	0.319643	1	1	0.6	10.1	k__Bacteria;p__Actinobacteria;c__Actinobacteria;o__Actinomycetales;f__Micrococcaceae;g__Arthrobacter;s__
73000	0.990407	0.319643	1	1	2.7	4.5	k__Bacteria;p__Firmicutes;c__Clostridia;o__Clostridiales;f__Clostridiaceae;g__Clostridium;s__neonatale
New.ReferenceOTU370	0.989512	0.319862	1	1	10.3	1.6	k__Bacteria;p__Bacteroidetes;c__Bacteroidia;o__Bacteroidales;f__Bacteroidaceae;g__;s__
297160	0.987726	0.320299	1	1	3.3	3.7	k__Bacteria;p__Firmicutes;c__Clostridia;o__Clostridiales;f__Ruminococcaceae;g__Ruminococcus;s__
352908	0.986835	0.320517	1	1	0.5	1.1	k__Bacteria;p__Firmicutes;c__Clostridia;o__Clostridiales;f__Ruminococcaceae;g__;s__
New.ReferenceOTU20	0.986482	0.320604	1	1	9.6	17.2	k__Bacteria;p__Firmicutes;c__Clostridia;o__Clostridiales;f__[Mogibacteriaceae];g__;s__
288138	0.984215	0.321161	1	1	6.4	13.1	k__Bacteria;p__Firmicutes;c__Clostridia;o__Clostridiales;f__;g__;s__
4336940	0.984215	0.321161	1	1	7.6	17.2	k__Bacteria;p__Firmicutes;c__Clostridia;o__Clostridiales;f__;g__;s__
193314	0.983461	0.321346	1	1	5	7.9	k__Bacteria;p__Firmicutes;c__Clostridia;o__Clostridiales;f__Ruminococcaceae;g__Ruminococcus;s__
New.ReferenceOTU216	0.981957	0.321716	1	1	22.5	12.7	k__Bacteria;p__Firmicutes;c__Clostridia;o__Clostridiales;f__[Mogibacteriaceae];g__;s__
110016	0.981543	0.321818	1	1	1.3	0.4	k__Bacteria;p__Firmicutes;c__Clostridia;o__Clostridiales;f__;g__;s__
4341683	0.975247	0.323375	1	1	10	13.9	k__Bacteria;p__Firmicutes;c__Clostridia;o__Clostridiales;f__Lachnospiraceae;g__Dorea;s__
302655	0.974507	0.323559	1	1	10.8	23.9	k__Bacteria;p__Firmicutes;c__Erysipelotrichi;o__Erysipelotrichales;f__Erysipelotrichaceae;g__;s__
545127	0.972294	0.324109	1	1	13	20.9	k__Bacteria;p__Firmicutes;c__Clostridia;o__Clostridiales;f__[Mogibacteriaceae];g__;s__
532235	0.970824	0.324475	1	1	38.6	53.2	k__Bacteria;p__Firmicutes;c__Clostridia;o__Clostridiales;f__Lachnospiraceae;g__;s__
4403506	0.970824	0.324475	1	1	11	20.3	k__Bacteria;p__Firmicutes;c__Clostridia;o__Clostridiales;f__Ruminococcaceae;g__;s__
206186	0.968304	0.325103	1	1	0.6	1.4	k__Bacteria;p__TM7;c__TM7-3;o__CW040;f__F16;g__;s__
4341684	0.965714	0.325751	1	1	112.4	168.2	k__Bacteria;p__Firmicutes;c__Clostridia;o__Clostridiales;f__Ruminococcaceae;g__;s__
330665	0.963103	0.326406	1	1	0.4	0.9	k__Bacteria;p__Firmicutes;c__Clostridia;o__Clostridiales;f__Ruminococcaceae;g__;s__
298388	0.963103	0.326406	1	1	1.2	0.5	k__Bacteria;p__Firmicutes;c__Clostridia;o__Clostridiales;f__;g__;s__
302501	0.963103	0.326406	1	1	2.1	1	k__Bacteria;p__Verrucomicrobia;c__Verrucomicrobiae;o__Verrucomicrobiales;f__Verrucomicrobiaceae;g__Akkermansia;s__
354158	0.961925	0.326702	1	1	0.8	0.7	k__Bacteria;p__Firmicutes;c__Clostridia;o__Clostridiales;f__Lachnospiraceae;g__;s__
314377	0.960761	0.326995	1	1	1.9	2.8	k__Bacteria;p__Firmicutes;c__Clostridia;o__Clostridiales;f__Ruminococcaceae;g__;s__
519246	0.96	0.327187	1	1	0.6	1.3	k__Bacteria;p__Firmicutes;c__Clostridia;o__Clostridiales;f__Ruminococcaceae;g__;s__
184805	0.959794	0.327239	1	1	1.2	1.9	k__Bacteria;p__Firmicutes;c__Clostridia;o__Clostridiales;f__Lachnospiraceae;g__Coprococcus;s__
590263	0.958696	0.327516	1	1	1.3	2.7	k__Bacteria;p__Firmicutes;c__Clostridia;o__Clostridiales;f__Lachnospiraceae;g__Butyrivibrio;s__
1107057	0.954582	0.328556	1	1	14	7.5	k__Bacteria;p__Firmicutes;c__Clostridia;o__Clostridiales;f__Lachnospiraceae;g__Coprococcus;s__
347575	0.952953	0.328969	1	1	2.3	2.1	k__Bacteria;p__Firmicutes;c__Clostridia;o__Clostridiales;f__Clostridiaceae;g__;s__
349053	0.952953	0.328969	1	1	9.1	2.2	k__Bacteria;p__Firmicutes;c__Clostridia;o__Clostridiales;f__Ruminococcaceae;g__Ruminococcus;s__
305288	0.952953	0.328969	1	1	3.6	1.4	k__Bacteria;p__Firmicutes;c__Clostridia;o__Clostridiales;f__Clostridiaceae
525024	0.95	0.329719	1	1	0.2	0.4	k__Bacteria;p__Firmicutes;c__Clostridia;o__Clostridiales;f__Clostridiaceae;g__;s__
3973322	0.95	0.329719	1	1	0.5	0.3	k__Bacteria;p__Firmicutes;c__Clostridia;o__Clostridiales;f__;g__;s__
4408503	0.95	0.329719	1	1	0.8	0.6	k__Bacteria;p__Firmicutes;c__Clostridia;o__Clostridiales;f__Ruminococcaceae;g__;s__
New.ReferenceOTU508	0.95	0.329719	1	1	0.2	0.4	k__Bacteria;p__Firmicutes;c__Clostridia;o__Clostridiales;f__Lachnospiraceae;g__;s__
353696	0.949176	0.329929	1	1	0.9	5.8	k__Bacteria;p__Firmicutes;c__Clostridia;o__Clostridiales;f__Christensenellaceae;g__;s__
346107	0.944262	0.331184	1	1	1	2	k__Bacteria;p__Actinobacteria;c__Coriobacteriia;o__Coriobacteriales;f__Coriobacteriaceae;g__Adlercreutzia;s__
New.ReferenceOTU580	0.942636	0.331601	1	1	21.1	16.9	k__Bacteria;p__Firmicutes;c__Erysipelotrichi;o__Erysipelotrichales;f__Erysipelotrichaceae;g__Bulleidia
300103	0.938735	0.332603	1	1	8.1	1.9	k__Bacteria;p__Firmicutes;c__Clostridia;o__Clostridiales;f__Lachnospiraceae;g__;s__
350153	0.937994	0.332794	1	1	1.6	2.4	k__Bacteria;p__Firmicutes;c__Clostridia;o__Clostridiales;f__Ruminococcaceae;g__;s__
331472	0.935776	0.333366	1	1	6	5.2	k__Bacteria;p__Firmicutes;c__Clostridia;o__Clostridiales;f__Ruminococcaceae;g__;s__
New.ReferenceOTU542	0.935776	0.333366	1	1	5	5.4	k__Bacteria;p__Firmicutes;c__Clostridia;o__Clostridiales;f__Ruminococcaceae;g__;s__
523481	0.934304	0.333747	1	1	4.7	12.1	k__Bacteria;p__Firmicutes;c__Clostridia;o__Clostridiales;f__Ruminococcaceae;g__;s__
4449898	0.933569	0.333937	1	1	7.7	5.6	k__Bacteria;p__Firmicutes;c__Clostridia;o__Clostridiales;f__Ruminococcaceae;g__;s__
333348	0.920543	0.337333	1	1	1.8	3.3	k__Bacteria;p__Firmicutes;c__Clostridia;o__Clostridiales;f__Ruminococcaceae;g__;s__
515279	0.918407	0.337894	1	1	18.2	31.5	k__Bacteria;p__Firmicutes;c__Clostridia;o__Clostridiales;f__Lachnospiraceae;g__;s__
321106	0.916281	0.338453	1	1	5.7	14.1	k__Bacteria;p__Firmicutes;c__Clostridia;o__Clostridiales;f__Lachnospiraceae;g__;s__
307169	0.914559	0.338908	1	1	0.6	3.5	k__Bacteria;p__Firmicutes;c__Clostridia;o__Clostridiales;f__[Mogibacteriaceae];g__;s__
531238	0.912058	0.339569	1	1	5.4	10	k__Bacteria;p__Firmicutes;c__Clostridia;o__Clostridiales;f__Ruminococcaceae;g__;s__
288049	0.90877	0.340441	1	1	2.4	1.6	k__Bacteria;p__Firmicutes;c__Clostridia;o__Clostridiales;f__Lachnospiraceae;g__;s__
4298022	0.907181	0.340863	1	1	9.9	20.2	k__Bacteria;p__Firmicutes;c__Clostridia;o__Clostridiales;f__Ruminococcaceae;g__;s__
New.ReferenceOTU586	0.90713	0.340877	1	1	18.7	3.4	k__Bacteria;p__Firmicutes;c__Clostridia;o__Clostridiales;f__Ruminococcaceae;g__;s__
582088	0.904762	0.341508	1	1	0.4	0.2	k__Bacteria;p__Bacteroidetes;c__Bacteroidia;o__Bacteroidales;f__Prevotellaceae;g__Prevotella;s__
2311550	0.904762	0.341508	1	1	0.2	0.4	k__Bacteria;p__Firmicutes;c__Clostridia;o__Clostridiales;f__;g__;s__
180857	0.904762	0.341508	1	1	0.2	0.4	k__Bacteria;p__Firmicutes;c__Clostridia;o__Clostridiales;f__Ruminococcaceae;g__Ruminococcus;s__
539202	0.904762	0.341508	1	1	0.4	0.2	k__Bacteria;p__Firmicutes;c__Clostridia;o__Clostridiales;f__Ruminococcaceae
301740	0.903729	0.341784	1	1	9.9	17	k__Bacteria;p__Firmicutes;c__Erysipelotrichi;o__Erysipelotrichales;f__Erysipelotrichaceae;g__;s__
618906	0.902356	0.342151	1	1	11.3	21.7	k__Bacteria;p__Firmicutes;c__Erysipelotrichi;o__Erysipelotrichales;f__Erysipelotrichaceae;g__p-75-a5;s__
552376	0.898925	0.34307	1	1	0.4	1.3	k__Bacteria;p__Proteobacteria;c__Gammaproteobacteria;o__Enterobacteriales;f__Enterobacteriaceae;g__Enterobacter
471180	0.897581	0.343431	1	1	134.8	293.5	k__Bacteria;p__Actinobacteria;c__Actinobacteria;o__Bifidobacteriales;f__Bifidobacteriaceae;g__Bifidobacterium;s__
4415760	0.896226	0.343796	1	1	19	27.1	k__Bacteria;p__Firmicutes;c__Clostridia;o__Clostridiales;f__Ruminococcaceae;g__;s__
526676	0.896226	0.343796	1	1	17.2	15	k__Bacteria;p__Bacteroidetes;c__Bacteroidia;o__Bacteroidales;f__S24-7;g__;s__
179512	0.895551	0.343978	1	1	41.6	39.3	k__Bacteria;p__Firmicutes;c__Clostridia;o__Clostridiales;f__Clostridiaceae;g__;s__
New.ReferenceOTU593	0.895551	0.343978	1	1	32.4	84.1	k__Bacteria;p__Firmicutes;c__Clostridia;o__Clostridiales;f__Ruminococcaceae;g__;s__
341730	0.894876	0.344159	1	1	37.3	50.4	k__Bacteria;p__Firmicutes;c__Clostridia;o__Clostridiales;f__Lachnospiraceae;g__Coprococcus;s__
4404830	0.894202	0.344341	1	1	263.9	387.9	k__Bacteria;p__Firmicutes;c__Clostridia;o__Clostridiales;f__Ruminococcaceae;g__;s__
336518	0.894202	0.344341	1	1	27.2	62.2	k__Bacteria;p__Bacteroidetes;c__Bacteroidia;o__Bacteroidales;f__[Paraprevotellaceae];g__[Prevotella];s__
323481	0.893529	0.344523	1	1	328.2	64.2	k__Bacteria;p__Firmicutes;c__Clostridia;o__Clostridiales;f__Ruminococcaceae;g__;s__
4306004	0.893529	0.344523	1	1	306.2	347	k__Bacteria;p__Firmicutes;c__Clostridia;o__Clostridiales;f__Ruminococcaceae;g__;s__
New.ReferenceOTU344	0.892659	0.344758	1	1	2.9	1.3	k__Bacteria;p__Bacteroidetes;c__Bacteroidia;o__Bacteroidales;f__;g__;s__
334839	0.885082	0.346814	1	1	0.7	1.6	k__Bacteria;p__Firmicutes;c__Clostridia;o__Clostridiales;f__Ruminococcaceae;g__;s__
New.ReferenceOTU503	0.885082	0.346814	1	1	81.7	9.3	k__Bacteria;p__Bacteroidetes;c__Bacteroidia;o__Bacteroidales;f__;g__;s__
782953	0.884721	0.346912	1	1	1.5	42.7	k__Bacteria;p__Proteobacteria;c__Gammaproteobacteria;o__Enterobacteriales;f__Enterobacteriaceae;g__;s__
567011	0.881869	0.34769	1	1	5.8	4.6	k__Bacteria;p__Firmicutes;c__Clostridia;o__Clostridiales;f__Lachnospiraceae;g__;s__
2421587	0.881687	0.34774	1	1	13.5	49.3	k__Bacteria;p__Actinobacteria;c__Actinobacteria;o__Actinomycetales;f__Micrococcaceae;g__Arthrobacter;s__
301224	0.881687	0.34774	1	1	3.3	3.2	k__Bacteria;p__Bacteroidetes;c__Bacteroidia;o__Bacteroidales;f__Porphyromonadaceae;g__Paludibacter;s__
New.ReferenceOTU188	0.877382	0.34892	1	1	0.7	0.8	k__Bacteria;p__Firmicutes;c__Clostridia;o__Clostridiales;f__Ruminococcaceae;g__;s__
351091	0.876586	0.349138	1	1	0.6	0.3	k__Bacteria;p__Cyanobacteria;c__4C0d-2;o__YS2;f__;g__;s__
317517	0.87256	0.350247	1	1	0.4	1.1	k__Bacteria;p__Firmicutes;c__Clostridia;o__Clostridiales;f__;g__;s__
312364	0.87256	0.350247	1	1	0.4	0.9	k__Bacteria;p__Firmicutes;c__Clostridia;o__Clostridiales;f__Ruminococcaceae;g__;s__
307485	0.87256	0.350247	1	1	0.4	1.2	k__Bacteria;p__Firmicutes;c__Clostridia;o__Clostridiales;f__[Mogibacteriaceae];g__Mogibacterium;s__
175037	0.87256	0.350247	1	1	0.4	2	k__Bacteria;p__Firmicutes;c__Clostridia;o__Clostridiales;f__Christensenellaceae;g__;s__
New.ReferenceOTU579	0.87256	0.350247	1	1	14.4	7.2	k__Bacteria;p__Bacteroidetes;c__Bacteroidia;o__Bacteroidales;f__;g__;s__
263252	0.872032	0.350393	1	1	2.2	1.4	k__Bacteria;p__Firmicutes;c__Clostridia;o__Clostridiales;f__Ruminococcaceae;g__;s__
1522739	0.87156	0.350524	1	1	0.8	0.4	k__Bacteria;p__Firmicutes;c__Clostridia;o__Clostridiales;f__Clostridiaceae;g__;s__
290472	0.87156	0.350524	1	1	0.8	0.4	k__Bacteria;p__Firmicutes;c__Clostridia;o__Clostridiales;f__Lachnospiraceae;g__;s__
259033	0.870561	0.3508	1	1	0.4	2.2	k__Bacteria;p__Bacteroidetes;c__Bacteroidia;o__Bacteroidales;f__Prevotellaceae;g__Prevotella;s__
3195500	0.870093	0.350929	1	1	1.2	0.4	k__Bacteria;p__Firmicutes;c__Clostridia;o__Clostridiales;f__Lachnospiraceae;g__;s__
294501	0.869565	0.351076	1	1	3.8	1.6	k__Bacteria;p__Firmicutes;c__Clostridia;o__Clostridiales;f__Ruminococcaceae;g__;s__
292051	0.869565	0.351076	1	1	1.5	0.8	k__Bacteria;p__Firmicutes;c__Clostridia;o__Clostridiales;f__Ruminococcaceae;g__;s__
New.ReferenceOTU274	0.869261	0.35116	1	1	120.2	12.5	k__Bacteria;p__Bacteroidetes;c__Bacteroidia;o__Bacteroidales;f__;g__;s__
3244896	0.869191	0.351179	1	1	2.9	0.4	k__Bacteria;p__Firmicutes;c__Bacilli;o__Lactobacillales;f__Streptococcaceae;g__Streptococcus;s__
316969	0.868571	0.351351	1	1	10	30.7	k__Bacteria;p__Bacteroidetes;c__Bacteroidia;o__Bacteroidales;f__;g__;s__
714746	0.868571	0.351351	1	1	2.1	7.2	k__Bacteria;p__Firmicutes;c__Erysipelotrichi;o__Erysipelotrichales;f__Erysipelotrichaceae;g__Sharpea;s__p-3329-23G2
107450	0.868571	0.351351	1	1	2.4	2.2	k__Bacteria;p__Firmicutes;c__Clostridia;o__Clostridiales;f__Ruminococcaceae;g__;s__
583116	0.868571	0.351351	1	1	5.5	12.4	k__Bacteria;p__Firmicutes;c__Clostridia;o__Clostridiales;f__Ruminococcaceae;g__;s__
104144	0.865719	0.352143	1	1	2.8	6.7	k__Bacteria;p__Firmicutes;c__Clostridia;o__Clostridiales;f__Ruminococcaceae;g__;s__
4314256	0.863091	0.352875	1	1	7.6	5.3	k__Bacteria;p__Firmicutes;c__Clostridia;o__Clostridiales;f__Ruminococcaceae;g__;s__
305924	0.862411	0.353065	1	1	9.7	8.7	k__Bacteria;p__Firmicutes;c__Clostridia;o__Clostridiales;f__Lachnospiraceae;g__;s__
4435578	0.860377	0.353633	1	1	25.7	18	k__Bacteria;p__Firmicutes;c__Clostridia;o__Clostridiales;f__Dehalobacteriaceae;g__;s__
334096	0.855	0.355142	1	1	2.9	5.6	k__Bacteria;p__Firmicutes;c__Clostridia;o__Clostridiales;f__Lachnospiraceae;g__;s__
190772	0.85	0.356552	1	1	0.3	0.3	k__Bacteria;p__Firmicutes;c__Clostridia;o__Clostridiales;f__Lachnospiraceae;g__Dorea;s__
314680	0.85	0.356552	1	1	0.2	0.3	k__Bacteria;p__Firmicutes;c__Clostridia;o__Clostridiales;f__[Mogibacteriaceae];g__;s__
290240	0.85	0.356552	1	1	0.3	0.3	k__Bacteria;p__Firmicutes;c__Clostridia;o__Clostridiales;f__Lachnospiraceae;g__Epulopiscium;s__
4402645	0.85	0.356552	1	1	0.2	0.3	k__Bacteria;p__Firmicutes;c__Clostridia;o__Clostridiales;f__;g__;s__
4401628	0.85	0.356552	1	1	0.2	0.3	k__Bacteria;p__Firmicutes;c__Clostridia;o__Clostridiales;f__Lachnospiraceae;g__;s__
298184	0.85	0.356552	1	1	0.6	0.3	k__Bacteria;p__Proteobacteria;c__Alphaproteobacteria;o__RF32;f__;g__;s__
318202	0.85	0.356552	1	1	0.2	0.3	k__Bacteria;p__Bacteroidetes;c__Bacteroidia;o__Bacteroidales;f__;g__;s__
331659	0.85	0.356552	1	1	0.3	0.2	k__Bacteria;p__Firmicutes;c__Clostridia;o__Clostridiales;f__Ruminococcaceae;g__;s__
296320	0.849689	0.35664	1	1	4.8	6.2	k__Bacteria;p__Actinobacteria;c__Coriobacteriia;o__Coriobacteriales;f__Coriobacteriaceae;g__Atopobium;s__
299556	0.848372	0.357013	1	1	2.7	2.5	k__Bacteria;p__Firmicutes;c__Clostridia;o__Clostridiales;f__Ruminococcaceae
3641385	0.846071	0.357666	1	1	0.4	1	k__Bacteria;p__Firmicutes;c__Clostridia;o__Clostridiales;f__Lachnospiraceae;g__;s__
308386	0.846071	0.357666	1	1	0.6	0.5	k__Bacteria;p__Firmicutes;c__Clostridia;o__Clostridiales;f__;g__;s__
4413888	0.846071	0.357666	1	1	0.5	0.4	k__Bacteria;p__Firmicutes;c__Clostridia;o__Clostridiales;f__;g__;s__
New.ReferenceOTU534	0.846071	0.357666	1	1	11.8	17.8	k__Bacteria;p__Firmicutes;c__Clostridia;o__Clostridiales
New.ReferenceOTU153	0.846071	0.357666	1	1	3.1	6.4	Unassigned
311426	0.84575	0.357758	1	1	36.4	53.2	k__Bacteria;p__Firmicutes;c__Clostridia;o__Clostridiales;f__Ruminococcaceae;g__;s__
151647	0.844769	0.358036	1	1	1.2	1.2	k__Bacteria;p__Firmicutes;c__Clostridia;o__Clostridiales;f__;g__;s__
306066	0.844769	0.358036	1	1	1.7	2	k__Bacteria;p__Firmicutes;c__Clostridia;o__Clostridiales;f__;g__;s__
266478	0.844769	0.358036	1	1	1.2	0.9	k__Bacteria;p__Tenericutes;c__Mollicutes;o__RF39;f__;g__;s__
New.ReferenceOTU250	0.844769	0.358036	1	1	0.8	0.9	k__Bacteria;p__Actinobacteria;c__Actinobacteria;o__Actinomycetales;f__Micrococcaceae;g__Microbispora;s__rosea
New.ReferenceOTU517	0.844769	0.358036	1	1	0.8	3.1	k__Bacteria;p__Cyanobacteria;c__4C0d-2;o__YS2;f__;g__;s__
New.ReferenceOTU402	0.844769	0.358036	1	1	0.5	0.9	k__Bacteria;p__Tenericutes;c__Mollicutes;o__RF39;f__;g__;s__
627422	0.84367	0.358349	1	1	0.5	1.1	k__Bacteria;p__Bacteroidetes;c__Bacteroidia;o__Bacteroidales;f__[Barnesiellaceae];g__;s__
349884	0.841088	0.359086	1	1	2	1.1	k__Bacteria;p__Firmicutes;c__Clostridia;o__Clostridiales;f__Ruminococcaceae;g__Ruminococcus;s__
312588	0.837337	0.360159	1	1	5.4	8.2	k__Bacteria;p__Firmicutes;c__Clostridia;o__Clostridiales;f__Lachnospiraceae;g__;s__
2051184	0.836761	0.360325	1	1	1.7	1.5	k__Bacteria;p__Firmicutes;c__Clostridia;o__Clostridiales;f__Peptostreptococcaceae;g__;s__
304123	0.836697	0.360343	1	1	10.7	12.8	k__Bacteria;p__Firmicutes;c__Clostridia;o__Clostridiales;f__Lachnospiraceae;g__;s__
4404413	0.836697	0.360343	1	1	8.5	102.9	k__Bacteria;p__Firmicutes;c__Clostridia;o__Clostridiales;f__Ruminococcaceae;g__Ruminococcus;s__
305348	0.832243	0.361625	1	1	10.2	19.5	k__Bacteria;p__Tenericutes;c__Mollicutes;o__Anaeroplasmatales;f__Anaeroplasmataceae;g__;s__
327049	0.832217	0.361632	1	1	2.9	2.2	k__Bacteria;p__Firmicutes;c__Clostridia;o__Clostridiales;f__Lachnospiraceae;g__;s__
578857	0.832217	0.361632	1	1	0.8	2	k__Bacteria;p__Firmicutes;c__Clostridia;o__Clostridiales;f__Lachnospiraceae;g__Coprococcus;s__
New.ReferenceOTU236	0.830979	0.361989	1	1	24.9	6.8	k__Bacteria;p__Bacteroidetes;c__Bacteroidia;o__Bacteroidales;f__Bacteroidaceae;g__5-7N15;s__
301195	0.829216	0.362499	1	1	0.6	1.1	k__Bacteria;p__Firmicutes;c__Clostridia;o__Clostridiales;f__Ruminococcaceae;g__;s__
345871	0.829091	0.362536	1	1	65.4	46.3	k__Bacteria;p__Firmicutes;c__Clostridia;o__Clostridiales;f__Ruminococcaceae;g__;s__
301884	0.827211	0.36308	1	1	19.3	15.6	k__Bacteria;p__Bacteroidetes;c__Bacteroidia;o__Bacteroidales;f__;g__;s__
331046	0.825962	0.363443	1	1	23.7	64	k__Bacteria;p__Firmicutes;c__Clostridia;o__Clostridiales;f__Ruminococcaceae;g__;s__
4480841	0.824717	0.363805	1	1	32.6	47	k__Bacteria;p__Firmicutes;c__Clostridia;o__Clostridiales;f__Ruminococcaceae;g__;s__
4398588	0.824717	0.363805	1	1	70.5	71.9	k__Bacteria;p__Firmicutes;c__Clostridia;o__Clostridiales;f__Ruminococcaceae;g__;s__
4385646	0.824096	0.363985	1	1	21.7	60.5	k__Bacteria;p__Bacteroidetes;c__Bacteroidia;o__Bacteroidales;f__Porphyromonadaceae;g__Paludibacter;s__
New.ReferenceOTU318	0.823476	0.364166	1	1	123.9	196.6	k__Bacteria;p__Bacteroidetes;c__Bacteroidia;o__Bacteroidales;f__Bacteroidaceae;g__5-7N15;s__
4440297	0.822857	0.364346	1	1	120.9	138.2	k__Bacteria;p__Firmicutes;c__Clostridia;o__Clostridiales;f__Ruminococcaceae;g__;s__
306704	0.822857	0.364346	1	1	350.4	244.1	k__Bacteria;p__Firmicutes;c__Clostridia;o__Clostridiales;f__Peptostreptococcaceae
292127	0.822857	0.364346	1	1	279.3	509.4	k__Bacteria;p__Firmicutes;c__Clostridia;o__Clostridiales;f__;g__;s__
312260	0.818262	0.365689	1	1	0.9	0.5	k__Bacteria;p__Firmicutes;c__Clostridia;o__Clostridiales;f__;g__;s__
255199	0.818262	0.365689	1	1	1	0.6	k__Bacteria;p__Firmicutes;c__Clostridia;o__Clostridiales;f__;g__;s__
4338990	0.813846	0.366986	1	1	1.7	3.8	k__Bacteria;p__Firmicutes;c__Clostridia;o__Clostridiales;f__Ruminococcaceae;g__;s__
16649	0.813495	0.367089	1	1	0.5	0.8	k__Bacteria;p__Firmicutes;c__Clostridia;o__Clostridiales;f__Ruminococcaceae;g__;s__
2230984	0.810348	0.368017	1	1	1.2	1.3	k__Bacteria;p__Firmicutes;c__Clostridia;o__Clostridiales;f__Veillonellaceae;g__Succiniclasticum;s__
14080	0.810348	0.368017	1	1	1.2	1	k__Bacteria;p__Firmicutes;c__Clostridia;o__Clostridiales;f__;g__;s__
4311537	0.807225	0.368942	1	1	4.3	0.7	k__Bacteria;p__Firmicutes;c__Clostridia;o__Clostridiales;f__Ruminococcaceae;g__;s__
350341	0.805673	0.369403	1	1	6.2	4	k__Bacteria;p__Firmicutes;c__Clostridia;o__Clostridiales;f__;g__;s__
591118	0.804899	0.369633	1	1	1.7	1	k__Bacteria;p__Firmicutes;c__Clostridia;o__Clostridiales;f__Lachnospiraceae;g__;s__
4396888	0.804127	0.369862	1	1	4	1.2	k__Bacteria;p__Firmicutes;c__Clostridia;o__Clostridiales;f__Lachnospiraceae;g__Roseburia;s__
4466621	0.797698	0.371782	1	1	3.1	4.9	k__Bacteria;p__Firmicutes;c__Clostridia;o__Clostridiales;f__Ruminococcaceae;g__Ruminococcus;s__
302431	0.79619	0.372235	1	1	5.7	4.2	k__Bacteria;p__Firmicutes;c__Clostridia;o__Clostridiales;f__Ruminococcaceae;g__;s__
291950	0.794814	0.372648	1	1	1.7	1.2	k__Bacteria;p__Firmicutes;c__Clostridia;o__Clostridiales;f__;g__;s__
137004	0.792948	0.37321	1	1	0.8	0.3	k__Bacteria;p__Firmicutes;c__Clostridia;o__Clostridiales;f__Lachnospiraceae;g__Coprococcus;s__
348897	0.790843	0.373845	1	1	1.6	0.8	k__Bacteria;p__Firmicutes;c__Clostridia;o__Clostridiales;f__;g__;s__
103606	0.788391	0.374587	1	1	0.7	0.5	k__Bacteria;p__Actinobacteria;c__Actinobacteria;o__Actinomycetales;f__Corynebacteriaceae;g__Corynebacterium;s__
133732	0.788391	0.374587	1	1	0.9	1.2	k__Bacteria;p__Firmicutes;c__Clostridia;o__Clostridiales;f__Lachnospiraceae;g__;s__
152810	0.787565	0.374838	1	1	3.1	5.9	k__Bacteria;p__Firmicutes;c__Clostridia;o__Clostridiales;f__;g__;s__
811615	0.785682	0.375409	1	1	1.4	0.7	k__Bacteria;p__Bacteroidetes;c__Bacteroidia;o__Bacteroidales;f__Prevotellaceae;g__Prevotella;s__
213487	0.784783	0.375682	1	1	0.9	1.4	k__Bacteria;p__Firmicutes;c__Clostridia;o__Clostridiales;f__Lachnospiraceae;g__Roseburia;s__
103049	0.784783	0.375682	1	1	1.8	2.1	k__Bacteria;p__Firmicutes;c__Clostridia;o__Clostridiales;f__Veillonellaceae;g__Veillonella;s__dispar
511234	0.784783	0.375682	1	1	2.5	1.1	k__Bacteria;p__Firmicutes;c__Clostridia;o__Clostridiales;f__;g__;s__
178332	0.784783	0.375682	1	1	0.8	1.3	k__Bacteria;p__Firmicutes;c__Clostridia;o__Clostridiales;f__Lachnospiraceae;g__Dorea;s__
New.ReferenceOTU471	0.784783	0.375682	1	1	3.2	5.1	k__Bacteria;p__Firmicutes;c__Clostridia;o__Clostridiales;f__;g__;s__
302835	0.783398	0.376104	1	1	27.8	3.1	k__Bacteria;p__Firmicutes;c__Clostridia;o__Clostridiales;f__Ruminococcaceae;g__;s__
331227	0.779322	0.377349	1	1	0.8	1.8	k__Bacteria;p__Firmicutes;c__Clostridia;o__Clostridiales;f__[Mogibacteriaceae];g__;s__
302433	0.77734	0.377956	1	1	18.3	33.4	k__Bacteria;p__Firmicutes;c__Clostridia;o__Clostridiales;f__[Mogibacteriaceae];g__;s__
297770	0.773749	0.37906	1	1	2.5	4.4	k__Bacteria;p__Firmicutes;c__Clostridia;o__Clostridiales;f__;g__;s__
4432463	0.772773	0.379361	1	1	23.7	15.4	k__Bacteria;p__Actinobacteria;c__Coriobacteriia;o__Coriobacteriales;f__Coriobacteriaceae;g__;s__
268978	0.771374	0.379792	1	1	5.8	6.2	k__Bacteria;p__Firmicutes;c__Bacilli;o__Turicibacterales;f__Turicibacteraceae;g__Turicibacter;s__
New.ReferenceOTU459	0.769602	0.38034	1	1	12.4	11.2	k__Bacteria;p__Firmicutes;c__Clostridia;o__Clostridiales;f__Lachnospiraceae;g__;s__
New.ReferenceOTU603	0.768896	0.380559	1	1	4.4	1.2	k__Bacteria;p__Bacteroidetes;c__Bacteroidia;o__Bacteroidales;f__Bacteroidaceae;g__;s__
153647	0.765499	0.381613	1	1	39.5	59.9	k__Archaea;p__Euryarchaeota;c__Methanobacteria;o__Methanobacteriales;f__Methanobacteriaceae;g__Methanosphaera;s__
315975	0.764916	0.381794	1	1	10.6	17.2	k__Bacteria;p__Firmicutes;c__Clostridia;o__Clostridiales;f__;g__;s__
4347159	0.764916	0.381794	1	1	37.4	37.2	k__Bacteria;p__Actinobacteria;c__Actinobacteria;o__Bifidobacteriales;f__Bifidobacteriaceae;g__Bifidobacterium;s__adolescentis
516873	0.764507	0.381922	1	1	0.9	2.4	k__Bacteria;p__Firmicutes;c__Erysipelotrichi;o__Erysipelotrichales;f__Erysipelotrichaceae;g__;s__
298141	0.764422	0.381948	1	1	1.8	2.2	k__Bacteria;p__Firmicutes;c__Clostridia;o__Clostridiales;f__Ruminococcaceae;g__;s__
589920	0.763787	0.382146	1	1	2.8	3	k__Bacteria;p__Actinobacteria;c__Coriobacteriia;o__Coriobacteriales;f__Coriobacteriaceae;g__;s__
823924	0.763174	0.382337	1	1	26.2	28	k__Bacteria;p__Firmicutes;c__Clostridia;o__Clostridiales;f__[Mogibacteriaceae];g__Mogibacterium;s__
347082	0.763174	0.382337	1	1	7.4	10.1	k__Bacteria;p__Firmicutes;c__Clostridia;o__Clostridiales;f__Ruminococcaceae
801554	0.763174	0.382337	1	1	4.6	8.1	k__Bacteria;p__Bacteroidetes;c__Bacteroidia;o__Bacteroidales;f__;g__;s__
New.ReferenceOTU100	0.763154	0.382343	1	1	1.7	8.3	k__Bacteria;p__Firmicutes;c__Clostridia;o__Clostridiales;f__Ruminococcaceae;g__;s__
288331	0.762595	0.382518	1	1	16.6	19.1	k__Bacteria;p__Firmicutes;c__Clostridia;o__Clostridiales;f__Ruminococcaceae;g__;s__
New.ReferenceOTU516	0.762521	0.382541	1	1	2.1	817.8	k__Bacteria;p__Actinobacteria;c__Actinobacteria;o__Actinomycetales;f__Micrococcaceae;g__Arthrobacter;s__
512546	0.762017	0.382698	1	1	18.3	38.2	k__Bacteria;p__Firmicutes;c__Clostridia;o__Clostridiales;f__Lachnospiraceae;g__;s__
350502	0.761727	0.382789	1	1	1.2	1.7	k__Bacteria;p__Firmicutes;c__Clostridia;o__Clostridiales;f__Ruminococcaceae;g__;s__
New.ReferenceOTU256	0.760629	0.383132	1	1	4.8	22.4	k__Bacteria;p__Firmicutes;c__Bacilli;o__Turicibacterales;f__Turicibacteraceae;g__Turicibacter;s__
293211	0.759139	0.383598	1	1	33.8	48.6	k__Bacteria;p__Bacteroidetes;c__Bacteroidia;o__Bacteroidales;f__;g__;s__
4383093	0.759139	0.383598	1	1	29.8	39	k__Bacteria;p__Firmicutes;c__Clostridia;o__Clostridiales;f__Lachnospiraceae;g__Dorea;s__
319690	0.758566	0.383778	1	1	50.7	71.3	k__Bacteria;p__Firmicutes;c__Clostridia;o__Clostridiales;f__;g__;s__
New.ReferenceOTU564	0.758566	0.383778	1	1	25.5	38	k__Archaea;p__Euryarchaeota;c__Methanobacteria;o__Methanobacteriales;f__Methanobacteriaceae;g__Methanobrevibacter;s__
299123	0.757423	0.384136	1	1	16.2	22.8	k__Bacteria;p__Firmicutes;c__Clostridia;o__Clostridiales;f__Ruminococcaceae;g__;s__
4302718	0.757423	0.384136	1	1	44.6	58.6	k__Bacteria;p__Firmicutes;c__Clostridia;o__Clostridiales;f__Ruminococcaceae;g__;s__
New.ReferenceOTU175	0.756852	0.384315	1	1	48.9	162.9	k__Bacteria;p__Firmicutes;c__Bacilli;o__Turicibacterales;f__Turicibacteraceae;g__Turicibacter;s__
353194	0.756283	0.384494	1	1	31.2	72.3	k__Bacteria;p__Bacteroidetes;c__Bacteroidia;o__Bacteroidales;f__Rikenellaceae;g__;s__
198209	0.756283	0.384494	1	1	55.2	67.4	k__Bacteria;p__Firmicutes;c__Clostridia;o__Clostridiales;f__;g__;s__
New.ReferenceOTU532	0.740419	0.389527	1	1	2355.3	1921.5	k__Bacteria;p__Proteobacteria;c__Gammaproteobacteria;o__Pseudomonadales;f__Moraxellaceae;g__Psychrobacter
4459634	0.73568	0.391048	1	1	1.9	3.7	k__Bacteria;p__Firmicutes;c__Clostridia;o__Clostridiales;f__Clostridiaceae;g__;s__
291844	0.733919	0.391616	1	1	6.1	5.2	k__Bacteria;p__Firmicutes;c__Clostridia;o__Clostridiales;f__Peptostreptococcaceae;g__;s__
797183	0.731002	0.392559	1	1	2.7	2.8	k__Bacteria;p__Firmicutes;c__Clostridia;o__Clostridiales;f__Lachnospiraceae
652696	0.729262	0.393122	1	1	2.4	3.9	k__Bacteria;p__Actinobacteria;c__Actinobacteria;o__Bifidobacteriales;f__Bifidobacteriaceae;g__Bifidobacterium;s__
4381639	0.729262	0.393122	1	1	2.1	1.9	k__Bacteria;p__Firmicutes;c__Clostridia;o__Clostridiales;f__Ruminococcaceae;g__Ruminococcus;s__
4303851	0.728667	0.393316	1	1	5.1	2.9	k__Bacteria;p__Firmicutes;c__Clostridia;o__Clostridiales;f__Ruminococcaceae;g__Ruminococcus;s__
1122110	0.726382	0.394058	1	1	9.4	14.1	k__Bacteria;p__Actinobacteria;c__Coriobacteriia;o__Coriobacteriales;f__Coriobacteriaceae;g__;s__
261871	0.724665	0.394618	1	1	3.6	11.7	k__Bacteria;p__Firmicutes;c__Erysipelotrichi;o__Erysipelotrichales;f__Erysipelotrichaceae;g__p-75-a5;s__
528013	0.722388	0.395362	1	1	5.9	6	k__Bacteria;p__Actinobacteria;c__Coriobacteriia;o__Coriobacteriales;f__Coriobacteriaceae;g__;s__
356030	0.722328	0.395381	1	1	2.7	9.9	k__Bacteria;p__Firmicutes;c__Clostridia;o__Clostridiales;f__Lachnospiraceae;g__;s__
New.ReferenceOTU345	0.720464	0.395992	1	1	4	6.5	k__Bacteria;p__Bacteroidetes;c__Bacteroidia;o__Bacteroidales;f__;g__;s__
298368	0.717469	0.396976	1	1	0.3	5.9	k__Bacteria;p__Actinobacteria;c__Actinobacteria;o__Actinomycetales;f__Micrococcaceae;g__Arthrobacter;s__
New.ReferenceOTU170	0.717469	0.396976	1	1	0.3	1	k__Bacteria;p__Firmicutes;c__Clostridia;o__Clostridiales;f__Ruminococcaceae;g__;s__
New.ReferenceOTU435	0.717469	0.396976	1	1	1.1	0.3	k__Bacteria;p__Firmicutes;c__Clostridia;o__Clostridiales;f__Ruminococcaceae;g__Oscillospira;s__
309873	0.7125	0.398615	1	1	0.5	0.3	k__Bacteria;p__Firmicutes;c__Clostridia;o__Clostridiales;f__;g__;s__
177758	0.7125	0.398615	1	1	0.3	0.5	k__Bacteria;p__Firmicutes;c__Clostridia;o__Clostridiales;f__Lachnospiraceae;g__Dorea;s__
297662	0.7125	0.398615	1	1	0.5	0.3	k__Bacteria;p__Firmicutes;c__Clostridia;o__Clostridiales;f__;g__;s__
4319107	0.707586	0.400246	1	1	0.6	0.6	k__Bacteria;p__Firmicutes;c__Clostridia;o__Clostridiales;f__;g__;s__
326785	0.707586	0.400246	1	1	0.6	1.1	k__Bacteria;p__Firmicutes;c__Clostridia;o__Clostridiales;f__Ruminococcaceae;g__;s__
4473116	0.706774	0.400517	1	1	2.2	1.4	k__Bacteria;p__Firmicutes;c__Clostridia;o__Clostridiales;f__Ruminococcaceae;g__;s__
New.ReferenceOTU478	0.706774	0.400517	1	1	3	1.1	k__Bacteria;p__Firmicutes;c__Clostridia;o__Clostridiales;f__Ruminococcaceae;g__;s__
311684	0.705756	0.400856	1	1	4.2	8.6	k__Bacteria;p__Firmicutes;c__Clostridia;o__Clostridiales
297669	0.705756	0.400856	1	1	8.4	6	k__Bacteria;p__Tenericutes;c__Mollicutes;o__Anaeroplasmatales;f__Anaeroplasmataceae;g__Anaeroplasma;s__
New.ReferenceOTU69	0.705756	0.400856	1	1	8.7	5.5	k__Bacteria;p__Firmicutes;c__Clostridia;o__Clostridiales;f__;g__;s__
New.ReferenceOTU37	0.704674	0.401217	1	1	14.1	9.3	k__Bacteria;p__Firmicutes;c__Clostridia;o__Clostridiales;f__Lachnospiraceae;g__;s__
New.ReferenceOTU110	0.704348	0.401327	1	1	1.2	0.8	Unassigned
316496	0.703596	0.401578	1	1	5	5.5	k__Bacteria;p__Firmicutes;c__Clostridia;o__Clostridiales
320121	0.702936	0.401799	1	1	1	1.7	k__Bacteria;p__Firmicutes;c__Clostridia;o__Clostridiales;f__;g__;s__
295344	0.702521	0.401938	1	1	40.8	28.8	k__Bacteria;p__Firmicutes;c__Clostridia;o__Clostridiales;f__Ruminococcaceae;g__Oscillospira;s__
New.ReferenceOTU333	0.700381	0.402656	1	1	4.6	53.9	k__Bacteria;p__Bacteroidetes;c__Bacteroidia;o__Bacteroidales;f__[Paraprevotellaceae];g__CF231;s__
302856	0.698832	0.403176	1	1	6.4	2.5	k__Bacteria;p__Firmicutes;c__Clostridia;o__Clostridiales;f__Ruminococcaceae;g__;s__
290663	0.698784	0.403193	1	1	6.1	8.9	k__Bacteria;p__Firmicutes;c__Clostridia;o__Clostridiales;f__Ruminococcaceae;g__;s__
318063	0.698254	0.403371	1	1	16.6	19.1	k__Bacteria;p__Firmicutes;c__Clostridia;o__Clostridiales;f__Ruminococcaceae;g__;s__
301410	0.69825	0.403372	1	1	3.7	18.3	k__Bacteria;p__Firmicutes;c__Clostridia;o__Clostridiales;f__Ruminococcaceae;g__;s__
4336744	0.697248	0.40371	1	1	3.8	0.5	k__Bacteria;p__Firmicutes;c__Erysipelotrichi;o__Erysipelotrichales;f__Erysipelotrichaceae;g__;s__
4341679	0.697195	0.403728	1	1	12.4	17.5	k__Bacteria;p__Firmicutes;c__Clostridia;o__Clostridiales;f__Ruminococcaceae;g__;s__
New.ReferenceOTU415	0.697195	0.403728	1	1	94.4	260.5	k__Bacteria;p__Firmicutes;c__Clostridia;o__Clostridiales;f__Lachnospiraceae;g__;s__
319981	0.696667	0.403906	1	1	6.9	8.8	k__Bacteria;p__Firmicutes;c__Clostridia;o__Clostridiales;f__Ruminococcaceae;g__;s__
326452	0.695613	0.404262	1	1	13.8	25.4	k__Bacteria;p__Firmicutes;c__Clostridia;o__Clostridiales;f__Ruminococcaceae;g__;s__
New.ReferenceOTU514	0.6942	0.404739	1	1	20.2	42	k__Bacteria;p__Firmicutes;c__Clostridia;o__Clostridiales;f__Lachnospiraceae;g__Butyrivibrio;s__
324882	0.691949	0.405502	1	1	442.6	307.7	k__Bacteria;p__Firmicutes;c__Bacilli;o__Turicibacterales;f__Turicibacteraceae;g__Turicibacter;s__
194151	0.691949	0.405502	1	1	173.8	168.4	k__Bacteria;p__Firmicutes;c__Clostridia;o__Clostridiales;f__;g__;s__
New.ReferenceOTU258	0.691949	0.405502	1	1	39.1	51.5	k__Bacteria;p__Bacteroidetes;c__Bacteroidia;o__Bacteroidales;f__;g__;s__
322508	0.691538	0.405642	1	1	2.8	1.1	k__Bacteria;p__Firmicutes;c__Clostridia;o__Clostridiales;f__Lachnospiraceae;g__Dorea;s__
4408418	0.691429	0.405679	1	1	68.5	77.8	k__Bacteria;p__Firmicutes;c__Clostridia;o__Clostridiales;f__Ruminococcaceae;g__;s__
342703	0.691429	0.405679	1	1	52.5	61.9	k__Bacteria;p__Firmicutes;c__Clostridia;o__Clostridiales;f__Ruminococcaceae;g__;s__
1517779	0.687161	0.407132	1	1	1.9	5.4	k__Bacteria;p__Bacteroidetes;c__Bacteroidia;o__Bacteroidales;f__Rikenellaceae;g__;s__
338111	0.685302	0.407767	1	1	2.2	3.5	k__Bacteria;p__Firmicutes;c__Clostridia;o__Clostridiales;f__Ruminococcaceae;g__;s__
42458	0.684	0.408213	1	1	2.3	2.3	k__Bacteria;p__Firmicutes;c__Clostridia;o__Clostridiales;f__Ruminococcaceae;g__;s__
798164	0.684	0.408213	1	1	3.5	5.4	k__Bacteria;p__Firmicutes;c__Clostridia;o__Clostridiales;f__;g__;s__
327184	0.683442	0.408404	1	1	4.1	9.8	k__Bacteria;p__Firmicutes;c__Clostridia;o__Clostridiales;f__;g__;s__
4296772	0.683442	0.408404	1	1	4.2	2.6	k__Bacteria;p__Firmicutes;c__Clostridia;o__Clostridiales;f__Lachnospiraceae;g__Coprococcus;s__
514028	0.678462	0.410117	1	1	3.3	8.8	k__Bacteria;p__Firmicutes;c__Clostridia;o__Clostridiales;f__Ruminococcaceae;g__Ruminococcus;s__
4389035	0.677365	0.410496	1	1	4	4.5	k__Bacteria;p__Firmicutes;c__Clostridia;o__Clostridiales;f__Lachnospiraceae;g__;s__
349246	0.670479	0.412885	1	1	0.7	1	k__Bacteria;p__Firmicutes;c__Clostridia;o__Clostridiales;f__Ruminococcaceae;g__;s__
611146	0.669824	0.413113	1	1	0.9	1.4	k__Bacteria;p__Bacteroidetes;c__Sphingobacteriia;o__Sphingobacteriales;f__Sphingobacteriaceae;g__Sphingobacterium;s__
New.ReferenceOTU372	0.669824	0.413113	1	1	3	1.6	k__Bacteria;p__Firmicutes;c__Bacilli;o__Turicibacterales;f__Turicibacteraceae;g__Turicibacter;s__
New.ReferenceOTU313	0.665528	0.414615	1	1	71	21.7	k__Bacteria;p__Firmicutes;c__Clostridia;o__Clostridiales;f__Ruminococcaceae;g__;s__
291416	0.663988	0.415155	1	1	0.9	1.4	k__Bacteria;p__Firmicutes;c__Clostridia;o__Clostridiales;f__Lachnospiraceae;g__;s__
334734	0.663988	0.415155	1	1	0.6	1	k__Bacteria;p__Firmicutes;c__Clostridia;o__Clostridiales;f__;g__;s__
4456606	0.662896	0.41554	1	1	47.6	18.6	k__Bacteria;p__Cyanobacteria;c__4C0d-2;o__YS2;f__;g__;s__
289754	0.662372	0.415724	1	1	1.8	2.9	k__Bacteria;p__Firmicutes;c__Clostridia;o__Clostridiales;f__Ruminococcaceae;g__;s__
177237	0.662066	0.415832	1	1	0.6	1.5	k__Bacteria;p__Firmicutes;c__Clostridia;o__Clostridiales;f__Lachnospiraceae;g__Roseburia;s__
328569	0.660284	0.41646	1	1	5.5	3.5	k__Bacteria;p__Firmicutes;c__Clostridia;o__Clostridiales;f__;g__;s__
4426298	0.659764	0.416643	1	1	4.1	10.2	k__Bacteria;p__Actinobacteria;c__Actinobacteria;o__Bifidobacteriales;f__Bifidobacteriaceae;g__Bifidobacterium;s__
297628	0.659764	0.416643	1	1	2.6	5.9	k__Bacteria;p__Firmicutes;c__Clostridia;o__Clostridiales;f__;g__;s__
New.ReferenceOTU167	0.659519	0.41673	1	1	12.7	88.4	k__Bacteria;p__Firmicutes;c__Clostridia;o__Clostridiales;f__Peptostreptococcaceae;g__;s__
101021	0.658579	0.417062	1	1	1.2	6.5	k__Bacteria;p__Proteobacteria;c__Gammaproteobacteria;o__Aeromonadales;f__Succinivibrionaceae;g__;s__
542064	0.658579	0.417062	1	1	1.3	3.7	k__Bacteria;p__Firmicutes;c__Clostridia;o__Clostridiales;f__[Mogibacteriaceae];g__;s__
New.ReferenceOTU468	0.658579	0.417062	1	1	1.2	4.4	k__Bacteria;p__Proteobacteria;c__Deltaproteobacteria;o__Desulfovibrionales;f__Desulfovibrionaceae;g__;s__
298284	0.658209	0.417193	1	1	2.9	6.8	k__Bacteria;p__Firmicutes;c__Clostridia;o__Clostridiales;f__;g__;s__
New.ReferenceOTU47	0.653482	0.41887	1	1	5.3	8.7	k__Bacteria;p__Firmicutes;c__Clostridia;o__Clostridiales;f__Ruminococcaceae;g__;s__
305293	0.653079	0.419014	1	1	4.1	4.6	k__Bacteria;p__Firmicutes;c__Clostridia;o__Clostridiales;f__;g__;s__
311906	0.652062	0.419376	1	1	3.3	4.2	k__Bacteria;p__Firmicutes;c__Clostridia;o__Clostridiales;f__Lachnospiraceae;g__Butyrivibrio;s__
288977	0.649535	0.420279	1	1	15.4	5.5	k__Bacteria;p__Firmicutes;c__Clostridia;o__Clostridiales;f__;g__;s__
532187	0.646528	0.421357	1	1	15.1	14.1	k__Bacteria;p__Firmicutes;c__Clostridia;o__Clostridiales;f__Ruminococcaceae;g__Ruminococcus;s__
New.ReferenceOTU239	0.642561	0.422785	1	1	14.7	11.4	k__Bacteria;p__Firmicutes;c__Clostridia;o__Clostridiales;f__Ruminococcaceae;g__;s__
339435	0.640107	0.423672	1	1	2.8	4.3	k__Bacteria;p__Firmicutes;c__Clostridia;o__Clostridiales;f__Ruminococcaceae;g__;s__
179319	0.639193	0.424003	1	1	1.3	1.3	k__Bacteria;p__Firmicutes;c__Clostridia;o__Clostridiales;f__Lachnospiraceae;g__Dorea;s__
522255	0.63913	0.424026	1	1	12.9	10.4	k__Bacteria;p__Firmicutes;c__Clostridia;o__Clostridiales;f__[Mogibacteriaceae];g__;s__
New.ReferenceOTU602	0.638655	0.424198	1	1	1	8.6	k__Bacteria;p__Firmicutes;c__Erysipelotrichi;o__Erysipelotrichales;f__Erysipelotrichaceae;g__Coprobacillus;s__
4378014	0.638589	0.424222	1	1	0.6	1.5	k__Bacteria;p__Firmicutes;c__Erysipelotrichi;o__Erysipelotrichales;f__Erysipelotrichaceae;g__L7A_E11;s__
293575	0.638157	0.424379	1	1	24.4	10.7	k__Bacteria;p__Firmicutes;c__Clostridia;o__Clostridiales;f__Ruminococcaceae;g__;s__
177984	0.638047	0.424419	1	1	1	0.8	k__Bacteria;p__Firmicutes;c__Clostridia;o__Clostridiales;f__Lachnospiraceae;g__Coprococcus;s__
293789	0.637671	0.424555	1	1	17.8	10.1	k__Bacteria;p__Firmicutes;c__Clostridia;o__Clostridiales;f__Ruminococcaceae;g__Ruminococcus;s__
4368792	0.634798	0.425601	1	1	0.8	0.5	k__Bacteria;p__Firmicutes;c__Clostridia;o__Clostridiales;f__;g__;s__
4407979	0.634798	0.425601	1	1	0.6	0.9	k__Bacteria;p__Firmicutes;c__Bacilli;o__Bacillales;f__Planococcaceae;g__Lysinibacillus;s__boronitolerans
347043	0.634773	0.42561	1	1	21.6	22.1	k__Bacteria;p__Firmicutes;c__Clostridia;o__Clostridiales;f__Ruminococcaceae
4435309	0.634773	0.42561	1	1	13.3	10.4	k__Bacteria;p__Tenericutes;c__Mollicutes;o__RF39;f__;g__;s__
342510	0.633333	0.426135	1	1	15.3	21.6	k__Bacteria;p__Firmicutes;c__Clostridia;o__Clostridiales;f__Ruminococcaceae;g__;s__
300491	0.632806	0.426328	1	1	2.7	1.7	k__Bacteria;p__Firmicutes;c__Clostridia;o__Clostridiales;f__Ruminococcaceae;g__Oscillospira;s__
99566	0.63251	0.426436	1	1	3.3	0.2	k__Bacteria;p__Firmicutes;c__Clostridia;o__Clostridiales;f__Lachnospiraceae;g__Blautia;s__
New.ReferenceOTU567	0.63251	0.426436	1	1	0.2	1.4	k__Bacteria;p__Firmicutes;c__Clostridia;o__Clostridiales;f__Ruminococcaceae;g__;s__
277132	0.6319	0.426659	1	1	12.6	30.2	k__Bacteria;p__Tenericutes;c__Mollicutes;o__RF39;f__;g__;s__
266632	0.631688	0.426737	1	1	11.3	1.1	k__Bacteria;p__Proteobacteria;c__Gammaproteobacteria;o__Pseudomonadales;f__Moraxellaceae;g__Psychrobacter;s__
New.ReferenceOTU261	0.631688	0.426737	1	1	6.7	0.8	k__Bacteria;p__Firmicutes;c__Clostridia;o__Clostridiales;f__;g__;s__
294659	0.631424	0.426833	1	1	216.4	144.9	k__Bacteria;p__Cyanobacteria;c__4C0d-2;o__YS2;f__;g__;s__
293471	0.631424	0.426833	1	1	53.2	49.4	k__Bacteria;p__Firmicutes;c__Clostridia;o__Clostridiales;f__Ruminococcaceae;g__;s__
4416951	0.631424	0.426833	1	1	69.7	54.1	k__Bacteria;p__Firmicutes;c__Clostridia;o__Clostridiales;f__Ruminococcaceae;g__Ruminococcus;s__
2883968	0.631229	0.426905	1	1	2	8.3	k__Bacteria;p__Firmicutes;c__Clostridia;o__Clostridiales;f__;g__;s__
New.ReferenceOTU364	0.631229	0.426905	1	1	4	4.3	k__Bacteria;p__Bacteroidetes;c__Bacteroidia;o__Bacteroidales;f__S24-7;g__;s__
4403504	0.630705	0.427097	1	1	9.4	6	k__Bacteria;p__Firmicutes;c__Clostridia;o__Clostridiales;f__Ruminococcaceae;g__;s__
289917	0.630474	0.427181	1	1	341.8	494.3	k__Bacteria;p__Firmicutes;c__Clostridia;o__Clostridiales;f__Ruminococcaceae;g__;s__
570341	0.630182	0.427288	1	1	1	1.5	k__Bacteria;p__Firmicutes;c__Clostridia;o__Clostridiales;f__Ruminococcaceae;g__;s__
338039	0.628099	0.428053	1	1	3.2	1.6	k__Bacteria;p__Firmicutes;c__Clostridia;o__Clostridiales;f__;g__;s__
306041	0.628099	0.428053	1	1	14.6	14.1	k__Bacteria;p__Firmicutes;c__Clostridia;o__Clostridiales;f__Ruminococcaceae;g__;s__
186624	0.624113	0.429523	1	1	1.3	2.2	k__Bacteria;p__Firmicutes;c__Clostridia;o__Clostridiales;f__Lachnospiraceae;g__Roseburia;s__
4383092	0.623462	0.429764	1	1	1.3	1.5	k__Bacteria;p__Firmicutes;c__Clostridia;o__Clostridiales;f__Lachnospiraceae;g__;s__
340321	0.621286	0.43057	1	1	1.3	7.5	k__Bacteria;p__Bacteroidetes;c__Bacteroidia;o__Bacteroidales;f__[Paraprevotellaceae];g__[Prevotella];s__
4410441	0.619043	0.431403	1	1	5.1	2.1	k__Bacteria;p__Firmicutes;c__Clostridia;o__Clostridiales;f__Ruminococcaceae;g__;s__
300809	0.613398	0.433511	1	1	6.3	7.6	k__Bacteria;p__Firmicutes;c__Clostridia;o__Clostridiales;f__;g__;s__
333471	0.610442	0.434622	1	1	12.7	10.9	k__Bacteria;p__Firmicutes;c__Clostridia;o__Clostridiales;f__;g__;s__
712388	0.610442	0.434622	1	1	139.4	40.9	k__Bacteria;p__Firmicutes;c__Clostridia;o__Clostridiales;f__Ruminococcaceae;g__;s__
295754	0.604134	0.437005	1	1	7.1	3.6	k__Bacteria;p__Firmicutes;c__Clostridia;o__Clostridiales;f__Lachnospiraceae;g__;s__
295768	0.604134	0.437005	1	1	5.8	20.5	k__Bacteria;p__Actinobacteria;c__Coriobacteriia;o__Coriobacteriales;f__Coriobacteriaceae;g__;s__
177515	0.601667	0.437943	1	1	0.7	1	k__Bacteria;p__Firmicutes;c__Clostridia;o__Clostridiales;f__Lachnospiraceae;g__Roseburia
290300	0.599039	0.438945	1	1	1.3	1.2	k__Bacteria;p__Firmicutes;c__Clostridia;o__Clostridiales;f__Lachnospiraceae;g__;s__
197099	0.59767	0.439468	1	1	1.3	0.7	k__Bacteria;p__Firmicutes;c__Clostridia;o__Clostridiales;f__Ruminococcaceae;g__Oscillospira;s__
615455	0.597484	0.43954	1	1	12	11	k__Bacteria;p__Firmicutes;c__Clostridia;o__Clostridiales;f__Ruminococcaceae;g__;s__
196191	0.595358	0.440355	1	1	1.1	0.7	k__Bacteria;p__Firmicutes;c__Clostridia;o__Clostridiales;f__Ruminococcaceae;g__Oscillospira;s__
294262	0.592824	0.441329	1	1	4.1	2.8	k__Bacteria;p__Firmicutes;c__Clostridia;o__Clostridiales;f__Lachnospiraceae;g__;s__
302936	0.592493	0.441457	1	1	4.7	7	k__Bacteria;p__Verrucomicrobia;c__Verrucomicrobiae;o__Verrucomicrobiales;f__Verrucomicrobiaceae;g__Akkermansia;s__
192741	0.592493	0.441457	1	1	1.5	0.8	k__Bacteria;p__Firmicutes;c__Clostridia;o__Clostridiales;f__;g__;s__
New.ReferenceOTU476	0.591803	0.441723	1	1	7.5	0.9	k__Bacteria;p__Bacteroidetes;c__Bacteroidia;o__Bacteroidales;f__;g__;s__
587753	0.591293	0.44192	1	1	7.4	2.8	k__Bacteria;p__Actinobacteria;c__Coriobacteriia;o__Coriobacteriales;f__Coriobacteriaceae;g__;s__
300611	0.589147	0.442749	1	1	17.2	14.9	k__Bacteria;p__Firmicutes;c__Clostridia;o__Clostridiales;f__Ruminococcaceae;g__;s__
4302392	0.588691	0.442926	1	1	15	13	k__Bacteria;p__Firmicutes;c__Clostridia;o__Clostridiales;f__Lachnospiraceae;g__Coprococcus;s__
287505	0.585968	0.443983	1	1	5.4	8.5	k__Bacteria;p__Firmicutes;c__Clostridia;o__Clostridiales;f__Ruminococcaceae;g__;s__
4315783	0.584166	0.444684	1	1	9.1	9.9	k__Bacteria;p__Firmicutes;c__Clostridia;o__Clostridiales;f__Ruminococcaceae;g__;s__
307291	0.583717	0.444859	1	1	6.9	15	k__Bacteria;p__Firmicutes;c__Clostridia;o__Clostridiales;f__Ruminococcaceae;g__;s__
4302724	0.583269	0.445034	1	1	12.4	5.5	k__Bacteria;p__Firmicutes;c__Clostridia;o__Clostridiales;f__Lachnospiraceae;g__Coprococcus;s__
334339	0.583269	0.445034	1	1	3.3	4.1	k__Bacteria;p__Firmicutes;c__Clostridia;o__Clostridiales;f__Ruminococcaceae;g__;s__
287539	0.582822	0.445208	1	1	11.6	14.1	k__Bacteria;p__Firmicutes;c__Clostridia;o__Clostridiales;f__Lachnospiraceae;g__Blautia;s__
4403505	0.58193	0.445557	1	1	14.8	9.2	k__Bacteria;p__Firmicutes;c__Clostridia;o__Clostridiales;f__Ruminococcaceae;g__;s__
294311	0.581484	0.445731	1	1	3.3	4.8	k__Bacteria;p__Firmicutes;c__Clostridia;o__Clostridiales;f__Ruminococcaceae;g__;s__
New.ReferenceOTU502	0.579268	0.446599	1	1	44.6	7.1	k__Bacteria;p__Bacteroidetes;c__Bacteroidia;o__Bacteroidales;f__Rikenellaceae;g__;s__
4322125	0.578827	0.446772	1	1	13.4	18.2	k__Bacteria;p__Firmicutes;c__Clostridia;o__Clostridiales;f__Ruminococcaceae;g__;s__
327387	0.578387	0.446945	1	1	31	199.5	k__Bacteria;p__Firmicutes;c__Clostridia;o__Clostridiales;f__Ruminococcaceae;g__Ruminococcus;s__
4314126	0.575322	0.448152	1	1	7.5	30.7	k__Bacteria;p__Firmicutes;c__Clostridia;o__Clostridiales;f__Ruminococcaceae;g__;s__
786081	0.574887	0.448324	1	1	48	125.6	k__Bacteria;p__Firmicutes;c__Clostridia;o__Clostridiales;f__Ruminococcaceae;g__;s__
340170	0.574018	0.448667	1	1	17.9	20.1	k__Bacteria;p__Firmicutes;c__Clostridia;o__Clostridiales;f__Ruminococcaceae;g__Ruminococcus;s__
4316193	0.573152	0.449009	1	1	183.9	2325.7	k__Bacteria;p__Actinobacteria;c__Actinobacteria;o__Actinomycetales;f__Micrococcaceae;g__Arthrobacter;s__
4442774	0.573152	0.449009	1	1	47.3	53	k__Bacteria;p__Firmicutes;c__Clostridia;o__Clostridiales;f__Ruminococcaceae;g__;s__
New.ReferenceOTU530	0.57272	0.44918	1	1	28.7	19.7	k__Bacteria;p__Bacteroidetes;c__Bacteroidia;o__Bacteroidales;f__Bacteroidaceae;g__5-7N15;s__
New.ReferenceOTU371	0.572538	0.449252	1	1	2.4	2	k__Bacteria;p__Firmicutes;c__Clostridia;o__Clostridiales;f__;g__;s__
297418	0.572289	0.449351	1	1	18.3	25.1	k__Bacteria;p__Firmicutes;c__Clostridia;o__Clostridiales;f__Ruminococcaceae;g__;s__
4306005	0.571429	0.449692	1	1	151.6	314.7	k__Bacteria;p__Bacteroidetes;c__Bacteroidia;o__Bacteroidales;f__;g__;s__
4440970	0.571384	0.449709	1	1	0.4	1.2	k__Bacteria;p__TM7;c__TM7-3;o__CW040;f__F16;g__;s__
520840	0.57	0.450259	1	1	0.8	0.6	k__Bacteria;p__Firmicutes;c__Clostridia;o__Clostridiales;f__Ruminococcaceae;g__;s__
353748	0.569212	0.450572	1	1	5.7	2.9	k__Bacteria;p__Firmicutes;c__Clostridia;o__Clostridiales;f__;g__;s__
288215	0.569016	0.45065	1	1	2.5	9	k__Bacteria;p__Firmicutes;c__Clostridia;o__Clostridiales;f__Ruminococcaceae;g__;s__
191043	0.568889	0.450701	1	1	0.4	0.4	k__Bacteria;p__Firmicutes;c__Clostridia;o__Clostridiales;f__Ruminococcaceae;g__;s__
332742	0.568889	0.450701	1	1	0.3	0.4	k__Bacteria;p__Firmicutes;c__Clostridia;o__Clostridiales;f__Ruminococcaceae;g__;s__
167373	0.568889	0.450701	1	1	0.6	0.4	k__Bacteria;p__Firmicutes;c__Clostridia;o__Clostridiales;f__Lachnospiraceae;g__;s__
299493	0.568889	0.450701	1	1	0.3	0.4	k__Bacteria;p__Firmicutes;c__Clostridia;o__Clostridiales;f__Eubacteriaceae;g__Anaerofustis;s__
510607	0.568889	0.450701	1	1	0.3	0.4	k__Bacteria;p__Firmicutes;c__Clostridia;o__Clostridiales;f__Ruminococcaceae;g__;s__
838685	0.568889	0.450701	1	1	0.5	0.4	k__Bacteria;p__Firmicutes;c__Clostridia;o__Clostridiales;f__Ruminococcaceae;g__Oscillospira;s__
350906	0.568889	0.450701	1	1	0.3	0.4	k__Bacteria;p__Firmicutes;c__Clostridia;o__Clostridiales;f__;g__;s__
527238	0.568889	0.450701	1	1	0.3	0.4	k__Bacteria;p__Firmicutes;c__Clostridia;o__Clostridiales;f__Ruminococcaceae;g__;s__
New.ReferenceOTU456	0.568889	0.450701	1	1	0.3	0.4	k__Bacteria;p__Firmicutes;c__Clostridia;o__Clostridiales;f__Ruminococcaceae;g__;s__
4316060	0.56874	0.45076	1	1	1.1	2.6	k__Bacteria;p__Firmicutes;c__Clostridia;o__Clostridiales;f__Lachnospiraceae;g__Pseudobutyrivibrio;s__
344394	0.566851	0.451513	1	1	1.5	0.6	k__Bacteria;p__Firmicutes;c__Clostridia;o__Clostridiales;f__Peptostreptococcaceae
300417	0.561753	0.453555	1	1	1	1.8	k__Bacteria;p__Firmicutes;c__Clostridia;o__Clostridiales;f__Ruminococcaceae;g__;s__
298486	0.558439	0.45489	1	1	1.3	1.9	k__Bacteria;p__Firmicutes;c__Clostridia;o__Clostridiales;f__;g__;s__
353691	0.557104	0.455429	1	1	1.1	2.7	k__Bacteria;p__Firmicutes;c__Erysipelotrichi;o__Erysipelotrichales;f__Erysipelotrichaceae;g__;s__
1105219	0.556737	0.455578	1	1	7.7	84.2	k__Bacteria;p__Proteobacteria;c__Epsilonproteobacteria;o__Campylobacterales;f__Campylobacteraceae;g__Campylobacter;s__
New.ReferenceOTU358	0.556522	0.455665	1	1	1.3	1.6	k__Bacteria;p__Verrucomicrobia;c__Verruco-5;o__WCHB1-41;f__RFP12;g__;s__
320581	0.555917	0.45591	1	1	3.7	0.3	k__Bacteria;p__Firmicutes;c__Clostridia;o__Clostridiales;f__Ruminococcaceae;g__Ruminococcus;s__flavefaciens
4362076	0.555886	0.455923	1	1	4.9	2.4	k__Bacteria;p__Cyanobacteria;c__4C0d-2;o__YS2;f__;g__;s__
312932	0.554039	0.456672	1	1	2.3	2.5	k__Bacteria;p__Bacteroidetes;c__Bacteroidia;o__Bacteroidales;f__;g__;s__
446135	0.553145	0.457035	1	1	10.6	3	k__Bacteria;p__Firmicutes;c__Clostridia;o__Clostridiales;f__Ruminococcaceae;g__Oscillospira;s__
324511	0.552254	0.457398	1	1	13.5	26.4	k__Bacteria;p__Spirochaetes;c__Spirochaetes;o__Spirochaetales;f__Spirochaetaceae;g__Treponema;s__
New.ReferenceOTU205	0.551367	0.45776	1	1	37.2	44.1	k__Bacteria;p__Firmicutes;c__Clostridia;o__Clostridiales;f__Ruminococcaceae;g__;s__
295196	0.546714	0.459663	1	1	0.9	0.8	k__Bacteria;p__Firmicutes;c__Clostridia;o__Clostridiales;f__[Mogibacteriaceae];g__;s__
New.ReferenceOTU232	0.546714	0.459663	1	1	1.2	0.6	k__Bacteria;p__Firmicutes;c__Clostridia;o__Clostridiales;f__Ruminococcaceae;g__;s__
4335781	0.544202	0.460696	1	1	0.7	0.8	k__Bacteria;p__Actinobacteria;c__Actinobacteria;o__Bifidobacteriales;f__Bifidobacteriaceae;g__Bifidobacterium;s__
New.ReferenceOTU612	0.544202	0.460696	1	1	0.6	0.5	k__Bacteria;p__Firmicutes;c__Clostridia;o__Clostridiales;f__;g__;s__
New.ReferenceOTU94	0.540504	0.462224	1	1	7.8	2.3	k__Bacteria;p__Firmicutes;c__Clostridia;o__Clostridiales;f__Ruminococcaceae;g__;s__
294545	0.53923	0.462752	1	1	11.1	9.3	k__Bacteria;p__Firmicutes;c__Clostridia;o__Clostridiales;f__Ruminococcaceae;g__;s__
4346168	0.53923	0.462752	1	1	16.4	26.7	k__Bacteria;p__Tenericutes;c__Mollicutes;o__RF39;f__;g__;s__
303273	0.538583	0.463021	1	1	1.4	1.7	k__Bacteria;p__Firmicutes;c__Clostridia;o__Clostridiales;f__Peptostreptococcaceae;g__;s__
300123	0.537642	0.463412	1	1	2.4	2.9	k__Bacteria;p__Firmicutes;c__Clostridia;o__Clostridiales;f__Lachnospiraceae;g__Coprococcus;s__
302972	0.535023	0.464503	1	1	1.9	2.8	k__Bacteria;p__Firmicutes;c__Clostridia;o__Clostridiales;f__Lachnospiraceae;g__;s__
301022	0.535023	0.464503	1	1	3.1	3.1	k__Bacteria;p__Firmicutes;c__Clostridia;o__Clostridiales;f__Ruminococcaceae;g__;s__
296260	0.533912	0.464967	1	1	2.3	2.8	k__Bacteria;p__Bacteroidetes;c__Bacteroidia;o__Bacteroidales;f__;g__;s__
271644	0.533333	0.465209	1	1	0.1	0.4	k__Bacteria;p__Actinobacteria;c__Actinobacteria;o__Actinomycetales;f__Micrococcaceae;g__Kocuria;s__rhizophila
316452	0.533333	0.465209	1	1	0.6	0.2	k__Bacteria;p__Firmicutes;c__Clostridia;o__Clostridiales;f__Lachnospiraceae;g__Blautia;s__
746661	0.533333	0.465209	1	1	0.6	0.2	k__Bacteria;p__Cyanobacteria;c__4C0d-2;o__YS2;f__;g__;s__
4454531	0.532296	0.465643	1	1	0.1	5.5	k__Bacteria;p__Proteobacteria;c__Gammaproteobacteria;o__Enterobacteriales;f__Enterobacteriaceae;g__;s__
2017729	0.532296	0.465643	1	1	1.7	0.1	k__Bacteria;p__Firmicutes;c__Clostridia;o__Clostridiales;f__Lachnospiraceae;g__;s__
4375860	0.532296	0.465643	1	1	0.1	0.5	k__Bacteria;p__Firmicutes;c__Clostridia;o__Clostridiales;f__Ruminococcaceae;g__Ruminococcus;s__
341210	0.532296	0.465643	1	1	0.1	1.9	k__Bacteria;p__Bacteroidetes;c__Bacteroidia;o__Bacteroidales;f__;g__;s__
156219	0.532296	0.465643	1	1	0.1	0.5	k__Bacteria;p__Firmicutes;c__Clostridia;o__Clostridiales;f__;g__;s__
982912	0.532296	0.465643	1	1	0.1	1.2	k__Bacteria;p__Proteobacteria;c__Alphaproteobacteria;o__Rhizobiales;f__Aurantimonadaceae;g__;s__
142444	0.532296	0.465643	1	1	0.1	0.5	k__Bacteria;p__Actinobacteria;c__Coriobacteriia;o__Coriobacteriales;f__Coriobacteriaceae;g__;s__
299176	0.532296	0.465643	1	1	0.2	7.6	k__Bacteria;p__Actinobacteria;c__Actinobacteria;o__Actinomycetales;f__Micrococcaceae;g__Arthrobacter;s__
649107	0.532296	0.465643	1	1	1	0.1	k__Bacteria;p__Firmicutes;c__Clostridia;o__Clostridiales;f__Lachnospiraceae;g__;s__
208802	0.532296	0.465643	1	1	0.1	0.9	k__Bacteria;p__Firmicutes;c__Clostridia;o__Clostridiales;f__Christensenellaceae;g__;s__
195004	0.532296	0.465643	1	1	1.2	0.1	k__Bacteria;p__Firmicutes;c__Clostridia;o__Clostridiales;f__Lachnospiraceae;g__;s__
New.ReferenceOTU200	0.532296	0.465643	1	1	0.5	22.4	k__Bacteria;p__Planctomycetes;c__Planctomycetia;o__Pirellulales;f__Pirellulaceae;g__;s__
New.ReferenceOTU440	0.532296	0.465643	1	1	0.2	0.7	k__Bacteria;p__Proteobacteria;c__Gammaproteobacteria;o__Pseudomonadales;f__Moraxellaceae;g__Psychrobacter
533847	0.532066	0.46574	1	1	1.8	3	k__Bacteria;p__Firmicutes;c__Clostridia;o__Clostridiales;f__Ruminococcaceae;g__Oscillospira;s__
205781	0.53069	0.466317	1	1	5.1	4.6	k__Bacteria;p__Firmicutes;c__Clostridia;o__Clostridiales;f__Ruminococcaceae;g__;s__
569244	0.530019	0.466599	1	1	0.9	1.1	k__Bacteria;p__Tenericutes;c__Mollicutes;o__RF39;f__;g__;s__
260290	0.528412	0.467275	1	1	14.9	5.7	k__Bacteria;p__Firmicutes;c__Clostridia;o__Clostridiales;f__;g__;s__
4335229	0.528412	0.467275	1	1	7.5	4.1	k__Bacteria;p__Firmicutes;c__Clostridia;o__Clostridiales;f__Ruminococcaceae;g__;s__
301979	0.528022	0.46744	1	1	6.3	6.3	k__Bacteria;p__Firmicutes;c__Clostridia;o__Clostridiales;f__Ruminococcaceae;g__;s__
519545	0.528022	0.46744	1	1	11.6	10.7	k__Bacteria;p__Firmicutes;c__Clostridia;o__Clostridiales;f__Lachnospiraceae
New.ReferenceOTU180	0.526462	0.468098	1	1	3	1.5	k__Bacteria;p__Firmicutes;c__Clostridia;o__Clostridiales;f__Ruminococcaceae;g__;s__
299398	0.525997	0.468295	1	1	3.1	5.7	k__Bacteria;p__Firmicutes;c__Clostridia;o__Clostridiales;f__Lachnospiraceae;g__;s__
295127	0.525191	0.468636	1	1	25.9	30.7	k__Bacteria;p__Spirochaetes;c__Spirochaetes;o__Spirochaetales;f__Spirochaetaceae;g__Treponema;s__
529905	0.521994	0.469992	1	1	15.6	29.2	k__Bacteria;p__Firmicutes;c__Clostridia;o__Clostridiales;f__Lachnospiraceae;g__;s__
4455895	0.521695	0.47012	1	1	0.8	3	k__Bacteria;p__Proteobacteria;c__Gammaproteobacteria;o__Enterobacteriales;f__Enterobacteriaceae;g__;s__
New.ReferenceOTU512	0.521201	0.47033	1	1	28.5	23.6	k__Bacteria;p__Firmicutes;c__Clostridia;o__Clostridiales;f__Ruminococcaceae;g__Oscillospira;s__
295810	0.520805	0.470499	1	1	15.7	18	k__Bacteria;p__Bacteroidetes;c__Bacteroidia;o__Bacteroidales;f__Prevotellaceae;g__Prevotella;s__
311637	0.520015	0.470835	1	1	13.5	9.3	k__Bacteria;p__Firmicutes;c__Clostridia;o__Clostridiales
527058	0.519621	0.471003	1	1	48.9	105.3	k__Bacteria;p__Proteobacteria;c__Gammaproteobacteria;o__Aeromonadales;f__Succinivibrionaceae;g__Succinivibrio;s__
4405104	0.519228	0.471171	1	1	29.1	20.4	k__Bacteria;p__Firmicutes;c__Clostridia;o__Clostridiales;f__Lachnospiraceae;g__Coprococcus;s__
588315	0.518051	0.471674	1	1	18.4	58.3	k__Bacteria;p__Firmicutes;c__Clostridia;o__Clostridiales;f__Ruminococcaceae;g__Ruminococcus;s__
333189	0.51766	0.471841	1	1	11	12.8	k__Bacteria;p__Firmicutes;c__Clostridia;o__Clostridiales;f__Ruminococcaceae;g__Oscillospira;s__
296033	0.51766	0.471841	1	1	32.6	52.9	k__Bacteria;p__Firmicutes;c__Clostridia;o__Clostridiales;f__[Mogibacteriaceae];g__Mogibacterium;s__
New.ReferenceOTU73	0.517311	0.471991	1	1	18.7	4.7	k__Bacteria;p__Firmicutes;c__Clostridia;o__Clostridiales;f__Ruminococcaceae;g__;s__
331919	0.51727	0.472009	1	1	11.1	22.3	k__Bacteria;p__Bacteroidetes;c__Bacteroidia;o__Bacteroidales;f__;g__;s__
591464	0.51727	0.472009	1	1	34.1	54.1	k__Bacteria;p__Firmicutes;c__Clostridia;o__Clostridiales;f__;g__;s__
4306044	0.51727	0.472009	1	1	26.1	75.8	k__Bacteria;p__Bacteroidetes;c__Bacteroidia;o__Bacteroidales;f__[Paraprevotellaceae];g__CF231;s__
296962	0.516102	0.472509	1	1	27	33.6	k__Bacteria;p__Firmicutes;c__Clostridia;o__Clostridiales;f__Ruminococcaceae;g__;s__
574551	0.516102	0.472509	1	1	48.5	63.4	k__Bacteria;p__Firmicutes;c__Clostridia;o__Clostridiales;f__Ruminococcaceae;g__;s__
4467491	0.516102	0.472509	1	1	186.7	235.9	k__Bacteria;p__Firmicutes;c__Clostridia;o__Clostridiales;f__Ruminococcaceae;g__;s__
291171	0.516102	0.472509	1	1	130.2	195	k__Bacteria;p__Firmicutes;c__Clostridia;o__Clostridiales;f__Ruminococcaceae;g__;s__
4378906	0.514709	0.473107	1	1	0.8	0.3	k__Bacteria;p__Firmicutes;c__Clostridia;o__Clostridiales;f__Ruminococcaceae;g__;s__
4480176	0.514286	0.473289	1	1	3.3	1.6	k__Bacteria;p__Firmicutes;c__Clostridia;o__Clostridiales;f__;g__;s__
190301	0.514165	0.473341	1	1	1.1	0.3	k__Bacteria;p__Firmicutes;c__Clostridia;o__Clostridiales;f__Lachnospiraceae;g__;s__
358798	0.514165	0.473341	1	1	1.3	0.3	k__Bacteria;p__Firmicutes;c__Clostridia;o__Clostridiales;f__Lachnospiraceae
860192	0.513856	0.473474	1	1	1.2	3.5	k__Bacteria;p__Firmicutes;c__Erysipelotrichi;o__Erysipelotrichales;f__Erysipelotrichaceae;g__Coprobacillus;s__
511464	0.513428	0.473659	1	1	3.4	7.1	k__Bacteria;p__Tenericutes;c__Mollicutes;o__Anaeroplasmatales;f__Anaeroplasmataceae;g__;s__
294429	0.510871	0.474762	1	1	18.8	17.4	k__Bacteria;p__Firmicutes;c__Clostridia;o__Clostridiales;f__Clostridiaceae;g__Clostridium;s__
300463	0.509603	0.475311	1	1	2.9	5.7	k__Bacteria;p__Bacteroidetes;c__Bacteroidia;o__Bacteroidales;f__RF16;g__;s__
289658	0.507956	0.476025	1	1	0.6	0.7	k__Bacteria;p__Firmicutes;c__Clostridia;o__Clostridiales;f__Lachnospiraceae;g__;s__
311974	0.505613	0.477044	1	1	1.9	0.7	k__Bacteria;p__Firmicutes;c__Clostridia;o__Clostridiales;f__Eubacteriaceae;g__Pseudoramibacter_Eubacterium;s__
New.ReferenceOTU524	0.505613	0.477044	1	1	8.9	2.9	k__Bacteria;p__Firmicutes;c__Clostridia;o__Clostridiales;f__Clostridiaceae;g__Clostridium;s__
715152	0.504224	0.47765	1	1	3.9	1	k__Bacteria;p__Firmicutes;c__Clostridia;o__Clostridiales;f__Ruminococcaceae;g__;s__
220269	0.504041	0.47773	1	1	0.7	1.9	k__Bacteria;p__Proteobacteria;c__Alphaproteobacteria;o__Rhizobiales;f__Rhizobiaceae;g__Agrobacterium;s__
4464969	0.504041	0.47773	1	1	2.9	1.3	k__Bacteria;p__Firmicutes;c__Clostridia;o__Clostridiales;f__Ruminococcaceae;g__;s__
166869	0.504041	0.47773	1	1	0.7	2.3	k__Bacteria;p__Firmicutes;c__Clostridia;o__Clostridiales;f__;g__;s__
310957	0.502941	0.478211	1	1	1.6	2	k__Bacteria;p__Firmicutes;c__Clostridia;o__Clostridiales;f__Lachnospiraceae;g__;s__
4317035	0.499636	0.47966	1	1	1.5	1.2	k__Bacteria;p__Firmicutes;c__Clostridia;o__Clostridiales;f__Ruminococcaceae;g__;s__
352647	0.49927	0.479821	1	1	1.2	3.5	k__Bacteria;p__Firmicutes;c__Clostridia;o__Clostridiales;f__Ruminococcaceae;g__;s__
New.ReferenceOTU151	0.49927	0.479821	1	1	1.5	2.5	k__Bacteria;p__Firmicutes;c__Clostridia;o__Clostridiales;f__Lachnospiraceae
104752	0.499182	0.47986	1	1	7.4	8	k__Bacteria;p__Firmicutes;c__Clostridia;o__Clostridiales;f__;g__;s__
333645	0.498462	0.480177	1	1	4.6	2.4	k__Bacteria;p__Firmicutes;c__Clostridia;o__Clostridiales;f__;g__;s__
574302	0.494855	0.481769	1	1	4.1	4.8	k__Bacteria;p__Firmicutes;c__Clostridia;o__Clostridiales;f__Lachnospiraceae;g__Coprococcus;s__
318131	0.491693	0.483173	1	1	4	3.9	k__Bacteria;p__Firmicutes;c__Clostridia;o__Clostridiales;f__;g__;s__
289581	0.489691	0.484065	1	1	2	3.7	k__Bacteria;p__Bacteroidetes;c__Bacteroidia;o__Bacteroidales;f__;g__;s__
303919	0.489691	0.484065	1	1	0.7	0.6	k__Bacteria;p__Firmicutes;c__Clostridia;o__Clostridiales;f__;g__;s__
85903	0.489691	0.484065	1	1	0.9	1.1	k__Bacteria;p__Firmicutes;c__Clostridia;o__Clostridiales;f__Ruminococcaceae;g__;s__
New.ReferenceOTU321	0.489691	0.484065	1	1	4.1	2.2	k__Bacteria;p__Actinobacteria;c__Coriobacteriia;o__Coriobacteriales;f__Coriobacteriaceae;g__;s__
New.ReferenceOTU506	0.487025	0.485257	1	1	292.4	132	k__Bacteria;p__Firmicutes;c__Clostridia;o__Clostridiales;f__Ruminococcaceae;g__;s__
553611	0.486797	0.485359	1	1	0.2	0.5	k__Bacteria;p__Actinobacteria;c__Actinobacteria;o__Bifidobacteriales;f__Bifidobacteriaceae;g__;s__
522702	0.486797	0.485359	1	1	0.2	0.5	k__Bacteria;p__Verrucomicrobia;c__Verruco-5;o__WCHB1-41;f__RFP12;g__;s__
345301	0.486797	0.485359	1	1	0.5	0.2	k__Bacteria;p__Firmicutes;c__Clostridia;o__Clostridiales;f__;g__;s__
355197	0.486797	0.485359	1	1	0.5	0.2	k__Bacteria;p__Firmicutes;c__Clostridia;o__Clostridiales;f__Lachnospiraceae;g__;s__
1127852	0.486797	0.485359	1	1	0.2	0.5	k__Bacteria;p__Proteobacteria;c__Alphaproteobacteria;o__Rhizobiales;f__Hyphomicrobiaceae;g__Devosia;s__
3490230	0.486797	0.485359	1	1	0.2	0.5	k__Bacteria;p__Proteobacteria;c__Alphaproteobacteria;o__Sphingomonadales;f__Sphingomonadaceae;g__Sphingomonas;s__
875709	0.48636	0.485556	1	1	1.6	1.3	k__Bacteria;p__Firmicutes;c__Clostridia;o__Clostridiales;f__Lachnospiraceae;g__;s__
343258	0.486162	0.485644	1	1	1.4	0.4	k__Bacteria;p__Firmicutes;c__Clostridia;o__Clostridiales;f__;g__;s__
4345285	0.486162	0.485644	1	1	0.3	1.6	k__Bacteria;p__Firmicutes;c__Bacilli;o__Bacillales;f__Staphylococcaceae;g__Staphylococcus;s__epidermidis
291314	0.486162	0.485644	1	1	0.8	0.2	k__Bacteria;p__Firmicutes;c__Clostridia;o__Clostridiales;f__Ruminococcaceae;g__;s__
177175	0.486162	0.485644	1	1	0.6	0.2	k__Bacteria;p__Firmicutes;c__Clostridia;o__Clostridiales;f__Lachnospiraceae
300911	0.486162	0.485644	1	1	3.6	0.2	k__Bacteria;p__Verrucomicrobia;c__Verrucomicrobiae;o__Verrucomicrobiales;f__Verrucomicrobiaceae;g__Akkermansia;s__
212228	0.486162	0.485644	1	1	0.4	2.8	k__Bacteria;p__Firmicutes;c__Clostridia;o__Clostridiales;f__Ruminococcaceae;g__;s__
310492	0.486162	0.485644	1	1	1.5	0.2	k__Bacteria;p__Firmicutes;c__Clostridia;o__Clostridiales;f__Lachnospiraceae;g__Dorea;s__
New.ReferenceOTU270	0.486162	0.485644	1	1	0.2	16.9	k__Bacteria;p__Firmicutes;c__Clostridia;o__Clostridiales;f__Ruminococcaceae;g__Ruminococcus;s__
New.ReferenceOTU526	0.485872	0.485774	1	1	4	1.9	k__Bacteria;p__Firmicutes;c__Clostridia;o__Clostridiales;f__Ruminococcaceae;g__;s__
296535	0.484724	0.48629	1	1	40.9	10.8	k__Bacteria;p__Firmicutes;c__Clostridia;o__Clostridiales;f__Ruminococcaceae;g__;s__
354599	0.484724	0.48629	1	1	3.5	72.5	k__Bacteria;p__Spirochaetes;c__Spirochaetes;o__Spirochaetales;f__Spirochaetaceae;g__Treponema;s__
New.ReferenceOTU301	0.484724	0.48629	1	1	27.7	336.5	k__Bacteria;p__Bacteroidetes;c__Bacteroidia;o__Bacteroidales;f__p-2534-18B5;g__;s__
298408	0.484343	0.486462	1	1	4.8	10.3	k__Bacteria;p__Firmicutes;c__Clostridia;o__Clostridiales;f__;g__;s__
291551	0.483636	0.48678	1	1	0.4	1.6	k__Bacteria;p__Actinobacteria;c__Coriobacteriia;o__Coriobacteriales;f__Coriobacteriaceae;g__;s__
New.ReferenceOTU267	0.483636	0.48678	1	1	9.9	2.3	k__Bacteria;p__Firmicutes;c__Clostridia;o__Clostridiales;f__Lachnospiraceae;g__;s__
4366525	0.483203	0.486975	1	1	8	3.4	k__Bacteria;p__Firmicutes;c__Clostridia;o__Clostridiales;f__Lachnospiraceae;g__Dorea;s__
309284	0.479439	0.488676	1	1	14	9.7	k__Bacteria;p__Firmicutes;c__Clostridia;o__Clostridiales;f__Ruminococcaceae;g__;s__
758884	0.474268	0.49103	1	1	6.8	5.8	k__Bacteria;p__Firmicutes;c__Clostridia;o__Clostridiales;f__;g__;s__
300662	0.473362	0.491445	1	1	24.1	4.4	k__Bacteria;p__Firmicutes;c__Clostridia;o__Clostridiales;f__Clostridiaceae;g__;s__
New.ReferenceOTU625	0.473362	0.491445	1	1	1.4	8.4	k__Bacteria;p__Firmicutes;c__Clostridia;o__Clostridiales;f__;g__;s__
329503	0.472141	0.492004	1	1	2.7	4.4	k__Bacteria;p__Firmicutes;c__Clostridia;o__Clostridiales;f__;g__;s__
3735156	0.472086	0.492029	1	1	8.3	15.9	k__Bacteria;p__Firmicutes;c__Clostridia;o__Clostridiales;f__[Mogibacteriaceae];g__;s__
4481084	0.471724	0.492195	1	1	4.1	8.3	k__Bacteria;p__Firmicutes;c__Clostridia;o__Clostridiales;f__Clostridiaceae;g__;s__
355683	0.470642	0.492692	1	1	5.2	15.8	k__Bacteria;p__Bacteroidetes;c__Bacteroidia;o__Bacteroidales;f__[Odoribacteraceae];g__Odoribacter;s__
652823	0.470406	0.4928	1	1	4.7	1.7	k__Bacteria;p__Firmicutes;c__Clostridia;o__Clostridiales;f__Ruminococcaceae;g__;s__
385807	0.470406	0.4928	1	1	2.9	2.4	k__Bacteria;p__Cyanobacteria;c__4C0d-2;o__YS2;f__;g__;s__
561027	0.469924	0.493022	1	1	7.1	4.9	k__Bacteria;p__Firmicutes;c__Clostridia;o__Clostridiales;f__Lachnospiraceae;g__;s__
266198	0.469316	0.493302	1	1	0.7	1.3	k__Bacteria;p__Tenericutes;c__Mollicutes;o__RF39;f__;g__;s__
4322275	0.468593	0.493635	1	1	0.7	1.8	k__Bacteria;p__Firmicutes;c__Clostridia;o__Clostridiales;f__;g__;s__
2555599	0.468142	0.493843	1	1	1.5	0.9	k__Bacteria;p__Firmicutes;c__Clostridia;o__Clostridiales;f__Lachnospiraceae;g__Dorea;s__
337511	0.468142	0.493843	1	1	1.1	1.6	k__Bacteria;p__Firmicutes;c__Clostridia;o__Clostridiales;f__Clostridiaceae;g__;s__
529531	0.468137	0.493846	1	1	10.6	12.3	k__Bacteria;p__Firmicutes;c__Clostridia;o__Clostridiales;f__Lachnospiraceae;g__;s__
New.ReferenceOTU411	0.468137	0.493846	1	1	15.5	11.6	k__Bacteria;p__Firmicutes;c__Clostridia;o__Clostridiales;f__[Mogibacteriaceae];g__;s__
272909	0.466795	0.494465	1	1	2.8	3	k__Bacteria;p__Firmicutes;c__Clostridia;o__Clostridiales;f__;g__;s__
290222	0.466364	0.494665	1	1	19.6	23.6	k__Bacteria;p__Firmicutes;c__Clostridia;o__Clostridiales;f__Ruminococcaceae;g__;s__
187447	0.465658	0.494991	1	1	7.7	10.2	k__Bacteria;p__Firmicutes;c__Clostridia;o__Clostridiales;f__Lachnospiraceae;g__Roseburia;s__
294748	0.465658	0.494991	1	1	9.7	12.3	k__Bacteria;p__Firmicutes;c__Clostridia;o__Clostridiales;f__Ruminococcaceae;g__;s__
4430922	0.465306	0.495155	1	1	9.8	9.7	k__Bacteria;p__Tenericutes;c__Mollicutes;o__RF39;f__;g__;s__
4315396	0.465306	0.495155	1	1	38	53.5	k__Bacteria;p__Firmicutes;c__Clostridia;o__Clostridiales;f__Peptococcaceae;g__rc4-4;s__
254446	0.464604	0.49548	1	1	16.9	18.3	k__Bacteria;p__Firmicutes;c__Clostridia;o__Clostridiales;f__Clostridiaceae
518598	0.463904	0.495805	1	1	25.1	55.7	k__Bacteria;p__Bacteroidetes;c__Bacteroidia;o__Bacteroidales;f__Rikenellaceae;g__;s__
547714	0.463554	0.495968	1	1	97.7	926.5	k__Bacteria;p__Firmicutes;c__Clostridia;o__Clostridiales;f__Peptostreptococcaceae;g__;s__
349018	0.463554	0.495968	1	1	58.9	90.5	k__Bacteria;p__Bacteroidetes;c__Bacteroidia;o__Bacteroidales;f__;g__;s__
302192	0.463554	0.495968	1	1	84.8	125.4	k__Bacteria;p__Bacteroidetes;c__Bacteroidia;o__Bacteroidales;f__;g__;s__
4312642	0.463554	0.495968	1	1	56.5	63	k__Bacteria;p__Firmicutes;c__Clostridia;o__Clostridiales;f__Ruminococcaceae;g__;s__
287413	0.463205	0.49613	1	1	27.2	36.1	k__Bacteria;p__Firmicutes;c__Clostridia;o__Clostridiales;f__Ruminococcaceae;g__;s__
4377709	0.463205	0.49613	1	1	59.1	122.1	k__Bacteria;p__Firmicutes;c__Clostridia;o__Clostridiales;f__Ruminococcaceae;g__;s__
294315	0.463205	0.49613	1	1	172.3	289.5	k__Bacteria;p__Bacteroidetes;c__Bacteroidia;o__Bacteroidales;f__;g__;s__
4374114	0.463205	0.49613	1	1	79.2	98.8	k__Bacteria;p__Firmicutes;c__Clostridia;o__Clostridiales;f__Ruminococcaceae;g__;s__
323115	0.462857	0.496292	1	1	113.2	71.8	k__Bacteria;p__Firmicutes;c__Clostridia;o__Clostridiales;f__Clostridiaceae;g__Clostridium;s__
4387469	0.462857	0.496292	1	1	510.7	792.9	k__Bacteria;p__Firmicutes;c__Clostridia;o__Clostridiales;f__;g__;s__
4318313	0.455685	0.499648	1	1	3.5	3.4	k__Bacteria;p__Firmicutes;c__Clostridia;o__Clostridiales;f__Ruminococcaceae;g__;s__
293765	0.453802	0.500535	1	1	3.2	1	k__Bacteria;p__Firmicutes;c__Clostridia;o__Clostridiales;f__;g__;s__
523051	0.448148	0.503216	1	1	0.1	0.4	k__Bacteria;p__Bacteroidetes;c__Bacteroidia;o__Bacteroidales;f__Rikenellaceae;g__;s__
175087	0.448148	0.503216	1	1	0.1	0.3	k__Bacteria;p__Firmicutes;c__Clostridia;o__Clostridiales;f__Lachnospiraceae;g__;s__
541114	0.448148	0.503216	1	1	0.3	0.1	k__Bacteria;p__Firmicutes;c__Clostridia;o__Clostridiales;f__Lachnospiraceae;g__Moryella;s__
2157225	0.448148	0.503216	1	1	0.1	0.5	k__Bacteria;p__Firmicutes;c__Clostridia;o__Clostridiales;f__Clostridiaceae;g__;s__
708264	0.448148	0.503216	1	1	0.1	0.3	k__Bacteria;p__Proteobacteria;c__Gammaproteobacteria;o__Pseudomonadales;f__Moraxellaceae;g__Psychrobacter
333205	0.448148	0.503216	1	1	0.1	0.3	k__Bacteria;p__Firmicutes;c__Clostridia;o__Clostridiales;f__Ruminococcaceae;g__;s__
300854	0.448148	0.503216	1	1	0.3	0.1	k__Bacteria;p__Firmicutes;c__Clostridia;o__Clostridiales;f__Ruminococcaceae;g__;s__
1705765	0.448148	0.503216	1	1	0.1	0.7	k__Bacteria;p__Proteobacteria;c__Betaproteobacteria;o__Burkholderiales;f__Oxalobacteraceae;g__;s__
307638	0.448148	0.503216	1	1	0.4	0.1	k__Bacteria;p__Firmicutes;c__Clostridia;o__Clostridiales;f__;g__;s__
178770	0.448148	0.503216	1	1	0.6	0.1	k__Bacteria;p__Firmicutes;c__Clostridia;o__Clostridiales;f__Lachnospiraceae;g__Coprococcus;s__
541602	0.448148	0.503216	1	1	0.4	0.1	k__Bacteria;p__Firmicutes;c__Clostridia;o__Clostridiales;f__Lachnospiraceae
574762	0.448148	0.503216	1	1	0.1	0.3	k__Bacteria;p__Firmicutes;c__Clostridia;o__Clostridiales;f__[Mogibacteriaceae];g__;s__
514242	0.448148	0.503216	1	1	0.3	0.1	k__Bacteria;p__Firmicutes;c__Clostridia;o__Clostridiales;f__Clostridiaceae;g__Clostridium;s__
176104	0.448148	0.503216	1	1	0.1	0.3	k__Bacteria;p__Firmicutes;c__Clostridia;o__Clostridiales;f__Ruminococcaceae;g__Oscillospira;s__
13995	0.448148	0.503216	1	1	0.4	0.1	k__Bacteria;p__Firmicutes;c__Clostridia;o__Clostridiales;f__Lachnospiraceae;g__Blautia;s__
325786	0.448148	0.503216	1	1	0.5	0.1	k__Bacteria;p__Firmicutes;c__Clostridia;o__Clostridiales;f__;g__;s__
295384	0.448148	0.503216	1	1	0.1	0.5	k__Bacteria;p__Actinobacteria;c__Actinobacteria;o__Bifidobacteriales;f__Bifidobacteriaceae;g__Bifidobacterium;s__
699322	0.448148	0.503216	1	1	0.4	0.1	k__Bacteria;p__Actinobacteria;c__Actinobacteria;o__Actinomycetales;f__Micrococcaceae;g__Kocuria;s__
179905	0.448148	0.503216	1	1	0.3	0.1	k__Bacteria;p__Firmicutes;c__Clostridia;o__Clostridiales;f__Lachnospiraceae;g__;s__
298717	0.448148	0.503216	1	1	0.1	0.4	k__Bacteria;p__Firmicutes;c__Clostridia;o__Clostridiales;f__Ruminococcaceae;g__;s__
356745	0.448148	0.503216	1	1	0.3	0.1	k__Bacteria;p__Firmicutes;c__Clostridia;o__Clostridiales;f__Ruminococcaceae;g__Ruminococcus;s__
310380	0.448148	0.503216	1	1	0.3	0.1	k__Bacteria;p__Firmicutes;c__Clostridia;o__Clostridiales;f__Lachnospiraceae;g__Dorea;s__
4078476	0.448148	0.503216	1	1	0.3	0.1	k__Bacteria;p__Firmicutes;c__Clostridia;o__Clostridiales;f__Ruminococcaceae;g__;s__
4388068	0.448148	0.503216	1	1	0.1	0.5	k__Bacteria;p__Tenericutes;c__Mollicutes;o__RF39;f__;g__;s__
535955	0.448148	0.503216	1	1	0.1	0.3	k__Bacteria;p__Firmicutes;c__Clostridia;o__Clostridiales;f__Peptostreptococcaceae
176853	0.448148	0.503216	1	1	0.3	0.1	k__Bacteria;p__Firmicutes;c__Clostridia;o__Clostridiales;f__;g__;s__
695909	0.448148	0.503216	1	1	0.1	0.5	k__Bacteria;p__Firmicutes;c__Clostridia;o__Clostridiales;f__Clostridiaceae;g__;s__
106252	0.448148	0.503216	1	1	0.3	0.1	k__Bacteria;p__Proteobacteria;c__Betaproteobacteria;o__Burkholderiales;f__Comamonadaceae;g__;s__
2876158	0.448148	0.503216	1	1	0.1	0.3	k__Bacteria;p__Firmicutes;c__Clostridia;o__Clostridiales;f__Lachnospiraceae;g__Coprococcus;s__
310409	0.448148	0.503216	1	1	0.1	0.3	k__Bacteria;p__Firmicutes;c__Clostridia;o__Clostridiales;f__Lachnospiraceae;g__;s__
346457	0.448148	0.503216	1	1	0.3	0.1	k__Bacteria;p__Firmicutes;c__Clostridia;o__Clostridiales;f__;g__;s__
529873	0.448148	0.503216	1	1	0.1	0.3	k__Bacteria;p__Firmicutes;c__Clostridia;o__Clostridiales;f__Lachnospiraceae;g__Roseburia;s__
315852	0.448148	0.503216	1	1	0.3	0.1	k__Bacteria;p__Firmicutes;c__Clostridia;o__Clostridiales;f__Ruminococcaceae;g__;s__
45515	0.448148	0.503216	1	1	0.3	0.1	k__Bacteria;p__Firmicutes;c__Clostridia;o__Clostridiales;f__Veillonellaceae;g__;s__
2986828	0.448148	0.503216	1	1	0.3	0.1	k__Bacteria;p__Firmicutes;c__Clostridia;o__Clostridiales;f__Lachnospiraceae;g__;s__
73371	0.448148	0.503216	1	1	0.1	0.8	k__Bacteria;p__Firmicutes;c__Clostridia;o__Clostridiales;f__Lachnospiraceae;g__;s__
303004	0.448148	0.503216	1	1	0.3	0.1	k__Bacteria;p__Firmicutes;c__Erysipelotrichi;o__Erysipelotrichales;f__Erysipelotrichaceae;g__Bulleidia;s__
568211	0.448148	0.503216	1	1	0.3	0.1	k__Bacteria;p__Firmicutes;c__Clostridia;o__Clostridiales;f__Ruminococcaceae;g__;s__
351287	0.448148	0.503216	1	1	0.1	0.3	k__Bacteria;p__Firmicutes;c__Clostridia;o__Clostridiales;f__;g__;s__
311423	0.448148	0.503216	1	1	0.3	0.1	k__Bacteria;p__Firmicutes;c__Clostridia;o__Clostridiales;f__Lachnospiraceae;g__;s__
296094	0.448148	0.503216	1	1	0.1	0.3	k__Bacteria;p__Firmicutes;c__Clostridia;o__Clostridiales;f__Ruminococcaceae;g__;s__
640071	0.448148	0.503216	1	1	0.3	0.1	k__Bacteria;p__Proteobacteria;c__Gammaproteobacteria;o__Pseudomonadales;f__Pseudomonadaceae;g__Pseudomonas;s__
342303	0.448148	0.503216	1	1	0.1	0.3	k__Bacteria;p__Firmicutes;c__Clostridia;o__Clostridiales;f__Lachnospiraceae;g__Blautia;s__
4456889	0.448148	0.503216	1	1	0.2	0.8	k__Bacteria;p__Proteobacteria;c__Gammaproteobacteria;o__Pseudomonadales;f__Pseudomonadaceae;g__Pseudomonas;s__
4473756	0.448148	0.503216	1	1	0.1	0.3	k__Bacteria;p__Actinobacteria;c__Actinobacteria;o__Actinomycetales;f__Cellulomonadaceae;g__Cellulomonas;s__
4467134	0.448148	0.503216	1	1	0.1	0.4	k__Bacteria;p__Verrucomicrobia;c__Verruco-5;o__WCHB1-41;f__RFP12;g__;s__
335301	0.448148	0.503216	1	1	0.1	0.7	k__Bacteria;p__Firmicutes;c__Clostridia;o__Clostridiales;f__Lachnospiraceae;g__;s__
528725	0.448148	0.503216	1	1	0.3	0.1	k__Bacteria;p__Firmicutes;c__Clostridia;o__Clostridiales;f__Ruminococcaceae;g__;s__
362854	0.448148	0.503216	1	1	0.3	0.1	k__Bacteria;p__Firmicutes;c__Clostridia;o__Clostridiales;f__Ruminococcaceae;g__;s__
359509	0.448148	0.503216	1	1	0.1	0.5	k__Bacteria;p__Firmicutes;c__Clostridia;o__Clostridiales;f__;g__;s__
1860111	0.448148	0.503216	1	1	0.1	0.3	k__Bacteria;p__Firmicutes;c__Clostridia;o__Clostridiales;f__Lachnospiraceae;g__Roseburia;s__
311087	0.448148	0.503216	1	1	0.1	0.4	k__Bacteria;p__Firmicutes;c__Clostridia;o__Clostridiales;f__Ruminococcaceae;g__;s__
229919	0.448148	0.503216	1	1	0.1	0.3	k__Bacteria;p__Firmicutes;c__Clostridia;o__Clostridiales;f__;g__;s__
847670	0.448148	0.503216	1	1	0.5	0.1	k__Bacteria;p__Firmicutes;c__Clostridia;o__Clostridiales;f__Clostridiaceae;g__;s__
31319	0.448148	0.503216	1	1	0.4	0.1	k__Bacteria;p__Firmicutes;c__Clostridia;o__Clostridiales;f__Clostridiaceae;g__Clostridium;s__
1102370	0.448148	0.503216	1	1	0.3	0.1	k__Bacteria;p__Firmicutes;c__Clostridia;o__Clostridiales;f__Ruminococcaceae;g__;s__
540405	0.448148	0.503216	1	1	0.3	0.1	k__Bacteria;p__Firmicutes;c__Clostridia;o__Clostridiales;f__Lachnospiraceae;g__;s__
325793	0.448148	0.503216	1	1	0.1	0.4	k__Bacteria;p__Firmicutes;c__Clostridia;o__Clostridiales;f__[Mogibacteriaceae];g__;s__
4363027	0.448148	0.503216	1	1	0.2	0.6	k__Bacteria;p__Proteobacteria;c__Betaproteobacteria;o__Burkholderiales;f__Oxalobacteraceae;g__;s__
1108378	0.448148	0.503216	1	1	0.3	0.1	k__Bacteria;p__Firmicutes;c__Clostridia;o__Clostridiales;f__;g__;s__
239386	0.448148	0.503216	1	1	0.1	0.4	k__Bacteria;p__Firmicutes;c__Clostridia;o__Clostridiales;f__Veillonellaceae;g__Selenomonas;s__ruminantium
324936	0.448148	0.503216	1	1	0.3	0.1	k__Bacteria;p__Firmicutes;c__Clostridia;o__Clostridiales;f__Ruminococcaceae;g__;s__
352027	0.448148	0.503216	1	1	0.3	0.1	k__Bacteria;p__Firmicutes;c__Clostridia;o__Clostridiales;f__[Mogibacteriaceae];g__;s__
314824	0.448148	0.503216	1	1	0.3	0.1	k__Bacteria;p__Bacteroidetes;c__Bacteroidia;o__Bacteroidales;f__Prevotellaceae;g__Prevotella;s__
49406	0.448148	0.503216	1	1	0.4	0.1	k__Bacteria;p__Firmicutes;c__Clostridia;o__Clostridiales;f__;g__;s__
1010113	0.448148	0.503216	1	1	0.1	0.3	k__Bacteria;p__Proteobacteria;c__Gammaproteobacteria;o__Enterobacteriales;f__Enterobacteriaceae;g__;s__
833458	0.448148	0.503216	1	1	0.4	0.1	k__Bacteria;p__Firmicutes;c__Clostridia;o__Clostridiales;f__;g__;s__
178640	0.448148	0.503216	1	1	0.3	0.1	k__Bacteria;p__Firmicutes;c__Clostridia;o__Clostridiales
185824	0.448148	0.503216	1	1	0.7	0.1	k__Bacteria;p__Firmicutes;c__Clostridia;o__Clostridiales;f__Lachnospiraceae;g__;s__
3409363	0.448148	0.503216	1	1	1.3	0.2	k__Bacteria;p__Firmicutes;c__Clostridia;o__Clostridiales;f__Lachnospiraceae;g__Dorea;s__
570052	0.448148	0.503216	1	1	0.1	0.5	k__Bacteria;p__Firmicutes;c__Clostridia;o__Clostridiales;f__Christensenellaceae;g__;s__
19873	0.448148	0.503216	1	1	0.3	0.1	k__Bacteria;p__Firmicutes;c__Clostridia;o__Clostridiales;f__Lachnospiraceae;g__;s__
364092	0.448148	0.503216	1	1	0.3	0.1	k__Bacteria;p__Firmicutes;c__Clostridia;o__Clostridiales;f__Lachnospiraceae;g__;s__
303739	0.448148	0.503216	1	1	0.1	0.4	k__Bacteria;p__Firmicutes;c__Clostridia;o__Clostridiales;f__Ruminococcaceae;g__Ruminococcus;s__flavefaciens
833022	0.448148	0.503216	1	1	0.1	3.8	k__Bacteria;p__Firmicutes;c__Bacilli;o__Bacillales;f__Paenibacillaceae;g__Paenibacillus;s__
206587	0.448148	0.503216	1	1	0.1	0.6	k__Bacteria;p__Bacteroidetes;c__Bacteroidia;o__Bacteroidales;f__Prevotellaceae;g__Prevotella;s__
274787	0.448148	0.503216	1	1	0.4	0.1	k__Bacteria;p__Firmicutes;c__Clostridia;o__Clostridiales;f__[Mogibacteriaceae];g__;s__
3358073	0.448148	0.503216	1	1	0.1	0.3	k__Bacteria;p__Firmicutes;c__Clostridia;o__Clostridiales;f__Peptostreptococcaceae;g__;s__
New.ReferenceOTU113	0.448148	0.503216	1	1	253	0.1	k__Bacteria;p__Firmicutes;c__Clostridia;o__Clostridiales;f__Clostridiaceae;g__;s__
New.ReferenceOTU198	0.448148	0.503216	1	1	0.3	0.1	Unassigned
New.ReferenceOTU509	0.448148	0.503216	1	1	0.4	0.1	k__Bacteria;p__Firmicutes;c__Clostridia;o__Clostridiales;f__Ruminococcaceae;g__;s__
New.ReferenceOTU359	0.448148	0.503216	1	1	0.1	0.7	k__Bacteria;p__Firmicutes;c__Clostridia;o__Clostridiales;f__Lachnospiraceae;g__Butyrivibrio;s__
New.ReferenceOTU66	0.448148	0.503216	1	1	0.1	0.3	k__Bacteria;p__Firmicutes;c__Clostridia;o__Clostridiales;f__Ruminococcaceae;g__;s__
New.ReferenceOTU431	0.448148	0.503216	1	1	0.1	0.4	k__Bacteria;p__Firmicutes;c__Clostridia;o__Clostridiales;f__Ruminococcaceae;g__;s__
New.ReferenceOTU102	0.447879	0.503344	1	1	33.2	40.3	Unassigned
New.ReferenceOTU565	0.446239	0.504127	1	1	28.2	13	k__Bacteria;p__Firmicutes;c__Clostridia;o__Clostridiales;f__Lachnospiraceae;g__;s__
3232988	0.444849	0.504791	1	1	0.5	1	k__Bacteria;p__Tenericutes;c__RF3;o__ML615J-28;f__;g__;s__
297643	0.444849	0.504791	1	1	1.4	0.6	k__Bacteria;p__Firmicutes;c__Clostridia;o__Clostridiales;f__Ruminococcaceae;g__;s__
757903	0.443897	0.505248	1	1	3	3.9	k__Bacteria;p__Firmicutes;c__Clostridia;o__Clostridiales;f__Clostridiaceae;g__Clostridium;s__
208774	0.443897	0.505248	1	1	3.3	4.3	k__Bacteria;p__Bacteroidetes;c__Bacteroidia;o__Bacteroidales;f__;g__;s__
New.ReferenceOTU197	0.442466	0.505935	1	1	16.4	9.1	k__Bacteria;p__Firmicutes;c__Clostridia;o__Clostridiales;f__Ruminococcaceae;g__;s__
291650	0.442182	0.506071	1	1	3.1	1	k__Bacteria;p__Bacteroidetes;c__Bacteroidia;o__Bacteroidales;f__;g__;s__
319603	0.442182	0.506071	1	1	1.8	4.7	k__Bacteria;p__Firmicutes;c__Clostridia;o__Clostridiales;f__;g__;s__
New.ReferenceOTU382	0.442182	0.506071	1	1	10.8	2.7	k__Bacteria;p__Bacteroidetes;c__Bacteroidia;o__Bacteroidales;f__;g__;s__
352192	0.44069	0.50679	1	1	33.2	29.1	k__Bacteria;p__Firmicutes;c__Clostridia;o__Clostridiales;f__;g__;s__
231510	0.439783	0.507227	1	1	8.9	13.4	k__Bacteria;p__Actinobacteria;c__Coriobacteriia;o__Coriobacteriales;f__Coriobacteriaceae;g__Adlercreutzia;s__
329895	0.438929	0.50764	1	1	1.6	1.2	k__Bacteria;p__Firmicutes;c__Clostridia;o__Clostridiales
313733	0.433728	0.510165	1	1	2.1	4.8	k__Bacteria;p__Tenericutes;c__Mollicutes;o__RF39;f__;g__;s__
4354235	0.433044	0.510499	1	1	4.4	7	k__Bacteria;p__Firmicutes;c__Clostridia;o__Clostridiales;f__Lachnospiraceae;g__;s__
297315	0.432703	0.510666	1	1	8.9	3.5	k__Bacteria;p__Firmicutes;c__Clostridia;o__Clostridiales
585998	0.432703	0.510666	1	1	7.2	8.3	k__Bacteria;p__Firmicutes;c__Clostridia;o__Clostridiales;f__[Mogibacteriaceae];g__Mogibacterium;s__
112771	0.432362	0.510832	1	1	3.3	2.4	k__Bacteria;p__Firmicutes;c__Clostridia;o__Clostridiales;f__;g__;s__
3393191	0.431005	0.511496	1	1	9.6	5.2	k__Bacteria;p__Firmicutes;c__Clostridia;o__Clostridiales;f__Lachnospiraceae
109978	0.426983	0.513473	1	1	3.3	5.6	k__Bacteria;p__Firmicutes;c__Clostridia;o__Clostridiales;f__Ruminococcaceae;g__;s__
4410988	0.426651	0.513637	1	1	5.1	3.5	k__Bacteria;p__Firmicutes;c__Clostridia;o__Clostridiales;f__Ruminococcaceae;g__Oscillospira;s__
557137	0.42632	0.5138	1	1	2.7	4.2	k__Bacteria;p__Firmicutes;c__Clostridia;o__Clostridiales;f__Lachnospiraceae;g__Coprococcus;s__
109792	0.426087	0.513915	1	1	0.8	0.8	k__Bacteria;p__Firmicutes;c__Clostridia;o__Clostridiales;f__;g__;s__
551008	0.426087	0.513915	1	1	1.2	1	k__Bacteria;p__Bacteroidetes;c__Bacteroidia;o__Bacteroidales;f__Prevotellaceae;g__Prevotella;s__
New.ReferenceOTU420	0.426087	0.513915	1	1	1	1	k__Bacteria;p__Firmicutes;c__Clostridia;o__Clostridiales;f__Ruminococcaceae;g__Ruminococcus;s__
337993	0.425989	0.513964	1	1	7	8.8	k__Bacteria;p__Firmicutes;c__Clostridia;o__Clostridiales;f__;g__;s__
356405	0.425659	0.514127	1	1	4	2.6	k__Bacteria;p__Firmicutes;c__Clostridia;o__Clostridiales;f__Ruminococcaceae;g__;s__
667184	0.425659	0.514127	1	1	34.1	17.8	k__Bacteria;p__Firmicutes;c__Clostridia;o__Clostridiales;f__Ruminococcaceae;g__;s__
239863	0.425659	0.514127	1	1	25.3	18.5	k__Bacteria;p__Firmicutes;c__Clostridia;o__Clostridiales;f__Clostridiaceae;g__Clostridium;s__
295835	0.425	0.514453	1	1	13.6	19.5	k__Bacteria;p__Firmicutes;c__Clostridia;o__Clostridiales;f__;g__;s__
303313	0.424803	0.51455	1	1	5.4	1.8	k__Bacteria;p__Firmicutes;c__Clostridia;o__Clostridiales;f__Lachnospiraceae;g__Blautia;s__
289938	0.424803	0.51455	1	1	1.9	1.3	k__Bacteria;p__Firmicutes;c__Clostridia;o__Clostridiales;f__Ruminococcaceae;g__;s__
New.ReferenceOTU217	0.423362	0.515264	1	1	12.2	31.3	k__Bacteria;p__Firmicutes;c__Clostridia;o__Clostridiales;f__Ruminococcaceae
2699610	0.422589	0.515648	1	1	1.3	1.1	k__Bacteria;p__Firmicutes;c__Clostridia;o__Clostridiales;f__Ruminococcaceae;g__;s__
4319108	0.42206	0.515911	1	1	14.2	15.7	k__Bacteria;p__Firmicutes;c__Clostridia;o__Clostridiales;f__Ruminococcaceae;g__;s__
New.ReferenceOTU484	0.421412	0.516233	1	1	17.8	10	k__Bacteria;p__Firmicutes;c__Clostridia;o__Clostridiales;f__Ruminococcaceae;g__;s__
334044	0.421089	0.516394	1	1	3.2	5.1	k__Bacteria;p__Firmicutes;c__Clostridia;o__Clostridiales;f__Ruminococcaceae;g__;s__
309070	0.420122	0.516876	1	1	5.2	6.9	k__Bacteria;p__Firmicutes;c__Clostridia;o__Clostridiales;f__Ruminococcaceae;g__;s__
294302	0.419801	0.517036	1	1	6.5	8.9	k__Bacteria;p__Firmicutes;c__Clostridia;o__Clostridiales;f__Lachnospiraceae;g__;s__
346524	0.419801	0.517036	1	1	14.3	23.7	k__Bacteria;p__Firmicutes;c__Clostridia;o__Clostridiales;f__Ruminococcaceae;g__;s__
769852	0.418589	0.517642	1	1	3.4	3.9	k__Bacteria;p__Firmicutes;c__Clostridia;o__Clostridiales;f__Ruminococcaceae;g__;s__
4090254	0.418229	0.517822	1	1	2.8	3.5	k__Bacteria;p__Firmicutes;c__Clostridia;o__Clostridiales;f__Lachnospiraceae;g__;s__
236578	0.418099	0.517887	1	1	0.3	0.7	k__Bacteria;p__Firmicutes;c__Clostridia;o__Clostridiales;f__Lachnospiraceae;g__Butyrivibrio;s__
314853	0.417555	0.518159	1	1	0.3	1	k__Bacteria;p__Firmicutes;c__Clostridia;o__Clostridiales;f__[Mogibacteriaceae];g__;s__
244032	0.417555	0.518159	1	1	0.6	3.1	k__Bacteria;p__Cyanobacteria;c__4C0d-2;o__YS2;f__;g__;s__
New.ReferenceOTU562	0.417555	0.518159	1	1	2.8	0.7	k__Bacteria;p__Firmicutes;c__Clostridia;o__Clostridiales;f__[Mogibacteriaceae];g__;s__
New.ReferenceOTU189	0.417555	0.518159	1	1	5.3	0.3	k__Bacteria;p__Bacteroidetes;c__Bacteroidia;o__Bacteroidales;f__;g__;s__
352369	0.41748	0.518197	1	1	1.7	1	k__Bacteria;p__Firmicutes;c__Clostridia;o__Clostridiales;f__;g__;s__
104439	0.41748	0.518197	1	1	0.9	0.8	k__Bacteria;p__Firmicutes;c__Clostridia;o__Clostridiales;f__Ruminococcaceae;g__;s__
72926	0.4163	0.518789	1	1	25	44	k__Bacteria;p__Firmicutes;c__Clostridia;o__Clostridiales;f__Veillonellaceae;g__Anaerovibrio;s__
343699	0.4163	0.518789	1	1	11.2	39.2	k__Bacteria;p__Firmicutes;c__Clostridia;o__Clostridiales;f__Lachnospiraceae;g__Dorea;s__
New.ReferenceOTU121	0.4163	0.518789	1	1	189.2	56.2	k__Bacteria;p__Bacteroidetes;c__Bacteroidia;o__Bacteroidales;f__;g__;s__
262668	0.41567	0.519106	1	1	5.8	8.5	k__Bacteria;p__Firmicutes;c__Clostridia;o__Clostridiales;f__Ruminococcaceae;g__Ruminococcus;s__
New.ReferenceOTU581	0.41567	0.519106	1	1	15.5	20.8	k__Bacteria;p__Bacteroidetes;c__Bacteroidia;o__Bacteroidales;f__Bacteroidaceae;g__;s__
New.ReferenceOTU162	0.415356	0.519264	1	1	20.7	27.9	k__Bacteria;p__Tenericutes;c__Mollicutes;o__RF39;f__;g__;s__
323001	0.415042	0.519422	1	1	9.2	12.6	k__Bacteria;p__Firmicutes;c__Clostridia;o__Clostridiales;f__Lachnospiraceae;g__Dorea;s__
162660	0.415042	0.519422	1	1	19.6	31.5	k__Bacteria;p__Firmicutes;c__Clostridia;o__Clostridiales;f__Ruminococcaceae;g__Ruminococcus;s__
324328	0.415042	0.519422	1	1	12.2	14.2	k__Bacteria;p__Firmicutes;c__Clostridia;o__Clostridiales;f__Ruminococcaceae;g__;s__
311707	0.414728	0.519579	1	1	38.1	63.9	k__Bacteria;p__Firmicutes;c__Clostridia;o__Clostridiales;f__Ruminococcaceae;g__;s__
4311535	0.414415	0.519737	1	1	20.8	38.1	k__Bacteria;p__Firmicutes;c__Clostridia;o__Clostridiales
4366524	0.414415	0.519737	1	1	54.6	63.1	k__Bacteria;p__Firmicutes;c__Clostridia;o__Clostridiales;f__;g__;s__
313908	0.414415	0.519737	1	1	11.4	20.4	k__Bacteria;p__Firmicutes;c__Clostridia;o__Clostridiales;f__Ruminococcaceae;g__;s__
New.ReferenceOTU245	0.41431	0.51979	1	1	2.1	1.1	k__Bacteria;p__Firmicutes;c__Clostridia;o__Clostridiales;f__Ruminococcaceae;g__;s__
330660	0.413168	0.520366	1	1	186.4	287.2	k__Bacteria;p__Bacteroidetes;c__Bacteroidia;o__Bacteroidales;f__;g__;s__
4324040	0.413168	0.520366	1	1	86.3	116.3	k__Bacteria;p__Firmicutes;c__Clostridia;o__Clostridiales;f__Ruminococcaceae;g__;s__
510094	0.41185	0.521032	1	1	0.5	1.3	k__Bacteria;p__Firmicutes;c__Clostridia;o__Clostridiales;f__[Mogibacteriaceae];g__Mogibacterium;s__
293511	0.411453	0.521233	1	1	1.1	1.8	k__Bacteria;p__Firmicutes;c__Clostridia;o__Clostridiales;f__Lachnospiraceae;g__;s__
341111	0.411453	0.521233	1	1	3	2.1	k__Bacteria;p__Cyanobacteria;c__4C0d-2;o__YS2;f__;g__;s__
1105552	0.411058	0.521433	1	1	1.6	4.8	k__Bacteria;p__Firmicutes;c__Clostridia;o__Clostridiales;f__Lachnospiraceae;g__Dorea;s__
New.ReferenceOTU319	0.411058	0.521433	1	1	6.3	1.4	k__Bacteria;p__Bacteroidetes;c__Bacteroidia;o__Bacteroidales;f__;g__;s__
526963	0.410269	0.521833	1	1	1.2	2.5	k__Bacteria;p__Firmicutes;c__Clostridia;o__Clostridiales;f__;g__;s__
40649	0.409083	0.522435	1	1	3	3	k__Bacteria;p__Firmicutes;c__Clostridia;o__Clostridiales;f__Lachnospiraceae;g__;s__
4404459	0.405333	0.524348	1	1	6	3.1	k__Bacteria;p__Firmicutes;c__Clostridia;o__Clostridiales;f__;g__;s__
570243	0.404323	0.524865	1	1	2.7	3.6	k__Bacteria;p__Bacteroidetes;c__Bacteroidia;o__Bacteroidales;f__Rikenellaceae;g__;s__
146554	0.402649	0.525724	1	1	6.3	2.9	k__Bacteria;p__Firmicutes;c__Clostridia;o__Clostridiales;f__Ruminococcaceae;g__Ruminococcus;s__
329271	0.398362	0.527936	1	1	1.5	1.4	k__Bacteria;p__Firmicutes;c__Clostridia;o__Clostridiales;f__Ruminococcaceae;g__;s__
300177	0.393846	0.530285	1	1	2.8	11.1	k__Bacteria;p__Bacteroidetes;c__Bacteroidia;o__Bacteroidales;f__;g__;s__
197930	0.393209	0.530617	1	1	2.5	2.5	k__Bacteria;p__Firmicutes;c__Clostridia;o__Clostridiales;f__Lachnospiraceae;g__;s__
4452400	0.392575	0.530949	1	1	3	5	k__Bacteria;p__Firmicutes;c__Clostridia;o__Clostridiales;f__Lachnospiraceae;g__;s__
4334755	0.392258	0.531115	1	1	9.9	4	k__Bacteria;p__Firmicutes;c__Clostridia;o__Clostridiales;f__;g__;s__
4154872	0.38954	0.532541	1	1	0.7	4.1	k__Bacteria;p__Bacteroidetes;c__Flavobacteriia;o__Flavobacteriales;f__[Weeksellaceae];g__Cloacibacterium;s__
749151	0.38954	0.532541	1	1	1	0.4	k__Bacteria;p__Firmicutes;c__Clostridia;o__Clostridiales;f__Ruminococcaceae;g__;s__
511072	0.38899	0.532831	1	1	1.2	1	k__Bacteria;p__Firmicutes;c__Clostridia;o__Clostridiales;f__Ruminococcaceae;g__;s__
323061	0.38899	0.532831	1	1	1.9	0.7	k__Bacteria;p__Firmicutes;c__Clostridia;o__Clostridiales;f__Ruminococcaceae;g__Oscillospira;s__
340473	0.387513	0.53361	1	1	0.5	0.9	k__Bacteria;p__Firmicutes;c__Clostridia;o__Clostridiales;f__;g__;s__
300408	0.387513	0.53361	1	1	1.1	0.6	k__Bacteria;p__Firmicutes;c__Clostridia;o__Clostridiales;f__Ruminococcaceae;g__;s__
313396	0.386878	0.533945	1	1	1.7	2.8	k__Bacteria;p__Firmicutes;c__Clostridia;o__Clostridiales;f__Lachnospiraceae;g__;s__
185834	0.385907	0.534459	1	1	0.9	2.2	k__Bacteria;p__Firmicutes;c__Clostridia;o__Clostridiales;f__Lachnospiraceae;g__Dorea;s__
898217	0.385907	0.534459	1	1	3.4	1.5	k__Bacteria;p__Tenericutes;c__Mollicutes;o__RF39;f__;g__;s__
293006	0.385507	0.53467	1	1	1.8	2.8	k__Bacteria;p__Firmicutes;c__Clostridia;o__Clostridiales;f__Ruminococcaceae;g__;s__
New.ReferenceOTU70	0.385507	0.53467	1	1	18.3	25.8	k__Bacteria;p__Bacteroidetes;c__Bacteroidia;o__Bacteroidales;f__;g__;s__
518933	0.385482	0.534684	1	1	2	5.6	k__Bacteria;p__Proteobacteria;c__Gammaproteobacteria;o__Aeromonadales;f__Succinivibrionaceae;g__Succinivibrio;s__
3040916	0.38209	0.536487	1	1	4.3	3	k__Bacteria;p__Tenericutes;c__Mollicutes;o__RF39;f__;g__;s__
289469	0.38209	0.536487	1	1	10.6	7.2	k__Bacteria;p__Firmicutes;c__Clostridia;o__Clostridiales;f__Lachnospiraceae;g__;s__
292688	0.378654	0.538325	1	1	1.1	1	k__Bacteria;p__Firmicutes;c__Clostridia;o__Clostridiales;f__Ruminococcaceae;g__;s__
822733	0.377347	0.539027	1	1	11.4	8.9	k__Bacteria;p__Tenericutes;c__Mollicutes;o__RF39;f__;g__;s__
298198	0.377054	0.539184	1	1	6.1	14.5	k__Bacteria;p__Actinobacteria;c__Actinobacteria;o__Bifidobacteriales;f__Bifidobacteriaceae;g__;s__
347369	0.377054	0.539184	1	1	20.5	17.2	k__Bacteria;p__Firmicutes;c__Clostridia;o__Clostridiales;f__;g__;s__
710584	0.376762	0.539341	1	1	2.1	2.9	k__Bacteria;p__Bacteroidetes;c__Bacteroidia;o__Bacteroidales;f__Bacteroidaceae;g__5-7N15;s__
4474217	0.376471	0.539498	1	1	12.4	12.2	k__Bacteria;p__Firmicutes;c__Clostridia;o__Clostridiales;f__Lachnospiraceae;g__;s__
355373	0.376179	0.539655	1	1	47.9	12.6	k__Bacteria;p__Firmicutes;c__Clostridia;o__Clostridiales;f__Ruminococcaceae;g__;s__
New.ReferenceOTU355	0.375889	0.539812	1	1	2.9	20.5	k__Bacteria;p__Bacteroidetes;c__Bacteroidia;o__Bacteroidales;f__S24-7;g__;s__
4315789	0.37473	0.540437	1	1	5.1	7.7	k__Bacteria;p__Firmicutes;c__Clostridia;o__Clostridiales;f__Ruminococcaceae;g__;s__
441934	0.374442	0.540593	1	1	8.3	12.7	k__Bacteria;p__Firmicutes;c__Clostridia;o__Clostridiales;f__;g__;s__
New.ReferenceOTU375	0.374154	0.540749	1	1	5.3	5.4	k__Bacteria;p__Firmicutes;c__Clostridia;o__Clostridiales;f__;g__;s__
4426348	0.373579	0.54106	1	1	17.6	28.3	k__Bacteria;p__Verrucomicrobia;c__Verrucomicrobiae;o__Verrucomicrobiales;f__Verrucomicrobiaceae;g__Akkermansia;s__
300250	0.372549	0.541618	1	1	0.2	0.1	k__Bacteria;p__Firmicutes;c__Clostridia;o__Clostridiales;f__Lachnospiraceae;g__;s__
4442504	0.372549	0.541618	1	1	0.1	0.2	k__Bacteria;p__Actinobacteria;c__Actinobacteria;o__Actinomycetales;f__Microbacteriaceae;g__Leucobacter;s__
290253	0.372549	0.541618	1	1	0.2	0.1	k__Bacteria;p__Firmicutes;c__Clostridia;o__Clostridiales;f__Ruminococcaceae;g__Oscillospira;s__
529180	0.372549	0.541618	1	1	0.1	0.2	k__Bacteria;p__Firmicutes;c__Clostridia;o__Clostridiales;f__Lachnospiraceae;g__Coprococcus;s__
269833	0.372549	0.541618	1	1	0.1	0.2	k__Bacteria;p__Firmicutes;c__Clostridia;o__Clostridiales;f__Ruminococcaceae;g__Ruminococcus;s__flavefaciens
584895	0.372549	0.541618	1	1	0.2	0.1	k__Bacteria;p__Firmicutes;c__Clostridia;o__Clostridiales;f__[Mogibacteriaceae];g__;s__
316440	0.372549	0.541618	1	1	0.1	0.2	k__Bacteria;p__Firmicutes;c__Clostridia;o__Clostridiales;f__;g__;s__
4332078	0.372549	0.541618	1	1	0.1	0.2	k__Bacteria;p__Firmicutes;c__Clostridia;o__Clostridiales;f__Clostridiaceae;g__;s__
197624	0.372549	0.541618	1	1	0.2	0.1	k__Bacteria;p__Firmicutes;c__Clostridia;o__Clostridiales;f__Ruminococcaceae;g__Oscillospira;s__
291301	0.372549	0.541618	1	1	0.1	0.2	k__Bacteria;p__Bacteroidetes;c__Bacteroidia;o__Bacteroidales;f__Prevotellaceae;g__Prevotella;s__
307022	0.372549	0.541618	1	1	0.1	0.2	k__Bacteria;p__Firmicutes;c__Clostridia;o__Clostridiales;f__Ruminococcaceae;g__;s__
174840	0.372549	0.541618	1	1	0.1	0.2	k__Bacteria;p__Firmicutes;c__Clostridia;o__Clostridiales;f__Ruminococcaceae;g__;s__
25695	0.372549	0.541618	1	1	0.1	0.2	k__Bacteria;p__Firmicutes;c__Clostridia;o__Clostridiales
3116381	0.372549	0.541618	1	1	0.1	0.2	k__Bacteria;p__Cyanobacteria;c__4C0d-2;o__YS2;f__;g__;s__
277094	0.372549	0.541618	1	1	0.2	0.1	k__Bacteria;p__Proteobacteria;c__Gammaproteobacteria;o__Pseudomonadales;f__Pseudomonadaceae;g__Pseudomonas;s__
319512	0.372549	0.541618	1	1	0.2	0.1	k__Bacteria;p__Firmicutes;c__Clostridia;o__Clostridiales;f__Ruminococcaceae;g__;s__
552696	0.372549	0.541618	1	1	0.1	0.2	k__Bacteria;p__Elusimicrobia;c__Elusimicrobia;o__Elusimicrobiales;f__Elusimicrobiaceae;g__;s__
29029	0.372549	0.541618	1	1	0.2	0.1	k__Bacteria;p__Firmicutes;c__Clostridia;o__Clostridiales;f__Ruminococcaceae;g__Ruminococcus;s__
208042	0.372549	0.541618	1	1	0.2	0.1	k__Bacteria;p__Firmicutes;c__Clostridia;o__Clostridiales;f__;g__;s__
3875675	0.372549	0.541618	1	1	0.2	0.1	k__Bacteria;p__Proteobacteria;c__Betaproteobacteria;o__Burkholderiales;f__Oxalobacteraceae;g__;s__
4359258	0.372549	0.541618	1	1	0.2	0.1	k__Bacteria;p__Cyanobacteria;c__4C0d-2;o__YS2;f__;g__;s__
673343	0.372549	0.541618	1	1	0.1	0.2	k__Bacteria;p__Proteobacteria;c__Betaproteobacteria;o__Burkholderiales;f__Alcaligenaceae;g__;s__
130335	0.372549	0.541618	1	1	0.1	0.2	k__Bacteria;p__Firmicutes;c__Clostridia;o__Clostridiales;f__Lachnospiraceae;g__;s__
562408	0.372549	0.541618	1	1	0.1	0.2	k__Bacteria;p__Firmicutes;c__Clostridia;o__Clostridiales;f__Ruminococcaceae;g__Ruminococcus;s__
174499	0.372549	0.541618	1	1	0.1	0.2	k__Bacteria;p__Firmicutes;c__Clostridia;o__Clostridiales;f__Lachnospiraceae;g__;s__
1087825	0.372549	0.541618	1	1	0.2	0.1	k__Bacteria;p__Firmicutes;c__Clostridia;o__Clostridiales;f__;g__;s__
305460	0.372549	0.541618	1	1	0.1	0.2	k__Bacteria;p__Firmicutes;c__Clostridia;o__Clostridiales;f__Lachnospiraceae;g__;s__
524471	0.372549	0.541618	1	1	0.1	0.2	k__Bacteria;p__Firmicutes;c__Clostridia;o__Clostridiales;f__;g__;s__
581014	0.372549	0.541618	1	1	0.2	0.1	k__Bacteria;p__Firmicutes;c__Clostridia;o__Clostridiales;f__Lachnospiraceae;g__;s__
175050	0.372549	0.541618	1	1	0.2	0.1	k__Bacteria;p__Firmicutes;c__Clostridia;o__Clostridiales;f__Lachnospiraceae;g__Dorea;s__
356398	0.372549	0.541618	1	1	0.2	0.1	k__Bacteria;p__Firmicutes;c__Clostridia;o__Clostridiales;f__Lachnospiraceae;g__;s__
182656	0.372549	0.541618	1	1	0.2	0.1	k__Bacteria;p__Firmicutes;c__Clostridia;o__Clostridiales;f__Lachnospiraceae;g__Dorea;s__
301655	0.372549	0.541618	1	1	0.1	0.2	k__Bacteria;p__Firmicutes;c__Clostridia;o__Clostridiales;f__;g__;s__
333259	0.372549	0.541618	1	1	0.2	0.1	k__Bacteria;p__Firmicutes;c__Clostridia;o__Clostridiales;f__Lachnospiraceae;g__Coprococcus;s__
321119	0.372549	0.541618	1	1	0.2	0.1	k__Bacteria;p__Firmicutes;c__Clostridia;o__Clostridiales;f__Clostridiaceae;g__SMB53;s__
580224	0.372549	0.541618	1	1	0.2	0.1	k__Bacteria;p__Firmicutes;c__Clostridia;o__Clostridiales;f__;g__;s__
1579255	0.372549	0.541618	1	1	0.1	0.2	k__Bacteria;p__Firmicutes;c__Clostridia;o__Clostridiales;f__Ruminococcaceae;g__;s__
347042	0.372549	0.541618	1	1	0.1	0.2	k__Bacteria;p__Firmicutes;c__Clostridia;o__Clostridiales;f__Ruminococcaceae;g__;s__
222733	0.372549	0.541618	1	1	0.1	0.2	k__Bacteria;p__Firmicutes;c__Clostridia;o__Clostridiales;f__;g__;s__
1912119	0.372549	0.541618	1	1	0.2	0.1	k__Bacteria;p__Firmicutes;c__Clostridia;o__Clostridiales;f__;g__;s__
4303249	0.372549	0.541618	1	1	0.2	0.1	k__Bacteria;p__Proteobacteria;c__Alphaproteobacteria;o__Rhizobiales;f__Methylobacteriaceae;g__Methylobacterium;s__
148925	0.372549	0.541618	1	1	0.1	0.2	k__Bacteria;p__Firmicutes;c__Clostridia;o__Clostridiales;f__Ruminococcaceae;g__Ruminococcus;s__
315985	0.372549	0.541618	1	1	0.1	0.2	k__Bacteria;p__Firmicutes;c__Clostridia;o__Clostridiales;f__Ruminococcaceae;g__;s__
297045	0.372549	0.541618	1	1	0.2	0.1	k__Bacteria;p__Firmicutes;c__Clostridia;o__Clostridiales;f__Ruminococcaceae;g__Oscillospira;s__
149744	0.372549	0.541618	1	1	0.1	0.2	k__Bacteria;p__Firmicutes;c__Erysipelotrichi;o__Erysipelotrichales;f__Erysipelotrichaceae;g__p-75-a5;s__
265265	0.372549	0.541618	1	1	0.1	0.2	k__Bacteria;p__Firmicutes;c__Clostridia;o__Clostridiales;f__Lachnospiraceae;g__;s__
293727	0.372549	0.541618	1	1	0.1	0.2	k__Bacteria;p__Firmicutes;c__Clostridia;o__Clostridiales;f__Ruminococcaceae;g__;s__
183698	0.372549	0.541618	1	1	0.1	0.2	k__Bacteria;p__Firmicutes;c__Clostridia;o__Clostridiales;f__Lachnospiraceae;g__Blautia;s__
4168094	0.372549	0.541618	1	1	0.1	0.2	k__Bacteria;p__Firmicutes;c__Bacilli;o__Lactobacillales;f__Lactobacillaceae;g__Lactobacillus;s__
520369	0.372549	0.541618	1	1	0.2	0.1	k__Bacteria;p__Firmicutes;c__Clostridia;o__Clostridiales;f__Clostridiaceae;g__Clostridium;s__
4449608	0.372549	0.541618	1	1	0.1	0.2	k__Bacteria;p__Proteobacteria;c__Alphaproteobacteria;o__Sphingomonadales;f__Sphingomonadaceae;g__Sphingomonas;s__
4449609	0.372549	0.541618	1	1	0.2	0.1	k__Bacteria;p__Proteobacteria;c__Alphaproteobacteria;o__Sphingomonadales;f__Sphingomonadaceae;g__Sphingomonas;s__
739826	0.372549	0.541618	1	1	0.2	0.1	k__Bacteria;p__Firmicutes;c__Clostridia;o__Clostridiales;f__Lachnospiraceae;g__;s__
103166	0.372549	0.541618	1	1	0.1	0.2	k__Bacteria;p__Proteobacteria;c__Gammaproteobacteria;o__Enterobacteriales;f__Enterobacteriaceae;g__Klebsiella;s__
91557	0.372549	0.541618	1	1	0.2	0.1	k__Bacteria;p__Proteobacteria;c__Gammaproteobacteria;o__Enterobacteriales;f__Enterobacteriaceae;g__;s__
350697	0.372549	0.541618	1	1	0.1	0.2	k__Bacteria;p__Firmicutes;c__Clostridia;o__Clostridiales;f__Peptostreptococcaceae;g__;s__
321063	0.372549	0.541618	1	1	0.1	0.2	k__Bacteria;p__Firmicutes;c__Clostridia;o__Clostridiales;f__Ruminococcaceae;g__;s__
91962	0.372549	0.541618	1	1	0.1	0.2	k__Bacteria;p__Proteobacteria;c__Gammaproteobacteria;o__Enterobacteriales;f__Enterobacteriaceae;g__;s__
316781	0.372549	0.541618	1	1	0.1	0.2	k__Bacteria;p__Firmicutes;c__Clostridia;o__Clostridiales;f__;g__;s__
3907189	0.372549	0.541618	1	1	0.2	0.1	k__Bacteria;p__Firmicutes;c__Clostridia;o__Clostridiales;f__Lachnospiraceae;g__;s__
109624	0.372549	0.541618	1	1	0.1	0.2	k__Bacteria;p__Firmicutes;c__Clostridia;o__Clostridiales;f__[Mogibacteriaceae];g__Mogibacterium;s__
133719	0.372549	0.541618	1	1	0.1	0.2	k__Bacteria;p__Firmicutes;c__Clostridia;o__Clostridiales;f__;g__;s__
395040	0.372549	0.541618	1	1	0.2	0.1	k__Bacteria;p__Firmicutes;c__Clostridia;o__Clostridiales;f__;g__;s__
177520	0.372549	0.541618	1	1	0.2	0.1	k__Bacteria;p__Firmicutes;c__Clostridia;o__Clostridiales;f__Lachnospiraceae;g__Roseburia;s__faecis
New.ReferenceOTU410	0.372549	0.541618	1	1	0.2	0.1	k__Bacteria;p__Firmicutes;c__Clostridia;o__Clostridiales;f__Clostridiaceae;g__Clostridium;s__
New.ReferenceOTU105	0.372549	0.541618	1	1	0.2	0.1	Unassigned
New.ReferenceOTU231	0.372549	0.541618	1	1	0.2	0.1	k__Bacteria;p__Firmicutes;c__Clostridia;o__Clostridiales;f__Ruminococcaceae;g__;s__
New.ReferenceOTU624	0.372549	0.541618	1	1	0.2	0.1	k__Bacteria;p__Firmicutes;c__Clostridia;o__Clostridiales;f__Ruminococcaceae;g__;s__
New.ReferenceOTU570	0.372549	0.541618	1	1	0.2	0.1	k__Bacteria;p__Firmicutes;c__Clostridia;o__Clostridiales;f__Ruminococcaceae;g__;s__
New.ReferenceOTU488	0.372549	0.541618	1	1	0.2	0.1	k__Bacteria;p__Verrucomicrobia;c__Verrucomicrobiae;o__Verrucomicrobiales;f__Verrucomicrobiaceae;g__Akkermansia;s__
New.ReferenceOTU314	0.372549	0.541618	1	1	0.2	0.1	k__Bacteria;p__Firmicutes;c__Clostridia;o__Clostridiales;f__Lachnospiraceae
295128	0.37215	0.541835	1	1	4	6.1	k__Bacteria;p__Firmicutes;c__Clostridia;o__Clostridiales;f__Ruminococcaceae;g__;s__
4369576	0.370449	0.542759	1	1	11.9	19.9	k__Bacteria;p__Firmicutes;c__Clostridia;o__Clostridiales;f__Ruminococcaceae;g__;s__
293285	0.36965	0.543195	1	1	0.9	1.3	k__Bacteria;p__Firmicutes;c__Clostridia;o__Clostridiales;f__Ruminococcaceae;g__;s__
300596	0.36965	0.543195	1	1	0.7	0.4	k__Bacteria;p__Firmicutes;c__Clostridia;o__Clostridiales;f__Lachnospiraceae;g__Coprococcus;s__
337392	0.36965	0.543195	1	1	2.3	0.9	k__Bacteria;p__Firmicutes;c__Clostridia;o__Clostridiales;f__[Mogibacteriaceae];g__;s__
4432516	0.36965	0.543195	1	1	0.2	0.7	k__Bacteria;p__Firmicutes;c__Clostridia;o__Clostridiales;f__Clostridiaceae;g__Clostridium
180659	0.36965	0.543195	1	1	0.3	1	k__Bacteria;p__Firmicutes;c__Clostridia;o__Clostridiales;f__Ruminococcaceae;g__Oscillospira;s__
3358082	0.36965	0.543195	1	1	0.3	2.5	k__Bacteria;p__Firmicutes;c__Clostridia;o__Clostridiales;f__Clostridiaceae;g__;s__
297677	0.36965	0.543195	1	1	0.2	0.4	k__Bacteria;p__Firmicutes;c__Clostridia;o__Clostridiales;f__;g__;s__
193722	0.36965	0.543195	1	1	0.6	0.2	k__Bacteria;p__Firmicutes;c__Clostridia;o__Clostridiales;f__Ruminococcaceae;g__;s__
4295798	0.36965	0.543195	1	1	13	0.2	k__Bacteria;p__Firmicutes;c__Clostridia;o__Clostridiales;f__Clostridiaceae;g__Clostridium;s__
270595	0.36965	0.543195	1	1	0.6	0.3	k__Bacteria;p__Firmicutes;c__Clostridia;o__Clostridiales;f__Ruminococcaceae;g__Ruminococcus;s__
646499	0.36965	0.543195	1	1	0.2	0.5	k__Bacteria;p__Firmicutes;c__Clostridia;o__Clostridiales;f__;g__;s__
527512	0.36965	0.543195	1	1	0.7	3.5	k__Bacteria;p__Tenericutes;c__Mollicutes;o__RF39;f__;g__;s__
291800	0.36965	0.543195	1	1	0.8	0.3	k__Bacteria;p__Bacteroidetes;c__Bacteroidia;o__Bacteroidales;f__Bacteroidaceae;g__Bacteroides;s__
292621	0.36965	0.543195	1	1	0.2	0.4	k__Bacteria;p__Firmicutes;c__Clostridia;o__Clostridiales;f__;g__;s__
593422	0.36965	0.543195	1	1	1.1	0.3	k__Bacteria;p__Firmicutes;c__Clostridia;o__Clostridiales;f__;g__;s__
314029	0.36965	0.543195	1	1	0.2	0.4	k__Bacteria;p__Firmicutes;c__Clostridia;o__Clostridiales;f__;g__;s__
295251	0.36965	0.543195	1	1	9	10.1	k__Bacteria;p__Firmicutes;c__Clostridia;o__Clostridiales;f__Lachnospiraceae;g__Coprococcus;s__
338757	0.36965	0.543195	1	1	0.4	0.2	k__Bacteria;p__Firmicutes;c__Bacilli;o__Lactobacillales;f__Lactobacillaceae;g__Lactobacillus;s__mucosae
275010	0.36965	0.543195	1	1	0.2	0.5	k__Bacteria;p__Firmicutes;c__Clostridia;o__Clostridiales;f__Ruminococcaceae;g__Ruminococcus;s__
3931048	0.36965	0.543195	1	1	0.5	0.8	k__Bacteria;p__Firmicutes;c__Clostridia;o__Clostridiales;f__Ruminococcaceae;g__;s__
New.ReferenceOTU257	0.36965	0.543195	1	1	0.2	1.1	k__Bacteria;p__Bacteroidetes;c__Bacteroidia;o__Bacteroidales;f__RF16;g__;s__
New.ReferenceOTU154	0.36965	0.543195	1	1	17	0.8	k__Bacteria;p__Bacteroidetes;c__Bacteroidia;o__Bacteroidales;f__S24-7;g__;s__
New.ReferenceOTU361	0.36965	0.543195	1	1	0.9	0.6	k__Bacteria;p__Firmicutes;c__Clostridia;o__Clostridiales;f__Ruminococcaceae;g__;s__
New.ReferenceOTU366	0.36965	0.543195	1	1	1	0.4	k__Bacteria;p__Proteobacteria;c__Gammaproteobacteria;o__Pseudomonadales;f__Pseudomonadaceae;g__;s__
289466	0.369324	0.543373	1	1	16.6	45.5	k__Bacteria;p__Bacteroidetes;c__Bacteroidia;o__Bacteroidales;f__;g__;s__
874627	0.368852	0.54363	1	1	2.8	2.4	k__Bacteria;p__Tenericutes;c__Mollicutes;o__RF39;f__;g__;s__
New.ReferenceOTU67	0.368764	0.543679	1	1	12.4	9.6	k__Bacteria;p__Firmicutes;c__Clostridia;o__Clostridiales;f__Ruminococcaceae;g__;s__
4470092	0.368534	0.543804	1	1	1.3	4.1	k__Bacteria;p__Firmicutes;c__Clostridia;o__Clostridiales;f__Lachnospiraceae;g__;s__
4306006	0.368534	0.543804	1	1	2.4	2.4	k__Bacteria;p__Firmicutes;c__Clostridia;o__Clostridiales;f__Ruminococcaceae;g__;s__
581463	0.368485	0.543831	1	1	16	12.8	k__Bacteria;p__Firmicutes;c__Clostridia;o__Clostridiales
4318314	0.368206	0.543984	1	1	134.1	117.2	k__Bacteria;p__Cyanobacteria;c__4C0d-2;o__YS2;f__;g__;s__
520385	0.367927	0.544136	1	1	20	15.1	k__Bacteria;p__Firmicutes;c__Clostridia;o__Clostridiales;f__Ruminococcaceae;g__;s__
288238	0.367812	0.544199	1	1	0.7	1.5	k__Bacteria;p__Bacteroidetes;c__Bacteroidia;o__Bacteroidales;f__Porphyromonadaceae;g__Paludibacter;s__
351607	0.367649	0.544288	1	1	16	22.1	k__Bacteria;p__Firmicutes;c__Clostridia;o__Clostridiales;f__Ruminococcaceae;g__;s__
2591716	0.367649	0.544288	1	1	24.2	47.6	k__Bacteria;p__Firmicutes;c__Clostridia;o__Clostridiales;f__[Mogibacteriaceae];g__Mogibacterium;s__
772972	0.367268	0.544497	1	1	10.7	20.6	k__Bacteria;p__Firmicutes;c__Clostridia;o__Clostridiales;f__;g__;s__
784643	0.367268	0.544497	1	1	9.8	83.3	k__Bacteria;p__Actinobacteria;c__Actinobacteria;o__Actinomycetales;f__Micrococcaceae;g__Arthrobacter;s__
342356	0.367094	0.544592	1	1	22.3	19.9	k__Bacteria;p__Firmicutes;c__Clostridia;o__Clostridiales;f__Ruminococcaceae;g__;s__
294229	0.366817	0.544744	1	1	31.7	30.3	k__Bacteria;p__Firmicutes;c__Clostridia;o__Clostridiales;f__;g__;s__
4374112	0.366541	0.544896	1	1	28.5	23.4	k__Bacteria;p__Firmicutes;c__Clostridia;o__Clostridiales;f__Ruminococcaceae;g__;s__
346030	0.366265	0.545047	1	1	18.8	28.7	k__Bacteria;p__Firmicutes;c__Clostridia;o__Clostridiales;f__;g__;s__
582103	0.366265	0.545047	1	1	46.6	83	k__Bacteria;p__Bacteroidetes;c__Bacteroidia;o__Bacteroidales;f__Rikenellaceae;g__;s__
720093	0.365989	0.545199	1	1	120.8	185.9	k__Bacteria;p__Firmicutes;c__Clostridia;o__Clostridiales;f__Ruminococcaceae;g__;s__
4424111	0.365989	0.545199	1	1	91.6	107.3	k__Bacteria;p__Firmicutes;c__Clostridia;o__Clostridiales;f__Lachnospiraceae;g__Dorea;s__
310725	0.365714	0.54535	1	1	811.3	1244.3	k__Bacteria;p__Firmicutes;c__Clostridia;o__Clostridiales;f__Ruminococcaceae;g__;s__
292493	0.365714	0.54535	1	1	368.9	463.7	k__Bacteria;p__Firmicutes;c__Clostridia;o__Clostridiales;f__Ruminococcaceae;g__;s__
570049	0.365714	0.54535	1	1	98.5	53.2	k__Bacteria;p__Firmicutes;c__Clostridia;o__Clostridiales;f__Lachnospiraceae;g__;s__
291054	0.365714	0.54535	1	1	358.2	100.6	k__Bacteria;p__Firmicutes;c__Clostridia;o__Clostridiales;f__Ruminococcaceae;g__;s__
4306002	0.365714	0.54535	1	1	250.7	338.8	k__Bacteria;p__Bacteroidetes;c__Bacteroidia;o__Bacteroidales;f__;g__;s__
New.ReferenceOTU278	0.362963	0.546865	1	1	0.7	0.4	k__Bacteria;p__Firmicutes;c__Clostridia;o__Clostridiales;f__Ruminococcaceae;g__;s__
300487	0.360155	0.54842	1	1	9.5	4.5	k__Bacteria;p__Firmicutes;c__Clostridia;o__Clostridiales;f__Clostridiaceae;g__Clostridium;s__
528071	0.36	0.548506	1	1	0.4	0.2	k__Bacteria;p__Firmicutes;c__Clostridia;o__Clostridiales;f__;g__;s__
539506	0.36	0.548506	1	1	0.2	0.4	k__Bacteria;p__Firmicutes;c__Clostridia;o__Clostridiales;f__Ruminococcaceae;g__;s__
190851	0.36	0.548506	1	1	0.2	0.5	k__Bacteria;p__Firmicutes;c__Clostridia;o__Clostridiales;f__Ruminococcaceae;g__Ruminococcus;s__flavefaciens
4317006	0.36	0.548506	1	1	3	0.8	k__Bacteria;p__Firmicutes;c__Clostridia;o__Clostridiales;f__Ruminococcaceae;g__;s__
543348	0.36	0.548506	1	1	0.2	0.5	k__Bacteria;p__Firmicutes;c__Clostridia;o__Clostridiales;f__Ruminococcaceae;g__;s__
274754	0.36	0.548506	1	1	0.2	0.4	k__Bacteria;p__Proteobacteria;c__Gammaproteobacteria;o__Enterobacteriales;f__Enterobacteriaceae
179472	0.36	0.548506	1	1	1	0.4	k__Bacteria;p__Firmicutes;c__Clostridia;o__Clostridiales;f__Lachnospiraceae;g__Roseburia;s__
4326861	0.36	0.548506	1	1	0.6	0.2	k__Bacteria;p__Firmicutes;c__Clostridia;o__Clostridiales;f__;g__;s__
573287	0.36	0.548506	1	1	0.6	0.2	k__Bacteria;p__Firmicutes;c__Clostridia;o__Clostridiales;f__;g__;s__
685156	0.36	0.548506	1	1	0.4	0.2	k__Bacteria;p__Firmicutes;c__Bacilli;o__Lactobacillales;f__Lactobacillaceae;g__Lactobacillus;s__mucosae
511462	0.36	0.548506	1	1	0.2	0.4	k__Bacteria;p__Firmicutes;c__Clostridia;o__Clostridiales;f__Lachnospiraceae;g__Butyrivibrio;s__
1145616	0.36	0.548506	1	1	0.4	0.2	k__Bacteria;p__Actinobacteria;c__Actinobacteria;o__Actinomycetales;f__Geodermatophilaceae;g__;s__
292662	0.36	0.548506	1	1	0.2	0.5	k__Bacteria;p__Firmicutes;c__Clostridia;o__Clostridiales;f__Lachnospiraceae;g__;s__
992035	0.36	0.548506	1	1	0.2	0.7	k__Bacteria;p__Proteobacteria;c__Betaproteobacteria;o__Burkholderiales;f__Oxalobacteraceae;g__;s__
333577	0.36	0.548506	1	1	0.2	0.5	k__Bacteria;p__Firmicutes;c__Clostridia;o__Clostridiales;f__Lachnospiraceae;g__;s__
545236	0.36	0.548506	1	1	0.2	0.4	k__Bacteria;p__Firmicutes;c__Clostridia;o__Clostridiales;f__Lachnospiraceae;g__;s__
178491	0.36	0.548506	1	1	0.4	0.2	k__Bacteria;p__Proteobacteria;c__Alphaproteobacteria;o__RF32;f__;g__;s__
27711	0.36	0.548506	1	1	0.2	0.4	k__Bacteria;p__Firmicutes;c__Clostridia;o__Clostridiales;f__;g__;s__
519864	0.36	0.548506	1	1	0.4	0.2	k__Bacteria;p__Firmicutes;c__Clostridia;o__Clostridiales;f__Ruminococcaceae;g__;s__
4304967	0.36	0.548506	1	1	0.2	0.5	k__Bacteria;p__Bacteroidetes;c__Bacteroidia;o__Bacteroidales;f__Prevotellaceae;g__Prevotella;s__
13354	0.36	0.548506	1	1	0.2	0.4	k__Bacteria;p__Actinobacteria;c__Actinobacteria;o__Actinomycetales;f__Corynebacteriaceae;g__Corynebacterium;s__
New.ReferenceOTU182	0.36	0.548506	1	1	0.2	0.4	k__Bacteria;p__Firmicutes;c__Clostridia;o__Clostridiales;f__Ruminococcaceae;g__;s__
301982	0.358422	0.549384	1	1	0.6	6	k__Bacteria;p__Actinobacteria;c__Actinobacteria;o__Actinomycetales;f__Micrococcaceae;g__Arthrobacter;s__
345195	0.358422	0.549384	1	1	1.2	1.4	k__Bacteria;p__Bacteroidetes;c__Bacteroidia;o__Bacteroidales;f__;g__;s__
New.ReferenceOTU331	0.35739	0.54996	1	1	6.5	3.3	k__Bacteria;p__Firmicutes;c__Clostridia;o__Clostridiales;f__Ruminococcaceae;g__;s__
346370	0.357143	0.550097	1	1	3.4	1.8	k__Bacteria;p__Firmicutes;c__Clostridia;o__Clostridiales;f__Ruminococcaceae;g__;s__
New.ReferenceOTU489	0.357047	0.550151	1	1	2.4	2.6	k__Bacteria;p__Bacteroidetes;c__Bacteroidia;o__Bacteroidales;f__;g__;s__
211947	0.35625	0.550596	1	1	0.8	2.4	k__Bacteria;p__Firmicutes;c__Clostridia;o__Clostridiales;f__Clostridiaceae;g__;s__
303217	0.35625	0.550596	1	1	0.6	4.1	k__Bacteria;p__Proteobacteria;c__Alphaproteobacteria;o__RF32;f__;g__;s__
355494	0.35625	0.550596	1	1	0.5	1	k__Bacteria;p__Firmicutes;c__Clostridia;o__Clostridiales;f__;g__;s__
302600	0.35625	0.550596	1	1	1	0.3	k__Bacteria;p__Firmicutes;c__Clostridia;o__Clostridiales;f__Ruminococcaceae;g__;s__
4381545	0.35625	0.550596	1	1	0.8	0.4	k__Bacteria;p__Firmicutes;c__Clostridia;o__Clostridiales;f__;g__;s__
2119418	0.35625	0.550596	1	1	1.2	0.6	k__Bacteria;p__Proteobacteria;c__Gammaproteobacteria;o__Enterobacteriales;f__Enterobacteriaceae;g__;s__
3206495	0.35625	0.550596	1	1	0.6	0.3	k__Bacteria;p__Firmicutes;c__Clostridia;o__Clostridiales;f__;g__;s__
[truncated: 1,785 more rows]
