# Supplementary material for: Comparison of Microbial Communities Isolated from Feces of Asymptomatic Salmonella-Shedding and Non-Salmonella Shedding Dairy Cows
Source: Front Microbiol. 2016 Jun 1;7:691. doi: 10.3389/fmicb.2016.00691 (PMC4887466; doi:10.3389/fmicb.2016.00691)
Supplement: Supplementary Table 3 — Results of Kruskal–Wallis test of differences in OTU abundances based on Salmonella status (Salmonella culture-positive vs. Salmonella culture-negative) excluding “atypical community” samples. [file DataSheet3.XLSX]

## Sheet: supplemenary_table_3
Supplementary table 3-- results of Kruskal-Wallis test of differences in OTU abundances based on Salmonella status (Salmonella culture-positive vs Salmonella culture-negative) excluding "atypical community" samples.
OTU	Test-Statistic	P	FDR_P	Bonferroni_P	Negative_mean	Positive_mean	taxonomy
New.ReferenceOTU116	7.16933	0.00741606	1	1	0.142857	2.14286	k__Bacteria;p__Firmicutes;c__Clostridia;o__Clostridiales;f__Ruminococcaceae
4435982	7	0.00815097	1	1	0	1.14286	k__Bacteria;p__Proteobacteria;c__Gammaproteobacteria;o__Pseudomonadales;f__Pseudomonadaceae;g__Pseudomonas;s__veronii
260907	6.89394	0.00864885	1	1	0	1	k__Bacteria;p__Firmicutes;c__Clostridia;o__Clostridiales;f__;g__;s__
592977	6.79104	0.00916163	1	1	0	2.57143	k__Bacteria;p__Firmicutes;c__Clostridia;o__Clostridiales;f__Lachnospiraceae;g__Butyrivibrio;s__
289157	6.76863	0.0092774	1	1	1	20	k__Bacteria;p__Firmicutes;c__Clostridia;o__Clostridiales;f__;g__;s__
New.ReferenceOTU497	5.88474	0.0152727	1	1	0.571429	7.85714	k__Bacteria;p__Firmicutes;c__Bacilli;o__Turicibacterales;f__Turicibacteraceae;g__Turicibacter;s__
511820	5.71608	0.0168102	1	1	0.571429	6.14286	k__Bacteria;p__Firmicutes;c__Clostridia;o__Clostridiales;f__;g__;s__
243911	5.67655	0.0171931	1	1	0.428571	3.14286	k__Bacteria;p__Firmicutes;c__Clostridia;o__Clostridiales;f__[Mogibacteriaceae];g__Mogibacterium;s__
300285	5.24904	0.0219589	1	1	0.428571	2.85714	k__Bacteria;p__Firmicutes;c__Clostridia;o__Clostridiales;f__Clostridiaceae;g__;s__
New.ReferenceOTU260	5.19905	0.0225993	1	1	13.7143	3.14286	k__Bacteria;p__Firmicutes;c__Clostridia;o__Clostridiales;f__Lachnospiraceae;g__Dorea;s__
334956	5.09091	0.0240516	1	1	0.714286	0	k__Bacteria;p__Firmicutes;c__Clostridia;o__Clostridiales;f__Lachnospiraceae;g__;s__
297963	5.09091	0.0240516	1	1	0.857143	0	k__Bacteria;p__Firmicutes;c__Clostridia;o__Clostridiales;f__;g__;s__
335675	5.09091	0.0240516	1	1	1.14286	0	k__Bacteria;p__Firmicutes;c__Clostridia;o__Clostridiales;f__Lachnospiraceae;g__;s__
304400	5.09091	0.0240516	1	1	0	1	k__Bacteria;p__Firmicutes;c__Clostridia;o__Clostridiales;f__;g__;s__
New.ReferenceOTU379	5.09091	0.0240516	1	1	0	0.714286	k__Bacteria;p__TM7;c__TM7-3;o__CW040;f__F16;g__;s__
701221	5.05556	0.0245471	1	1	1.42857	0	k__Bacteria;p__Firmicutes;c__Clostridia;o__Clostridiales;f__Lachnospiraceae;g__Roseburia;s__
553648	5.05556	0.0245471	1	1	0	1.14286	k__Bacteria;p__Proteobacteria;c__Gammaproteobacteria;o__Pseudomonadales;f__Pseudomonadaceae;g__Pseudomonas;s__
4454257	5.05556	0.0245471	1	1	0	0.857143	k__Bacteria;p__Proteobacteria;c__Gammaproteobacteria;o__Enterobacteriales;f__Enterobacteriaceae;g__Enterobacter
251961	5.02069	0.0250462	1	1	0	4.14286	k__Bacteria;p__Firmicutes;c__Clostridia;o__Clostridiales;f__;g__;s__
262600	5	0.0253473	1	1	68.1429	417.429	k__Bacteria;p__Firmicutes;c__Erysipelotrichi;o__Erysipelotrichales;f__Erysipelotrichaceae;g__Bulleidia;s__
4133116	4.87627	0.0272284	1	1	2.28571	0.142857	k__Bacteria;p__Firmicutes;c__Clostridia;o__Clostridiales;f__;g__;s__
New.ReferenceOTU623	4.87627	0.0272284	1	1	1.42857	0.142857	k__Bacteria;p__Firmicutes;c__Clostridia;o__Clostridiales
4327233	4.86298	0.0274389	1	1	0.142857	1.85714	k__Bacteria;p__Actinobacteria;c__Actinobacteria;o__Actinomycetales;f__Microbacteriaceae;g__Curtobacterium;s__
326862	4.57563	0.0324298	1	1	1.42857	5.85714	k__Bacteria;p__Firmicutes;c__Clostridia;o__Clostridiales;f__;g__;s__
New.ReferenceOTU298	4.57143	0.0325094	1	1	20	87.2857	k__Bacteria;p__Firmicutes;c__Clostridia;o__Clostridiales;f__Ruminococcaceae;g__;s__
299137	4.3636	0.0367145	1	1	2.85714	0.428571	k__Bacteria;p__Firmicutes;c__Clostridia;o__Clostridiales;f__Clostridiaceae
288839	4.22124	0.0399211	1	1	6	0.571429	k__Bacteria;p__Firmicutes;c__Clostridia;o__Clostridiales;f__Ruminococcaceae;g__;s__
New.ReferenceOTU450	4.19804	0.0404706	1	1	6.42857	25.2857	k__Bacteria;p__Firmicutes;c__Clostridia;o__Clostridiales;f__Lachnospiraceae;g__Butyrivibrio;s__
164216	4.01786	0.0450209	1	1	1.71429	5.28571	k__Bacteria;p__Firmicutes;c__Clostridia;o__Clostridiales;f__Lachnospiraceae;g__;s__
2142752	3.99452	0.0456485	1	1	0.285714	1.71429	k__Bacteria;p__Firmicutes;c__Clostridia;o__Clostridiales;f__Christensenellaceae;g__;s__
2051	3.9641	0.0464802	1	1	2.85714	1.85714	k__Bacteria;p__Bacteroidetes;c__Bacteroidia;o__Bacteroidales;f__Prevotellaceae;g__Prevotella;s__
334377	3.95652	0.0466901	1	1	1.71429	0.285714	k__Bacteria;p__Firmicutes;c__Clostridia;o__Clostridiales;f__Lachnospiraceae;g__Dorea;s__
4238405	3.94205	0.0470934	1	1	0.714286	3.71429	k__Bacteria;p__Firmicutes;c__Clostridia;o__Clostridiales;f__;g__;s__
327031	3.86905	0.0491844	1	1	3.42857	0.857143	k__Bacteria;p__Firmicutes;c__Clostridia;o__Clostridiales;f__;g__;s__
347873	3.68898	0.054773	1	1	0.285714	4	k__Bacteria;p__Verrucomicrobia;c__Verruco-5;o__WCHB1-41;f__RFP12;g__;s__
309083	3.68156	0.0550173	1	1	107.429	345.286	k__Bacteria;p__Bacteroidetes;c__Bacteroidia;o__Bacteroidales;f__S24-7;g__;s__
New.ReferenceOTU36	3.55776	0.0592676	1	1	1	5.14286	k__Bacteria;p__Firmicutes;c__Clostridia;o__Clostridiales;f__Ruminococcaceae;g__Ruminococcus;s__
526278	3.54545	0.0597088	1	1	0	0.428571	k__Bacteria;p__Firmicutes;c__Clostridia;o__Clostridiales;f__;g__;s__
192773	3.54545	0.0597088	1	1	0	0.428571	k__Bacteria;p__Firmicutes;c__Clostridia;o__Clostridiales;f__Lachnospiraceae
215918	3.54545	0.0597088	1	1	0.428571	0	k__Bacteria;p__Firmicutes;c__Clostridia;o__Clostridiales;f__;g__;s__
4429608	3.54545	0.0597088	1	1	0.428571	0	k__Bacteria;p__Firmicutes;c__Clostridia;o__Clostridiales;f__Lachnospiraceae;g__;s__
3412718	3.54545	0.0597088	1	1	0.428571	0	k__Bacteria;p__Firmicutes;c__Clostridia;o__Clostridiales;f__Ruminococcaceae;g__;s__
292801	3.54545	0.0597088	1	1	0	0.428571	k__Bacteria;p__Firmicutes;c__Clostridia;o__Clostridiales;f__Ruminococcaceae;g__;s__
4232048	3.54545	0.0597088	1	1	0.428571	0	k__Bacteria;p__Firmicutes;c__Clostridia;o__Clostridiales;f__Lachnospiraceae;g__Dorea;s__
317892	3.54545	0.0597088	1	1	0	0.428571	k__Bacteria;p__Firmicutes;c__Clostridia;o__Clostridiales;f__Lachnospiraceae
511624	3.54545	0.0597088	1	1	0	0.428571	k__Bacteria;p__Firmicutes;c__Clostridia;o__Clostridiales;f__;g__;s__
561290	3.54545	0.0597088	1	1	0	0.428571	k__Bacteria;p__Bacteroidetes;c__Bacteroidia;o__Bacteroidales;f__;g__;s__
296002	3.54545	0.0597088	1	1	0	0.428571	k__Bacteria;p__Actinobacteria;c__Actinobacteria;o__Actinomycetales;f__Micrococcaceae;g__Arthrobacter;s__
217060	3.54545	0.0597088	1	1	0.428571	0	k__Bacteria;p__Firmicutes;c__Clostridia;o__Clostridiales;f__Lachnospiraceae;g__Anaerostipes;s__
4437589	3.50192	0.0612977	1	1	3	10.5714	k__Bacteria;p__Bacteroidetes;c__Bacteroidia;o__Bacteroidales;f__Bacteroidaceae;g__;s__
347714	3.5	0.0613688	1	1	0	0.571429	k__Bacteria;p__Firmicutes;c__Clostridia;o__Clostridiales
290030	3.5	0.0613688	1	1	0	0.571429	k__Bacteria;p__Firmicutes;c__Clostridia;o__Clostridiales;f__Lachnospiraceae;g__;s__
463204	3.5	0.0613688	1	1	0	0.571429	k__Bacteria;p__Proteobacteria;c__Gammaproteobacteria;o__Enterobacteriales;f__Enterobacteriaceae;g__Erwinia;s__dispersa
1139932	3.5	0.0613688	1	1	0.571429	0	k__Bacteria;p__Proteobacteria;c__Gammaproteobacteria;o__Xanthomonadales;f__Xanthomonadaceae;g__;s__
153989	3.5	0.0613688	1	1	0	0.714286	k__Bacteria;p__Firmicutes;c__Clostridia;o__Clostridiales;f__;g__;s__
620189	3.5	0.0613688	1	1	0	0.714286	k__Bacteria;p__Proteobacteria;c__Alphaproteobacteria;o__Sphingomonadales;f__Sphingomonadaceae;g__Novosphingobium;s__
1047075	3.5	0.0613688	1	1	0	0.571429	k__Bacteria;p__Actinobacteria;c__Actinobacteria;o__Actinomycetales;f__Nocardioidaceae;g__;s__
4478861	3.5	0.0613688	1	1	0	0.571429	k__Bacteria;p__Proteobacteria;c__Gammaproteobacteria;o__Pseudomonadales;f__Pseudomonadaceae;g__Pseudomonas;s__
320856	3.5	0.0613688	1	1	0	0.714286	k__Bacteria;p__Firmicutes;c__Clostridia;o__Clostridiales;f__Lachnospiraceae;g__;s__
3868285	3.5	0.0613688	1	1	0.571429	0	k__Bacteria;p__Firmicutes;c__Clostridia;o__Clostridiales;f__;g__;s__
43159	3.5	0.0613688	1	1	0.714286	0	k__Bacteria;p__Firmicutes;c__Clostridia;o__Clostridiales;f__;g__;s__
4354477	3.5	0.0613688	1	1	0	4.14286	k__Bacteria;p__Proteobacteria;c__Gammaproteobacteria;o__Enterobacteriales;f__Enterobacteriaceae;g__;s__
291111	3.5	0.0613688	1	1	1.28571	0	k__Bacteria;p__Firmicutes;c__Clostridia;o__Clostridiales;f__Ruminococcaceae;g__;s__
262849	3.5	0.0613688	1	1	0	0.714286	k__Bacteria;p__Proteobacteria;c__Gammaproteobacteria;o__Aeromonadales;f__Succinivibrionaceae;g__Ruminobacter;s__
New.ReferenceOTU426	3.5	0.0613688	1	1	0	0.571429	k__Bacteria;p__Bacteroidetes;c__Bacteroidia;o__Bacteroidales;f__Bacteroidaceae;g__5-7N15;s__
New.ReferenceOTU209	3.5	0.0613688	1	1	0.571429	0	k__Bacteria;p__Firmicutes;c__Clostridia;o__Clostridiales;f__Clostridiaceae;g__;s__
New.ReferenceOTU61	3.5	0.0613688	1	1	0	0.571429	k__Bacteria;p__Firmicutes;c__Clostridia;o__Clostridiales;f__;g__;s__
New.ReferenceOTU163	3.5	0.0613688	1	1	2.71429	0	Unassigned
291380	3.48511	0.0619234	1	1	1	0	k__Bacteria;p__Firmicutes;c__Clostridia;o__Clostridiales;f__;g__;s__
837396	3.48511	0.0619234	1	1	3.28571	0	k__Bacteria;p__Firmicutes;c__Clostridia;o__Clostridiales;f__;g__;s__
2084364	3.48511	0.0619234	1	1	0	2.85714	k__Bacteria;p__Proteobacteria;c__Gammaproteobacteria;o__Enterobacteriales;f__Enterobacteriaceae;g__;s__
847896	3.48511	0.0619234	1	1	0	0.857143	k__Bacteria;p__Firmicutes;c__Clostridia;o__Clostridiales;f__Lachnospiraceae;g__Butyrivibrio;s__
290498	3.48511	0.0619234	1	1	0.857143	0	k__Bacteria;p__Firmicutes;c__Clostridia;o__Clostridiales;f__;g__;s__
349943	3.48511	0.0619234	1	1	0	0.857143	k__Bacteria;p__Firmicutes;c__Clostridia;o__Clostridiales;f__[Mogibacteriaceae];g__Mogibacterium;s__
4402368	3.48511	0.0619234	1	1	0.857143	0	k__Bacteria;p__Firmicutes;c__Clostridia;o__Clostridiales;f__Lachnospiraceae;g__;s__
New.ReferenceOTU0	3.48511	0.0619234	1	1	1.28571	0	k__Bacteria;p__Bacteroidetes;c__Bacteroidia;o__Bacteroidales;f__;g__;s__
542064	3.48035	0.0621015	1	1	0.285714	4.71429	k__Bacteria;p__Firmicutes;c__Clostridia;o__Clostridiales;f__[Mogibacteriaceae];g__;s__
New.ReferenceOTU546	3.47852	0.0621702	1	1	21	9.42857	k__Bacteria;p__Bacteroidetes;c__Bacteroidia;o__Bacteroidales;f__Bacteroidaceae;g__5-7N15;s__
335032	3.47519	0.0622955	1	1	0.142857	2.85714	k__Bacteria;p__Firmicutes;c__Clostridia;o__Clostridiales;f__;g__;s__
4474215	3.44781	0.0633357	1	1	14.1429	15.1429	k__Bacteria;p__Firmicutes;c__Clostridia;o__Clostridiales;f__Lachnospiraceae;g__Epulopiscium;s__
517583	3.40225	0.0651077	1	1	0.714286	2.57143	k__Bacteria;p__Firmicutes;c__Clostridia;o__Clostridiales;f__Lachnospiraceae;g__Blautia;s__
48444	3.33181	0.0679521	1	1	2	4.85714	k__Bacteria;p__Firmicutes;c__Clostridia;o__Clostridiales;f__Ruminococcaceae;g__Ruminococcus;s__
New.ReferenceOTU40	3.27191	0.0704755	1	1	14.8571	164	k__Bacteria;p__Bacteroidetes;c__Bacteroidia;o__Bacteroidales;f__p-2534-18B5;g__;s__
633252	3.27019	0.0705496	1	1	0.571429	1.85714	k__Bacteria;p__Proteobacteria;c__Gammaproteobacteria;o__Pseudomonadales;f__Pseudomonadaceae;g__Pseudomonas;s__
813614	3.27019	0.0705496	1	1	0.857143	3	k__Bacteria;p__Firmicutes;c__Clostridia;o__Clostridiales;f__;g__;s__
330665	3.21236	0.0730842	1	1	0.142857	1.28571	k__Bacteria;p__Firmicutes;c__Clostridia;o__Clostridiales;f__Ruminococcaceae;g__;s__
306413	3.21236	0.0730842	1	1	0.142857	1.42857	k__Bacteria;p__Firmicutes;c__Clostridia;o__Clostridiales;f__Lachnospiraceae
175298	3.21236	0.0730842	1	1	1.14286	0.142857	k__Bacteria;p__Firmicutes;c__Clostridia;o__Clostridiales;f__Ruminococcaceae;g__;s__
New.ReferenceOTU43	3.20705	0.0733216	1	1	18.2857	44.1429	k__Archaea;p__Euryarchaeota;c__Methanobacteria;o__Methanobacteriales;f__Methanobacteriaceae;g__Methanobrevibacter;s__
2689396	3.20274	0.0735151	1	1	0.142857	43.5714	k__Bacteria;p__Proteobacteria;c__Gammaproteobacteria;o__Enterobacteriales;f__Enterobacteriaceae;g__;s__
New.ReferenceOTU495	3.20274	0.0735151	1	1	0.142857	1.85714	k__Bacteria;p__Firmicutes;c__Clostridia;o__Clostridiales;f__Clostridiaceae;g__;s__
340572	3.16271	0.0753381	1	1	1.85714	0.428571	k__Bacteria;p__Firmicutes;c__Clostridia;o__Clostridiales;f__Lachnospiraceae;g__Coprococcus;s__
New.ReferenceOTU532	3.16271	0.0753381	1	1	2.28571	0.714286	k__Bacteria;p__Proteobacteria;c__Gammaproteobacteria;o__Pseudomonadales;f__Moraxellaceae;g__Psychrobacter
New.ReferenceOTU233	3.13707	0.0765314	1	1	2.28571	0.714286	k__Bacteria;p__Firmicutes;c__Clostridia;o__Clostridiales;f__Ruminococcaceae;g__;s__
299280	3.07067	0.0797165	1	1	0.285714	1	k__Bacteria;p__Firmicutes;c__Clostridia;o__Clostridiales;f__Ruminococcaceae;g__;s__
29205	3.06303	0.0800924	1	1	11.5714	1.42857	k__Bacteria;p__Firmicutes;c__Clostridia;o__Clostridiales;f__;g__;s__
300681	3.05611	0.080434	1	1	19	10.5714	k__Bacteria;p__Firmicutes;c__Clostridia;o__Clostridiales;f__Ruminococcaceae;g__;s__
322604	3.02513	0.0819838	1	1	2.28571	1.14286	k__Bacteria;p__Firmicutes;c__Clostridia;o__Clostridiales
567011	3.01786	0.0823522	1	1	2.14286	5.42857	k__Bacteria;p__Firmicutes;c__Clostridia;o__Clostridiales;f__Lachnospiraceae;g__;s__
335941	3.0019	0.0831669	1	1	28.2857	67	k__Bacteria;p__Firmicutes;c__Erysipelotrichi;o__Erysipelotrichales;f__Erysipelotrichaceae;g__Bulleidia;s__
331350	2.97551	0.0845335	1	1	17.1429	100.286	k__Bacteria;p__TM7;c__TM7-3;o__CW040;f__F16;g__;s__
4379957	2.96806	0.0849235	1	1	1.57143	0.142857	k__Bacteria;p__Firmicutes;c__Clostridia;o__Clostridiales;f__Lachnospiraceae;g__Roseburia;s__
319603	2.93852	0.0864901	1	1	0.428571	6.71429	k__Bacteria;p__Firmicutes;c__Clostridia;o__Clostridiales;f__;g__;s__
509596	2.93262	0.0868064	1	1	0.571429	4.57143	k__Bacteria;p__Firmicutes;c__Clostridia;o__Clostridiales;f__;g__;s__
313390	2.92371	0.0872868	1	1	28	3	k__Bacteria;p__Bacteroidetes;c__Bacteroidia;o__Bacteroidales;f__;g__;s__
New.ReferenceOTU303	2.9196	0.0875095	1	1	5.14286	0.714286	k__Bacteria;p__Firmicutes;c__Clostridia;o__Clostridiales;f__Ruminococcaceae;g__;s__
875709	2.90906	0.0880833	1	1	2.28571	1.42857	k__Bacteria;p__Firmicutes;c__Clostridia;o__Clostridiales;f__Lachnospiraceae;g__;s__
New.ReferenceOTU482	2.89937	0.088614	1	1	4.28571	14.4286	k__Bacteria;p__Firmicutes;c__Erysipelotrichi;o__Erysipelotrichales;f__Erysipelotrichaceae;g__Bulleidia;s__
110829	2.87942	0.0897181	1	1	1.14286	4.57143	k__Bacteria;p__Firmicutes;c__Clostridia;o__Clostridiales;f__;g__;s__
333123	2.82119	0.0930275	1	1	6.85714	2.57143	k__Bacteria;p__Firmicutes;c__Clostridia;o__Clostridiales;f__Ruminococcaceae;g__;s__
303417	2.81486	0.0933949	1	1	3.28571	18.5714	k__Bacteria;p__Firmicutes;c__Clostridia;o__Clostridiales;f__Clostridiaceae;g__;s__
336333	2.7775	0.0955975	1	1	12	22.4286	k__Bacteria;p__Firmicutes;c__Clostridia;o__Clostridiales;f__Eubacteriaceae;g__Anaerofustis;s__
4478502	2.76571	0.0963037	1	1	0.714286	0.142857	k__Bacteria;p__Firmicutes;c__Clostridia;o__Clostridiales;f__;g__;s__
349444	2.76571	0.0963037	1	1	0.142857	0.857143	k__Bacteria;p__Firmicutes;c__Clostridia;o__Clostridiales;f__Ruminococcaceae;g__;s__
523916	2.76571	0.0963037	1	1	0.142857	1	k__Bacteria;p__Firmicutes;c__Erysipelotrichi;o__Erysipelotrichales;f__Erysipelotrichaceae;g__;s__
525401	2.76571	0.0963037	1	1	1.28571	0.142857	k__Bacteria;p__Firmicutes;c__Clostridia;o__Clostridiales;f__Lachnospiraceae;g__;s__
349539	2.76571	0.0963037	1	1	0.142857	0.714286	k__Bacteria;p__TM7;c__TM7-3;o__CW040;f__F16;g__;s__
580633	2.73753	0.0980159	1	1	1.71429	4.71429	k__Bacteria;p__Firmicutes;c__Clostridia;o__Clostridiales;f__[Mogibacteriaceae];g__;s__
339624	2.7183	0.0992036	1	1	1	8.71429	k__Bacteria;p__Firmicutes;c__Clostridia;o__Clostridiales;f__Lachnospiraceae;g__;s__
4412850	2.69898	0.100412	1	1	0.285714	1.14286	k__Bacteria;p__Firmicutes;c__Clostridia;o__Clostridiales;f__Lachnospiraceae;g__;s__
New.ReferenceOTU285	2.69119	0.100904	1	1	0.285714	3.42857	k__Archaea;p__Euryarchaeota;c__Methanobacteria;o__Methanobacteriales;f__Methanobacteriaceae;g__Methanobrevibacter;s__
1105552	2.65521	0.103211	1	1	2.28571	5.71429	k__Bacteria;p__Firmicutes;c__Clostridia;o__Clostridiales;f__Lachnospiraceae;g__Dorea;s__
308786	2.644	0.103942	1	1	1.71429	7.14286	k__Bacteria;p__Firmicutes;c__Clostridia;o__Clostridiales;f__Ruminococcaceae;g__Ruminococcus;s__
52163	2.63799	0.104336	1	1	1.71429	5.14286	k__Bacteria;p__Firmicutes;c__Clostridia;o__Clostridiales;f__Lachnospiraceae;g__Butyrivibrio;s__
New.ReferenceOTU560	2.62012	0.105516	1	1	6.42857	9.42857	k__Bacteria;p__Firmicutes;c__Clostridia;o__Clostridiales;f__Ruminococcaceae;g__Oscillospira;s__
576805	2.6	0.106864	1	1	0.142857	0.571429	k__Bacteria;p__Bacteroidetes;c__Bacteroidia;o__Bacteroidales;f__;g__;s__
2311550	2.6	0.106864	1	1	0.142857	0.571429	k__Bacteria;p__Firmicutes;c__Clostridia;o__Clostridiales;f__;g__;s__
539202	2.6	0.106864	1	1	0.571429	0.142857	k__Bacteria;p__Firmicutes;c__Clostridia;o__Clostridiales;f__Ruminococcaceae
289091	2.57937	0.108265	1	1	16.1429	43.1429	k__Bacteria;p__Firmicutes;c__Clostridia;o__Clostridiales;f__Lachnospiraceae;g__;s__
812596	2.57365	0.108657	1	1	117.714	32.7143	k__Bacteria;p__Firmicutes;c__Clostridia;o__Clostridiales;f__Veillonellaceae;g__Anaerovibrio;s__
270733	2.56795	0.109049	1	1	6.42857	28.1429	k__Bacteria;p__Firmicutes;c__Clostridia;o__Clostridiales;f__Ruminococcaceae;g__Ruminococcus;s__
191945	2.55913	0.109659	1	1	0.714286	9.85714	k__Bacteria;p__Firmicutes;c__Clostridia;o__Clostridiales;f__;g__;s__
199268	2.55102	0.110223	1	1	9.57143	26.5714	k__Bacteria;p__Firmicutes;c__Clostridia;o__Clostridiales;f__Clostridiaceae;g__;s__
293990	2.52888	0.11178	1	1	3.14286	0.857143	k__Bacteria;p__Firmicutes;c__Clostridia;o__Clostridiales;f__;g__;s__
754976	2.51261	0.112939	1	1	0.428571	2.57143	k__Bacteria;p__Bacteroidetes;c__Bacteroidia;o__Bacteroidales;f__;g__;s__
206186	2.48088	0.115238	1	1	0.571429	2	k__Bacteria;p__TM7;c__TM7-3;o__CW040;f__F16;g__;s__
590015	2.47432	0.115719	1	1	0.285714	1.71429	k__Bacteria;p__Firmicutes;c__Clostridia;o__Clostridiales;f__;g__;s__
New.ReferenceOTU531	2.47047	0.116003	1	1	1.28571	7.71429	k__Bacteria;p__Firmicutes;c__Clostridia;o__Clostridiales;f__Lachnospiraceae;g__;s__
309161	2.46478	0.116424	1	1	3.14286	5.28571	k__Bacteria;p__Firmicutes;c__Clostridia;o__Clostridiales;f__Lachnospiraceae;g__;s__
314304	2.46223	0.116613	1	1	1.28571	0.428571	k__Bacteria;p__Firmicutes;c__Clostridia;o__Clostridiales;f__Lachnospiraceae;g__;s__
207400	2.45607	0.117071	1	1	0.428571	2.28571	k__Bacteria;p__Cyanobacteria;c__4C0d-2;o__YS2;f__;g__;s__
321107	2.4521	0.117368	1	1	0.285714	1.71429	k__Bacteria;p__Firmicutes;c__Clostridia;o__Clostridiales;f__Lachnospiraceae;g__;s__
4303212	2.4521	0.117368	1	1	3.71429	0.714286	k__Bacteria;p__Firmicutes;c__Clostridia;o__Clostridiales;f__Ruminococcaceae;g__;s__
345995	2.4521	0.117368	1	1	4.71429	0.571429	k__Bacteria;p__Bacteroidetes;c__Bacteroidia;o__Bacteroidales;f__Bacteroidaceae;g__;s__
336513	2.43671	0.118525	1	1	3.71429	2.14286	k__Bacteria;p__Firmicutes;c__Clostridia;o__Clostridiales;f__Ruminococcaceae;g__;s__
4481084	2.39846	0.121455	1	1	1.85714	10.7143	k__Bacteria;p__Firmicutes;c__Clostridia;o__Clostridiales;f__Clostridiaceae;g__;s__
13983	2.38776	0.122289	1	1	3.57143	12.7143	k__Bacteria;p__Firmicutes;c__Clostridia;o__Clostridiales;f__Lachnospiraceae;g__Butyrivibrio;s__
299187	2.38776	0.122289	1	1	6.57143	2.71429	k__Bacteria;p__Firmicutes;c__Clostridia;o__Clostridiales;f__Lachnospiraceae;g__;s__
299087	2.37187	0.123539	1	1	3.42857	11.2857	k__Bacteria;p__Firmicutes;c__Clostridia;o__Clostridiales;f__[Mogibacteriaceae];g__Mogibacterium;s__
244436	2.3673	0.123901	1	1	0.857143	5.57143	k__Bacteria;p__Cyanobacteria;c__4C0d-2;o__YS2;f__;g__;s__
302552	2.36662	0.123955	1	1	12.7143	31	k__Bacteria;p__Firmicutes;c__Clostridia;o__Clostridiales;f__;g__;s__
New.ReferenceOTU75	2.3614	0.124371	1	1	13.2857	39.8571	k__Archaea;p__Euryarchaeota;c__Methanobacteria;o__Methanobacteriales;f__Methanobacteriaceae;g__Methanobrevibacter;s__
162169	2.3562	0.124786	1	1	42.8571	171.429	k__Bacteria;p__Firmicutes;c__Clostridia;o__Clostridiales;f__Lachnospiraceae;g__Butyrivibrio;s__
299281	2.3562	0.124786	1	1	16.8571	9.28571	k__Bacteria;p__Bacteroidetes;c__Bacteroidia;o__Bacteroidales;f__Rikenellaceae;g__;s__
544678	2.31664	0.127996	1	1	0.428571	1.57143	k__Bacteria;p__Firmicutes;c__Clostridia;o__Clostridiales;f__Lachnospiraceae;g__;s__
514061	2.28136	0.130937	1	1	6.57143	1.57143	k__Bacteria;p__Tenericutes;c__Mollicutes;o__RF39;f__;g__;s__
New.ReferenceOTU604	2.25846	0.132886	1	1	38.8571	22.5714	k__Bacteria;p__Bacteroidetes;c__Bacteroidia;o__Bacteroidales;f__[Paraprevotellaceae];g__CF231;s__
4404187	2.23788	0.134666	1	1	11.7143	4.57143	k__Bacteria;p__Firmicutes;c__Clostridia;o__Clostridiales;f__Lachnospiraceae;g__;s__
New.ReferenceOTU364	2.23279	0.135109	1	1	5.71429	4.42857	k__Bacteria;p__Bacteroidetes;c__Bacteroidia;o__Bacteroidales;f__S24-7;g__;s__
New.ReferenceOTU186	2.23279	0.135109	1	1	84.2857	24.2857	k__Bacteria;p__Firmicutes;c__Clostridia;o__Clostridiales;f__Ruminococcaceae;g__;s__
New.ReferenceOTU338	2.21268	0.136881	1	1	10.8571	207	k__Bacteria;p__Actinobacteria;c__Actinobacteria;o__Bifidobacteriales;f__Bifidobacteriaceae;g__Bifidobacterium
126	2.2077	0.137323	1	1	5.71429	10.2857	k__Archaea;p__Euryarchaeota;c__Methanobacteria;o__Methanobacteriales;f__Methanobacteriaceae;g__Methanobrevibacter;s__
297150	2.19769	0.138217	1	1	8.42857	1	k__Bacteria;p__Firmicutes;c__Clostridia;o__Clostridiales;f__Lachnospiraceae
329817	2.18804	0.139086	1	1	4.85714	15.2857	k__Bacteria;p__Firmicutes;c__Clostridia;o__Clostridiales;f__Lachnospiraceae;g__;s__
New.ReferenceOTU259	2.18317	0.139526	1	1	8.14286	20.1429	k__Bacteria;p__Firmicutes;c__Clostridia;o__Clostridiales;f__Clostridiaceae;g__Clostridium;s__
588315	2.17833	0.139966	1	1	14.4286	82	k__Bacteria;p__Firmicutes;c__Clostridia;o__Clostridiales;f__Ruminococcaceae;g__Ruminococcus;s__
316627	2.16872	0.140844	1	1	8.85714	71	k__Bacteria;p__Firmicutes;c__Clostridia;o__Clostridiales;f__Ruminococcaceae;g__Ruminococcus;s__
3926480	2.16667	0.141032	1	1	0.285714	0	k__Bacteria;p__Firmicutes;c__Clostridia;o__Clostridiales;f__Lachnospiraceae;g__Roseburia;s__
830657	2.16667	0.141032	1	1	0	0.285714	k__Bacteria;p__Gemmatimonadetes;c__Gemm-3;o__;f__;g__;s__
1107586	2.16667	0.141032	1	1	0.285714	0	k__Bacteria;p__Firmicutes;c__Clostridia;o__Clostridiales;f__Lachnospiraceae;g__Coprococcus;s__
519680	2.16667	0.141032	1	1	0	0.285714	k__Bacteria;p__Firmicutes;c__Clostridia;o__Clostridiales;f__Lachnospiraceae
342666	2.16667	0.141032	1	1	0.285714	0	k__Bacteria;p__Firmicutes;c__Clostridia;o__Clostridiales;f__Clostridiaceae;g__;s__
352513	2.16667	0.141032	1	1	0	0.285714	k__Bacteria;p__Planctomycetes;c__Planctomycetia;o__Pirellulales;f__Pirellulaceae;g__;s__
112026	2.16667	0.141032	1	1	0	0.285714	k__Bacteria;p__Firmicutes;c__Bacilli;o__Lactobacillales;f__Lactobacillaceae;g__Lactobacillus;s__
330367	2.16667	0.141032	1	1	0	0.285714	k__Bacteria;p__Firmicutes;c__Erysipelotrichi;o__Erysipelotrichales;f__Erysipelotrichaceae;g__Bulleidia;s__
843808	2.16667	0.141032	1	1	0	0.285714	k__Bacteria;p__Firmicutes;c__Clostridia;o__Clostridiales;f__Ruminococcaceae;g__;s__
167204	2.16667	0.141032	1	1	0.285714	0	k__Bacteria;p__Firmicutes;c__Clostridia;o__Clostridiales;f__Lachnospiraceae;g__;s__
4369489	2.16667	0.141032	1	1	0	0.285714	k__Bacteria;p__Proteobacteria;c__Gammaproteobacteria;o__Pseudomonadales;f__Pseudomonadaceae;g__Pseudomonas;s__veronii
307180	2.16667	0.141032	1	1	0.285714	0	k__Bacteria;p__Firmicutes;c__Clostridia;o__Clostridiales;f__;g__;s__
3487872	2.16667	0.141032	1	1	0.285714	0	k__Bacteria;p__Firmicutes;c__Clostridia;o__Clostridiales;f__Peptostreptococcaceae;g__;s__
317802	2.16667	0.141032	1	1	0	0.285714	k__Bacteria;p__Bacteroidetes;c__Bacteroidia;o__Bacteroidales;f__Bacteroidaceae;g__5-7N15;s__
177230	2.16667	0.141032	1	1	0	0.285714	k__Bacteria;p__Firmicutes;c__Clostridia;o__Clostridiales;f__Lachnospiraceae;g__;s__
297766	2.16667	0.141032	1	1	0	0.285714	k__Bacteria;p__Firmicutes;c__Clostridia;o__Clostridiales;f__Ruminococcaceae;g__;s__
223684	2.16667	0.141032	1	1	0.285714	0	k__Bacteria;p__Proteobacteria;c__Alphaproteobacteria;o__Rhizobiales;f__Phyllobacteriaceae;g__;s__
293918	2.16667	0.141032	1	1	0	0.285714	k__Bacteria;p__Firmicutes;c__Clostridia;o__Clostridiales;f__Lachnospiraceae;g__;s__
299639	2.16667	0.141032	1	1	0	0.285714	k__Bacteria;p__Firmicutes;c__Clostridia;o__Clostridiales;f__Lachnospiraceae;g__;s__
4405482	2.16667	0.141032	1	1	0.285714	0	k__Bacteria;p__Firmicutes;c__Clostridia;o__Clostridiales;f__Lachnospiraceae
132929	2.16667	0.141032	1	1	0.285714	0	k__Bacteria;p__Firmicutes;c__Clostridia;o__Clostridiales;f__Lachnospiraceae;g__Coprococcus;s__
297114	2.16667	0.141032	1	1	0.285714	0	k__Bacteria;p__Bacteroidetes;c__Bacteroidia;o__Bacteroidales;f__Bacteroidaceae;g__5-7N15;s__
1143645	2.16667	0.141032	1	1	0	0.857143	k__Bacteria;p__Proteobacteria;c__Alphaproteobacteria;o__Sphingomonadales;f__Sphingomonadaceae;g__Sphingomonas;s__yabuuchiae
258461	2.16667	0.141032	1	1	0.285714	0	k__Bacteria;p__Firmicutes;c__Clostridia;o__Clostridiales;f__Lachnospiraceae;g__Blautia;s__
316924	2.16667	0.141032	1	1	0	0.285714	k__Bacteria;p__Proteobacteria;c__Alphaproteobacteria;o__Rhizobiales;f__Methylobacteriaceae;g__;s__
179014	2.16667	0.141032	1	1	0	0.285714	k__Bacteria;p__Firmicutes;c__Clostridia;o__Clostridiales;f__Lachnospiraceae;g__Dorea;s__
369953	2.16667	0.141032	1	1	0	0.571429	k__Bacteria;p__Proteobacteria;c__Alphaproteobacteria;o__Rhodospirillales;f__Acetobacteraceae;g__;s__
84373	2.16667	0.141032	1	1	0	0.285714	k__Bacteria;p__Bacteroidetes;c__Bacteroidia;o__Bacteroidales;f__Prevotellaceae;g__Prevotella;s__
287471	2.16667	0.141032	1	1	0	0.285714	k__Bacteria;p__Firmicutes;c__Clostridia;o__Clostridiales;f__[Mogibacteriaceae];g__Mogibacterium;s__
204369	2.16667	0.141032	1	1	0	0.285714	k__Bacteria;p__Firmicutes;c__Clostridia;o__Clostridiales;f__Christensenellaceae;g__;s__
2797559	2.16667	0.141032	1	1	0.285714	0	k__Bacteria;p__Firmicutes;c__Clostridia;o__Clostridiales;f__Lachnospiraceae;g__[Ruminococcus];s__gnavus
5364	2.16667	0.141032	1	1	0	0.285714	k__Bacteria;p__Proteobacteria;c__Alphaproteobacteria;o__Rhizobiales;f__Rhizobiaceae;g__Rhizobium;s__
727513	2.16667	0.141032	1	1	0.285714	0	k__Bacteria;p__Bacteroidetes;c__[Saprospirae];o__[Saprospirales];f__Chitinophagaceae;g__;s__
314277	2.16667	0.141032	1	1	0.857143	0	k__Bacteria;p__Firmicutes;c__Clostridia;o__Clostridiales;f__Ruminococcaceae;g__;s__
306368	2.16667	0.141032	1	1	0	0.285714	k__Bacteria;p__Firmicutes;c__Clostridia;o__Clostridiales;f__;g__;s__
210165	2.16667	0.141032	1	1	0	0.285714	k__Bacteria;p__Firmicutes;c__Clostridia;o__Clostridiales;f__Ruminococcaceae;g__;s__
194925	2.16667	0.141032	1	1	0	0.285714	k__Bacteria;p__Firmicutes;c__Clostridia;o__Clostridiales;f__Ruminococcaceae;g__;s__
807329	2.16667	0.141032	1	1	0	0.285714	k__Bacteria;p__Proteobacteria;c__Alphaproteobacteria;o__Rhodobacterales;f__Rhodobacteraceae;g__Rhodobacter;s__
583107	2.16667	0.141032	1	1	0.285714	0	k__Bacteria;p__Bacteroidetes;c__Bacteroidia;o__Bacteroidales;f__Prevotellaceae;g__Prevotella;s__
4328189	2.16667	0.141032	1	1	0	0.285714	k__Bacteria;p__Proteobacteria;c__Gammaproteobacteria;o__Enterobacteriales;f__Enterobacteriaceae
251539	2.16667	0.141032	1	1	0	0.285714	k__Bacteria;p__Proteobacteria;c__Deltaproteobacteria;o__Myxococcales
24546	2.16667	0.141032	1	1	0	0.285714	k__Bacteria;p__Firmicutes;c__Clostridia;o__Clostridiales;f__Lachnospiraceae
169950	2.16667	0.141032	1	1	0.285714	0	k__Bacteria;p__Bacteroidetes;c__Bacteroidia;o__Bacteroidales;f__Prevotellaceae;g__Prevotella;s__
254135	2.16667	0.141032	1	1	0.285714	0	k__Bacteria;p__Bacteroidetes;c__Bacteroidia;o__Bacteroidales;f__;g__;s__
541354	2.16667	0.141032	1	1	0.285714	0	k__Bacteria;p__Firmicutes;c__Clostridia;o__Clostridiales;f__;g__;s__
192210	2.16667	0.141032	1	1	0.285714	0	k__Bacteria;p__Firmicutes;c__Clostridia;o__Clostridiales;f__Lachnospiraceae
287502	2.16667	0.141032	1	1	0.285714	0	k__Bacteria;p__Firmicutes;c__Clostridia;o__Clostridiales;f__Clostridiaceae;g__Clostridium;s__
266952	2.16667	0.141032	1	1	0	0.285714	k__Bacteria;p__Firmicutes;c__Clostridia;o__Clostridiales;f__[Mogibacteriaceae];g__Mogibacterium;s__
3504555	2.16667	0.141032	1	1	0	0.285714	k__Bacteria;p__Proteobacteria;c__Gammaproteobacteria;o__Alteromonadales;f__Alteromonadaceae;g__Marinobacter;s__
317199	2.16667	0.141032	1	1	0	0.285714	k__Bacteria;p__Firmicutes;c__Clostridia;o__Clostridiales;f__Lachnospiraceae;g__;s__
180725	2.16667	0.141032	1	1	0.285714	0	k__Bacteria;p__Firmicutes;c__Clostridia;o__Clostridiales;f__;g__;s__
821644	2.16667	0.141032	1	1	0.285714	0	k__Bacteria;p__Actinobacteria;c__Actinobacteria;o__Actinomycetales;f__Microbacteriaceae;g__Leucobacter;s__
181572	2.16667	0.141032	1	1	0.285714	0	k__Bacteria;p__Firmicutes;c__Clostridia;o__Clostridiales;f__Lachnospiraceae;g__;s__
1912119	2.16667	0.141032	1	1	0.285714	0	k__Bacteria;p__Firmicutes;c__Clostridia;o__Clostridiales;f__;g__;s__
805066	2.16667	0.141032	1	1	0.285714	0	k__Bacteria;p__Firmicutes;c__Clostridia;o__Clostridiales;f__;g__;s__
4355436	2.16667	0.141032	1	1	0.285714	0	k__Bacteria;p__Firmicutes;c__Clostridia;o__Clostridiales;f__Lachnospiraceae;g__;s__
577512	2.16667	0.141032	1	1	0.285714	0	k__Bacteria;p__Firmicutes;c__Clostridia;o__Clostridiales;f__;g__;s__
109593	2.16667	0.141032	1	1	0	0.571429	k__Bacteria;p__Firmicutes;c__Clostridia;o__Clostridiales;f__Lachnospiraceae;g__;s__
312858	2.16667	0.141032	1	1	0	0.285714	k__Bacteria;p__Firmicutes;c__Clostridia;o__Clostridiales;f__[Mogibacteriaceae];g__;s__
4435655	2.16667	0.141032	1	1	0.285714	0	k__Bacteria;p__Proteobacteria;c__Alphaproteobacteria;o__RF32;f__;g__;s__
4402752	2.16667	0.141032	1	1	0	0.285714	k__Bacteria;p__Firmicutes;c__Clostridia;o__Clostridiales;f__Veillonellaceae;g__Succiniclasticum;s__
3450454	2.16667	0.141032	1	1	0	0.285714	k__Bacteria;p__Firmicutes;c__Clostridia;o__Clostridiales;f__Lachnospiraceae
110136	2.16667	0.141032	1	1	0.285714	0	k__Bacteria;p__Firmicutes;c__Clostridia;o__Clostridiales;f__Dehalobacteriaceae;g__Dehalobacterium;s__
742519	2.16667	0.141032	1	1	0	0.285714	k__Bacteria;p__Spirochaetes;c__Spirochaetes;o__Spirochaetales;f__Spirochaetaceae;g__Treponema;s__
189007	2.16667	0.141032	1	1	0.285714	0	k__Bacteria;p__Firmicutes;c__Clostridia;o__Clostridiales;f__Lachnospiraceae;g__;s__
708184	2.16667	0.141032	1	1	0	0.285714	k__Bacteria;p__Planctomycetes;c__Planctomycetia;o__Pirellulales;f__Pirellulaceae;g__;s__
1146349	2.16667	0.141032	1	1	0	0.285714	k__Bacteria;p__Firmicutes;c__Clostridia;o__Clostridiales;f__Lachnospiraceae;g__Epulopiscium;s__
207718	2.16667	0.141032	1	1	0	0.285714	k__Bacteria;p__Firmicutes;c__Clostridia;o__Clostridiales;f__;g__;s__
4449458	2.16667	0.141032	1	1	0.285714	0	k__Bacteria;p__Proteobacteria;c__Gammaproteobacteria;o__Pseudomonadales;f__Moraxellaceae;g__Acinetobacter;s__
274115	2.16667	0.141032	1	1	0	0.285714	k__Bacteria;p__Firmicutes;c__Clostridia;o__Clostridiales;f__;g__;s__
322114	2.16667	0.141032	1	1	0.285714	0	k__Bacteria;p__Firmicutes;c__Clostridia;o__Clostridiales;f__Lachnospiraceae;g__;s__
509838	2.16667	0.141032	1	1	0.285714	0	k__Bacteria;p__Firmicutes;c__Clostridia;o__Clostridiales;f__;g__;s__
345354	2.16667	0.141032	1	1	0	0.285714	k__Bacteria;p__Firmicutes;c__Clostridia;o__Clostridiales;f__Lachnospiraceae;g__;s__
347860	2.16667	0.141032	1	1	0.285714	0	k__Bacteria;p__Firmicutes;c__Clostridia;o__Clostridiales;f__Lachnospiraceae;g__;s__
1002634	2.16667	0.141032	1	1	0.285714	0	k__Bacteria;p__Firmicutes;c__Clostridia;o__Clostridiales;f__[Tissierellaceae];g__Anaerococcus;s__
350697	2.16667	0.141032	1	1	0	0.285714	k__Bacteria;p__Firmicutes;c__Clostridia;o__Clostridiales;f__Peptostreptococcaceae;g__;s__
318202	2.16667	0.141032	1	1	0	0.285714	k__Bacteria;p__Bacteroidetes;c__Bacteroidia;o__Bacteroidales;f__;g__;s__
131100	2.16667	0.141032	1	1	0	0.285714	k__Bacteria;p__Firmicutes;c__Clostridia;o__Clostridiales;f__Lachnospiraceae;g__;s__
3490230	2.16667	0.141032	1	1	0	0.571429	k__Bacteria;p__Proteobacteria;c__Alphaproteobacteria;o__Sphingomonadales;f__Sphingomonadaceae;g__Sphingomonas;s__
347413	2.16667	0.141032	1	1	0	0.285714	k__Bacteria;p__Firmicutes;c__Clostridia;o__Clostridiales;f__Ruminococcaceae;g__;s__
193480	2.16667	0.141032	1	1	0.571429	0	k__Bacteria;p__Firmicutes;c__Clostridia;o__Clostridiales;f__Lachnospiraceae;g__;s__
182647	2.16667	0.141032	1	1	0	0.285714	k__Bacteria;p__Firmicutes;c__Clostridia;o__Clostridiales;f__;g__;s__
313155	2.16667	0.141032	1	1	0.285714	0	k__Bacteria;p__Firmicutes;c__Clostridia;o__Clostridiales;f__Ruminococcaceae;g__;s__
New.ReferenceOTU416	2.16667	0.141032	1	1	0	0.571429	k__Bacteria;p__Firmicutes;c__Clostridia;o__Clostridiales;f__Ruminococcaceae;g__;s__
New.ReferenceOTU199	2.16667	0.141032	1	1	0	0.285714	k__Bacteria;p__Firmicutes;c__Clostridia;o__Clostridiales;f__Ruminococcaceae;g__;s__
New.ReferenceOTU231	2.16667	0.141032	1	1	0.285714	0	k__Bacteria;p__Firmicutes;c__Clostridia;o__Clostridiales;f__Ruminococcaceae;g__;s__
New.ReferenceOTU95	2.16667	0.141032	1	1	0	0.285714	k__Bacteria;p__Tenericutes;c__Mollicutes;o__RF39;f__;g__;s__
New.ReferenceOTU393	2.16667	0.141032	1	1	0	0.285714	k__Bacteria;p__Firmicutes;c__Clostridia;o__Clostridiales;f__Ruminococcaceae;g__;s__
New.ReferenceOTU277	2.16667	0.141032	1	1	0	0.285714	Unassigned
109634	2.16394	0.141282	1	1	56.7143	154.429	k__Bacteria;p__Firmicutes;c__Clostridia;o__Clostridiales;f__[Mogibacteriaceae];g__Mogibacterium;s__
345871	2.15918	0.14172	1	1	93.1429	64	k__Bacteria;p__Firmicutes;c__Clostridia;o__Clostridiales;f__Ruminococcaceae;g__;s__
295033	2.15918	0.14172	1	1	53	83.2857	k__Bacteria;p__Bacteroidetes;c__Bacteroidia;o__Bacteroidales;f__;g__;s__
566930	2.15918	0.14172	1	1	60.1429	17.1429	k__Bacteria;p__Bacteroidetes;c__Bacteroidia;o__Bacteroidales;f__Bacteroidaceae;g__5-7N15;s__
274010	2.15385	0.142213	1	1	0	0.714286	k__Bacteria;p__Chloroflexi;c__Anaerolineae;o__Anaerolineales;f__Anaerolinaceae;g__SHD-231;s__
304482	2.15385	0.142213	1	1	0	1.28571	k__Bacteria;p__Bacteroidetes;c__Bacteroidia;o__Bacteroidales;f__[Paraprevotellaceae];g__CF231;s__
802787	2.15385	0.142213	1	1	0	0.714286	k__Bacteria;p__Proteobacteria;c__Gammaproteobacteria;o__Enterobacteriales;f__Enterobacteriaceae;g__Erwinia
541114	2.15385	0.142213	1	1	0.428571	0	k__Bacteria;p__Firmicutes;c__Clostridia;o__Clostridiales;f__Lachnospiraceae;g__Moryella;s__
4400098	2.15385	0.142213	1	1	0	0.428571	k__Bacteria;p__Bacteroidetes;c__Flavobacteriia;o__Flavobacteriales;f__Flavobacteriaceae;g__Flavobacterium;s__
715885	2.15385	0.142213	1	1	0	0.428571	k__Bacteria;p__Proteobacteria;c__Alphaproteobacteria;o__Sphingomonadales;f__Sphingomonadaceae;g__Sphingomonas;s__
1136950	2.15385	0.142213	1	1	0.428571	0	k__Bacteria;p__Firmicutes;c__Bacilli;o__Bacillales;f__Bacillaceae;g__Bacillus;s__flexus
547754	2.15385	0.142213	1	1	0.428571	0	k__Bacteria;p__Actinobacteria;c__Coriobacteriia;o__Coriobacteriales;f__Coriobacteriaceae;g__;s__
563591	2.15385	0.142213	1	1	0	0.714286	k__Bacteria;p__Firmicutes;c__Clostridia;o__Clostridiales;f__Lachnospiraceae;g__;s__
110535	2.15385	0.142213	1	1	0	0.428571	k__Bacteria;p__Firmicutes;c__Clostridia;o__Clostridiales;f__;g__;s__
2458172	2.15385	0.142213	1	1	0	1.42857	k__Bacteria;p__Proteobacteria;c__Alphaproteobacteria;o__Rhizobiales;f__Brucellaceae;g__Ochrobactrum;s__
4349261	2.15385	0.142213	1	1	0.571429	0	k__Bacteria;p__Firmicutes;c__Clostridia;o__Clostridiales;f__;g__;s__
69910	2.15385	0.142213	1	1	0.428571	0	k__Bacteria;p__Bacteroidetes;c__Bacteroidia;o__Bacteroidales;f__Prevotellaceae;g__Prevotella;s__
514242	2.15385	0.142213	1	1	0.428571	0	k__Bacteria;p__Firmicutes;c__Clostridia;o__Clostridiales;f__Clostridiaceae;g__Clostridium;s__
310979	2.15385	0.142213	1	1	0.428571	0	k__Bacteria;p__Firmicutes;c__Clostridia;o__Clostridiales;f__;g__;s__
566243	2.15385	0.142213	1	1	0	0.428571	k__Bacteria;p__Proteobacteria;c__Gammaproteobacteria;o__Enterobacteriales;f__Enterobacteriaceae;g__;s__
534578	2.15385	0.142213	1	1	0	0.428571	k__Bacteria;p__Firmicutes;c__Clostridia;o__Clostridiales;f__Caldicoprobacteraceae;g__Caldicoprobacter;s__
533298	2.15385	0.142213	1	1	0.428571	0	k__Bacteria;p__Proteobacteria;c__Gammaproteobacteria;o__Aeromonadales;f__Succinivibrionaceae;g__Succinivibrio;s__
3610691	2.15385	0.142213	1	1	0.428571	0	k__Bacteria;p__Proteobacteria;c__Gammaproteobacteria;o__Enterobacteriales;f__Enterobacteriaceae;g__Proteus;s__
310380	2.15385	0.142213	1	1	0.428571	0	k__Bacteria;p__Firmicutes;c__Clostridia;o__Clostridiales;f__Lachnospiraceae;g__Dorea;s__
2122726	2.15385	0.142213	1	1	0	0.428571	k__Bacteria;p__Firmicutes;c__Clostridia;o__Clostridiales;f__Clostridiaceae;g__;s__
810399	2.15385	0.142213	1	1	0	0.571429	k__Bacteria;p__Firmicutes;c__Bacilli;o__Lactobacillales;f__;g__;s__
172998	2.15385	0.142213	1	1	0.428571	0	k__Bacteria;p__Bacteroidetes;c__Bacteroidia;o__Bacteroidales;f__Prevotellaceae;g__Prevotella;s__
9349	2.15385	0.142213	1	1	0	1.57143	k__Bacteria;p__Proteobacteria;c__Gammaproteobacteria;o__Aeromonadales;f__Succinivibrionaceae;g__Ruminobacter;s__
695909	2.15385	0.142213	1	1	0	0.714286	k__Bacteria;p__Firmicutes;c__Clostridia;o__Clostridiales;f__Clostridiaceae;g__;s__
216587	2.15385	0.142213	1	1	0.428571	0	k__Bacteria;p__Bacteroidetes;c__Bacteroidia;o__Bacteroidales;f__Prevotellaceae;g__Prevotella;s__
289923	2.15385	0.142213	1	1	0	1.28571	k__Bacteria;p__Actinobacteria;c__Actinobacteria;o__Actinomycetales;f__Micrococcaceae;g__Arthrobacter;s__
982912	2.15385	0.142213	1	1	0	1.71429	k__Bacteria;p__Proteobacteria;c__Alphaproteobacteria;o__Rhizobiales;f__Aurantimonadaceae;g__;s__
288408	2.15385	0.142213	1	1	0	0.571429	k__Bacteria;p__Verrucomicrobia;c__Opitutae;o__[Cerasicoccales];f__[Cerasicoccaceae];g__;s__
144713	2.15385	0.142213	1	1	0	2.28571	k__Bacteria;p__Firmicutes;c__Bacilli;o__Bacillales;f__Paenibacillaceae;g__Paenibacillus;s__
338503	2.15385	0.142213	1	1	0	0.428571	k__Bacteria;p__Firmicutes;c__Clostridia;o__Clostridiales;f__;g__;s__
101936	2.15385	0.142213	1	1	0	0.714286	k__Bacteria;p__Firmicutes;c__Clostridia;o__Clostridiales;f__Lachnospiraceae;g__;s__
36647	2.15385	0.142213	1	1	0.857143	0	k__Bacteria;p__Firmicutes;c__Clostridia;o__Clostridiales;f__;g__;s__
392887	2.15385	0.142213	1	1	0	0.428571	k__Bacteria;p__Firmicutes;c__Clostridia;o__Clostridiales;f__Lachnospiraceae;g__;s__
1870411	2.15385	0.142213	1	1	0	0.714286	k__Bacteria;p__Firmicutes;c__Clostridia;o__Clostridiales;f__Clostridiaceae;g__;s__
555156	2.15385	0.142213	1	1	0	0.571429	k__Bacteria;p__Planctomycetes;c__Planctomycetia;o__Pirellulales;f__Pirellulaceae;g__;s__
434336	2.15385	0.142213	1	1	0.714286	0	k__Bacteria;p__Firmicutes;c__Clostridia;o__Clostridiales;f__;g__;s__
577316	2.15385	0.142213	1	1	0	0.428571	k__Bacteria;p__Firmicutes;c__Clostridia;o__Clostridiales;f__;g__;s__
637954	2.15385	0.142213	1	1	0	1.85714	k__Bacteria;p__Actinobacteria;c__Actinobacteria;o__Actinomycetales;f__Micrococcaceae;g__Arthrobacter;s__
839277	2.15385	0.142213	1	1	0	0.714286	k__Bacteria;p__Verrucomicrobia;c__Verruco-5;o__WCHB1-41;f__RFP12;g__;s__
4314582	2.15385	0.142213	1	1	0	12.1429	k__Bacteria;p__Firmicutes;c__Bacilli;o__Bacillales;f__Paenibacillaceae;g__Paenibacillus;s__
4417921	2.15385	0.142213	1	1	0	0.428571	k__Bacteria;p__Bacteroidetes;c__[Saprospirae];o__[Saprospirales];f__Chitinophagaceae;g__Flavisolibacter;s__
1928156	2.15385	0.142213	1	1	0.571429	0	k__Bacteria;p__Firmicutes;c__Clostridia;o__Clostridiales;f__Lachnospiraceae
3244896	2.15385	0.142213	1	1	3	0	k__Bacteria;p__Firmicutes;c__Bacilli;o__Lactobacillales;f__Streptococcaceae;g__Streptococcus;s__
1138007	2.15385	0.142213	1	1	0	0.428571	k__Bacteria;p__Bacteroidetes;c__Sphingobacteriia;o__Sphingobacteriales;f__Sphingobacteriaceae;g__Sphingobacterium;s__
316412	2.15385	0.142213	1	1	0	0.714286	k__Bacteria;p__Bacteroidetes;c__Bacteroidia;o__Bacteroidales;f__;g__;s__
270842	2.15385	0.142213	1	1	0	0.714286	k__Bacteria;p__Proteobacteria;c__Gammaproteobacteria;o__Pseudomonadales;f__Pseudomonadaceae;g__Pseudomonas;s__umsongensis
4467134	2.15385	0.142213	1	1	0	0.571429	k__Bacteria;p__Verrucomicrobia;c__Verruco-5;o__WCHB1-41;f__RFP12;g__;s__
4452633	2.15385	0.142213	1	1	0	0.714286	k__Bacteria;p__Firmicutes;c__Clostridia;o__Clostridiales;f__Clostridiaceae;g__;s__
105974	2.15385	0.142213	1	1	0	0.714286	k__Bacteria;p__Firmicutes;c__Clostridia;o__Clostridiales;f__Lachnospiraceae;g__Butyrivibrio;s__
528725	2.15385	0.142213	1	1	0.428571	0	k__Bacteria;p__Firmicutes;c__Clostridia;o__Clostridiales;f__Ruminococcaceae;g__;s__
561826	2.15385	0.142213	1	1	0	0.714286	k__Bacteria;p__Firmicutes;c__Clostridia;o__Clostridiales;f__Christensenellaceae;g__;s__
1028036	2.15385	0.142213	1	1	0	3.28571	k__Bacteria;p__Firmicutes;c__Bacilli;o__Bacillales;f__Bacillaceae;g__Bacillus;s__
656881	2.15385	0.142213	1	1	0	10	k__Bacteria;p__Proteobacteria;c__Gammaproteobacteria;o__Enterobacteriales;f__Enterobacteriaceae;g__;s__
183487	2.15385	0.142213	1	1	0	2.71429	k__Bacteria;p__Firmicutes;c__Clostridia;o__Clostridiales;f__Lachnospiraceae;g__Blautia;s__producta
100265	2.15385	0.142213	1	1	0	0.714286	k__Bacteria;p__Bacteroidetes;c__Bacteroidia;o__Bacteroidales;f__Prevotellaceae;g__Prevotella;s__
346868	2.15385	0.142213	1	1	0	0.428571	k__Bacteria;p__Bacteroidetes;c__Bacteroidia;o__Bacteroidales;f__Prevotellaceae;g__Prevotella;s__
46567	2.15385	0.142213	1	1	0	0.857143	k__Bacteria;p__Firmicutes;c__Clostridia;o__Clostridiales;f__Lachnospiraceae;g__Butyrivibrio;s__
12290	2.15385	0.142213	1	1	0	1	k__Bacteria;p__Actinobacteria;c__Actinobacteria;o__Actinomycetales;f__Microbacteriaceae
267605	2.15385	0.142213	1	1	0	0.857143	k__Bacteria;p__Firmicutes;c__Clostridia;o__Clostridiales;f__Lachnospiraceae;g__;s__
563439	2.15385	0.142213	1	1	0	0.571429	k__Bacteria;p__Firmicutes;c__Clostridia;o__Clostridiales;f__[Mogibacteriaceae];g__Mogibacterium;s__
1009973	2.15385	0.142213	1	1	0.428571	0	k__Bacteria;p__Proteobacteria;c__Alphaproteobacteria;o__Sphingomonadales;f__Sphingomonadaceae;g__Kaistobacter;s__
4476330	2.15385	0.142213	1	1	1	0	k__Bacteria;p__Firmicutes;c__Clostridia;o__Clostridiales;f__Lachnospiraceae;g__Coprococcus;s__
1106624	2.15385	0.142213	1	1	0	1.57143	k__Bacteria;p__Verrucomicrobia;c__Opitutae;o__[Cerasicoccales];f__[Cerasicoccaceae];g__;s__
269956	2.15385	0.142213	1	1	0	0.428571	k__Bacteria;p__Firmicutes;c__Clostridia;o__Clostridiales;f__;g__;s__
340357	2.15385	0.142213	1	1	0	0.714286	k__Bacteria;p__Firmicutes;c__Clostridia;o__Clostridiales;f__Lachnospiraceae;g__;s__
4341734	2.15385	0.142213	1	1	0	0.428571	k__Bacteria;p__Actinobacteria;c__Actinobacteria;o__Actinomycetales;f__Microbacteriaceae;g__;s__
269930	2.15385	0.142213	1	1	0	0.571429	k__Bacteria;p__Proteobacteria;c__Gammaproteobacteria;o__Pseudomonadales;f__Pseudomonadaceae;g__;s__
4350881	2.15385	0.142213	1	1	0	0.428571	k__Bacteria;p__Actinobacteria;c__Actinobacteria;o__Actinomycetales;f__Cellulomonadaceae;g__Oerskovia
321762	2.15385	0.142213	1	1	0	0.428571	k__Bacteria;p__Tenericutes;c__Mollicutes;o__RF39;f__;g__;s__
289911	2.15385	0.142213	1	1	0	1.71429	k__Bacteria;p__Firmicutes;c__Erysipelotrichi;o__Erysipelotrichales;f__Erysipelotrichaceae;g__Sharpea;s__p-3329-23G2
1126851	2.15385	0.142213	1	1	0	0.428571	k__Bacteria;p__Firmicutes;c__Bacilli;o__Lactobacillales;f__Streptococcaceae;g__Streptococcus;s__
815828	2.15385	0.142213	1	1	0.428571	0	k__Bacteria;p__Firmicutes;c__Clostridia;o__Clostridiales;f__;g__;s__
179040	2.15385	0.142213	1	1	0	3.71429	k__Bacteria;p__Firmicutes;c__Bacilli;o__Bacillales;f__Paenibacillaceae;g__Paenibacillus;s__
303828	2.15385	0.142213	1	1	0	1	k__Bacteria;p__Firmicutes;c__Clostridia;o__Clostridiales;f__;g__;s__
561694	2.15385	0.142213	1	1	0	0.571429	k__Bacteria;p__Firmicutes;c__Clostridia;o__Clostridiales;f__[Mogibacteriaceae];g__Mogibacterium;s__
584500	2.15385	0.142213	1	1	0.428571	0	k__Bacteria;p__Proteobacteria;c__Epsilonproteobacteria;o__Campylobacterales;f__Campylobacteraceae;g__Arcobacter;s__
325384	2.15385	0.142213	1	1	0	2.14286	k__Bacteria;p__Firmicutes;c__Clostridia;o__Clostridiales;f__Lachnospiraceae;g__Dorea;s__
833022	2.15385	0.142213	1	1	0	5.42857	k__Bacteria;p__Firmicutes;c__Bacilli;o__Bacillales;f__Paenibacillaceae;g__Paenibacillus;s__
3680006	2.15385	0.142213	1	1	0.428571	0	k__Bacteria;p__Firmicutes;c__Clostridia;o__Clostridiales;f__Lachnospiraceae;g__Dorea;s__
195081	2.15385	0.142213	1	1	0	0.428571	k__Bacteria;p__Firmicutes;c__Clostridia;o__Clostridiales;f__Lachnospiraceae;g__Dorea;s__
1112553	2.15385	0.142213	1	1	0	0.857143	k__Bacteria;p__Proteobacteria;c__Alphaproteobacteria;o__Sphingomonadales;f__Sphingomonadaceae;g__Sphingobium;s__
536989	2.15385	0.142213	1	1	0	1.71429	k__Bacteria;p__Firmicutes;c__Clostridia;o__Clostridiales;f__;g__;s__
326833	2.15385	0.142213	1	1	0	0.428571	k__Bacteria;p__Firmicutes;c__Clostridia;o__Clostridiales;f__Lachnospiraceae;g__Coprococcus;s__
446691	2.15385	0.142213	1	1	0	0.428571	k__Bacteria;p__Firmicutes;c__Clostridia;o__Clostridiales;f__Ruminococcaceae;g__;s__
328207	2.15385	0.142213	1	1	0.428571	0	k__Bacteria;p__Firmicutes;c__Clostridia;o__Clostridiales;f__Lachnospiraceae;g__;s__
4338603	2.15385	0.142213	1	1	0	1.42857	k__Bacteria;p__Firmicutes;c__Bacilli;o__Bacillales;f__Planococcaceae;g__Sporosarcina;s__
New.ReferenceOTU523	2.15385	0.142213	1	1	2.71429	0	k__Bacteria;p__Bacteroidetes;c__Bacteroidia;o__Bacteroidales;f__;g__;s__
New.ReferenceOTU627	2.15385	0.142213	1	1	0	0.571429	k__Bacteria;p__Actinobacteria;c__Actinobacteria;o__Actinomycetales;f__Sanguibacteraceae;g__Sanguibacter;s__
New.ReferenceOTU492	2.15385	0.142213	1	1	0	10.2857	k__Bacteria;p__Firmicutes;c__Clostridia;o__Clostridiales;f__Ruminococcaceae;g__Ruminococcus;s__
306950	2.13505	0.143966	1	1	1.14286	2.14286	k__Bacteria;p__Firmicutes;c__Clostridia;o__Clostridiales
179785	2.13505	0.143966	1	1	0.714286	2.28571	k__Bacteria;p__Firmicutes;c__Clostridia;o__Clostridiales;f__Lachnospiraceae;g__;s__
New.ReferenceOTU283	2.11496	0.145866	1	1	1.71429	5.85714	k__Bacteria;p__Bacteroidetes;c__Bacteroidia;o__Bacteroidales;f__Bacteroidaceae;g__5-7N15;s__
New.ReferenceOTU462	2.11496	0.145866	1	1	5.71429	11.1429	k__Bacteria;p__Firmicutes;c__Clostridia;o__Clostridiales;f__Lachnospiraceae;g__;s__
319680	2.11082	0.14626	1	1	0.428571	1.14286	k__Bacteria;p__Firmicutes;c__Clostridia;o__Clostridiales;f__Lachnospiraceae;g__;s__
287767	2.09463	0.147818	1	1	0.714286	1.85714	k__Bacteria;p__Firmicutes;c__Clostridia;o__Clostridiales;f__Lachnospiraceae;g__Blautia;s__
4428714	2.09037	0.148231	1	1	2.42857	6.57143	k__Bacteria;p__Tenericutes;c__Mollicutes;o__RF39;f__;g__;s__
294605	2.09037	0.148231	1	1	1.14286	5.85714	k__Bacteria;p__Bacteroidetes;c__Bacteroidia;o__Bacteroidales;f__Prevotellaceae;g__Prevotella;s__
192983	2.07868	0.149369	1	1	2.14286	0.571429	k__Bacteria;p__Firmicutes;c__Clostridia;o__Clostridiales;f__Lachnospiraceae;g__;s__
102704	2.0316	0.154058	1	1	0.285714	0.857143	k__Bacteria;p__Firmicutes;c__Clostridia;o__Clostridiales;f__Lachnospiraceae;g__Blautia;s__
New.ReferenceOTU504	2.02966	0.154255	1	1	0.285714	5.71429	k__Bacteria;p__Tenericutes;c__Mollicutes;o__RF39;f__;g__;s__
109978	2.02902	0.15432	1	1	2.14286	7.57143	k__Bacteria;p__Firmicutes;c__Clostridia;o__Clostridiales;f__Ruminococcaceae;g__;s__
New.ReferenceOTU224	2.02902	0.15432	1	1	4.42857	33.7143	k__Bacteria;p__Firmicutes;c__Clostridia;o__Clostridiales;f__[Mogibacteriaceae];g__Mogibacterium;s__
306558	2.02546	0.154682	1	1	0.285714	2.14286	k__Bacteria;p__Firmicutes;c__Clostridia;o__Clostridiales;f__Lachnospiraceae;g__;s__
446135	2.0199	0.155249	1	1	15.1429	3.71429	k__Bacteria;p__Firmicutes;c__Clostridia;o__Clostridiales;f__Ruminococcaceae;g__Oscillospira;s__
555951	2.00727	0.156547	1	1	0.428571	3.85714	k__Bacteria;p__Cyanobacteria;c__4C0d-2;o__YS2;f__;g__;s__
664795	2.00191	0.157101	1	1	9.71429	27.8571	k__Bacteria;p__Firmicutes;c__Clostridia;o__Clostridiales;f__Ruminococcaceae;g__;s__
315975	2.00191	0.157101	1	1	8.42857	20.7143	k__Bacteria;p__Firmicutes;c__Clostridia;o__Clostridiales;f__;g__;s__
908071	2.00128	0.157167	1	1	1.14286	2.42857	k__Bacteria;p__Bacteroidetes;c__Bacteroidia;o__Bacteroidales;f__;g__;s__
New.ReferenceOTU408	2.00128	0.157167	1	1	3	0.714286	k__Bacteria;p__Firmicutes;c__Clostridia;o__Clostridiales;f__Dehalobacteriaceae;g__Dehalobacterium;s__
4368466	1.99756	0.157553	1	1	0.571429	2.85714	k__Bacteria;p__Firmicutes;c__Clostridia;o__Clostridiales;f__[Mogibacteriaceae];g__;s__
825808	1.99746	0.157563	1	1	12.2857	34.7143	k__Bacteria;p__Actinobacteria;c__Actinobacteria;o__Bifidobacteriales;f__Bifidobacteriaceae;g__Bifidobacterium;s__
4446320	1.98862	0.158485	1	1	77.8571	18	k__Bacteria;p__Firmicutes;c__Clostridia;o__Clostridiales;f__Clostridiaceae;g__;s__
4481861	1.98423	0.158945	1	1	26.8571	53.7143	k__Bacteria;p__Actinobacteria;c__Actinobacteria;o__Bifidobacteriales;f__Bifidobacteriaceae;g__Bifidobacterium;s__
New.ReferenceOTU235	1.96875	0.160581	1	1	1.85714	15.1429	k__Bacteria;p__Firmicutes;c__Clostridia;o__Clostridiales;f__Lachnospiraceae;g__;s__
187917	1.93452	0.164264	1	1	1	0.428571	k__Bacteria;p__Firmicutes;c__Clostridia;o__Clostridiales;f__Ruminococcaceae;g__;s__
168046	1.9316	0.164583	1	1	2.85714	1.14286	k__Bacteria;p__Firmicutes;c__Clostridia;o__Clostridiales;f__;g__;s__
513513	1.9295	0.164813	1	1	0.428571	3.85714	k__Bacteria;p__Firmicutes;c__Erysipelotrichi;o__Erysipelotrichales;f__Erysipelotrichaceae;g__Bulleidia;s__
New.ReferenceOTU528	1.90966	0.167001	1	1	57.2857	31.8571	k__Bacteria;p__Firmicutes;c__Clostridia;o__Clostridiales;f__Ruminococcaceae;g__;s__
163539	1.90909	0.167064	1	1	1	3.42857	k__Bacteria;p__Firmicutes;c__Clostridia;o__Clostridiales;f__Lachnospiraceae;g__;s__
331562	1.90465	0.167559	1	1	2.57143	4.85714	k__Bacteria;p__Bacteroidetes;c__Bacteroidia;o__Bacteroidales;f__Bacteroidaceae;g__5-7N15;s__
New.ReferenceOTU370	1.90023	0.168052	1	1	14.7143	2.28571	k__Bacteria;p__Bacteroidetes;c__Bacteroidia;o__Bacteroidales;f__Bacteroidaceae;g__;s__
New.ReferenceOTU476	1.89583	0.168545	1	1	10.7143	1.14286	k__Bacteria;p__Bacteroidetes;c__Bacteroidia;o__Bacteroidales;f__;g__;s__
4315782	1.89145	0.169038	1	1	7	3	k__Bacteria;p__Firmicutes;c__Clostridia;o__Clostridiales;f__Ruminococcaceae;g__;s__
298019	1.88276	0.170021	1	1	6.71429	2	k__Bacteria;p__Bacteroidetes;c__Bacteroidia;o__Bacteroidales;f__;g__;s__
272980	1.87844	0.170512	1	1	1.28571	2.71429	k__Bacteria;p__Firmicutes;c__Clostridia;o__Clostridiales;f__;g__;s__
335896	1.86648	0.171879	1	1	5.42857	6.57143	k__Bacteria;p__Firmicutes;c__Clostridia;o__Clostridiales;f__Eubacteriaceae;g__Pseudoramibacter_Eubacterium;s__
518699	1.86136	0.172467	1	1	4.14286	2.14286	k__Bacteria;p__Firmicutes;c__Clostridia;o__Clostridiales;f__Ruminococcaceae;g__;s__
248900	1.85714	0.172955	1	1	0.428571	1.71429	k__Bacteria;p__Firmicutes;c__Clostridia;o__Clostridiales;f__;g__;s__
4426299	1.85714	0.172955	1	1	1.28571	0.142857	k__Bacteria;p__Actinobacteria;c__Actinobacteria;o__Bifidobacteriales;f__Bifidobacteriaceae;g__Bifidobacterium;s__
4333897	1.85714	0.172955	1	1	0.142857	14.7143	k__Bacteria;p__Proteobacteria;c__Gammaproteobacteria;o__Enterobacteriales;f__Enterobacteriaceae;g__;s__
275085	1.85074	0.173697	1	1	0.142857	1.57143	k__Bacteria;p__TM7;c__TM7-3;o__CW040;f__F16;g__;s__
180516	1.85074	0.173697	1	1	0.857143	16.2857	k__Bacteria;p__Firmicutes;c__Clostridia;o__Clostridiales;f__Peptostreptococcaceae;g__;s__
New.ReferenceOTU567	1.85074	0.173697	1	1	0.142857	2	k__Bacteria;p__Firmicutes;c__Clostridia;o__Clostridiales;f__Ruminococcaceae;g__;s__
532187	1.84876	0.173928	1	1	6	18.1429	k__Bacteria;p__Firmicutes;c__Clostridia;o__Clostridiales;f__Ruminococcaceae;g__Ruminococcus;s__
260716	1.83632	0.175383	1	1	9.42857	15.7143	k__Bacteria;p__Firmicutes;c__Clostridia;o__Clostridiales;f__;g__;s__
545127	1.83221	0.175866	1	1	9.71429	25	k__Bacteria;p__Firmicutes;c__Clostridia;o__Clostridiales;f__[Mogibacteriaceae];g__;s__
205859	1.82812	0.176349	1	1	20.1429	25.4286	k__Bacteria;p__Firmicutes;c__Clostridia;o__Clostridiales;f__;g__;s__
301891	1.82405	0.176832	1	1	5	9.14286	k__Bacteria;p__Firmicutes;c__Clostridia;o__Clostridiales
New.ReferenceOTU265	1.82405	0.176832	1	1	10.5714	4.57143	k__Bacteria;p__Spirochaetes;c__Spirochaetes;o__Spirochaetales;f__Spirochaetaceae;g__Treponema;s__
309873	1.82338	0.176912	1	1	0.714286	0.285714	k__Bacteria;p__Firmicutes;c__Clostridia;o__Clostridiales;f__;g__;s__
336292	1.81688	0.177685	1	1	1.57143	0.428571	k__Bacteria;p__Tenericutes;c__Mollicutes;o__RF39;f__;g__;s__
New.ReferenceOTU107	1.81195	0.178275	1	1	94.4286	153.857	k__Bacteria;p__Firmicutes;c__Clostridia;o__Clostridiales;f__Ruminococcaceae;g__;s__
169738	1.80795	0.178755	1	1	77	126.857	k__Bacteria;p__Firmicutes;c__Clostridia;o__Clostridiales;f__Lachnospiraceae;g__Butyrivibrio;s__
198404	1.80695	0.178875	1	1	1	0.428571	k__Bacteria;p__Firmicutes;c__Clostridia;o__Clostridiales;f__Lachnospiraceae;g__;s__
583633	1.80396	0.179234	1	1	20.5714	25.5714	k__Bacteria;p__Firmicutes;c__Clostridia;o__Clostridiales;f__Lachnospiraceae;g__;s__
4383953	1.80396	0.179234	1	1	618.857	103.429	k__Bacteria;p__Firmicutes;c__Clostridia;o__Clostridiales;f__Clostridiaceae;g__;s__
320615	1.80396	0.179234	1	1	53.2857	94.4286	k__Bacteria;p__Bacteroidetes;c__Bacteroidia;o__Bacteroidales;f__[Paraprevotellaceae];g__CF231;s__
New.ReferenceOTU236	1.80396	0.179234	1	1	35	8.85714	k__Bacteria;p__Bacteroidetes;c__Bacteroidia;o__Bacteroidales;f__Bacteroidaceae;g__5-7N15;s__
193672	1.8	0.179712	1	1	828.286	777.857	k__Bacteria;p__Firmicutes;c__Clostridia;o__Clostridiales;f__Clostridiaceae;g__;s__
322508	1.79002	0.180924	1	1	4	1.42857	k__Bacteria;p__Firmicutes;c__Clostridia;o__Clostridiales;f__Lachnospiraceae;g__Dorea;s__
2883968	1.77293	0.18302	1	1	1.71429	11.5714	k__Bacteria;p__Firmicutes;c__Clostridia;o__Clostridiales;f__;g__;s__
356405	1.75616	0.185104	1	1	5.57143	3.42857	k__Bacteria;p__Firmicutes;c__Clostridia;o__Clostridiales;f__Ruminococcaceae;g__;s__
298284	1.7479	0.186141	1	1	1.28571	9	k__Bacteria;p__Firmicutes;c__Clostridia;o__Clostridiales;f__;g__;s__
4353913	1.72791	0.188678	1	1	1.71429	0.857143	k__Bacteria;p__Firmicutes;c__Clostridia;o__Clostridiales;f__;g__;s__
320121	1.71561	0.19026	1	1	1.28571	2.42857	k__Bacteria;p__Firmicutes;c__Clostridia;o__Clostridiales;f__;g__;s__
272663	1.71561	0.19026	1	1	14.8571	10.8571	k__Bacteria;p__Firmicutes;c__Erysipelotrichi;o__Erysipelotrichales;f__Erysipelotrichaceae;g__Bulleidia;s__
516873	1.71465	0.190383	1	1	1.14286	0.571429	k__Bacteria;p__Firmicutes;c__Erysipelotrichi;o__Erysipelotrichales;f__Erysipelotrichaceae;g__;s__
349884	1.7038	0.191792	1	1	2.85714	1.57143	k__Bacteria;p__Firmicutes;c__Clostridia;o__Clostridiales;f__Ruminococcaceae;g__Ruminococcus;s__
340436	1.7016	0.192079	1	1	1.28571	1.85714	k__Bacteria;p__Firmicutes;c__Clostridia;o__Clostridiales;f__[Mogibacteriaceae];g__;s__
274035	1.69729	0.192643	1	1	1.28571	12	k__Bacteria;p__Tenericutes;c__Mollicutes;o__RF39;f__;g__;s__
New.ReferenceOTU48	1.69729	0.192643	1	1	2.71429	3.42857	k__Bacteria;p__Firmicutes;c__Clostridia;o__Clostridiales;f__;g__;s__
162623	1.693	0.193206	1	1	0.714286	1.85714	k__Bacteria;p__Firmicutes;c__Clostridia;o__Clostridiales;f__Lachnospiraceae;g__Roseburia;s__
New.ReferenceOTU466	1.68027	0.194888	1	1	126.714	8.28571	k__Bacteria;p__Bacteroidetes;c__Bacteroidia;o__Bacteroidales;f__p-2534-18B5;g__;s__
1101434	1.67607	0.195447	1	1	100.571	0.571429	k__Bacteria;p__Firmicutes;c__Clostridia;o__Clostridiales;f__Ruminococcaceae;g__;s__
344512	1.67143	0.196067	1	1	1.14286	0.285714	k__Bacteria;p__Firmicutes;c__Clostridia;o__Clostridiales;f__;g__;s__
534481	1.67143	0.196067	1	1	0.285714	0.857143	k__Bacteria;p__Firmicutes;c__Clostridia;o__Clostridiales;f__[Mogibacteriaceae];g__Mogibacterium;s__
187470	1.6668	0.196688	1	1	1.85714	0.285714	k__Bacteria;p__Firmicutes;c__Clostridia;o__Clostridiales;f__Lachnospiraceae
251289	1.6668	0.196688	1	1	1	0.285714	k__Bacteria;p__Firmicutes;c__Clostridia;o__Clostridiales;f__Ruminococcaceae;g__;s__
295978	1.6668	0.196688	1	1	0.285714	1.42857	k__Bacteria;p__Firmicutes;c__Clostridia;o__Clostridiales;f__Clostridiaceae;g__Clostridium;s__
New.ReferenceOTU174	1.65447	0.198352	1	1	13.1429	34.8571	k__Bacteria;p__Firmicutes;c__Bacilli;o__Turicibacterales;f__Turicibacteraceae;g__Turicibacter;s__
354158	1.65143	0.198765	1	1	0.571429	0.285714	k__Bacteria;p__Firmicutes;c__Clostridia;o__Clostridiales;f__Lachnospiraceae;g__;s__
110836	1.6513	0.198782	1	1	0.571429	1.42857	k__Bacteria;p__Firmicutes;c__Clostridia;o__Clostridiales;f__Ruminococcaceae;g__;s__
553611	1.65079	0.198851	1	1	0.142857	0.714286	k__Bacteria;p__Actinobacteria;c__Actinobacteria;o__Bifidobacteriales;f__Bifidobacteriaceae;g__;s__
522702	1.65079	0.198851	1	1	0.142857	0.714286	k__Bacteria;p__Verrucomicrobia;c__Verruco-5;o__WCHB1-41;f__RFP12;g__;s__
309795	1.65079	0.198851	1	1	0.714286	0.142857	k__Bacteria;p__Firmicutes;c__Clostridia;o__Clostridiales;f__Ruminococcaceae
137981	1.64508	0.19963	1	1	0.142857	7	k__Bacteria;p__Actinobacteria;c__Actinobacteria;o__Actinomycetales;f__Micrococcaceae;g__;s__
151714	1.64508	0.19963	1	1	0.142857	1.71429	k__Bacteria;p__Firmicutes;c__Clostridia;o__Clostridiales;f__[Mogibacteriaceae];g__Mogibacterium;s__
4154872	1.64508	0.19963	1	1	0.142857	5.71429	k__Bacteria;p__Bacteroidetes;c__Flavobacteriia;o__Flavobacteriales;f__[Weeksellaceae];g__Cloacibacterium;s__
334049	1.64508	0.19963	1	1	1	0.142857	k__Bacteria;p__Firmicutes;c__Clostridia;o__Clostridiales;f__Ruminococcaceae;g__;s__
820764	1.64508	0.19963	1	1	1.42857	0.142857	k__Bacteria;p__Firmicutes;c__Clostridia;o__Clostridiales;f__Veillonellaceae;g__;s__
290262	1.64508	0.19963	1	1	1.14286	0.142857	k__Bacteria;p__Firmicutes;c__Clostridia;o__Clostridiales;f__Lachnospiraceae;g__Dorea;s__
302943	1.64508	0.19963	1	1	0.142857	1.14286	k__Bacteria;p__Firmicutes;c__Clostridia;o__Clostridiales;f__;g__;s__
327491	1.64508	0.19963	1	1	0.142857	1.28571	k__Bacteria;p__Firmicutes;c__Clostridia;o__Clostridiales;f__Christensenellaceae;g__;s__
175650	1.64508	0.19963	1	1	1	0.142857	k__Bacteria;p__Firmicutes;c__Clostridia;o__Clostridiales;f__Lachnospiraceae;g__;s__
1120222	1.64508	0.19963	1	1	0.142857	0.857143	k__Bacteria;p__Firmicutes;c__Clostridia;o__Clostridiales;f__Lachnospiraceae;g__;s__
4374302	1.64508	0.19963	1	1	1.28571	0.142857	k__Bacteria;p__Firmicutes;c__Clostridia;o__Clostridiales;f__Lachnospiraceae;g__Dorea;s__
New.ReferenceOTU601	1.64508	0.19963	1	1	8.42857	0.142857	k__Bacteria;p__Firmicutes;c__Clostridia;o__Clostridiales;f__;g__;s__
New.ReferenceOTU356	1.64508	0.19963	1	1	0.857143	0.142857	k__Bacteria;p__Spirochaetes;c__Spirochaetes;o__Spirochaetales;f__Spirochaetaceae;g__Treponema;s__
New.ReferenceOTU362	1.64508	0.19963	1	1	0.142857	110	k__Bacteria;p__Firmicutes;c__Bacilli;o__Bacillales;f__Planococcaceae;g__Paenisporosarcina;s__
291462	1.64349	0.199847	1	1	13.8571	20.2857	k__Bacteria;p__Firmicutes;c__Clostridia;o__Clostridiales;f__Lachnospiraceae;g__Butyrivibrio;s__
324815	1.64349	0.199847	1	1	18.7143	68.7143	k__Bacteria;p__Firmicutes;c__Clostridia;o__Clostridiales;f__Ruminococcaceae;g__;s__
4302908	1.64349	0.199847	1	1	56.2857	40.5714	k__Bacteria;p__Bacteroidetes;c__Bacteroidia;o__Bacteroidales;f__S24-7;g__;s__
346761	1.64349	0.199847	1	1	25	11.7143	k__Bacteria;p__Firmicutes;c__Clostridia;o__Clostridiales;f__Ruminococcaceae;g__;s__
289469	1.63625	0.200841	1	1	15.1429	10	k__Bacteria;p__Firmicutes;c__Clostridia;o__Clostridiales;f__Lachnospiraceae;g__;s__
269531	1.63625	0.200841	1	1	30.8571	35.2857	k__Bacteria;p__Firmicutes;c__Clostridia;o__Clostridiales;f__Ruminococcaceae;g__Ruminococcus;s__
174033	1.63519	0.200986	1	1	0.714286	2.28571	k__Bacteria;p__Firmicutes;c__Clostridia;o__Clostridiales;f__;g__;s__
531867	1.63509	0.201	1	1	0.428571	1.28571	k__Bacteria;p__Firmicutes;c__Clostridia;o__Clostridiales;f__Ruminococcaceae;g__;s__
515751	1.63066	0.201612	1	1	0.428571	72.1429	k__Bacteria;p__Firmicutes;c__Clostridia;o__Clostridiales;f__Ruminococcaceae;g__Ruminococcus;s__
4391262	1.63066	0.201612	1	1	0.428571	6.85714	k__Bacteria;p__Proteobacteria;c__Gammaproteobacteria;o__Enterobacteriales;f__Enterobacteriaceae;g__;s__
4407030	1.63066	0.201612	1	1	0.428571	2.85714	k__Bacteria;p__Firmicutes;c__Clostridia;o__Clostridiales;f__Lachnospiraceae
New.ReferenceOTU444	1.62187	0.202831	1	1	1	3.85714	k__Bacteria;p__Verrucomicrobia;c__Verruco-5;o__WCHB1-41;f__RFP12;g__;s__
582089	1.62149	0.202884	1	1	0.428571	0.714286	k__Bacteria;p__Firmicutes;c__Clostridia;o__Clostridiales;f__Ruminococcaceae;g__;s__
295055	1.62149	0.202884	1	1	0.571429	0.714286	k__Bacteria;p__Firmicutes;c__Clostridia;o__Clostridiales;f__Ruminococcaceae;g__;s__
3943186	1.62149	0.202884	1	1	0.714286	0.571429	k__Bacteria;p__Firmicutes;c__Clostridia;o__Clostridiales;f__Lachnospiraceae;g__;s__
260468	1.62149	0.202884	1	1	1	1.28571	k__Bacteria;p__Firmicutes;c__Erysipelotrichi;o__Erysipelotrichales;f__Erysipelotrichaceae;g__p-75-a5;s__
516285	1.62149	0.202884	1	1	1	1	k__Bacteria;p__Proteobacteria;c__Alphaproteobacteria;o__Rhodospirillales;f__Acetobacteraceae;g__;s__
820901	1.61939	0.203176	1	1	0.714286	3.57143	k__Bacteria;p__Cyanobacteria;c__4C0d-2;o__YS2;f__;g__;s__
195465	1.61939	0.203176	1	1	1.71429	0.714286	k__Bacteria;p__Firmicutes;c__Clostridia;o__Clostridiales;f__Lachnospiraceae;g__;s__
New.ReferenceOTU111	1.61939	0.203176	1	1	5.57143	1.28571	k__Bacteria;p__Firmicutes;c__Clostridia;o__Clostridiales;f__Ruminococcaceae;g__Ruminococcus;s__
2123717	1.61161	0.204266	1	1	4.57143	1.71429	k__Bacteria;p__Firmicutes;c__Clostridia;o__Clostridiales;f__Lachnospiraceae;g__;s__
338151	1.61161	0.204266	1	1	3	8.28571	k__Bacteria;p__Firmicutes;c__Clostridia;o__Clostridiales;f__;g__;s__
288238	1.60693	0.204924	1	1	1	1.71429	k__Bacteria;p__Bacteroidetes;c__Bacteroidia;o__Bacteroidales;f__Porphyromonadaceae;g__Paludibacter;s__
300860	1.60693	0.204924	1	1	6	2	k__Bacteria;p__Firmicutes;c__Clostridia;o__Clostridiales;f__Ruminococcaceae;g__;s__
291418	1.60693	0.204924	1	1	1.28571	1.57143	k__Bacteria;p__Firmicutes;c__Clostridia;o__Clostridiales;f__;g__;s__
288752	1.60693	0.204924	1	1	2	2.57143	k__Bacteria;p__Bacteroidetes;c__Bacteroidia;o__Bacteroidales;f__Bacteroidaceae;g__;s__
New.ReferenceOTU316	1.60693	0.204924	1	1	2.85714	81.7143	k__Bacteria;p__Firmicutes;c__Clostridia;o__Clostridiales;f__;g__;s__
New.ReferenceOTU350	1.60213	0.205601	1	1	22	10.5714	k__Bacteria;p__Bacteroidetes;c__Bacteroidia;o__Bacteroidales;f__[Paraprevotellaceae];g__CF231;s__
576919	1.55552	0.212323	1	1	14.2857	8.14286	k__Bacteria;p__Firmicutes;c__Clostridia;o__Clostridiales;f__Ruminococcaceae;g__Ruminococcus;s__
522433	1.54833	0.213382	1	1	9.85714	3.14286	k__Bacteria;p__Firmicutes;c__Clostridia;o__Clostridiales;f__;g__;s__
261871	1.54477	0.21391	1	1	4.28571	16.5714	k__Bacteria;p__Firmicutes;c__Erysipelotrichi;o__Erysipelotrichales;f__Erysipelotrichaceae;g__p-75-a5;s__
300121	1.54122	0.214437	1	1	12.4286	7.85714	k__Bacteria;p__Firmicutes;c__Clostridia;o__Clostridiales;f__Ruminococcaceae;g__;s__
291416	1.52719	0.216534	1	1	1.14286	2	k__Bacteria;p__Firmicutes;c__Clostridia;o__Clostridiales;f__Lachnospiraceae;g__;s__
258263	1.52717	0.216537	1	1	1.42857	28.4286	k__Bacteria;p__TM7;c__TM7-3;o__CW040;f__F16;g__;s__
289474	1.52717	0.216537	1	1	6.14286	2.28571	k__Bacteria;p__Firmicutes;c__Clostridia;o__Clostridiales;f__Ruminococcaceae;g__;s__
183715	1.5237	0.21706	1	1	3.28571	1.57143	k__Bacteria;p__Firmicutes;c__Clostridia;o__Clostridiales;f__Ruminococcaceae;g__;s__
316496	1.52025	0.217582	1	1	5	6.57143	k__Bacteria;p__Firmicutes;c__Clostridia;o__Clostridiales
New.ReferenceOTU19	1.52025	0.217582	1	1	20.1429	543.429	k__Bacteria;p__Firmicutes;c__Bacilli;o__Turicibacterales;f__Turicibacteraceae;g__Turicibacter;s__
3195500	1.51948	0.217698	1	1	1.71429	0.571429	k__Bacteria;p__Firmicutes;c__Clostridia;o__Clostridiales;f__Lachnospiraceae;g__;s__
827522	1.51565	0.218278	1	1	11	2.28571	k__Bacteria;p__Firmicutes;c__Clostridia;o__Clostridiales;f__;g__;s__
570450	1.51338	0.218624	1	1	3	5	k__Bacteria;p__Firmicutes;c__Clostridia;o__Clostridiales;f__;g__;s__
368490	1.50997	0.219143	1	1	4	7.14286	k__Bacteria;p__Firmicutes;c__Bacilli;o__Turicibacterales;f__Turicibacteraceae;g__Turicibacter;s__
New.ReferenceOTU587	1.50658	0.219662	1	1	3.85714	66.4286	k__Bacteria;p__Firmicutes;c__Clostridia;o__Clostridiales;f__Clostridiaceae;g__;s__
153647	1.49316	0.221727	1	1	48.2857	83.7143	k__Archaea;p__Euryarchaeota;c__Methanobacteria;o__Methanobacteriales;f__Methanobacteriaceae;g__Methanosphaera;s__
New.ReferenceOTU339	1.48325	0.223267	1	1	8.57143	9.28571	k__Bacteria;p__Bacteroidetes;c__Bacteroidia;o__Bacteroidales;f__;g__;s__
214310	1.47997	0.223778	1	1	13	27.4286	k__Bacteria;p__Tenericutes;c__Mollicutes;o__RF39;f__;g__;s__
105434	1.47997	0.223778	1	1	13.1429	23.5714	k__Bacteria;p__Firmicutes;c__Clostridia;o__Clostridiales;f__;g__;s__
4312432	1.47997	0.223778	1	1	50.4286	22.5714	k__Bacteria;p__Firmicutes;c__Clostridia;o__Clostridiales;f__Ruminococcaceae;g__;s__
300644	1.47997	0.223778	1	1	14.7143	23.1429	k__Bacteria;p__Firmicutes;c__Clostridia;o__Clostridiales;f__Ruminococcaceae;g__Ruminococcus;s__
New.ReferenceOTU394	1.47997	0.223778	1	1	16.8571	7.14286	k__Bacteria;p__Firmicutes;c__Clostridia;o__Clostridiales;f__Ruminococcaceae;g__;s__
248902	1.47671	0.224289	1	1	909	969.286	k__Bacteria;p__Firmicutes;c__Bacilli;o__Turicibacterales;f__Turicibacteraceae;g__Turicibacter;s__
New.ReferenceOTU605	1.47671	0.224289	1	1	39.1429	20.8571	k__Bacteria;p__Bacteroidetes;c__Bacteroidia;o__Bacteroidales;f__[Paraprevotellaceae];g__CF231;s__
180414	1.47479	0.224591	1	1	1.42857	0.857143	k__Bacteria;p__Firmicutes;c__Clostridia;o__Clostridiales;f__Lachnospiraceae;g__;s__
4308038	1.47347	0.224799	1	1	274.857	225.571	k__Bacteria;p__Bacteroidetes;c__Bacteroidia;o__Bacteroidales;f__Bacteroidaceae;g__;s__
806675	1.47347	0.224799	1	1	47	93.5714	k__Bacteria;p__Firmicutes;c__Clostridia;o__Clostridiales;f__Lachnospiraceae;g__Butyrivibrio;s__
842598	1.47347	0.224799	1	1	961.429	958.714	k__Archaea;p__Euryarchaeota;c__Methanobacteria;o__Methanobacteriales;f__Methanobacteriaceae;g__Methanobrevibacter;s__
821401	1.47347	0.224799	1	1	138.571	308.714	k__Bacteria;p__Firmicutes;c__Clostridia;o__Clostridiales;f__Lachnospiraceae;g__Butyrivibrio;s__
New.ReferenceOTU115	1.47347	0.224799	1	1	329.714	220.143	k__Bacteria;p__Bacteroidetes;c__Bacteroidia;o__Bacteroidales;f__S24-7;g__;s__
355503	1.46104	0.226765	1	1	0.142857	0.571429	k__Bacteria;p__Firmicutes;c__Clostridia;o__Clostridiales;f__;g__;s__
354882	1.46104	0.226765	1	1	0.142857	0.571429	k__Bacteria;p__Firmicutes;c__Clostridia;o__Clostridiales;f__;g__;s__
274754	1.46104	0.226765	1	1	0.142857	0.571429	k__Bacteria;p__Proteobacteria;c__Gammaproteobacteria;o__Enterobacteriales;f__Enterobacteriaceae
4326861	1.46104	0.226765	1	1	0.857143	0.142857	k__Bacteria;p__Firmicutes;c__Clostridia;o__Clostridiales;f__;g__;s__
573551	1.46104	0.226765	1	1	0.142857	0.714286	k__Bacteria;p__Firmicutes;c__Clostridia;o__Clostridiales;f__;g__;s__
319476	1.46104	0.226765	1	1	0.142857	0.571429	k__Bacteria;p__Firmicutes;c__Clostridia;o__Clostridiales;f__Lachnospiraceae;g__Blautia;s__
842941	1.46104	0.226765	1	1	0.571429	0.142857	k__Bacteria;p__Actinobacteria;c__Actinobacteria;o__Actinomycetales;f__Microbacteriaceae
353577	1.46104	0.226765	1	1	0.142857	0.571429	k__Bacteria;p__Firmicutes;c__Clostridia;o__Clostridiales;f__Lachnospiraceae
347466	1.46104	0.226765	1	1	0.142857	0.571429	k__Bacteria;p__Firmicutes;c__Clostridia;o__Clostridiales;f__Lachnospiraceae;g__;s__
4327763	1.46104	0.226765	1	1	0.142857	0.714286	k__Bacteria;p__Firmicutes;c__Clostridia;o__Clostridiales;f__Lachnospiraceae;g__;s__
188262	1.46104	0.226765	1	1	0.142857	0.571429	k__Bacteria;p__Firmicutes;c__Clostridia;o__Clostridiales;f__Lachnospiraceae;g__Roseburia;s__
337579	1.46104	0.226765	1	1	0.142857	0.571429	k__Bacteria;p__Firmicutes;c__Erysipelotrichi;o__Erysipelotrichales;f__Erysipelotrichaceae;g__Bulleidia;s__
334705	1.46104	0.226765	1	1	0.142857	0.857143	k__Bacteria;p__Firmicutes;c__Clostridia;o__Clostridiales;f__Ruminococcaceae;g__;s__
1579251	1.46104	0.226765	1	1	0.857143	0.142857	k__Bacteria;p__Firmicutes;c__Clostridia;o__Clostridiales;f__Ruminococcaceae;g__;s__
586759	1.46104	0.226765	1	1	0.142857	0.571429	k__Bacteria;p__Firmicutes;c__Clostridia;o__Clostridiales;f__Veillonellaceae;g__;s__
558599	1.46104	0.226765	1	1	0.142857	0.571429	k__Bacteria;p__Firmicutes;c__Clostridia;o__Clostridiales;f__Ruminococcaceae;g__;s__
109753	1.46104	0.226765	1	1	0.142857	0.571429	k__Bacteria;p__Firmicutes;c__Clostridia;o__Clostridiales;f__Ruminococcaceae;g__;s__
4414257	1.46104	0.226765	1	1	0.142857	0.571429	k__Bacteria;p__Firmicutes;c__Bacilli;o__Lactobacillales;f__Lactobacillaceae;g__Lactobacillus;s__
815207	1.46104	0.226765	1	1	0.142857	0.571429	k__Bacteria;p__Firmicutes;c__Clostridia;o__Clostridiales;f__Lachnospiraceae;g__Butyrivibrio;s__
773251	1.46104	0.226765	1	1	0.142857	1.14286	k__Bacteria;p__Firmicutes;c__Bacilli;o__Lactobacillales;f__Lactobacillaceae;g__Pediococcus;s__
304156	1.46104	0.226765	1	1	0.571429	0.142857	k__Bacteria;p__Firmicutes;c__Clostridia;o__Clostridiales;f__;g__;s__
333577	1.46104	0.226765	1	1	0.142857	0.714286	k__Bacteria;p__Firmicutes;c__Clostridia;o__Clostridiales;f__Lachnospiraceae;g__;s__
165266	1.46104	0.226765	1	1	0.142857	0.857143	k__Bacteria;p__Firmicutes;c__Clostridia;o__Clostridiales;f__Lachnospiraceae;g__;s__
519864	1.46104	0.226765	1	1	0.571429	0.142857	k__Bacteria;p__Firmicutes;c__Clostridia;o__Clostridiales;f__Ruminococcaceae;g__;s__
295145	1.46104	0.226765	1	1	0.142857	0.571429	k__Bacteria;p__Firmicutes;c__Clostridia;o__Clostridiales;f__Ruminococcaceae;g__;s__
586920	1.46104	0.226765	1	1	0.714286	0.142857	k__Bacteria;p__Firmicutes;c__Clostridia;o__Clostridiales;f__;g__;s__
4304967	1.46104	0.226765	1	1	0.142857	0.714286	k__Bacteria;p__Bacteroidetes;c__Bacteroidia;o__Bacteroidales;f__Prevotellaceae;g__Prevotella;s__
268361	1.46104	0.226765	1	1	0.142857	0.857143	k__Bacteria;p__Proteobacteria;c__Gammaproteobacteria;o__Pseudomonadales;f__Moraxellaceae;g__;s__
New.ReferenceOTU427	1.46104	0.226765	1	1	2.42857	0.142857	k__Bacteria;p__Proteobacteria;c__Gammaproteobacteria;o__Pseudomonadales;f__Moraxellaceae;g__Psychrobacter;s__
New.ReferenceOTU422	1.46104	0.226765	1	1	0.714286	0.142857	Unassigned
New.ReferenceOTU307	1.46104	0.226765	1	1	0.142857	0.571429	k__Bacteria;p__Firmicutes;c__Clostridia;o__Clostridiales;f__Ruminococcaceae;g__;s__
New.ReferenceOTU576	1.46104	0.226765	1	1	2.14286	0.142857	k__Bacteria;p__Firmicutes;c__Clostridia;o__Clostridiales;f__Ruminococcaceae;g__Oscillospira;s__
New.ReferenceOTU221	1.46104	0.226765	1	1	0.142857	4	k__Bacteria;p__Firmicutes;c__Clostridia;o__Clostridiales;f__Ruminococcaceae;g__;s__
351407	1.44991	0.228542	1	1	4.28571	5.57143	k__Bacteria;p__Bacteroidetes;c__Bacteroidia;o__Bacteroidales;f__Prevotellaceae;g__Prevotella;s__
169234	1.44991	0.228542	1	1	2.14286	3	k__Bacteria;p__Firmicutes;c__Clostridia;o__Clostridiales;f__;g__;s__
4386920	1.44991	0.228542	1	1	2	10.7143	k__Bacteria;p__Proteobacteria;c__Gammaproteobacteria;o__Pseudomonadales;f__Pseudomonadaceae;g__Pseudomonas;s__
210073	1.44089	0.229996	1	1	1.14286	0.285714	k__Bacteria;p__Firmicutes;c__Clostridia;o__Clostridiales;f__;g__;s__
515308	1.44089	0.229996	1	1	0.285714	1.28571	k__Bacteria;p__Firmicutes;c__Clostridia;o__Clostridiales;f__Ruminococcaceae;g__;s__
1538	1.44089	0.229996	1	1	0.571429	3.28571	k__Bacteria;p__Verrucomicrobia;c__Verruco-5;o__WCHB1-41;f__RFP12;g__;s__
297733	1.44089	0.229996	1	1	5.14286	0.428571	k__Bacteria;p__Firmicutes;c__Clostridia;o__Clostridiales
New.ReferenceOTU607	1.44089	0.229996	1	1	4.71429	0.857143	k__Bacteria;p__Bacteroidetes;c__Bacteroidia;o__Bacteroidales;f__Bacteroidaceae;g__;s__
New.ReferenceOTU196	1.44089	0.229996	1	1	0.285714	801.143	k__Bacteria;p__Firmicutes;c__Clostridia;o__Clostridiales;f__Clostridiaceae;g__Clostridium;s__
New.ReferenceOTU436	1.44089	0.229996	1	1	9.85714	0.714286	k__Bacteria;p__Firmicutes;c__Clostridia;o__Clostridiales;f__Clostridiaceae;g__Clostridium;s__
New.ReferenceOTU227	1.44089	0.229996	1	1	2.85714	0.285714	k__Bacteria;p__Verrucomicrobia;c__Verrucomicrobiae;o__Verrucomicrobiales;f__Verrucomicrobiaceae;g__Akkermansia;s__
249189	1.43607	0.230776	1	1	2.42857	14.5714	k__Bacteria;p__Firmicutes;c__Clostridia;o__Clostridiales;f__;g__;s__
293765	1.39934	0.236835	1	1	4.42857	1.14286	k__Bacteria;p__Firmicutes;c__Clostridia;o__Clostridiales;f__;g__;s__
301614	1.39286	0.237923	1	1	2.85714	18.1429	k__Bacteria;p__Cyanobacteria;c__4C0d-2;o__YS2;f__;g__;s__
131386	1.38644	0.239007	1	1	2.28571	4.57143	k__Bacteria;p__Firmicutes;c__Clostridia;o__Clostridiales;f__Lachnospiraceae;g__;s__
333341	1.38644	0.239007	1	1	3	2.71429	k__Bacteria;p__Firmicutes;c__Clostridia;o__Clostridiales;f__Lachnospiraceae;g__;s__
352647	1.36443	0.242771	1	1	1.71429	5	k__Bacteria;p__Firmicutes;c__Clostridia;o__Clostridiales;f__Ruminococcaceae;g__;s__
302835	1.36134	0.243305	1	1	39.1429	4.28571	k__Bacteria;p__Firmicutes;c__Clostridia;o__Clostridiales;f__Ruminococcaceae;g__;s__
295754	1.36134	0.243305	1	1	10	5	k__Bacteria;p__Firmicutes;c__Clostridia;o__Clostridiales;f__Lachnospiraceae;g__;s__
320915	1.35521	0.244369	1	1	10.1429	10.8571	k__Bacteria;p__Cyanobacteria;c__4C0d-2;o__YS2;f__;g__;s__
New.ReferenceOTU179	1.35521	0.244369	1	1	19.8571	10.1429	k__Bacteria;p__Bacteroidetes;c__Bacteroidia;o__Bacteroidales;f__Porphyromonadaceae;g__Parabacteroides;s__
185411	1.3545	0.244493	1	1	1.28571	0.285714	k__Bacteria;p__Firmicutes;c__Clostridia;o__Clostridiales;f__Lachnospiraceae;g__Roseburia;s__
45365	1.3545	0.244493	1	1	0.285714	0.714286	k__Bacteria;p__Firmicutes;c__Clostridia;o__Clostridiales;f__Clostridiaceae;g__Clostridium;s__
3409355	1.3545	0.244493	1	1	0.285714	0.714286	k__Bacteria;p__Firmicutes;c__Clostridia;o__Clostridiales;f__Lachnospiraceae;g__;s__
348641	1.3545	0.244493	1	1	0.285714	1.42857	k__Bacteria;p__Firmicutes;c__Clostridia;o__Clostridiales;f__Lachnospiraceae;g__;s__
13805	1.3545	0.244493	1	1	0.285714	0.714286	k__Bacteria;p__Firmicutes;c__Clostridia;o__Clostridiales;f__Veillonellaceae;g__Anaerovibrio;s__
New.ReferenceOTU102	1.3545	0.244493	1	1	9.14286	0.285714	Unassigned
350891	1.35217	0.2449	1	1	2.71429	6.57143	k__Bacteria;p__Firmicutes;c__Clostridia;o__Clostridiales;f__Ruminococcaceae;g__;s__
297628	1.35217	0.2449	1	1	3.28571	8.14286	k__Bacteria;p__Firmicutes;c__Clostridia;o__Clostridiales;f__;g__;s__
299398	1.35217	0.2449	1	1	3.14286	6.28571	k__Bacteria;p__Firmicutes;c__Clostridia;o__Clostridiales;f__Lachnospiraceae;g__;s__
522255	1.34914	0.245429	1	1	6.28571	11.2857	k__Bacteria;p__Firmicutes;c__Clostridia;o__Clostridiales;f__[Mogibacteriaceae];g__;s__
239562	1.34853	0.245536	1	1	15.5714	5	k__Bacteria;p__Firmicutes;c__Clostridia;o__Clostridiales;f__;g__;s__
4432463	1.34853	0.245536	1	1	33.5714	19.1429	k__Bacteria;p__Actinobacteria;c__Coriobacteriia;o__Coriobacteriales;f__Coriobacteriaceae;g__;s__
290241	1.34012	0.247013	1	1	48.8571	29.8571	k__Bacteria;p__Firmicutes;c__Clostridia;o__Clostridiales;f__Clostridiaceae;g__Clostridium
New.ReferenceOTU434	1.33714	0.247538	1	1	12.4286	9.28571	k__Bacteria;p__Firmicutes;c__Clostridia;o__Clostridiales;f__Ruminococcaceae;g__;s__
146564	1.33418	0.248063	1	1	19.7143	12.7143	k__Bacteria;p__Firmicutes;c__Clostridia;o__Clostridiales;f__;g__;s__
254446	1.32829	0.24911	1	1	16.5714	23.2857	k__Bacteria;p__Firmicutes;c__Clostridia;o__Clostridiales;f__Clostridiaceae
336518	1.32829	0.24911	1	1	35.7143	82.4286	k__Bacteria;p__Bacteroidetes;c__Bacteroidia;o__Bacteroidales;f__[Paraprevotellaceae];g__[Prevotella];s__
New.ReferenceOTU333	1.32829	0.24911	1	1	6.14286	76.4286	k__Bacteria;p__Bacteroidetes;c__Bacteroidia;o__Bacteroidales;f__[Paraprevotellaceae];g__CF231;s__
4299543	1.32536	0.249632	1	1	38.5714	56.4286	k__Bacteria;p__Firmicutes;c__Clostridia;o__Clostridiales;f__Ruminococcaceae;g__;s__
309285	1.32536	0.249632	1	1	32.7143	23.8571	k__Bacteria;p__Firmicutes;c__Clostridia;o__Clostridiales;f__Ruminococcaceae;g__;s__
568968	1.32536	0.249632	1	1	27.5714	11.7143	k__Bacteria;p__Firmicutes;c__Clostridia;o__Clostridiales;f__;g__;s__
198209	1.32536	0.249632	1	1	51.4286	80.5714	k__Bacteria;p__Firmicutes;c__Clostridia;o__Clostridiales;f__;g__;s__
520385	1.32536	0.249632	1	1	26.1429	18.8571	k__Bacteria;p__Firmicutes;c__Clostridia;o__Clostridiales;f__Ruminococcaceae;g__;s__
166099	1.32536	0.249632	1	1	21	24.4286	k__Bacteria;p__Firmicutes;c__Clostridia;o__Clostridiales;f__;g__;s__
New.ReferenceOTU131	1.32536	0.249632	1	1	13.2857	17.8571	k__Bacteria;p__Firmicutes;c__Clostridia;o__Clostridiales;f__Ruminococcaceae;g__;s__
New.ReferenceOTU598	1.32536	0.249632	1	1	14	47.4286	k__Bacteria;p__Firmicutes;c__Clostridia;o__Clostridiales;f__Clostridiaceae;g__;s__
338039	1.31226	0.251986	1	1	1.57143	1.71429	k__Bacteria;p__Firmicutes;c__Clostridia;o__Clostridiales;f__;g__;s__
322527	1.30906	0.252565	1	1	1	1.85714	k__Bacteria;p__Firmicutes;c__Clostridia;o__Clostridiales;f__Ruminococcaceae;g__Ruminococcus;s__
4340734	1.30612	0.253098	1	1	1.14286	0.714286	k__Bacteria;p__Firmicutes;c__Clostridia;o__Clostridiales;f__Lachnospiraceae;g__Anaerostipes;s__
266198	1.30587	0.253143	1	1	0.714286	1.71429	k__Bacteria;p__Tenericutes;c__Mollicutes;o__RF39;f__;g__;s__
New.ReferenceOTU232	1.30587	0.253143	1	1	1.71429	0.714286	k__Bacteria;p__Firmicutes;c__Clostridia;o__Clostridiales;f__Ruminococcaceae;g__;s__
330323	1.3	0.254213	1	1	0.428571	0.142857	k__Bacteria;p__Firmicutes;c__Clostridia;o__Clostridiales;f__Clostridiaceae;g__;s__
581287	1.3	0.254213	1	1	0.142857	0.428571	k__Bacteria;p__Actinobacteria;c__Coriobacteriia;o__Coriobacteriales;f__Coriobacteriaceae;g__Atopobium;s__
268683	1.3	0.254213	1	1	0.428571	0.142857	k__Bacteria;p__Bacteroidetes;c__Bacteroidia;o__Bacteroidales;f__Prevotellaceae;g__Prevotella;s__
137004	1.3	0.254213	1	1	0.428571	0.142857	k__Bacteria;p__Firmicutes;c__Clostridia;o__Clostridiales;f__Lachnospiraceae;g__Coprococcus;s__
3522002	1.3	0.254213	1	1	0.428571	0.142857	k__Bacteria;p__Firmicutes;c__Clostridia;o__Clostridiales;f__[Mogibacteriaceae];g__;s__
354476	1.3	0.254213	1	1	0.142857	0.428571	k__Bacteria;p__Firmicutes;c__Clostridia;o__Clostridiales;f__Ruminococcaceae;g__;s__
3408594	1.3	0.254213	1	1	0.428571	0.142857	k__Bacteria;p__Firmicutes;c__Clostridia;o__Clostridiales;f__;g__;s__
337013	1.3	0.254213	1	1	0.142857	0.428571	k__Bacteria;p__Firmicutes;c__Clostridia;o__Clostridiales;f__;g__;s__
746079	1.3	0.254213	1	1	0.142857	0.428571	k__Bacteria;p__Bacteroidetes;c__Bacteroidia;o__Bacteroidales;f__;g__;s__
2565100	1.3	0.254213	1	1	0.428571	0.142857	k__Bacteria;p__Firmicutes;c__Clostridia;o__Clostridiales;f__Lachnospiraceae;g__;s__
527238	1.3	0.254213	1	1	0.142857	0.428571	k__Bacteria;p__Firmicutes;c__Clostridia;o__Clostridiales;f__Ruminococcaceae;g__;s__
New.ReferenceOTU287	1.3	0.254213	1	1	0.428571	0.142857	k__Bacteria;p__Firmicutes;c__Clostridia;o__Clostridiales;f__Lachnospiraceae;g__Butyrivibrio;s__
294497	1.29545	0.255047	1	1	2	0.571429	k__Bacteria;p__Firmicutes;c__Clostridia;o__Clostridiales;f__Clostridiaceae;g__;s__
New.ReferenceOTU6	1.29545	0.255047	1	1	107.857	13.2857	k__Bacteria;p__Bacteroidetes;c__Bacteroidia;o__Bacteroidales;f__;g__;s__
New.ReferenceOTU295	1.29545	0.255047	1	1	0.428571	1.57143	k__Bacteria;p__Firmicutes;c__Clostridia;o__Clostridiales;f__Lachnospiraceae;g__Butyrivibrio;s__
New.ReferenceOTU99	1.29545	0.255047	1	1	79.4286	4.14286	k__Bacteria;p__Bacteroidetes;c__Bacteroidia;o__Bacteroidales;f__Bacteroidaceae;g__5-7N15;s__
New.ReferenceOTU126	1.29545	0.255047	1	1	2.42857	0.428571	k__Bacteria;p__Firmicutes;c__Clostridia;o__Clostridiales;f__Ruminococcaceae;g__;s__
New.ReferenceOTU17	1.29545	0.255047	1	1	4.42857	1.57143	k__Bacteria;p__Firmicutes;c__Clostridia;o__Clostridiales;f__Ruminococcaceae;g__Ruminococcus;s__
163857	1.29329	0.255443	1	1	0.714286	3	k__Bacteria;p__Proteobacteria;c__Gammaproteobacteria;o__Aeromonadales;f__Succinivibrionaceae;g__Succinivibrio;s__
4336744	1.29329	0.255443	1	1	5.42857	0.714286	k__Bacteria;p__Firmicutes;c__Erysipelotrichi;o__Erysipelotrichales;f__Erysipelotrichaceae;g__;s__
4378908	1.28842	0.256339	1	1	0.571429	1.42857	k__Bacteria;p__Firmicutes;c__Clostridia;o__Clostridiales;f__Ruminococcaceae;g__;s__
143811	1.28401	0.257156	1	1	1.57143	4.14286	k__Bacteria;p__Actinobacteria;c__Actinobacteria;o__Actinomycetales;f__Actinomycetaceae;g__;s__
New.ReferenceOTU451	1.27789	0.258292	1	1	45	174.143	k__Bacteria;p__Bacteroidetes;c__Bacteroidia;o__Bacteroidales;f__;g__;s__
264114	1.26883	0.259987	1	1	0.857143	2.28571	k__Bacteria;p__Firmicutes;c__Clostridia;o__Clostridiales;f__Ruminococcaceae;g__;s__
193969	1.26883	0.259987	1	1	3.28571	1	k__Bacteria;p__Firmicutes;c__Clostridia;o__Clostridiales;f__Lachnospiraceae;g__Coprococcus;s__
New.ReferenceOTU602	1.26286	0.261111	1	1	1.28571	12.1429	k__Bacteria;p__Firmicutes;c__Erysipelotrichi;o__Erysipelotrichales;f__Erysipelotrichaceae;g__Coprobacillus;s__
322906	1.25952	0.261743	1	1	0.428571	1.28571	k__Bacteria;p__Firmicutes;c__Clostridia;o__Clostridiales;f__;g__;s__
301192	1.25952	0.261743	1	1	0.285714	1.42857	k__Bacteria;p__Firmicutes;c__Clostridia;o__Clostridiales;f__Ruminococcaceae;g__;s__
4308666	1.25694	0.262231	1	1	3.14286	2.28571	k__Bacteria;p__Firmicutes;c__Clostridia;o__Clostridiales;f__Ruminococcaceae;g__;s__
613697	1.24817	0.263902	1	1	6	11	k__Bacteria;p__Tenericutes;c__Mollicutes;o__RF39;f__;g__;s__
4366525	1.24817	0.263902	1	1	10.4286	3.71429	k__Bacteria;p__Firmicutes;c__Clostridia;o__Clostridiales;f__Lachnospiraceae;g__Dorea;s__
4480176	1.23952	0.265563	1	1	4.71429	2.14286	k__Bacteria;p__Firmicutes;c__Clostridia;o__Clostridiales;f__;g__;s__
540055	1.23952	0.265563	1	1	13.4286	2.42857	k__Bacteria;p__Firmicutes;c__Clostridia;o__Clostridiales;f__Ruminococcaceae;g__;s__
4456066	1.23667	0.266114	1	1	2.57143	3.71429	k__Bacteria;p__Firmicutes;c__Clostridia;o__Clostridiales;f__;g__;s__
678813	1.22533	0.268317	1	1	0.428571	1.28571	k__Bacteria;p__Proteobacteria;c__Gammaproteobacteria;o__Xanthomonadales;f__Xanthomonadaceae;g__;s__
290322	1.22533	0.268317	1	1	0.428571	1.14286	k__Bacteria;p__Firmicutes;c__Clostridia;o__Clostridiales;f__Ruminococcaceae;g__;s__
652696	1.22258	0.268854	1	1	2.14286	3.42857	k__Bacteria;p__Actinobacteria;c__Actinobacteria;o__Bifidobacteriales;f__Bifidobacteriaceae;g__Bifidobacterium;s__
216010	1.22258	0.268854	1	1	6.14286	3.28571	k__Bacteria;p__Firmicutes;c__Clostridia;o__Clostridiales;f__[Mogibacteriaceae];g__;s__
New.ReferenceOTU170	1.22218	0.268933	1	1	0.428571	1.42857	k__Bacteria;p__Firmicutes;c__Clostridia;o__Clostridiales;f__Ruminococcaceae;g__;s__
New.ReferenceOTU435	1.22218	0.268933	1	1	1.57143	0.428571	k__Bacteria;p__Firmicutes;c__Clostridia;o__Clostridiales;f__Ruminococcaceae;g__Oscillospira;s__
New.ReferenceOTU625	1.21981	0.269399	1	1	2	12	k__Bacteria;p__Firmicutes;c__Clostridia;o__Clostridiales;f__;g__;s__
3869719	1.20882	0.271567	1	1	2.28571	6.57143	k__Bacteria;p__Firmicutes;c__Clostridia;o__Clostridiales;f__;g__;s__
142942	1.20882	0.271567	1	1	7.85714	19.4286	k__Bacteria;p__Firmicutes;c__Clostridia;o__Clostridiales;f__;g__;s__
3879458	1.20667	0.271992	1	1	4.14286	7.14286	k__Bacteria;p__Firmicutes;c__Bacilli;o__Lactobacillales;f__Lactobacillaceae;g__Lactobacillus;s__
535500	1.2061	0.272106	1	1	4.57143	10.5714	k__Bacteria;p__Firmicutes;c__Clostridia;o__Clostridiales;f__[Mogibacteriaceae];g__Mogibacterium;s__
New.ReferenceOTU217	1.2007	0.273181	1	1	14.2857	44	k__Bacteria;p__Firmicutes;c__Clostridia;o__Clostridiales;f__Ruminococcaceae
311684	1.19535	0.274252	1	1	4.28571	11.2857	k__Bacteria;p__Firmicutes;c__Clostridia;o__Clostridiales
New.ReferenceOTU157	1.19535	0.274252	1	1	3.71429	19.5714	k__Bacteria;p__Firmicutes;c__Clostridia;o__Clostridiales;f__Ruminococcaceae;g__Ruminococcus;s__
331532	1.19454	0.274415	1	1	2.57143	3	k__Bacteria;p__Firmicutes;c__Clostridia;o__Clostridiales;f__Ruminococcaceae;g__;s__
301740	1.1927	0.274786	1	1	13.2857	23.5714	k__Bacteria;p__Firmicutes;c__Erysipelotrichi;o__Erysipelotrichales;f__Erysipelotrichaceae;g__;s__
111098	1.1927	0.274786	1	1	12.5714	26.4286	k__Bacteria;p__Firmicutes;c__Clostridia;o__Clostridiales;f__Ruminococcaceae;g__;s__
New.ReferenceOTU310	1.1927	0.274786	1	1	17.8571	10.8571	k__Bacteria;p__Firmicutes;c__Clostridia;o__Clostridiales;f__Ruminococcaceae;g__;s__
4315790	1.19005	0.275319	1	1	99.2857	17.7143	k__Bacteria;p__Firmicutes;c__Clostridia;o__Clostridiales;f__Ruminococcaceae;g__;s__
349546	1.19005	0.275319	1	1	11.1429	26.7143	k__Bacteria;p__Firmicutes;c__Clostridia;o__Clostridiales;f__Lachnospiraceae;g__;s__
273960	1.19005	0.275319	1	1	8.42857	20.5714	k__Bacteria;p__Firmicutes;c__Clostridia;o__Clostridiales;f__;g__;s__
4348664	1.18742	0.27585	1	1	6.71429	19.7143	k__Bacteria;p__Bacteroidetes;c__Bacteroidia;o__Bacteroidales;f__Rikenellaceae;g__;s__
295344	1.18219	0.276911	1	1	57.4286	39.5714	k__Bacteria;p__Firmicutes;c__Clostridia;o__Clostridiales;f__Ruminococcaceae;g__Oscillospira;s__
808609	1.18219	0.276911	1	1	24.2857	70.8571	k__Bacteria;p__Firmicutes;c__Clostridia;o__Clostridiales;f__Ruminococcaceae;g__Ruminococcus;s__
296290	1.18219	0.276911	1	1	20.7143	90.7143	k__Bacteria;p__Firmicutes;c__Clostridia;o__Clostridiales;f__Lachnospiraceae;g__;s__
317908	1.18219	0.276911	1	1	21.4286	44	k__Bacteria;p__Firmicutes;c__Clostridia;o__Clostridiales;f__Ruminococcaceae;g__;s__
194151	1.17959	0.277439	1	1	175.143	211.143	k__Bacteria;p__Firmicutes;c__Clostridia;o__Clostridiales;f__;g__;s__
347529	1.17959	0.277439	1	1	2844.43	3417.43	k__Bacteria;p__Firmicutes;c__Bacilli;o__Turicibacterales;f__Turicibacteraceae;g__Turicibacter;s__
4302718	1.17959	0.277439	1	1	61.7143	82.4286	k__Bacteria;p__Firmicutes;c__Clostridia;o__Clostridiales;f__Ruminococcaceae;g__;s__
310786	1.17959	0.277439	1	1	572	1420.14	k__Bacteria;p__Firmicutes;c__Clostridia;o__Clostridiales;f__Ruminococcaceae;g__Ruminococcus;s__
153168	1.17959	0.277439	1	1	492.143	742.286	k__Archaea;p__Euryarchaeota;c__Methanobacteria;o__Methanobacteriales;f__Methanobacteriaceae;g__Methanobrevibacter;s__
New.ReferenceOTU143	1.17959	0.277439	1	1	30.2857	18.8571	k__Bacteria;p__Firmicutes;c__Clostridia;o__Clostridiales;f__;g__;s__
242046	1.16242	0.280965	1	1	1.85714	0.571429	k__Bacteria;p__Firmicutes;c__Clostridia;o__Clostridiales;f__;g__;s__
590911	1.15958	0.281552	1	1	2	1.28571	k__Bacteria;p__Bacteroidetes;c__Bacteroidia;o__Bacteroidales;f__;g__;s__
New.ReferenceOTU603	1.14561	0.28447	1	1	5.85714	1.28571	k__Bacteria;p__Bacteroidetes;c__Bacteroidia;o__Bacteroidales;f__Bacteroidaceae;g__;s__
New.ReferenceOTU87	1.14561	0.28447	1	1	0.857143	3.71429	k__Bacteria;p__Firmicutes;c__Bacilli;o__Turicibacterales;f__Turicibacteraceae;g__Turicibacter;s__
331227	1.14169	0.285296	1	1	0.428571	2	k__Bacteria;p__Firmicutes;c__Clostridia;o__Clostridiales;f__[Mogibacteriaceae];g__;s__
509083	1.14169	0.285296	1	1	0.428571	1.28571	k__Bacteria;p__Actinobacteria;c__Coriobacteriia;o__Coriobacteriales;f__Coriobacteriaceae;g__;s__
340473	1.1324	0.287263	1	1	0.571429	1.28571	k__Bacteria;p__Firmicutes;c__Clostridia;o__Clostridiales;f__;g__;s__
103975	1.12934	0.287915	1	1	4.85714	15.2857	k__Archaea;p__Euryarchaeota;c__Methanobacteria;o__Methanobacteriales;f__Methanobacteriaceae;g__Methanobrevibacter;s__
260536	1.12934	0.287915	1	1	1.42857	3.57143	k__Bacteria;p__Tenericutes;c__Mollicutes;o__RF39;f__;g__;s__
590263	1.12934	0.287915	1	1	1.85714	3.85714	k__Bacteria;p__Firmicutes;c__Clostridia;o__Clostridiales;f__Lachnospiraceae;g__Butyrivibrio;s__
New.ReferenceOTU81	1.12934	0.287915	1	1	84.5714	18.4286	k__Bacteria;p__Bacteroidetes;c__Bacteroidia;o__Bacteroidales;f__;g__;s__
860192	1.10565	0.29303	1	1	1.42857	4.85714	k__Bacteria;p__Firmicutes;c__Erysipelotrichi;o__Erysipelotrichales;f__Erysipelotrichaceae;g__Coprobacillus;s__
291630	1.10565	0.29303	1	1	3.28571	21.5714	k__Bacteria;p__Firmicutes;c__Clostridia;o__Clostridiales;f__Ruminococcaceae;g__;s__
564267	1.10544	0.293075	1	1	0.571429	1	k__Bacteria;p__Firmicutes;c__Clostridia;o__Clostridiales;f__Ruminococcaceae;g__;s__
298486	1.0974	0.294837	1	1	0.714286	0.285714	k__Bacteria;p__Firmicutes;c__Clostridia;o__Clostridiales;f__;g__;s__
2136916	1.0974	0.294837	1	1	0.714286	0.285714	k__Bacteria;p__Lentisphaerae;c__[Lentisphaeria];o__Victivallales;f__Victivallaceae;g__;s__
321214	1.0974	0.294837	1	1	0.285714	0.714286	k__Bacteria;p__Firmicutes;c__Clostridia;o__Clostridiales;f__Lachnospiraceae;g__;s__
2456812	1.0974	0.294837	1	1	0.428571	1.14286	k__Bacteria;p__Bacteroidetes;c__Bacteroidia;o__Bacteroidales;f__Prevotellaceae;g__Prevotella;s__
14152	1.09546	0.295265	1	1	14.8571	28.8571	k__Bacteria;p__Firmicutes;c__Clostridia;o__Clostridiales;f__[Mogibacteriaceae];g__;s__
534988	1.08601	0.297357	1	1	0.285714	0.857143	k__Bacteria;p__Firmicutes;c__Clostridia;o__Clostridiales;f__[Mogibacteriaceae];g__;s__
314586	1.08601	0.297357	1	1	4.71429	0.285714	k__Bacteria;p__Firmicutes;c__Clostridia;o__Clostridiales;f__Ruminococcaceae;g__;s__
251970	1.08601	0.297357	1	1	0.285714	0.714286	k__Bacteria;p__Firmicutes;c__Clostridia;o__Clostridiales;f__Ruminococcaceae;g__;s__
296385	1.08601	0.297357	1	1	0.285714	1.57143	k__Bacteria;p__Firmicutes;c__Erysipelotrichi;o__Erysipelotrichales;f__Erysipelotrichaceae;g__L7A_E11;s__
4450010	1.08601	0.297357	1	1	0.285714	0.714286	k__Bacteria;p__Firmicutes;c__Clostridia;o__Clostridiales;f__Lachnospiraceae;g__;s__
320957	1.08601	0.297357	1	1	0.285714	3	k__Bacteria;p__Firmicutes;c__Clostridia;o__Clostridiales;f__Ruminococcaceae;g__;s__
329390	1.08601	0.297357	1	1	0.571429	1.57143	k__Bacteria;p__Firmicutes;c__Clostridia;o__Clostridiales;f__Ruminococcaceae;g__;s__
176468	1.08601	0.297357	1	1	0.285714	1	k__Bacteria;p__Proteobacteria;c__Gammaproteobacteria;o__Enterobacteriales;f__Enterobacteriaceae;g__Enterobacter
269726	1.08601	0.297357	1	1	6.57143	0.428571	k__Bacteria;p__Bacteroidetes;c__Bacteroidia;o__Bacteroidales;f__S24-7;g__;s__
330352	1.08601	0.297357	1	1	0.285714	0.714286	k__Bacteria;p__Firmicutes;c__Clostridia;o__Clostridiales;f__Lachnospiraceae;g__;s__
303843	1.08601	0.297357	1	1	20.2857	3.57143	k__Bacteria;p__Firmicutes;c__Clostridia;o__Clostridiales;f__Clostridiaceae;g__Clostridium;s__
335546	1.08601	0.297357	1	1	0.285714	0.857143	k__Bacteria;p__Firmicutes;c__Clostridia;o__Clostridiales;f__Lachnospiraceae
102049	1.08601	0.297357	1	1	0.285714	0.714286	k__Bacteria;p__Actinobacteria;c__Actinobacteria;o__Bifidobacteriales;f__Bifidobacteriaceae;g__Bifidobacterium;s__
New.ReferenceOTU323	1.08601	0.297357	1	1	0.857143	0.285714	k__Bacteria;p__Bacteroidetes;c__Bacteroidia;o__Bacteroidales;f__S24-7;g__;s__
New.ReferenceOTU321	1.08601	0.297357	1	1	0.285714	2.85714	k__Bacteria;p__Actinobacteria;c__Coriobacteriia;o__Coriobacteriales;f__Coriobacteriaceae;g__;s__
New.ReferenceOTU386	1.08601	0.297357	1	1	0.285714	0.714286	k__Bacteria;p__Tenericutes;c__Mollicutes;o__RF39;f__;g__;s__
New.ReferenceOTU548	1.08601	0.297357	1	1	1.14286	0.571429	k__Bacteria;p__Firmicutes;c__Clostridia;o__Clostridiales;f__Lachnospiraceae;g__;s__
582088	1.08333	0.297953	1	1	0.571429	0.285714	k__Bacteria;p__Bacteroidetes;c__Bacteroidia;o__Bacteroidales;f__Prevotellaceae;g__Prevotella;s__
314328	1.08298	0.298032	1	1	2.85714	1.57143	k__Bacteria;p__Bacteroidetes;c__Bacteroidia;o__Bacteroidales;f__;g__;s__
263252	1.08298	0.298032	1	1	3	1.85714	k__Bacteria;p__Firmicutes;c__Clostridia;o__Clostridiales;f__Ruminococcaceae;g__;s__
314008	1.08298	0.298032	1	1	4.71429	4.28571	k__Bacteria;p__Firmicutes;c__Clostridia;o__Clostridiales;f__Ruminococcaceae;g__;s__
333348	1.08298	0.298032	1	1	2	3	k__Bacteria;p__Firmicutes;c__Clostridia;o__Clostridiales;f__Ruminococcaceae;g__;s__
4389066	1.08227	0.298191	1	1	1.57143	0.428571	k__Bacteria;p__Firmicutes;c__Clostridia;o__Clostridiales;f__Clostridiaceae
2421587	1.08227	0.298191	1	1	14.1429	61.8571	k__Bacteria;p__Actinobacteria;c__Actinobacteria;o__Actinomycetales;f__Micrococcaceae;g__Arthrobacter;s__
209059	1.08227	0.298191	1	1	1.28571	8.85714	k__Bacteria;p__Firmicutes;c__Clostridia;o__Clostridiales;f__;g__;s__
269890	1.08227	0.298191	1	1	0.571429	1.71429	k__Bacteria;p__Proteobacteria;c__Deltaproteobacteria;o__Desulfovibrionales;f__Desulfovibrionaceae;g__Desulfovibrio;s__
New.ReferenceOTU579	1.08227	0.298191	1	1	20.4286	10.1429	k__Bacteria;p__Bacteroidetes;c__Bacteroidia;o__Bacteroidales;f__;g__;s__
New.ReferenceOTU588	1.08227	0.298191	1	1	6.14286	1.71429	k__Bacteria;p__Firmicutes;c__Clostridia;o__Clostridiales;f__Lachnospiraceae;g__Coprococcus;s__
New.ReferenceOTU578	1.08227	0.298191	1	1	25	2.57143	k__Bacteria;p__Bacteroidetes;c__Bacteroidia;o__Bacteroidales;f__;g__;s__
New.ReferenceOTU279	1.08227	0.298191	1	1	461.286	36.8571	k__Bacteria;p__Firmicutes;c__Clostridia;o__Clostridiales;f__Clostridiaceae;g__Clostridium;s__
292180	1.08052	0.298581	1	1	2.14286	18	k__Bacteria;p__Verrucomicrobia;c__Verruco-5;o__WCHB1-41;f__RFP12;g__;s__
191108	1.08052	0.298581	1	1	21.7143	18.2857	k__Bacteria;p__Firmicutes;c__Clostridia;o__Clostridiales;f__;g__;s__
291844	1.08052	0.298581	1	1	7.71429	7.14286	k__Bacteria;p__Firmicutes;c__Clostridia;o__Clostridiales;f__Peptostreptococcaceae;g__;s__
4327501	1.07807	0.29913	1	1	3.85714	11.7143	k__Bacteria;p__Proteobacteria;c__Gammaproteobacteria;o__Pseudomonadales;f__Pseudomonadaceae;g__Pseudomonas;s__
268730	1.06838	0.301312	1	1	8.14286	14.8571	k__Bacteria;p__Firmicutes;c__Clostridia;o__Clostridiales;f__;g__;s__
72820	1.06838	0.301312	1	1	313.429	171.857	k__Bacteria;p__Actinobacteria;c__Actinobacteria;o__Bifidobacteriales;f__Bifidobacteriaceae;g__Bifidobacterium;s__
526114	1.06598	0.301854	1	1	3.14286	4.57143	k__Bacteria;p__Firmicutes;c__Erysipelotrichi;o__Erysipelotrichales;f__Erysipelotrichaceae;g__;s__
334096	1.06598	0.301854	1	1	3.57143	7.57143	k__Bacteria;p__Firmicutes;c__Clostridia;o__Clostridiales;f__Lachnospiraceae;g__;s__
4334755	1.06122	0.302936	1	1	14.1429	5.71429	k__Bacteria;p__Firmicutes;c__Clostridia;o__Clostridiales;f__;g__;s__
977628	1.05886	0.303475	1	1	14.2857	14.4286	k__Bacteria;p__Tenericutes;c__Mollicutes;o__RF39;f__;g__;s__
178738	1.05886	0.303475	1	1	12.4286	15	k__Bacteria;p__Firmicutes;c__Clostridia;o__Clostridiales;f__Clostridiaceae;g__;s__
260703	1.05787	0.303702	1	1	0.714286	2.57143	k__Bacteria;p__Firmicutes;c__Clostridia;o__Clostridiales;f__Ruminococcaceae;g__;s__
4297831	1.05519	0.304314	1	1	1.42857	2.14286	k__Bacteria;p__Firmicutes;c__Clostridia;o__Clostridiales;f__;g__;s__
291784	1.05254	0.304924	1	1	2	0.714286	k__Bacteria;p__Firmicutes;c__Clostridia;o__Clostridiales;f__Lachnospiraceae;g__Dorea;s__
4295783	1.05183	0.305085	1	1	8.71429	21.4286	k__Bacteria;p__Firmicutes;c__Clostridia;o__Clostridiales;f__Ruminococcaceae;g__;s__
New.ReferenceOTU559	1.04989	0.305532	1	1	3.28571	19	k__Bacteria;p__Firmicutes;c__Clostridia;o__Clostridiales;f__Ruminococcaceae;g__Ruminococcus;s__bromii
289706	1.04951	0.30562	1	1	38.5714	20.4286	k__Bacteria;p__Firmicutes;c__Clostridia;o__Clostridiales;f__Lachnospiraceae;g__;s__
New.ReferenceOTU125	1.04951	0.30562	1	1	22	31.1429	k__Bacteria;p__Firmicutes;c__Erysipelotrichi;o__Erysipelotrichales;f__Erysipelotrichaceae;g__;s__
471180	1.0472	0.306153	1	1	160	261.429	k__Bacteria;p__Actinobacteria;c__Actinobacteria;o__Bifidobacteriales;f__Bifidobacteriaceae;g__Bifidobacterium;s__
16649	1.0292	0.310346	1	1	0.714286	1.14286	k__Bacteria;p__Firmicutes;c__Clostridia;o__Clostridiales;f__Ruminococcaceae;g__;s__
2230984	1.01916	0.312717	1	1	1.71429	1.85714	k__Bacteria;p__Firmicutes;c__Clostridia;o__Clostridiales;f__Veillonellaceae;g__Succiniclasticum;s__
New.ReferenceOTU213	1.01916	0.312717	1	1	13.8571	19.4286	k__Bacteria;p__Firmicutes;c__Clostridia;o__Clostridiales;f__Ruminococcaceae;g__;s__
New.ReferenceOTU468	1.00688	0.31565	1	1	1.57143	6.14286	k__Bacteria;p__Proteobacteria;c__Deltaproteobacteria;o__Desulfovibrionales;f__Desulfovibrionaceae;g__;s__
514028	1.00446	0.316233	1	1	2.71429	7.14286	k__Bacteria;p__Firmicutes;c__Clostridia;o__Clostridiales;f__Ruminococcaceae;g__Ruminococcus;s__
4401692	1.00275	0.316645	1	1	0.857143	0.428571	k__Bacteria;p__Firmicutes;c__Bacilli;o__Bacillales;f__Bacillaceae;g__Bacillus;s__
591118	1.00206	0.316814	1	1	2.42857	1.42857	k__Bacteria;p__Firmicutes;c__Clostridia;o__Clostridiales;f__Lachnospiraceae;g__;s__
205118	1	0.317311	1	1	0	0.571429	k__Bacteria;p__Bacteroidetes;c__Bacteroidia;o__Bacteroidales;f__RF16;g__;s__
295854	1	0.317311	1	1	0.285714	0	k__Bacteria;p__Firmicutes;c__Clostridia;o__Clostridiales;f__Lachnospiraceae;g__;s__
295856	1	0.317311	1	1	0.428571	0	k__Bacteria;p__Firmicutes;c__Clostridia;o__Clostridiales;f__Ruminococcaceae;g__;s__
211555	1	0.317311	1	1	0.285714	0	k__Bacteria;p__Proteobacteria;c__Alphaproteobacteria;o__Ellin329;f__;g__;s__
258946	1	0.317311	1	1	0.142857	0	k__Bacteria;p__Firmicutes;c__Clostridia;o__Clostridiales;f__Ruminococcaceae;g__Oscillospira;s__
530629	1	0.317311	1	1	0.285714	0	k__Bacteria;p__Firmicutes;c__Clostridia;o__Clostridiales;f__Lachnospiraceae;g__;s__
183224	1	0.317311	1	1	0.285714	0	k__Bacteria;p__Firmicutes;c__Clostridia;o__Clostridiales;f__Lachnospiraceae;g__;s__
3330580	1	0.317311	1	1	0	0.142857	k__Bacteria;p__Proteobacteria;c__Gammaproteobacteria;o__Xanthomonadales;f__Xanthomonadaceae;g__;s__
209449	1	0.317311	1	1	0.428571	0	k__Bacteria;p__Firmicutes;c__Clostridia;o__Clostridiales;f__Veillonellaceae;g__Succiniclasticum;s__
349658	1	0.317311	1	1	0	0.142857	k__Bacteria;p__Verrucomicrobia;c__Verruco-5;o__WCHB1-41;f__RFP12;g__;s__
2254348	1	0.317311	1	1	0.285714	0	k__Bacteria;p__Proteobacteria;c__Alphaproteobacteria;o__Rhizobiales;f__Methylobacteriaceae;g__;s__
351960	1	0.317311	1	1	0	0.285714	k__Bacteria;p__Firmicutes;c__Clostridia;o__Clostridiales;f__Ruminococcaceae;g__Ruminococcus;s__
167878	1	0.317311	1	1	0	0.428571	k__Bacteria;p__Gemmatimonadetes;c__Gemmatimonadetes;o__Gemmatimonadales;f__;g__;s__
302746	1	0.317311	1	1	0	0.142857	k__Bacteria;p__Firmicutes;c__Clostridia;o__Clostridiales;f__Lachnospiraceae;g__;s__
365634	1	0.317311	1	1	0.142857	0	k__Bacteria;p__Firmicutes;c__Clostridia;o__Clostridiales;f__Lachnospiraceae;g__Roseburia;s__
826597	1	0.317311	1	1	0.142857	0	k__Bacteria;p__Actinobacteria;c__Actinobacteria;o__Actinomycetales;f__Kineosporiaceae;g__Kineosporia;s__
566976	1	0.317311	1	1	0	0.285714	k__Bacteria;p__Proteobacteria;c__Gammaproteobacteria;o__Enterobacteriales;f__Enterobacteriaceae;g__;s__
188199	1	0.317311	1	1	0.142857	0	k__Bacteria;p__Firmicutes;c__Clostridia;o__Clostridiales;f__Lachnospiraceae;g__Blautia;s__
157012	1	0.317311	1	1	0.428571	0	k__Bacteria;p__Firmicutes;c__Clostridia;o__Clostridiales;f__;g__;s__
587336	1	0.317311	1	1	0.285714	0	k__Bacteria;p__Firmicutes;c__Clostridia;o__Clostridiales;f__Lachnospiraceae;g__;s__
4337815	1	0.317311	1	1	281.714	0	k__Bacteria;p__Firmicutes;c__Clostridia;o__Clostridiales;f__Clostridiaceae;g__;s__
269833	1	0.317311	1	1	0	0.142857	k__Bacteria;p__Firmicutes;c__Clostridia;o__Clostridiales;f__Ruminococcaceae;g__Ruminococcus;s__flavefaciens
4320428	1	0.317311	1	1	0	0.571429	k__Bacteria;p__Acidobacteria;c__Solibacteres;o__Solibacterales;f__;g__;s__
103074	1	0.317311	1	1	0	0.285714	k__Bacteria;p__Bacteroidetes;c__Bacteroidia;o__Bacteroidales;f__;g__;s__
1144378	1	0.317311	1	1	0	0.285714	k__Bacteria;p__Proteobacteria;c__Alphaproteobacteria;o__Sphingomonadales;f__Sphingomonadaceae;g__Sphingomonas;s__
4380191	1	0.317311	1	1	0.285714	0	k__Bacteria;p__Firmicutes;c__Clostridia;o__Clostridiales;f__Lachnospiraceae;g__Roseburia
4376318	1	0.317311	1	1	0.285714	0	k__Bacteria;p__Proteobacteria;c__Alphaproteobacteria;o__Rhodobacterales;f__Rhodobacteraceae
4424063	1	0.317311	1	1	0.285714	0	k__Bacteria;p__Firmicutes;c__Clostridia;o__Clostridiales
526376	1	0.317311	1	1	0	0.142857	k__Bacteria;p__Firmicutes;c__Erysipelotrichi;o__Erysipelotrichales;f__Erysipelotrichaceae;g__;s__
2426688	1	0.317311	1	1	0	1	k__Bacteria;p__Proteobacteria;c__Gammaproteobacteria;o__Enterobacteriales;f__Enterobacteriaceae;g__;s__
4343627	1	0.317311	1	1	0.285714	0	k__Bacteria;p__Bacteroidetes;c__Bacteroidia;o__Bacteroidales;f__Bacteroidaceae;g__Bacteroides;s__fragilis
821906	1	0.317311	1	1	0	0.571429	k__Bacteria;p__Bacteroidetes;c__Bacteroidia;o__Bacteroidales;f__Prevotellaceae;g__Prevotella;s__
4360679	1	0.317311	1	1	0	0.285714	k__Bacteria;p__Chlamydiae;c__Chlamydiia;o__Chlamydiales;f__Parachlamydiaceae;g__Parachlamydia
4362819	1	0.317311	1	1	0.285714	0	k__Bacteria;p__Actinobacteria;c__Actinobacteria;o__Actinomycetales;f__Nocardioidaceae;g__;s__
584895	1	0.317311	1	1	0	0.142857	k__Bacteria;p__Firmicutes;c__Clostridia;o__Clostridiales;f__[Mogibacteriaceae];g__;s__
195115	1	0.317311	1	1	0.142857	0	k__Bacteria;p__Firmicutes;c__Clostridia;o__Clostridiales;f__Lachnospiraceae;g__;s__
109402	1	0.317311	1	1	0	0.285714	k__Bacteria;p__Bacteroidetes;c__Bacteroidia;o__Bacteroidales;f__;g__;s__
3876673	1	0.317311	1	1	0.285714	0	k__Bacteria;p__Firmicutes;c__Clostridia;o__Clostridiales;f__Clostridiaceae;g__;s__
653954	1	0.317311	1	1	0	0.285714	k__Bacteria;p__Firmicutes;c__Clostridia;o__Clostridiales;f__Lachnospiraceae;g__;s__
266632	1	0.317311	1	1	1.85714	0	k__Bacteria;p__Proteobacteria;c__Gammaproteobacteria;o__Pseudomonadales;f__Moraxellaceae;g__Psychrobacter;s__
185281	1	0.317311	1	1	0	0.142857	k__Bacteria;p__Firmicutes;c__Clostridia;o__Clostridiales;f__Lachnospiraceae;g__Dorea;s__
235003	1	0.317311	1	1	0.142857	0	k__Bacteria;p__Proteobacteria;c__Gammaproteobacteria;o__Pseudomonadales;f__Moraxellaceae;g__Psychrobacter
929901	1	0.317311	1	1	0	0.285714	k__Bacteria;p__Actinobacteria;c__Actinobacteria;o__Actinomycetales;f__Micrococcaceae;g__;s__
809192	1	0.317311	1	1	0	0.285714	k__Bacteria;p__Actinobacteria;c__Actinobacteria;o__Actinomycetales;f__Dermabacteraceae;g__Brachybacterium;s__conglomeratum
4245392	1	0.317311	1	1	0.285714	0	k__Bacteria;p__Proteobacteria;c__Alphaproteobacteria;o__Rhodobacterales;f__Rhodobacteraceae
307820	1	0.317311	1	1	0	0.142857	k__Bacteria;p__Firmicutes;c__Clostridia;o__Clostridiales;f__Ruminococcaceae;g__Ruminococcus;s__flavefaciens
337468	1	0.317311	1	1	0	0.285714	k__Bacteria;p__Firmicutes;c__Clostridia;o__Clostridiales;f__Ruminococcaceae;g__Oscillospira;s__
4301525	1	0.317311	1	1	0	0.142857	k__Bacteria;p__Proteobacteria;c__Alphaproteobacteria;o__Sphingomonadales;f__Sphingomonadaceae;g__Kaistobacter;s__
975918	1	0.317311	1	1	0	0.714286	k__Bacteria;p__Firmicutes;c__Bacilli;o__Lactobacillales;f__Lactobacillaceae;g__Lactobacillus;s__
4424239	1	0.317311	1	1	0	0.285714	k__Bacteria;p__Firmicutes;c__Bacilli;o__Lactobacillales;f__Streptococcaceae;g__Streptococcus;s__
582169	1	0.317311	1	1	0	0.571429	k__Bacteria;p__Firmicutes;c__Erysipelotrichi;o__Erysipelotrichales;f__Erysipelotrichaceae;g__Bulleidia;s__
710275	1	0.317311	1	1	0	0.428571	k__Bacteria;p__Proteobacteria;c__Gammaproteobacteria;o__Pseudomonadales;f__Moraxellaceae;g__Acinetobacter;s__
2251909	1	0.317311	1	1	0.285714	0	k__Bacteria;p__Firmicutes;c__Clostridia;o__Clostridiales;f__Peptostreptococcaceae;g__;s__
2251904	1	0.317311	1	1	0	0.285714	k__Bacteria;p__Proteobacteria;c__Gammaproteobacteria;o__Enterobacteriales;f__Enterobacteriaceae;g__;s__
4386507	1	0.317311	1	1	0.571429	0	k__Bacteria;p__Bacteroidetes;c__Bacteroidia;o__Bacteroidales;f__Bacteroidaceae;g__Bacteroides;s__fragilis
579901	1	0.317311	1	1	0	0.285714	k__Bacteria;p__Bacteroidetes;c__Bacteroidia;o__Bacteroidales;f__Prevotellaceae;g__Prevotella;s__
362846	1	0.317311	1	1	0.142857	0	k__Bacteria;p__Firmicutes;c__Clostridia;o__Clostridiales;f__Lachnospiraceae;g__Roseburia;s__
1072784	1	0.317311	1	1	0	0.142857	k__Bacteria;p__Actinobacteria;c__Actinobacteria;o__Actinomycetales;f__Microbacteriaceae
313650	1	0.317311	1	1	0	0.285714	k__Bacteria;p__Bacteroidetes;c__Bacteroidia;o__Bacteroidales;f__S24-7;g__;s__
4318989	1	0.317311	1	1	0.285714	0	k__Bacteria;p__Proteobacteria;c__Gammaproteobacteria;o__Pseudomonadales;f__Pseudomonadaceae;g__Pseudomonas;s__
855968	1	0.317311	1	1	0	0.285714	k__Bacteria;p__Proteobacteria;c__Deltaproteobacteria;o__Myxococcales;f__Cystobacterineae;g__;s__
4344055	1	0.317311	1	1	0	0.285714	k__Bacteria;p__Proteobacteria;c__Alphaproteobacteria;o__Rhodospirillales;f__Acetobacteraceae;g__;s__
328936	1	0.317311	1	1	1.28571	0	k__Bacteria;p__Bacteroidetes;c__Bacteroidia;o__Bacteroidales;f__Prevotellaceae;g__Prevotella;s__copri
101672	1	0.317311	1	1	0	0.428571	k__Bacteria;p__Firmicutes;c__Clostridia;o__Clostridiales;f__Christensenellaceae;g__;s__
153084	1	0.317311	1	1	0.285714	0	k__Bacteria;p__Proteobacteria;c__Betaproteobacteria;o__Burkholderiales;f__Comamonadaceae
810959	1	0.317311	1	1	0	0.428571	k__Bacteria;p__Actinobacteria;c__Actinobacteria;o__Actinomycetales;f__Intrasporangiaceae;g__Janibacter;s__
4380971	1	0.317311	1	1	0.714286	0	k__Bacteria;p__Firmicutes;c__Clostridia;o__Clostridiales;f__Clostridiaceae;g__Clostridium;s__
4396250	1	0.317311	1	1	0.142857	0	k__Bacteria;p__Firmicutes;c__Clostridia;o__Clostridiales;f__Ruminococcaceae;g__;s__
317004	1	0.317311	1	1	0	0.142857	k__Bacteria;p__Firmicutes;c__Clostridia;o__Clostridiales;f__;g__;s__
4425634	1	0.317311	1	1	0	0.428571	k__Bacteria;p__Proteobacteria;c__Gammaproteobacteria;o__Pseudomonadales;f__Moraxellaceae;g__Acinetobacter;s__
311521	1	0.317311	1	1	0.142857	0	k__Bacteria;p__Firmicutes;c__Clostridia;o__Clostridiales;f__Lachnospiraceae;g__Blautia;s__
227962	1	0.317311	1	1	0	0.428571	k__Bacteria;p__Bacteroidetes;c__Flavobacteriia;o__Flavobacteriales;f__Flavobacteriaceae;g__Flavobacterium;s__
4307265	1	0.317311	1	1	0.285714	0	k__Bacteria;p__Firmicutes;c__Clostridia;o__Clostridiales;f__Lachnospiraceae;g__Coprococcus;s__
528266	1	0.317311	1	1	0.571429	0	k__Bacteria;p__Firmicutes;c__Clostridia;o__Clostridiales;f__Lachnospiraceae;g__;s__
269346	1	0.317311	1	1	0	0.428571	k__Bacteria;p__Firmicutes;c__Clostridia;o__Clostridiales;f__;g__;s__
825201	1	0.317311	1	1	0.285714	0	k__Bacteria;p__Firmicutes;c__Clostridia;o__Clostridiales;f__Lachnospiraceae;g__Coprococcus;s__
153982	1	0.317311	1	1	0	0.285714	k__Bacteria;p__Proteobacteria;c__Alphaproteobacteria;o__Rhizobiales;f__Phyllobacteriaceae;g__Mesorhizobium;s__
1896700	1	0.317311	1	1	0.142857	0	k__Bacteria;p__Firmicutes;c__Clostridia;o__Clostridiales;f__Clostridiaceae
525156	1	0.317311	1	1	0.285714	0	k__Bacteria;p__Tenericutes;c__Mollicutes;o__RF39;f__;g__;s__
25461	1	0.317311	1	1	0	0.142857	k__Bacteria;p__Firmicutes;c__Clostridia;o__Clostridiales;f__Ruminococcaceae;g__;s__
519970	1	0.317311	1	1	0.142857	0	k__Bacteria;p__Firmicutes;c__Clostridia;o__Clostridiales;f__Lachnospiraceae;g__;s__
269360	1	0.317311	1	1	0.142857	0	k__Bacteria;p__Firmicutes;c__Clostridia;o__Clostridiales;f__Ruminococcaceae;g__;s__
3855886	1	0.317311	1	1	0.714286	0	k__Bacteria;p__Firmicutes;c__Clostridia;o__Clostridiales;f__Lachnospiraceae;g__;s__
276183	1	0.317311	1	1	0.142857	0	k__Bacteria;p__Firmicutes;c__Bacilli;o__Lactobacillales;f__Carnobacteriaceae;g__Carnobacterium;s__
1001564	1	0.317311	1	1	0	8.85714	k__Bacteria;p__Firmicutes;c__Bacilli;o__Bacillales;f__Paenibacillaceae;g__Paenibacillus;s__
205434	1	0.317311	1	1	0.285714	0	k__Bacteria;p__Proteobacteria;c__Alphaproteobacteria;o__Ellin329;f__;g__;s__
510286	1	0.317311	1	1	0.285714	0	k__Bacteria;p__Firmicutes;c__Clostridia;o__Clostridiales;f__Lachnospiraceae;g__;s__
14125	1	0.317311	1	1	0.428571	0	k__Bacteria;p__Firmicutes;c__Clostridia;o__Clostridiales;f__Lachnospiraceae;g__Epulopiscium;s__
1105247	1	0.317311	1	1	0	0.428571	k__Bacteria;p__Proteobacteria;c__Alphaproteobacteria;o__Rickettsiales;f__;g__;s__
847142	1	0.317311	1	1	0	0.285714	k__Bacteria;p__Firmicutes;c__Clostridia;o__Clostridiales;f__Clostridiaceae;g__Clostridium;s__
775976	1	0.317311	1	1	0.285714	0	k__Bacteria;p__Firmicutes;c__Clostridia;o__Clostridiales;f__Ruminococcaceae;g__Ruminococcus;s__
2160433	1	0.317311	1	1	0	0.285714	k__Bacteria;p__Proteobacteria;c__Alphaproteobacteria;o__Rhizobiales;f__Hyphomicrobiaceae;g__Devosia;s__
1027904	1	0.317311	1	1	0	0.285714	k__Bacteria;p__Firmicutes;c__Bacilli;o__Bacillales;f__Staphylococcaceae
873747	1	0.317311	1	1	0	0.285714	k__Bacteria;p__Bacteroidetes;c__Flavobacteriia;o__Flavobacteriales;f__Flavobacteriaceae;g__Flavobacterium;s__
4415689	1	0.317311	1	1	0.285714	0	k__Bacteria;p__Actinobacteria;c__Actinobacteria;o__Actinomycetales;f__Dermabacteraceae;g__Brachybacterium;s__
4305815	1	0.317311	1	1	0.285714	0	k__Bacteria;p__Firmicutes;c__Bacilli;o__Lactobacillales;f__Streptococcaceae;g__Streptococcus;s__
175642	1	0.317311	1	1	0	0.285714	k__Bacteria;p__Firmicutes;c__Clostridia;o__Clostridiales;f__Lachnospiraceae;g__;s__
2693224	1	0.317311	1	1	0	0.714286	k__Bacteria;p__Proteobacteria;c__Alphaproteobacteria;o__Sphingomonadales;f__Sphingomonadaceae;g__;s__
557810	1	0.317311	1	1	0	0.142857	k__Bacteria;p__Actinobacteria;c__Actinobacteria;o__Actinomycetales;f__Micrococcaceae;g__;s__
3856404	1	0.317311	1	1	0	0.285714	k__Bacteria;p__Firmicutes;c__Clostridia;o__Clostridiales;f__Ruminococcaceae;g__Ruminococcus;s__flavefaciens
3134492	1	0.317311	1	1	0	0.285714	k__Bacteria;p__Firmicutes;c__Clostridia;o__Clostridiales;f__Lachnospiraceae;g__Roseburia;s__
823986	1	0.317311	1	1	0	0.142857	k__Bacteria;p__Firmicutes;c__Clostridia;o__Clostridiales;f__;g__;s__
168671	1	0.317311	1	1	0.285714	0	k__Bacteria;p__Proteobacteria;c__Alphaproteobacteria;o__;f__;g__;s__
365033	1	0.317311	1	1	2.42857	0	k__Bacteria;p__Actinobacteria;c__Coriobacteriia;o__Coriobacteriales;f__Coriobacteriaceae;g__;s__
192302	1	0.317311	1	1	0	0.142857	k__Bacteria;p__Firmicutes;c__Clostridia;o__Clostridiales;f__Lachnospiraceae;g__Blautia;s__
809772	1	0.317311	1	1	0.428571	0	k__Bacteria;p__Firmicutes;c__Bacilli;o__Bacillales;f__Bacillaceae;g__Bacillus;s__
353336	1	0.317311	1	1	0	0.142857	k__Bacteria;p__Firmicutes;c__Clostridia;o__Clostridiales;f__;g__;s__
673343	1	0.317311	1	1	0.142857	0	k__Bacteria;p__Proteobacteria;c__Betaproteobacteria;o__Burkholderiales;f__Alcaligenaceae;g__;s__
144161	1	0.317311	1	1	0	0.428571	k__Bacteria;p__Bacteroidetes;c__Bacteroidia;o__Bacteroidales;f__Prevotellaceae;g__Prevotella;s__
397513	1	0.317311	1	1	0	0.142857	k__Bacteria;p__Bacteroidetes;c__Sphingobacteriia;o__Sphingobacteriales;f__Sphingobacteriaceae;g__Sphingobacterium;s__
2216505	1	0.317311	1	1	0	0.428571	k__Bacteria;p__Bacteroidetes;c__[Saprospirae];o__[Saprospirales];f__Chitinophagaceae;g__;s__
537747	1	0.317311	1	1	0.285714	0	k__Bacteria;p__Bacteroidetes;c__Bacteroidia;o__Bacteroidales;f__Prevotellaceae;g__Prevotella;s__
276650	1	0.317311	1	1	0.285714	0	k__Bacteria;p__Actinobacteria;c__Coriobacteriia;o__Coriobacteriales;f__Coriobacteriaceae;g__;s__
834677	1	0.317311	1	1	0	0.285714	k__Bacteria;p__Firmicutes;c__Clostridia;o__Clostridiales;f__Ruminococcaceae;g__;s__
4315100	1	0.317311	1	1	0.285714	0	k__Bacteria;p__Firmicutes;c__Clostridia;o__Clostridiales;f__[Mogibacteriaceae];g__;s__
790312	1	0.317311	1	1	0	0.571429	k__Bacteria;p__Proteobacteria;c__Gammaproteobacteria;o__Xanthomonadales;f__Xanthomonadaceae
181291	1	0.317311	1	1	0	0.142857	k__Bacteria;p__Firmicutes;c__Clostridia;o__Clostridiales;f__Lachnospiraceae;g__;s__
259220	1	0.317311	1	1	0	0.285714	k__Bacteria;p__Firmicutes;c__Clostridia;o__Clostridiales;f__Clostridiaceae;g__Clostridium;s__
254744	1	0.317311	1	1	0	1.42857	k__Bacteria;p__Proteobacteria;c__Alphaproteobacteria;o__Rhizobiales;f__Beijerinckiaceae;g__;s__
160268	1	0.317311	1	1	0	0.571429	k__Bacteria;p__Chloroflexi;c__Ktedonobacteria;o__Ktedonobacterales;f__Ktedonobacteraceae;g__;s__
837640	1	0.317311	1	1	5.42857	0	k__Bacteria;p__Firmicutes;c__Clostridia;o__Clostridiales;f__Peptostreptococcaceae
207023	1	0.317311	1	1	0.285714	0	k__Bacteria;p__Tenericutes;c__Mollicutes;o__RF39;f__;g__;s__
103132	1	0.317311	1	1	0.428571	0	k__Bacteria;p__Firmicutes;c__Clostridia;o__Clostridiales;f__Clostridiaceae;g__Clostridium;s__
28109	1	0.317311	1	1	0	0.142857	k__Bacteria;p__Actinobacteria;c__Actinobacteria;o__Bifidobacteriales;f__Bifidobacteriaceae;g__Bifidobacterium
255170	1	0.317311	1	1	0	0.285714	k__Bacteria;p__Firmicutes;c__Clostridia;o__Clostridiales;f__Lachnospiraceae;g__;s__
4300127	1	0.317311	1	1	0.428571	0	k__Bacteria;p__Firmicutes;c__Clostridia;o__Clostridiales;f__Veillonellaceae;g__Mitsuokella;s__multacida
4402042	1	0.317311	1	1	0.285714	0	k__Bacteria;p__Firmicutes;c__Clostridia;o__Clostridiales;f__;g__;s__
330210	1	0.317311	1	1	0	0.428571	k__Bacteria;p__Firmicutes;c__Bacilli;o__Bacillales;f__Paenibacillaceae;g__Paenibacillus;s__
151126	1	0.317311	1	1	0	0.428571	k__Bacteria;p__Cyanobacteria;c__4C0d-2;o__MLE1-12;f__;g__;s__
260900	1	0.317311	1	1	0	0.285714	k__Bacteria;p__Firmicutes;c__Bacilli;o__Bacillales;f__Bacillaceae;g__Bacillus;s__
350910	1	0.317311	1	1	0	0.285714	k__Bacteria;p__Firmicutes;c__Clostridia;o__Clostridiales;f__Ruminococcaceae;g__;s__
2116	1	0.317311	1	1	0	0.285714	k__Bacteria;p__Bacteroidetes;c__Bacteroidia;o__Bacteroidales;f__Prevotellaceae;g__Prevotella;s__
511916	1	0.317311	1	1	0	0.285714	k__Bacteria;p__Proteobacteria;c__Betaproteobacteria;o__Burkholderiales;f__Alcaligenaceae;g__;s__
4416113	1	0.317311	1	1	0	0.285714	k__Bacteria;p__Proteobacteria;c__Gammaproteobacteria;o__Enterobacteriales;f__Enterobacteriaceae;g__;s__
107308	1	0.317311	1	1	0	0.571429	k__Bacteria;p__Bacteroidetes;c__Bacteroidia;o__Bacteroidales;f__S24-7;g__;s__
4353264	1	0.317311	1	1	0	0.142857	k__Bacteria;p__Proteobacteria;c__Alphaproteobacteria;o__Caulobacterales;f__Caulobacteraceae;g__;s__
3980364	1	0.317311	1	1	0	0.285714	k__Bacteria;p__Firmicutes;c__Clostridia;o__Clostridiales;f__;g__;s__
3587343	1	0.317311	1	1	0	0.428571	k__Bacteria;p__Bacteroidetes;c__Sphingobacteriia;o__Sphingobacteriales;f__Sphingobacteriaceae;g__Sphingobacterium;s__multivorum
262716	1	0.317311	1	1	0	0.285714	k__Bacteria;p__Firmicutes;c__Clostridia;o__Clostridiales;f__Lachnospiraceae;g__;s__
301587	1	0.317311	1	1	0	0.285714	k__Bacteria;p__Spirochaetes;c__Spirochaetes;o__Spirochaetales;f__Spirochaetaceae;g__Treponema;s__
4456129	1	0.317311	1	1	0	0.142857	k__Bacteria;p__Proteobacteria;c__Gammaproteobacteria;o__Alteromonadales;f__Alteromonadaceae;g__Cellvibrio;s__
530928	1	0.317311	1	1	0	0.142857	k__Bacteria;p__Firmicutes;c__Clostridia;o__Clostridiales;f__Ruminococcaceae;g__Ruminococcus;s__
809106	1	0.317311	1	1	0	0.285714	k__Bacteria;p__Firmicutes;c__Bacilli;o__Lactobacillales;f__Lactobacillaceae;g__Lactobacillus;s__
4349891	1	0.317311	1	1	0	0.428571	k__Bacteria;p__Firmicutes;c__Bacilli;o__Lactobacillales;f__Lactobacillaceae;g__Lactobacillus;s__
178893	1	0.317311	1	1	0	0.285714	k__Bacteria;p__Firmicutes;c__Clostridia;o__Clostridiales;f__Ruminococcaceae;g__Ruminococcus;s__
585377	1	0.317311	1	1	0	0.428571	k__Bacteria;p__Firmicutes;c__Clostridia;o__Clostridiales;f__Lachnospiraceae;g__;s__
4469662	1	0.317311	1	1	2.42857	0	k__Bacteria;p__Firmicutes;c__Clostridia;o__Clostridiales;f__Lachnospiraceae;g__;s__
1090029	1	0.317311	1	1	0	0.142857	k__Bacteria;p__Actinobacteria;c__Actinobacteria;o__Actinomycetales;f__Sanguibacteraceae;g__Sanguibacter;s__
4381092	1	0.317311	1	1	0	0.285714	k__Bacteria;p__Firmicutes;c__Clostridia;o__Clostridiales;f__Clostridiaceae;g__;s__
335363	1	0.317311	1	1	0	0.285714	k__Bacteria;p__Firmicutes;c__Clostridia;o__Clostridiales;f__[Mogibacteriaceae];g__;s__
102915	1	0.317311	1	1	0	0.285714	k__Bacteria;p__Proteobacteria;c__Alphaproteobacteria;o__Sphingomonadales;f__Sphingomonadaceae;g__Sphingomonas;s__
718358	1	0.317311	1	1	0	0.428571	k__Bacteria;p__Firmicutes;c__Clostridia;o__Clostridiales;f__Ruminococcaceae;g__;s__
1986324	1	0.317311	1	1	0	0.571429	k__Bacteria;p__Firmicutes;c__Clostridia;o__Clostridiales;f__Clostridiaceae;g__;s__
310826	1	0.317311	1	1	0	0.285714	k__Bacteria;p__Firmicutes;c__Clostridia;o__Clostridiales;f__;g__;s__
4382194	1	0.317311	1	1	0	0.571429	k__Bacteria;p__Bacteroidetes;c__[Saprospirae];o__[Saprospirales];f__Chitinophagaceae;g__;s__
2925620	1	0.317311	1	1	0	1	k__Bacteria;p__Firmicutes;c__Clostridia;o__Clostridiales;f__Clostridiaceae;g__;s__
4432889	1	0.317311	1	1	0	0.142857	k__Bacteria;p__Actinobacteria;c__Actinobacteria;o__Actinomycetales;f__Intrasporangiaceae
353897	1	0.317311	1	1	0.142857	0	k__Bacteria;p__Firmicutes;c__Clostridia;o__Clostridiales;f__Lachnospiraceae;g__Dorea;s__
4338392	1	0.317311	1	1	0	0.285714	k__Bacteria;p__Bacteroidetes;c__Cytophagia;o__Cytophagales;f__Cytophagaceae;g__Dyadobacter;s__
351726	1	0.317311	1	1	0	0.142857	k__Bacteria;p__Bacteroidetes;c__Bacteroidia;o__Bacteroidales;f__;g__;s__
4430225	1	0.317311	1	1	0	2.42857	k__Bacteria;p__Firmicutes;c__Bacilli;o__Bacillales;f__Planococcaceae;g__Paenisporosarcina;s__
321119	1	0.317311	1	1	0.142857	0	k__Bacteria;p__Firmicutes;c__Clostridia;o__Clostridiales;f__Clostridiaceae;g__SMB53;s__
326693	1	0.317311	1	1	0	0.857143	k__Bacteria;p__Proteobacteria;c__Gammaproteobacteria;o__Xanthomonadales;f__Xanthomonadaceae;g__Lysobacter;s__
584107	1	0.317311	1	1	0	0.428571	k__Bacteria;p__Firmicutes;c__Clostridia;o__Clostridiales;f__;g__;s__
4405879	1	0.317311	1	1	0.142857	0	k__Bacteria;p__Proteobacteria;c__Alphaproteobacteria;o__Rhodobacterales;f__Rhodobacteraceae;g__Rubellimicrobium;s__
4306262	1	0.317311	1	1	0.142857	0	k__Bacteria;p__Verrucomicrobia;c__Verrucomicrobiae;o__Verrucomicrobiales;f__Verrucomicrobiaceae;g__Akkermansia;s__muciniphila
1113180	1	0.317311	1	1	0	0.285714	k__Bacteria;p__Proteobacteria;c__Alphaproteobacteria;o__Rhodobacterales;f__Rhodobacteraceae;g__Rubellimicrobium;s__
510908	1	0.317311	1	1	0.142857	0	k__Bacteria;p__Firmicutes;c__Clostridia;o__Clostridiales;f__[Mogibacteriaceae];g__Mogibacterium;s__
4329112	1	0.317311	1	1	0.285714	0	k__Bacteria;p__Bacteroidetes;c__Bacteroidia;o__Bacteroidales;f__Bacteroidaceae;g__Bacteroides;s__fragilis
111050	1	0.317311	1	1	0.285714	0	k__Bacteria;p__Actinobacteria;c__Thermoleophilia;o__Solirubrobacterales;f__Conexibacteraceae;g__;s__
581782	1	0.317311	1	1	0	0.428571	k__Bacteria;p__Proteobacteria;c__Gammaproteobacteria;o__Enterobacteriales;f__Enterobacteriaceae;g__;s__
263244	1	0.317311	1	1	0	0.285714	k__Bacteria;p__Firmicutes;c__Clostridia;o__Clostridiales;f__;g__;s__
683853	1	0.317311	1	1	0.142857	0	k__Bacteria;p__Bacteroidetes;c__Flavobacteriia;o__Flavobacteriales;f__Flavobacteriaceae;g__Flavobacterium;s__
232030	1	0.317311	1	1	0.142857	0	k__Bacteria;p__Firmicutes;c__Clostridia;o__Clostridiales;f__Lachnospiraceae;g__Coprococcus;s__
101031	1	0.317311	1	1	0	0.571429	k__Bacteria;p__Bacteroidetes;c__Flavobacteriia;o__Flavobacteriales;f__Flavobacteriaceae;g__Flavobacterium;s__
300582	1	0.317311	1	1	0.714286	0	k__Bacteria;p__Firmicutes;c__Clostridia;o__Clostridiales;f__Clostridiaceae;g__;s__
4456889	1	0.317311	1	1	0	0.857143	k__Bacteria;p__Proteobacteria;c__Gammaproteobacteria;o__Pseudomonadales;f__Pseudomonadaceae;g__Pseudomonas;s__
4324985	1	0.317311	1	1	0	0.142857	k__Bacteria;p__Firmicutes;c__Clostridia;o__Clostridiales;f__Ruminococcaceae;g__;s__
299176	1	0.317311	1	1	0	2	k__Bacteria;p__Actinobacteria;c__Actinobacteria;o__Actinomycetales;f__Micrococcaceae;g__Arthrobacter;s__
40230	1	0.317311	1	1	0.428571	0	k__Bacteria;p__Proteobacteria;c__Alphaproteobacteria;o__RF32;f__;g__;s__
164967	1	0.317311	1	1	0.285714	0	k__Bacteria;p__Firmicutes;c__Clostridia;o__Clostridiales;f__;g__;s__
4333237	1	0.317311	1	1	0	0.428571	k__Bacteria;p__Proteobacteria;c__Alphaproteobacteria;o__Rhodospirillales;f__Acetobacteraceae;g__Acetobacter;s__
3937304	1	0.317311	1	1	0	0.285714	k__Bacteria;p__Proteobacteria;c__Alphaproteobacteria;o__Sphingomonadales;f__Sphingomonadaceae;g__Kaistobacter;s__
276703	1	0.317311	1	1	0.285714	0	k__Bacteria;p__Firmicutes;c__Clostridia;o__Clostridiales;f__Lachnospiraceae;g__;s__
250722	1	0.317311	1	1	0	1.42857	k__Bacteria;p__Firmicutes;c__Bacilli;o__Bacillales;f__Planococcaceae;g__Sporosarcina;s__
241489	1	0.317311	1	1	0	0.571429	k__Bacteria;p__Firmicutes;c__Clostridia;o__Clostridiales;f__Ruminococcaceae;g__Ruminococcus;s__
4473756	1	0.317311	1	1	0	0.285714	k__Bacteria;p__Actinobacteria;c__Actinobacteria;o__Actinomycetales;f__Cellulomonadaceae;g__Cellulomonas;s__
198422	1	0.317311	1	1	0	0.142857	k__Bacteria;p__Firmicutes;c__Clostridia;o__Clostridiales;f__Lachnospiraceae;g__;s__
154939	1	0.317311	1	1	0	0.285714	k__Bacteria;p__Firmicutes;c__Clostridia;o__Clostridiales;f__Lachnospiraceae;g__Butyrivibrio;s__
28089	1	0.317311	1	1	0	0.285714	k__Bacteria;p__Actinobacteria;c__Actinobacteria;o__Actinomycetales;f__Micromonosporaceae;g__Actinoplanes;s__
1112389	1	0.317311	1	1	8.28571	0	k__Bacteria;p__Bacteroidetes;c__Bacteroidia;o__Bacteroidales;f__S24-7;g__;s__
184497	1	0.317311	1	1	0.428571	0	k__Bacteria;p__Firmicutes;c__Clostridia;o__Clostridiales;f__Lachnospiraceae
207831	1	0.317311	1	1	0	0.571429	k__Bacteria;p__Bacteroidetes;c__Bacteroidia;o__Bacteroidales;f__Prevotellaceae;g__Prevotella;s__
4383166	1	0.317311	1	1	0	0.285714	k__Bacteria;p__Proteobacteria;c__Betaproteobacteria;o__Burkholderiales;f__Comamonadaceae
2286580	1	0.317311	1	1	0	1	k__Bacteria;p__Tenericutes;c__Mollicutes;o__RF39;f__;g__;s__
806361	1	0.317311	1	1	0.428571	0	k__Bacteria;p__Bacteroidetes;c__Bacteroidia;o__Bacteroidales;f__[Paraprevotellaceae];g__CF231;s__
745417	1	0.317311	1	1	0	0.285714	k__Bacteria;p__Proteobacteria;c__Gammaproteobacteria;o__Oceanospirillales;f__Halomonadaceae;g__Halomonas;s__
566513	1	0.317311	1	1	0	0.285714	k__Bacteria;p__WPS-2;c__;o__;f__;g__;s__
287998	1	0.317311	1	1	0	0.142857	k__Bacteria;p__Firmicutes;c__Clostridia;o__Clostridiales;f__Ruminococcaceae;g__;s__
1126009	1	0.317311	1	1	0	0.285714	k__Bacteria;p__Firmicutes;c__Bacilli;o__Lactobacillales;f__Leuconostocaceae;g__Weissella
4369434	1	0.317311	1	1	0	0.285714	k__Bacteria;p__Firmicutes;c__Clostridia;o__Clostridiales;f__Lachnospiraceae;g__;s__
1012948	1	0.317311	1	1	0	0.285714	k__Bacteria;p__Actinobacteria;c__Actinobacteria;o__Actinomycetales;f__Corynebacteriaceae;g__Corynebacterium;s__
635096	1	0.317311	1	1	0.142857	0	k__Bacteria;p__Actinobacteria;c__Actinobacteria;o__Actinomycetales;f__Microbacteriaceae
292521	1	0.317311	1	1	0	0.142857	k__Bacteria;p__Actinobacteria;c__Actinobacteria;o__Bifidobacteriales;f__Bifidobacteriaceae;g__Bifidobacterium;s__
261240	1	0.317311	1	1	0	1	k__Bacteria;p__Bacteroidetes;c__Bacteroidia;o__Bacteroidales;f__Prevotellaceae;g__Prevotella;s__
350438	1	0.317311	1	1	0	0.285714	k__Bacteria;p__Firmicutes;c__Clostridia;o__Clostridiales;f__;g__;s__
707087	1	0.317311	1	1	8.42857	0	k__Bacteria;p__Firmicutes;c__Clostridia;o__Clostridiales;f__Clostridiaceae;g__Clostridium;s__
36125	1	0.317311	1	1	0.142857	0	k__Bacteria;p__Firmicutes;c__Bacilli;o__Lactobacillales;f__Carnobacteriaceae;g__Carnobacterium;s__
367813	1	0.317311	1	1	0.285714	0	k__Bacteria;p__Firmicutes;c__Clostridia;o__Clostridiales;f__Lachnospiraceae;g__;s__
575933	1	0.317311	1	1	0	0.285714	k__Bacteria;p__Firmicutes;c__Clostridia;o__Clostridiales;f__[Mogibacteriaceae];g__Mogibacterium;s__
352999	1	0.317311	1	1	0	0.285714	k__Bacteria;p__Firmicutes;c__Clostridia;o__Clostridiales;f__Lachnospiraceae;g__;s__
267039	1	0.317311	1	1	0.142857	0	k__Bacteria;p__Firmicutes;c__Clostridia;o__Clostridiales;f__Lachnospiraceae;g__Blautia;s__
296649	1	0.317311	1	1	0.285714	0	k__Bacteria;p__Firmicutes;c__Clostridia;o__Clostridiales;f__Ruminococcaceae;g__;s__
554304	1	0.317311	1	1	0	0.285714	k__Bacteria;p__Firmicutes;c__Clostridia;o__Clostridiales;f__Ruminococcaceae;g__Ruminococcus
4463108	1	0.317311	1	1	0.428571	0	k__Bacteria;p__Firmicutes;c__Bacilli;o__Lactobacillales;f__Lactobacillaceae;g__Lactobacillus;s__
325168	1	0.317311	1	1	0.285714	0	k__Bacteria;p__Firmicutes;c__Clostridia;o__Clostridiales;f__;g__;s__
137609	1	0.317311	1	1	0	0.285714	k__Bacteria;p__Firmicutes;c__Clostridia;o__Clostridiales;f__Clostridiaceae;g__;s__
178364	1	0.317311	1	1	0	0.428571	k__Bacteria;p__Firmicutes;c__Clostridia;o__Clostridiales;f__Clostridiaceae;g__;s__
665703	1	0.317311	1	1	0	0.285714	k__Bacteria;p__Firmicutes;c__Clostridia;o__Clostridiales;f__;g__;s__
309220	1	0.317311	1	1	0.285714	0	k__Bacteria;p__Firmicutes;c__Clostridia;o__Clostridiales;f__;g__;s__
293682	1	0.317311	1	1	0.571429	0	k__Bacteria;p__Verrucomicrobia;c__Verruco-5;o__WCHB1-41;f__RFP12;g__;s__
289883	1	0.317311	1	1	0.285714	0	k__Bacteria;p__Firmicutes;c__Bacilli;o__Bacillales;f__Bacillaceae;g__Bacillus;s__
4457268	1	0.317311	1	1	0	0.285714	k__Bacteria;p__Proteobacteria;c__Gammaproteobacteria;o__Enterobacteriales;f__Enterobacteriaceae;g__;s__
748412	1	0.317311	1	1	0	0.285714	k__Bacteria;p__Proteobacteria;c__Alphaproteobacteria;o__Rhizobiales;f__Rhizobiaceae;g__Agrobacterium;s__
271670	1	0.317311	1	1	0.142857	0	k__Bacteria;p__Firmicutes;c__Clostridia;o__Clostridiales;f__Lachnospiraceae;g__Blautia;s__
207320	1	0.317311	1	1	0	0.571429	k__Bacteria;p__Proteobacteria;c__Betaproteobacteria;o__SC-I-84;f__;g__;s__
4393057	1	0.317311	1	1	0	0.285714	k__Bacteria;p__Proteobacteria;c__Alphaproteobacteria;o__Sphingomonadales;f__Sphingomonadaceae;g__Sphingobium;s__
905537	1	0.317311	1	1	0.142857	0	k__Bacteria;p__Proteobacteria;c__Gammaproteobacteria;o__Pseudomonadales;f__Pseudomonadaceae
4447334	1	0.317311	1	1	0	0.142857	k__Bacteria;p__Proteobacteria;c__Alphaproteobacteria;o__Sphingomonadales;f__Sphingomonadaceae;g__Kaistobacter;s__
332718	1	0.317311	1	1	0.285714	0	k__Bacteria;p__Firmicutes;c__Bacilli;o__Lactobacillales;f__Streptococcaceae;g__Streptococcus;s__
347335	1	0.317311	1	1	0	0.285714	k__Bacteria;p__Firmicutes;c__Clostridia;o__Clostridiales;f__Ruminococcaceae;g__Ruminococcus;s__
1141746	1	0.317311	1	1	0	0.142857	k__Bacteria;p__Firmicutes;c__Bacilli;o__Bacillales;f__Paenibacillaceae;g__Paenibacillus;s__
301924	1	0.317311	1	1	0.142857	0	k__Bacteria;p__Cyanobacteria;c__4C0d-2;o__YS2;f__;g__;s__
216511	1	0.317311	1	1	0	0.285714	k__Bacteria;p__Bacteroidetes;c__Bacteroidia;o__Bacteroidales;f__Prevotellaceae;g__Prevotella;s__
4437746	1	0.317311	1	1	1.71429	0	k__Bacteria;p__Firmicutes;c__Clostridia;o__Clostridiales;f__;g__;s__
235424	1	0.317311	1	1	0	0.428571	k__Bacteria;p__Firmicutes;c__Clostridia;o__Clostridiales;f__Clostridiaceae;g__;s__
32754	1	0.317311	1	1	0	0.428571	k__Bacteria;p__Proteobacteria;c__Alphaproteobacteria;o__Rhizobiales;f__Phyllobacteriaceae;g__;s__
3349140	1	0.317311	1	1	0	0.285714	k__Bacteria;p__Bacteroidetes;c__Bacteroidia;o__Bacteroidales;f__Porphyromonadaceae;g__Parabacteroides;s__
351813	1	0.317311	1	1	0.142857	0	k__Bacteria;p__Bacteroidetes;c__Bacteroidia;o__Bacteroidales;f__Prevotellaceae;g__Prevotella;s__
233103	1	0.317311	1	1	0	0.285714	k__Bacteria;p__Firmicutes;c__Clostridia;o__Clostridiales;f__Lachnospiraceae;g__;s__
804995	1	0.317311	1	1	0.285714	0	k__Bacteria;p__Bacteroidetes;c__Bacteroidia;o__Bacteroidales;f__S24-7;g__;s__
813954	1	0.317311	1	1	0.285714	0	k__Bacteria;p__Proteobacteria;c__Alphaproteobacteria;o__Rhizobiales;f__Hyphomicrobiaceae;g__Devosia;s__
1147983	1	0.317311	1	1	0	0.285714	k__Bacteria;p__Proteobacteria;c__Betaproteobacteria;o__Burkholderiales;f__Comamonadaceae;g__Ramlibacter;s__
3152469	1	0.317311	1	1	0	0.285714	k__Bacteria;p__Firmicutes;c__Clostridia;o__Clostridiales;f__Lachnospiraceae;g__Roseburia;s__
259666	1	0.317311	1	1	0	0.142857	k__Bacteria;p__Bacteroidetes;c__Bacteroidia;o__Bacteroidales;f__[Paraprevotellaceae];g__;s__
4410538	1	0.317311	1	1	0.285714	0	k__Bacteria;p__Firmicutes;c__Clostridia;o__Clostridiales;f__Ruminococcaceae;g__;s__
151120	1	0.317311	1	1	0	0.285714	k__Bacteria;p__Cyanobacteria;c__4C0d-2;o__YS2;f__;g__;s__
3474081	1	0.317311	1	1	1.14286	0	k__Bacteria;p__Bacteroidetes;c__Bacteroidia;o__Bacteroidales;f__Bacteroidaceae;g__Bacteroides;s__fragilis
4318672	1	0.317311	1	1	0	0.142857	k__Bacteria;p__Proteobacteria;c__Betaproteobacteria;o__Neisseriales;f__Neisseriaceae;g__Neisseria;s__
509070	1	0.317311	1	1	0	0.428571	k__Bacteria;p__Firmicutes;c__Clostridia;o__Clostridiales
45074	1	0.317311	1	1	0.571429	0	k__Bacteria;p__Firmicutes;c__Clostridia;o__Clostridiales;f__Clostridiaceae;g__Clostridium;s__
811402	1	0.317311	1	1	0.285714	0	k__Bacteria;p__Planctomycetes;c__Planctomycetia;o__Planctomycetales;f__Planctomycetaceae;g__Planctomyces;s__
237444	1	0.317311	1	1	0	0.714286	k__Bacteria;p__Firmicutes;c__Bacilli;o__Lactobacillales;f__Streptococcaceae;g__Streptococcus;s__
608293	1	0.317311	1	1	0	0.142857	k__Bacteria;p__Proteobacteria;c__Alphaproteobacteria;o__Rhodobacterales;f__Rhodobacteraceae;g__;s__
326482	1	0.317311	1	1	0.285714	0	k__Bacteria;p__Bacteroidetes;c__Bacteroidia;o__Bacteroidales;f__Prevotellaceae;g__Prevotella;s__copri
611360	1	0.317311	1	1	0	0.428571	k__Bacteria;p__Proteobacteria;c__Betaproteobacteria;o__Burkholderiales;f__Comamonadaceae;g__;s__
325443	1	0.317311	1	1	0.285714	0	k__Bacteria;p__Firmicutes;c__Clostridia;o__Clostridiales;f__Ruminococcaceae
36004	1	0.317311	1	1	0.285714	0	k__Bacteria;p__Firmicutes;c__Clostridia;o__Clostridiales;f__Clostridiaceae;g__Clostridium;s__
905892	1	0.317311	1	1	0	0.285714	k__Bacteria;p__Bacteroidetes;c__[Saprospirae];o__[Saprospirales];f__Chitinophagaceae;g__;s__
516576	1	0.317311	1	1	0	0.142857	k__Bacteria;p__Firmicutes;c__Clostridia;o__Clostridiales;f__Lachnospiraceae;g__;s__
174911	1	0.317311	1	1	0	0.285714	k__Bacteria;p__Firmicutes;c__Clostridia;o__Clostridiales;f__Lachnospiraceae;g__Blautia;s__
4433823	1	0.317311	1	1	1.57143	0	k__Bacteria;p__Bacteroidetes;c__Bacteroidia;o__Bacteroidales;f__Bacteroidaceae;g__Bacteroides;s__fragilis
85199	1	0.317311	1	1	0	0.285714	k__Bacteria;p__Firmicutes;c__Clostridia;o__Clostridiales;f__Veillonellaceae;g__;s__
4303423	1	0.317311	1	1	0	0.285714	k__Bacteria;p__Cyanobacteria;c__4C0d-2;o__YS2;f__;g__;s__
182122	1	0.317311	1	1	0	0.142857	k__Bacteria;p__Firmicutes;c__Clostridia;o__Clostridiales;f__Lachnospiraceae;g__;s__
4333154	1	0.317311	1	1	0.285714	0	k__Bacteria;p__Fusobacteria;c__Fusobacteriia;o__Fusobacteriales;f__Fusobacteriaceae;g__Fusobacterium;s__
4409449	1	0.317311	1	1	0	0.285714	k__Bacteria;p__Bacteroidetes;c__[Saprospirae];o__[Saprospirales];f__Chitinophagaceae;g__;s__
4326874	1	0.317311	1	1	0	0.428571	k__Bacteria;p__Proteobacteria;c__Betaproteobacteria;o__Burkholderiales;f__Comamonadaceae
539926	1	0.317311	1	1	0	0.142857	k__Bacteria;p__Bacteroidetes;c__Bacteroidia;o__Bacteroidales;f__Prevotellaceae;g__Prevotella;s__
306980	1	0.317311	1	1	0	0.142857	k__Bacteria;p__Firmicutes;c__Clostridia;o__Clostridiales;f__Ruminococcaceae;g__Ruminococcus;s__
820356	1	0.317311	1	1	0	0.428571	k__Bacteria;p__Bacteroidetes;c__Bacteroidia;o__Bacteroidales;f__[Paraprevotellaceae];g__;s__
351028	1	0.317311	1	1	0.285714	0	k__Bacteria;p__Firmicutes;c__Clostridia;o__Clostridiales;f__Ruminococcaceae;g__;s__
351020	1	0.317311	1	1	0.285714	0	k__Bacteria;p__Firmicutes;c__Clostridia;o__Clostridiales;f__Clostridiaceae;g__Clostridium
110361	1	0.317311	1	1	0	0.285714	k__Bacteria;p__Firmicutes;c__Clostridia;o__Clostridiales;f__Lachnospiraceae;g__;s__
1120966	1	0.317311	1	1	0	0.142857	k__Bacteria;p__Proteobacteria;c__Betaproteobacteria;o__Burkholderiales;f__Comamonadaceae;g__;s__
831178	1	0.317311	1	1	0	0.571429	k__Bacteria;p__Proteobacteria;c__Alphaproteobacteria;o__Rhizobiales;f__;g__;s__
112328	1	0.317311	1	1	0	0.285714	k__Bacteria;p__Firmicutes;c__Clostridia;o__Clostridiales;f__[Mogibacteriaceae];g__Mogibacterium;s__
41204	1	0.317311	1	1	0.428571	0	k__Bacteria;p__Firmicutes;c__Clostridia;o__Clostridiales;f__Lachnospiraceae;g__Shuttleworthia;s__
315802	1	0.317311	1	1	5.57143	0	k__Bacteria;p__Verrucomicrobia;c__Verruco-5;o__WCHB1-41;f__RFP12;g__;s__
545061	1	0.317311	1	1	0.714286	0	k__Bacteria;p__Bacteroidetes;c__Bacteroidia;o__Bacteroidales;f__Prevotellaceae;g__Prevotella;s__copri
320961	1	0.317311	1	1	0.285714	0	k__Bacteria;p__Firmicutes;c__Clostridia;o__Clostridiales;f__Ruminococcaceae;g__;s__
2082	1	0.317311	1	1	0	0.857143	k__Bacteria;p__Bacteroidetes;c__Bacteroidia;o__Bacteroidales;f__Prevotellaceae;g__Prevotella;s__
790368	1	0.317311	1	1	0	0.142857	k__Bacteria;p__Bacteroidetes;c__Bacteroidia;o__Bacteroidales;f__Prevotellaceae;g__Prevotella;s__
3333615	1	0.317311	1	1	0	0.285714	k__Bacteria;p__Proteobacteria;c__Gammaproteobacteria;o__Xanthomonadales;f__Xanthomonadaceae;g__Lysobacter;s__
1141071	1	0.317311	1	1	0	0.428571	k__Bacteria;p__Proteobacteria;c__Alphaproteobacteria;o__Rhizobiales;f__Brucellaceae
4380154	1	0.317311	1	1	0	1.85714	k__Bacteria;p__Firmicutes;c__Bacilli;o__Bacillales;f__Bacillaceae;g__Bacillus;s__
3007575	1	0.317311	1	1	0	0.142857	k__Bacteria;p__Firmicutes;c__Clostridia;o__Clostridiales;f__;g__;s__
742140	1	0.317311	1	1	0	1.28571	k__Bacteria;p__Firmicutes;c__Clostridia;o__Clostridiales;f__Eubacteriaceae;g__Garciella;s__
3931371	1	0.317311	1	1	0	0.142857	k__Bacteria;p__Firmicutes;c__Bacilli;o__Lactobacillales;f__Leuconostocaceae;g__;s__
987863	1	0.317311	1	1	0	0.142857	k__Bacteria;p__Bacteroidetes;c__Cytophagia;o__Cytophagales;f__Cytophagaceae;g__Hymenobacter;s__
4425256	1	0.317311	1	1	0.285714	0	k__Bacteria;p__Firmicutes;c__Clostridia;o__Clostridiales;f__Ruminococcaceae;g__Oscillospira;s__
548434	1	0.317311	1	1	0	0.428571	k__Bacteria;p__Proteobacteria;c__Betaproteobacteria;o__Burkholderiales;f__Oxalobacteraceae;g__;s__
917561	1	0.317311	1	1	0	0.142857	k__Bacteria;p__Actinobacteria;c__Actinobacteria;o__Actinomycetales;f__Corynebacteriaceae;g__Corynebacterium;s__
22771	1	0.317311	1	1	0	0.142857	k__Bacteria;p__Firmicutes;c__Clostridia;o__Clostridiales;f__Lachnospiraceae;g__Blautia;s__
148279	1	0.317311	1	1	0	0.142857	k__Bacteria;p__Firmicutes;c__Clostridia;o__Clostridiales;f__Lachnospiraceae;g__Blautia;s__
1636835	1	0.317311	1	1	0.285714	0	k__Bacteria;p__Actinobacteria;c__Actinobacteria;o__Actinomycetales;f__Corynebacteriaceae;g__Corynebacterium;s__
319898	1	0.317311	1	1	0.285714	0	k__Bacteria;p__Firmicutes;c__Clostridia;o__Clostridiales;f__;g__;s__
4386437	1	0.317311	1	1	0.285714	0	k__Bacteria;p__Firmicutes;c__Clostridia;o__Clostridiales;f__Ruminococcaceae;g__Oscillospira;s__
515762	1	0.317311	1	1	0.142857	0	k__Bacteria;p__Firmicutes;c__Clostridia;o__Clostridiales;f__Ruminococcaceae;g__;s__
563764	1	0.317311	1	1	0	1.14286	k__Bacteria;p__Firmicutes;c__Bacilli;o__Bacillales;f__Planococcaceae
91962	1	0.317311	1	1	0	0.142857	k__Bacteria;p__Proteobacteria;c__Gammaproteobacteria;o__Enterobacteriales;f__Enterobacteriaceae;g__;s__
811516	1	0.317311	1	1	0	0.571429	k__Bacteria;p__Bacteroidetes;c__Flavobacteriia;o__Flavobacteriales;f__Flavobacteriaceae;g__Capnocytophaga;s__
4411108	1	0.317311	1	1	0	0.142857	k__Bacteria;p__Firmicutes;c__Clostridia;o__Clostridiales;f__Clostridiaceae;g__Clostridium;s__
4330205	1	0.317311	1	1	0	0.285714	k__Bacteria;p__Proteobacteria;c__Alphaproteobacteria;o__Rhizobiales;f__;g__;s__
15993	1	0.317311	1	1	0.285714	0	k__Bacteria;p__Firmicutes;c__Clostridia;o__Clostridiales;f__;g__;s__
3468225	1	0.317311	1	1	0	0.428571	k__Bacteria;p__Proteobacteria;c__Alphaproteobacteria;o__Rhodobacterales;f__Rhodobacteraceae;g__Paracoccus;s__
589657	1	0.317311	1	1	1	0	k__Bacteria;p__Firmicutes;c__Clostridia;o__Clostridiales;f__Lachnospiraceae
879040	1	0.317311	1	1	0	0.285714	k__Bacteria;p__Proteobacteria;c__Alphaproteobacteria;o__Sphingomonadales;f__Sphingomonadaceae;g__Kaistobacter;s__
290502	1	0.317311	1	1	0	0.285714	k__Bacteria;p__Firmicutes;c__Clostridia;o__Clostridiales;f__Lachnospiraceae;g__Dorea;s__
274536	1	0.317311	1	1	0	0.142857	k__Bacteria;p__Firmicutes;c__Clostridia;o__Clostridiales;f__Lachnospiraceae;g__;s__
279107	1	0.317311	1	1	0	0.428571	k__Bacteria;p__Firmicutes;c__Clostridia;o__Clostridiales;f__Lachnospiraceae;g__Anaerostipes;s__
99331	1	0.317311	1	1	2	0	k__Bacteria;p__Firmicutes;c__Bacilli;o__Bacillales;f__Bacillaceae;g__Bacillus;s__
4419310	1	0.317311	1	1	0	0.285714	k__Bacteria;p__Proteobacteria;c__Alphaproteobacteria;o__Rhizobiales;f__Xanthobacteraceae;g__;s__
4484193	1	0.317311	1	1	0.285714	0	k__Bacteria;p__Proteobacteria;c__Gammaproteobacteria;o__Xanthomonadales;f__Xanthomonadaceae;g__;s__
589822	1	0.317311	1	1	0.285714	0	k__Bacteria;p__Firmicutes;c__Clostridia;o__Clostridiales;f__Lachnospiraceae;g__Blautia;s__
1790396	1	0.317311	1	1	0.285714	0	k__Bacteria;p__Proteobacteria;c__Gammaproteobacteria;o__Pseudomonadales;f__Moraxellaceae;g__Acinetobacter;s__
326333	1	0.317311	1	1	0	0.285714	k__Bacteria;p__Bacteroidetes;c__Bacteroidia;o__Bacteroidales;f__Prevotellaceae;g__Prevotella;s__
295804	1	0.317311	1	1	0	0.285714	k__Bacteria;p__Firmicutes;c__Clostridia;o__Clostridiales;f__Lachnospiraceae;g__;s__
818289	1	0.317311	1	1	1.42857	0	k__Bacteria;p__Firmicutes;c__Clostridia;o__Clostridiales;f__Lachnospiraceae;g__Butyrivibrio;s__
2125	1	0.317311	1	1	0	0.285714	k__Bacteria;p__Bacteroidetes;c__Bacteroidia;o__Bacteroidales;f__Prevotellaceae;g__Prevotella;s__
4396656	1	0.317311	1	1	0.142857	0	k__Bacteria;p__Firmicutes;c__Clostridia;o__Clostridiales;f__Clostridiaceae;g__;s__
4321227	1	0.317311	1	1	0	1.28571	k__Bacteria;p__Firmicutes;c__Bacilli;o__Bacillales;f__Paenibacillaceae;g__Paenibacillus;s__
142309	1	0.317311	1	1	0	0.857143	k__Bacteria;p__Firmicutes;c__Bacilli;o__Bacillales;f__Planococcaceae
557974	1	0.317311	1	1	0	0.285714	k__Bacteria;p__Proteobacteria;c__Gammaproteobacteria;o__Pseudomonadales;f__Pseudomonadaceae;g__Pseudomonas;s__
258375	1	0.317311	1	1	1.14286	0	k__Bacteria;p__Firmicutes;c__Clostridia;o__Clostridiales;f__Veillonellaceae;g__Dialister;s__
186804	1	0.317311	1	1	0.428571	0	k__Bacteria;p__Firmicutes;c__Clostridia;o__Clostridiales;f__Lachnospiraceae;g__Roseburia;s__
816702	1	0.317311	1	1	0.142857	0	k__Bacteria;p__Proteobacteria;c__Gammaproteobacteria;o__Enterobacteriales;f__Enterobacteriaceae;g__;s__
3133081	1	0.317311	1	1	0.428571	0	k__Bacteria;p__Proteobacteria;c__Alphaproteobacteria;o__Rhodobacterales;f__Rhodobacteraceae;g__;s__
161677	1	0.317311	1	1	0.142857	0	k__Bacteria;p__Proteobacteria;c__Gammaproteobacteria;o__Pseudomonadales;f__Moraxellaceae;g__Acinetobacter;s__
4104836	1	0.317311	1	1	0	0.285714	k__Bacteria;p__Bacteroidetes;c__Sphingobacteriia;o__Sphingobacteriales;f__Sphingobacteriaceae;g__;s__
289327	1	0.317311	1	1	0	0.285714	k__Bacteria;p__Firmicutes;c__Clostridia;o__Clostridiales;f__Ruminococcaceae;g__;s__
295023	1	0.317311	1	1	0	0.142857	k__Bacteria;p__Firmicutes;c__Clostridia;o__Clostridiales;f__Lachnospiraceae;g__Blautia;s__
1111118	1	0.317311	1	1	0	0.428571	k__Bacteria;p__Proteobacteria;c__Alphaproteobacteria;o__Ellin329;f__;g__;s__
224647	1	0.317311	1	1	0.285714	0	k__Bacteria;p__Proteobacteria;c__Betaproteobacteria;o__SC-I-84;f__;g__;s__
361398	1	0.317311	1	1	0	0.428571	k__Bacteria;p__Firmicutes;c__Clostridia;o__Clostridiales;f__Ruminococcaceae;g__;s__
858535	1	0.317311	1	1	0	0.142857	k__Bacteria;p__Actinobacteria;c__Coriobacteriia;o__Coriobacteriales;f__Coriobacteriaceae;g__;s__
New.ReferenceOTU600	1	0.317311	1	1	0	110	k__Bacteria;p__Firmicutes;c__Bacilli;o__Bacillales;f__Paenibacillaceae;g__Paenibacillus;s__
New.ReferenceOTU56	1	0.317311	1	1	1.28571	0	k__Bacteria;p__Proteobacteria;c__Gammaproteobacteria;o__Pseudomonadales;f__Moraxellaceae;g__;s__
New.ReferenceOTU44	1	0.317311	1	1	17	0	k__Bacteria;p__Firmicutes;c__Clostridia;o__Clostridiales;f__Clostridiaceae;g__;s__
New.ReferenceOTU322	1	0.317311	1	1	0.714286	0	Unassigned
New.ReferenceOTU420	1	0.317311	1	1	0	0.142857	k__Bacteria;p__Firmicutes;c__Clostridia;o__Clostridiales;f__Ruminococcaceae;g__Ruminococcus;s__
New.ReferenceOTU139	1	0.317311	1	1	0.285714	0	k__Bacteria;p__Firmicutes;c__Clostridia;o__Clostridiales;f__Clostridiaceae;g__Clostridium;s__
New.ReferenceOTU447	1	0.317311	1	1	0	2	k__Bacteria;p__Firmicutes;c__Bacilli;o__Bacillales;f__Planococcaceae;g__Paenisporosarcina;s__
New.ReferenceOTU445	1	0.317311	1	1	0	0.142857	k__Bacteria;p__Firmicutes;c__Clostridia;o__Clostridiales;f__Ruminococcaceae;g__Ruminococcus;s__
New.ReferenceOTU511	1	0.317311	1	1	0	0.285714	k__Bacteria;p__Tenericutes;c__Mollicutes;o__RF39;f__;g__;s__
New.ReferenceOTU589	1	0.317311	1	1	0.142857	0	k__Bacteria;p__Proteobacteria;c__Gammaproteobacteria;o__Pseudomonadales;f__Moraxellaceae;g__Psychrobacter
New.ReferenceOTU513	1	0.317311	1	1	1.57143	0	k__Bacteria;p__Proteobacteria;c__Gammaproteobacteria;o__Pseudomonadales;f__Moraxellaceae;g__Psychrobacter
New.ReferenceOTU202	1	0.317311	1	1	0	0.428571	k__Bacteria;p__Firmicutes;c__Clostridia;o__Clostridiales;f__Lachnospiraceae;g__Dorea;s__
New.ReferenceOTU204	1	0.317311	1	1	0	1.14286	k__Bacteria;p__Bacteroidetes;c__Bacteroidia;o__Bacteroidales;f__;g__;s__
New.ReferenceOTU177	1	0.317311	1	1	0.285714	0	k__Bacteria;p__Bacteroidetes;c__Bacteroidia;o__Bacteroidales;f__[Barnesiellaceae];g__;s__
New.ReferenceOTU569	1	0.317311	1	1	1.28571	0	k__Bacteria;p__Proteobacteria;c__Gammaproteobacteria;o__Pseudomonadales;f__Moraxellaceae;g__Psychrobacter;s__
New.ReferenceOTU243	1	0.317311	1	1	0	0.285714	k__Bacteria;p__Actinobacteria;c__Coriobacteriia;o__Coriobacteriales;f__Coriobacteriaceae;g__;s__
New.ReferenceOTU109	1	0.317311	1	1	7.28571	0	k__Bacteria;p__Firmicutes;c__Bacilli;o__Lactobacillales;f__Carnobacteriaceae;g__Carnobacterium;s__
New.ReferenceOTU592	1	0.317311	1	1	0.714286	0	k__Bacteria;p__Proteobacteria;c__Gammaproteobacteria;o__Pseudomonadales;f__Moraxellaceae;g__Psychrobacter;s__
New.ReferenceOTU346	1	0.317311	1	1	0	0.142857	k__Archaea;p__Euryarchaeota;c__Methanobacteria;o__Methanobacteriales;f__Methanobacteriaceae;g__Methanobrevibacter;s__
New.ReferenceOTU340	1	0.317311	1	1	0	0.285714	k__Bacteria;p__Firmicutes;c__Clostridia;o__Clostridiales;f__Ruminococcaceae;g__Ruminococcus;s__
New.ReferenceOTU230	1	0.317311	1	1	0	4.14286	k__Bacteria;p__Firmicutes;c__Clostridia;o__Clostridiales;f__Lachnospiraceae;g__Anaerostipes;s__
New.ReferenceOTU98	1	0.317311	1	1	0	2.85714	k__Bacteria;p__Firmicutes;c__Bacilli;o__Bacillales;f__Paenibacillaceae;g__Paenibacillus;s__
New.ReferenceOTU498	1	0.317311	1	1	0	139.857	k__Bacteria;p__Firmicutes;c__Clostridia;o__Clostridiales;f__Clostridiaceae;g__Clostridium;s__
New.ReferenceOTU390	1	0.317311	1	1	0.857143	0	k__Bacteria;p__Firmicutes;c__Clostridia;o__Clostridiales;f__;g__;s__
New.ReferenceOTU399	1	0.317311	1	1	0.285714	0	k__Bacteria;p__Firmicutes;c__Clostridia;o__Clostridiales;f__Ruminococcaceae;g__Ruminococcus;s__
New.ReferenceOTU403	1	0.317311	1	1	1.85714	0	k__Bacteria;p__Proteobacteria;c__Gammaproteobacteria;o__Pseudomonadales;f__Moraxellaceae;g__Psychrobacter
New.ReferenceOTU572	1	0.317311	1	1	1	0	k__Bacteria;p__Firmicutes;c__Clostridia;o__Clostridiales
New.ReferenceOTU538	1	0.317311	1	1	0	0.142857	k__Bacteria;p__Firmicutes;c__Clostridia;o__Clostridiales;f__Ruminococcaceae;g__;s__
New.ReferenceOTU405	1	0.317311	1	1	0	10.4286	k__Bacteria;p__Firmicutes;c__Bacilli;o__Bacillales;f__Paenibacillaceae;g__Paenibacillus;s__
New.ReferenceOTU368	1	0.317311	1	1	0	1	k__Bacteria;p__Proteobacteria;c__Gammaproteobacteria;o__Enterobacteriales;f__Enterobacteriaceae;g__;s__
New.ReferenceOTU59	1	0.317311	1	1	1.14286	0	k__Bacteria;p__Proteobacteria;c__Gammaproteobacteria;o__Pseudomonadales;f__Moraxellaceae;g__Psychrobacter;s__
749770	0.999658	0.317393	1	1	71.4286	1.42857	k__Bacteria;p__Verrucomicrobia;c__Verrucomicrobiae;o__Verrucomicrobiales;f__Verrucomicrobiaceae;g__Akkermansia;s__
New.ReferenceOTU480	0.999658	0.317393	1	1	60	6.42857	k__Bacteria;p__Firmicutes;c__Clostridia;o__Clostridiales;f__Veillonellaceae;g__Phascolarctobacterium;s__
17822	0.994898	0.318548	1	1	10	16.1429	k__Bacteria;p__Firmicutes;c__Clostridia;o__Clostridiales;f__;g__;s__
303196	0.994898	0.318548	1	1	20.5714	8.57143	k__Bacteria;p__Firmicutes;c__Clostridia;o__Clostridiales;f__Ruminococcaceae;g__;s__
101021	0.991826	0.319297	1	1	0.857143	5.42857	k__Bacteria;p__Proteobacteria;c__Gammaproteobacteria;o__Aeromonadales;f__Succinivibrionaceae;g__;s__
303313	0.991826	0.319297	1	1	1	2.14286	k__Bacteria;p__Firmicutes;c__Clostridia;o__Clostridiales;f__Lachnospiraceae;g__Blautia;s__
258280	0.991826	0.319297	1	1	4.57143	0.571429	k__Bacteria;p__Firmicutes;c__Clostridia;o__Clostridiales;f__;g__;s__
1522739	0.98913	0.319955	1	1	1.14286	0.571429	k__Bacteria;p__Firmicutes;c__Clostridia;o__Clostridiales;f__Clostridiaceae;g__;s__
290472	0.98913	0.319955	1	1	1.14286	0.571429	k__Bacteria;p__Firmicutes;c__Clostridia;o__Clostridiales;f__Lachnospiraceae;g__;s__
New.ReferenceOTU214	0.98645	0.320612	1	1	1.42857	0.571429	k__Bacteria;p__Bacteroidetes;c__Bacteroidia;o__Bacteroidales;f__;g__;s__
292051	0.983784	0.321266	1	1	2.14286	1.14286	k__Bacteria;p__Firmicutes;c__Clostridia;o__Clostridiales;f__Ruminococcaceae;g__;s__
344422	0.983784	0.321266	1	1	0.857143	2.42857	k__Bacteria;p__Firmicutes;c__Clostridia;o__Clostridiales;f__Lachnospiraceae;g__;s__
316969	0.981132	0.321919	1	1	14.2857	43.8571	k__Bacteria;p__Bacteroidetes;c__Bacteroidia;o__Bacteroidales;f__;g__;s__
583116	0.981132	0.321919	1	1	7.85714	17.7143	k__Bacteria;p__Firmicutes;c__Clostridia;o__Clostridiales;f__Ruminococcaceae;g__;s__
186263	0.969506	0.324803	1	1	2.85714	7.28571	k__Bacteria;p__Firmicutes;c__Clostridia;o__Clostridiales;f__Lachnospiraceae;g__Roseburia;s__
297160	0.965028	0.325923	1	1	4.71429	5.28571	k__Bacteria;p__Firmicutes;c__Clostridia;o__Clostridiales;f__Ruminococcaceae;g__Ruminococcus;s__
4305241	0.962804	0.326481	1	1	4.57143	17.5714	k__Bacteria;p__Cyanobacteria;c__4C0d-2;o__YS2;f__;g__;s__
298198	0.960591	0.327038	1	1	6.28571	19.8571	k__Bacteria;p__Actinobacteria;c__Actinobacteria;o__Bifidobacteriales;f__Bifidobacteriaceae;g__;s__
4380358	0.960591	0.327038	1	1	7.85714	11.4286	k__Bacteria;p__Firmicutes;c__Clostridia;o__Clostridiales;f__Ruminococcaceae;g__;s__
New.ReferenceOTU23	0.949675	0.329802	1	1	35.1429	80.4286	Unassigned
324951	0.943244	0.331445	1	1	6.57143	8.57143	k__Bacteria;p__Firmicutes;c__Clostridia;o__Clostridiales;f__Ruminococcaceae;g__;s__
New.ReferenceOTU561	0.943244	0.331445	1	1	14	12.1429	k__Bacteria;p__Firmicutes;c__Clostridia;o__Clostridiales;f__Ruminococcaceae;g__Ruminococcus;s__
4319108	0.94112	0.33199	1	1	20	21.5714	k__Bacteria;p__Firmicutes;c__Clostridia;o__Clostridiales;f__Ruminococcaceae;g__;s__
510094	0.939692	0.332357	1	1	0.428571	1.57143	k__Bacteria;p__Firmicutes;c__Clostridia;o__Clostridiales;f__[Mogibacteriaceae];g__Mogibacterium;s__
New.ReferenceOTU89	0.939692	0.332357	1	1	0.285714	8.57143	k__Bacteria;p__Actinobacteria;c__Actinobacteria;o__Bifidobacteriales;f__Bifidobacteriaceae;g__Bifidobacterium;s__
4404413	0.939005	0.332534	1	1	8.57143	120.714	k__Bacteria;p__Firmicutes;c__Clostridia;o__Clostridiales;f__Ruminococcaceae;g__Ruminococcus;s__
New.ReferenceOTU301	0.939005	0.332534	1	1	37	480.429	k__Bacteria;p__Bacteroidetes;c__Bacteroidia;o__Bacteroidales;f__p-2534-18B5;g__;s__
354849	0.938144	0.332756	1	1	0.714286	1.14286	k__Bacteria;p__Firmicutes;c__Clostridia;o__Clostridiales;f__;g__;s__
311906	0.936899	0.333077	1	1	4	5.57143	k__Bacteria;p__Firmicutes;c__Clostridia;o__Clostridiales;f__Lachnospiraceae;g__Butyrivibrio;s__
New.ReferenceOTU84	0.936887	0.33308	1	1	0.428571	3.28571	k__Bacteria;p__Bacteroidetes;c__Bacteroidia;o__Bacteroidales;f__Porphyromonadaceae;g__Paludibacter;s__
302972	0.934803	0.333618	1	1	2.57143	3.71429	k__Bacteria;p__Firmicutes;c__Clostridia;o__Clostridiales;f__Lachnospiraceae;g__;s__
1579257	0.934803	0.333618	1	1	4.14286	7.57143	k__Bacteria;p__Firmicutes;c__Clostridia;o__Clostridiales;f__Ruminococcaceae;g__;s__
335018	0.934803	0.333618	1	1	14.7143	15.8571	k__Bacteria;p__Firmicutes;c__Clostridia;o__Clostridiales;f__Ruminococcaceae;g__;s__
300627	0.932717	0.334158	1	1	5.57143	9	k__Bacteria;p__Bacteroidetes;c__Bacteroidia;o__Bacteroidales;f__;g__;s__
3479426	0.932717	0.334158	1	1	5.28571	3.71429	k__Bacteria;p__Firmicutes;c__Clostridia;o__Clostridiales;f__Ruminococcaceae;g__;s__
292940	0.93064	0.334697	1	1	9.14286	4.85714	k__Bacteria;p__Bacteroidetes;c__Bacteroidia;o__Bacteroidales;f__Bacteroidaceae;g__5-7N15;s__
304075	0.93064	0.334697	1	1	45.4286	29.1429	k__Bacteria;p__Firmicutes;c__Clostridia;o__Clostridiales;f__Ruminococcaceae;g__;s__
530049	0.928571	0.335234	1	1	0.428571	0.714286	k__Bacteria;p__Firmicutes;c__Clostridia;o__Clostridiales;f__;g__;s__
187604	0.928571	0.335234	1	1	0.571429	0.285714	k__Bacteria;p__Firmicutes;c__Clostridia;o__Clostridiales;f__Lachnospiraceae;g__;s__
525024	0.928571	0.335234	1	1	0.285714	0.571429	k__Bacteria;p__Firmicutes;c__Clostridia;o__Clostridiales;f__Clostridiaceae;g__;s__
342200	0.928571	0.335234	1	1	0.714286	0.428571	k__Bacteria;p__Firmicutes;c__Clostridia;o__Clostridiales;f__Lachnospiraceae;g__Coprococcus;s__
3973322	0.928571	0.335234	1	1	0.714286	0.428571	k__Bacteria;p__Firmicutes;c__Clostridia;o__Clostridiales;f__;g__;s__
New.ReferenceOTU326	0.928571	0.335234	1	1	0.571429	0.285714	k__Bacteria;p__Firmicutes;c__Clostridia;o__Clostridiales;f__Lachnospiraceae;g__Blautia;s__
New.ReferenceOTU342	0.926513	0.335771	1	1	20.4286	11	k__Bacteria;p__Firmicutes;c__Clostridia;o__Clostridiales;f__Ruminococcaceae
556936	0.925358	0.336072	1	1	1.14286	1.71429	k__Bacteria;p__Cyanobacteria;c__4C0d-2;o__YS2;f__;g__;s__
298388	0.925358	0.336072	1	1	1.14286	0.571429	k__Bacteria;p__Firmicutes;c__Clostridia;o__Clostridiales;f__;g__;s__
1579254	0.925358	0.336072	1	1	1.57143	0.857143	k__Bacteria;p__Firmicutes;c__Clostridia;o__Clostridiales;f__Ruminococcaceae;g__;s__
918313	0.925358	0.336072	1	1	1.28571	0.571429	k__Bacteria;p__Firmicutes;c__Clostridia;o__Clostridiales;f__;g__;s__
672442	0.924463	0.336306	1	1	22.7143	11.8571	k__Bacteria;p__Firmicutes;c__Clostridia;o__Clostridiales;f__Ruminococcaceae;g__Ruminococcus;s__
2591716	0.924463	0.336306	1	1	22.2857	59.8571	k__Bacteria;p__Firmicutes;c__Clostridia;o__Clostridiales;f__[Mogibacteriaceae];g__Mogibacterium;s__
262673	0.923858	0.336464	1	1	0.857143	1.71429	k__Bacteria;p__Firmicutes;c__Clostridia;o__Clostridiales;f__;g__;s__
4440970	0.923858	0.336464	1	1	0.571429	1.71429	k__Bacteria;p__TM7;c__TM7-3;o__CW040;f__F16;g__;s__
215060	0.923858	0.336464	1	1	1.42857	1.42857	k__Bacteria;p__Firmicutes;c__Clostridia;o__Clostridiales;f__;g__;s__
307692	0.922422	0.33684	1	1	18.1429	43	k__Bacteria;p__Bacteroidetes;c__Bacteroidia;o__Bacteroidales;f__;g__;s__
1106362	0.922422	0.33684	1	1	44.5714	38.8571	k__Bacteria;p__Firmicutes;c__Clostridia;o__Clostridiales;f__Clostridiaceae;g__Clostridium;s__
1133172	0.922422	0.33684	1	1	14.5714	120	k__Bacteria;p__Firmicutes;c__Clostridia;o__Clostridiales;f__Peptostreptococcaceae;g__;s__
547714	0.92039	0.337373	1	1	111.857	1313.86	k__Bacteria;p__Firmicutes;c__Clostridia;o__Clostridiales;f__Peptostreptococcaceae;g__;s__
342356	0.92039	0.337373	1	1	26.7143	17.5714	k__Bacteria;p__Firmicutes;c__Clostridia;o__Clostridiales;f__Ruminococcaceae;g__;s__
293471	0.92039	0.337373	1	1	73.2857	67.8571	k__Bacteria;p__Firmicutes;c__Clostridia;o__Clostridiales;f__Ruminococcaceae;g__;s__
New.ReferenceOTU581	0.92039	0.337373	1	1	20	26.4286	k__Bacteria;p__Bacteroidetes;c__Bacteroidia;o__Bacteroidales;f__Bacteroidaceae;g__;s__
New.ReferenceOTU549	0.92039	0.337373	1	1	8.28571	13.1429	k__Bacteria;p__Bacteroidetes;c__Bacteroidia;o__Bacteroidales;f__Rikenellaceae;g__;s__
4440297	0.918367	0.337904	1	1	111.143	141.286	k__Bacteria;p__Firmicutes;c__Clostridia;o__Clostridiales;f__Ruminococcaceae;g__;s__
4427336	0.918367	0.337904	1	1	90	25.8571	k__Bacteria;p__Firmicutes;c__Clostridia;o__Clostridiales;f__Lachnospiraceae;g__;s__
287662	0.918367	0.337904	1	1	275.571	534.571	k__Bacteria;p__Bacteroidetes;c__Bacteroidia;o__Bacteroidales;f__;g__;s__
288215	0.914573	0.338904	1	1	3.57143	12.8571	k__Bacteria;p__Firmicutes;c__Clostridia;o__Clostridiales;f__Ruminococcaceae;g__;s__
New.ReferenceOTU453	0.914573	0.338904	1	1	2.42857	8.57143	k__Bacteria;p__Firmicutes;c__Clostridia;o__Clostridiales;f__;g__;s__
263957	0.912281	0.33951	1	1	0.714286	1.14286	k__Bacteria;p__Firmicutes;c__Clostridia;o__Clostridiales;f__Clostridiaceae;g__;s__
New.ReferenceOTU380	0.912281	0.33951	1	1	1.28571	0.857143	k__Bacteria;p__Firmicutes;c__Clostridia;o__Clostridiales;f__Lachnospiraceae;g__;s__
292073	0.879227	0.348413	1	1	1.28571	1	k__Bacteria;p__Firmicutes;c__Clostridia;o__Clostridiales;f__Lachnospiraceae;g__Dorea;s__
715152	0.879227	0.348413	1	1	5.57143	1.42857	k__Bacteria;p__Firmicutes;c__Clostridia;o__Clostridiales;f__Ruminococcaceae;g__;s__
346107	0.877108	0.348995	1	1	1.14286	2.14286	k__Bacteria;p__Actinobacteria;c__Coriobacteriia;o__Coriobacteriales;f__Coriobacteriaceae;g__Adlercreutzia;s__
1517779	0.875	0.349575	1	1	2.71429	7.57143	k__Bacteria;p__Bacteroidetes;c__Bacteroidia;o__Bacteroidales;f__Rikenellaceae;g__;s__
350153	0.872902	0.350153	1	1	1.71429	2.71429	k__Bacteria;p__Firmicutes;c__Clostridia;o__Clostridiales;f__Ruminococcaceae;g__;s__
303504	0.872902	0.350153	1	1	3.71429	1.85714	k__Bacteria;p__Bacteroidetes;c__Bacteroidia;o__Bacteroidales;f__;g__;s__
331881	0.870813	0.35073	1	1	4.42857	3.57143	k__Bacteria;p__Firmicutes;c__Clostridia;o__Clostridiales;f__Clostridiaceae;g__;s__
180826	0.86941	0.351119	1	1	0.571429	1.42857	k__Bacteria;p__Firmicutes;c__Clostridia;o__Clostridiales;f__Ruminococcaceae;g__Ruminococcus;s__
552376	0.86941	0.351119	1	1	0.428571	1.57143	k__Bacteria;p__Proteobacteria;c__Gammaproteobacteria;o__Enterobacteriales;f__Enterobacteriaceae;g__Enterobacter
New.ReferenceOTU425	0.86941	0.351119	1	1	0.714286	1.28571	k__Bacteria;p__Firmicutes;c__Clostridia;o__Clostridiales;f__Ruminococcaceae;g__;s__
302431	0.868735	0.351306	1	1	8	5.85714	k__Bacteria;p__Firmicutes;c__Clostridia;o__Clostridiales;f__Ruminococcaceae;g__;s__
New.ReferenceOTU580	0.868735	0.351306	1	1	30	23.8571	k__Bacteria;p__Firmicutes;c__Erysipelotrichi;o__Erysipelotrichales;f__Erysipelotrichaceae;g__Bulleidia
179319	0.864608	0.352452	1	1	1.57143	1.42857	k__Bacteria;p__Firmicutes;c__Clostridia;o__Clostridiales;f__Lachnospiraceae;g__Dorea;s__
133732	0.857533	0.35443	1	1	1.28571	1.71429	k__Bacteria;p__Firmicutes;c__Clostridia;o__Clostridiales;f__Lachnospiraceae;g__;s__
294352	0.857533	0.35443	1	1	0.714286	1.28571	k__Bacteria;p__Firmicutes;c__Clostridia;o__Clostridiales;f__Lachnospiraceae;g__Epulopiscium;s__
300417	0.848485	0.356981	1	1	1.14286	2.14286	k__Bacteria;p__Firmicutes;c__Clostridia;o__Clostridiales;f__Ruminococcaceae;g__;s__
318315	0.848485	0.356981	1	1	1.57143	2.42857	k__Bacteria;p__Firmicutes;c__Clostridia;o__Clostridiales;f__Ruminococcaceae;g__;s__
213487	0.848263	0.357044	1	1	1.28571	2	k__Bacteria;p__Firmicutes;c__Clostridia;o__Clostridiales;f__Lachnospiraceae;g__Roseburia;s__
511234	0.848263	0.357044	1	1	3.57143	1.57143	k__Bacteria;p__Firmicutes;c__Clostridia;o__Clostridiales;f__;g__;s__
New.ReferenceOTU471	0.848263	0.357044	1	1	4.57143	7.28571	k__Bacteria;p__Firmicutes;c__Clostridia;o__Clostridiales;f__;g__;s__
288049	0.844548	0.358099	1	1	3.42857	2.28571	k__Bacteria;p__Firmicutes;c__Clostridia;o__Clostridiales;f__Lachnospiraceae;g__;s__
311395	0.840647	0.359212	1	1	1.28571	2.28571	k__Bacteria;p__Firmicutes;c__Clostridia;o__Clostridiales;f__;g__;s__
New.ReferenceOTU344	0.832952	0.36142	1	1	4	1.85714	k__Bacteria;p__Bacteroidetes;c__Bacteroidia;o__Bacteroidales;f__;g__;s__
289927	0.83031	0.362183	1	1	0.857143	0.428571	k__Bacteria;p__Firmicutes;c__Clostridia;o__Clostridiales;f__;g__;s__
New.ReferenceOTU274	0.829157	0.362516	1	1	170.714	17.2857	k__Bacteria;p__Bacteroidetes;c__Bacteroidia;o__Bacteroidales;f__;g__;s__
4422405	0.828119	0.362817	1	1	0.428571	1.57143	k__Bacteria;p__Actinobacteria;c__Actinobacteria;o__Actinomycetales;f__Micrococcaceae;g__Micrococcus;s__
340502	0.828119	0.362817	1	1	1.28571	0.428571	k__Bacteria;p__Firmicutes;c__Clostridia;o__Clostridiales;f__;g__;s__
316582	0.828119	0.362817	1	1	0.428571	1.42857	k__Bacteria;p__Firmicutes;c__Clostridia;o__Clostridiales;f__[Mogibacteriaceae];g__Mogibacterium;s__
292216	0.828119	0.362817	1	1	65.1429	0.428571	k__Bacteria;p__Firmicutes;c__Clostridia;o__Clostridiales;f__Lachnospiraceae;g__Dorea;s__
34020	0.828119	0.362817	1	1	0.428571	3.71429	k__Bacteria;p__Firmicutes;c__Clostridia;o__Clostridiales;f__;g__;s__
392918	0.828119	0.362817	1	1	1	0.428571	k__Bacteria;p__Firmicutes;c__Clostridia;o__Clostridiales;f__Ruminococcaceae;g__;s__
190301	0.828119	0.362817	1	1	1.57143	0.428571	k__Bacteria;p__Firmicutes;c__Clostridia;o__Clostridiales;f__Lachnospiraceae;g__;s__
358798	0.828119	0.362817	1	1	1.85714	0.428571	k__Bacteria;p__Firmicutes;c__Clostridia;o__Clostridiales;f__Lachnospiraceae
557137	0.827273	0.363062	1	1	1.85714	5.14286	k__Bacteria;p__Firmicutes;c__Clostridia;o__Clostridiales;f__Lachnospiraceae;g__Coprococcus;s__
4296772	0.825397	0.363607	1	1	5.85714	3.57143	k__Bacteria;p__Firmicutes;c__Clostridia;o__Clostridiales;f__Lachnospiraceae;g__Coprococcus;s__
528410	0.825397	0.363607	1	1	18	25.1429	k__Bacteria;p__Firmicutes;c__Erysipelotrichi;o__Erysipelotrichales;f__Erysipelotrichaceae;g__[Eubacterium];s__dolichum
New.ReferenceOTU34	0.825397	0.363607	1	1	2.57143	32.4286	k__Bacteria;p__Firmicutes;c__Clostridia;o__Clostridiales;f__Lachnospiraceae;g__;s__
1107057	0.82167	0.364692	1	1	19.5714	10.1429	k__Bacteria;p__Firmicutes;c__Clostridia;o__Clostridiales;f__Lachnospiraceae;g__Coprococcus;s__
137353	0.82167	0.364692	1	1	15.1429	23	k__Bacteria;p__Firmicutes;c__Clostridia;o__Clostridiales;f__Lachnospiraceae;g__Coprococcus;s__
New.ReferenceOTU47	0.82167	0.364692	1	1	7.57143	12.4286	k__Bacteria;p__Firmicutes;c__Clostridia;o__Clostridiales;f__Ruminococcaceae;g__;s__
320783	0.81982	0.365233	1	1	5.28571	11.1429	k__Bacteria;p__Firmicutes;c__Clostridia;o__Clostridiales;f__[Mogibacteriaceae];g__;s__
New.ReferenceOTU103	0.81982	0.365233	1	1	18.4286	59.5714	k__Bacteria;p__Bacteroidetes;c__Bacteroidia;o__Bacteroidales;f__;g__;s__
302655	0.817978	0.365772	1	1	14.2857	32.8571	k__Bacteria;p__Firmicutes;c__Erysipelotrichi;o__Erysipelotrichales;f__Erysipelotrichaceae;g__;s__
337086	0.816143	0.36631	1	1	3	20.8571	k__Bacteria;p__Verrucomicrobia;c__Verruco-5;o__WCHB1-41;f__RFP12;g__;s__
4318313	0.816143	0.36631	1	1	5	4.85714	k__Bacteria;p__Firmicutes;c__Clostridia;o__Clostridiales;f__Ruminococcaceae;g__;s__
New.ReferenceOTU493	0.816143	0.36631	1	1	32.4286	11	k__Bacteria;p__Bacteroidetes;c__Bacteroidia;o__Bacteroidales;f__;g__;s__
296412	0.814318	0.366847	1	1	3.85714	6.71429	k__Bacteria;p__Firmicutes;c__Clostridia;o__Clostridiales;f__Ruminococcaceae;g__;s__
313733	0.814318	0.366847	1	1	2.57143	6.42857	k__Bacteria;p__Tenericutes;c__Mollicutes;o__RF39;f__;g__;s__
312588	0.8125	0.367382	1	1	5.57143	9.71429	k__Bacteria;p__Firmicutes;c__Clostridia;o__Clostridiales;f__Lachnospiraceae;g__;s__
305673	0.81069	0.367916	1	1	6.71429	5.42857	k__Bacteria;p__Bacteroidetes;c__Bacteroidia;o__Bacteroidales;f__;g__;s__
New.ReferenceOTU132	0.81069	0.367916	1	1	5.71429	14.4286	k__Bacteria;p__Bacteroidetes;c__Bacteroidia;o__Bacteroidales;f__;g__;s__
290544	0.808889	0.368449	1	1	62.2857	46.8571	k__Bacteria;p__Bacteroidetes;c__Bacteroidia;o__Bacteroidales;f__[Paraprevotellaceae];g__YRC22;s__
4302724	0.807095	0.36898	1	1	16.8571	7.57143	k__Bacteria;p__Firmicutes;c__Clostridia;o__Clostridiales;f__Lachnospiraceae;g__Coprococcus;s__
4449891	0.80531	0.369511	1	1	9.28571	16.1429	k__Bacteria;p__Proteobacteria;c__Alphaproteobacteria;o__Rickettsiales;f__;g__;s__
3903651	0.80531	0.369511	1	1	8.57143	15.7143	k__Bacteria;p__Firmicutes;c__Clostridia;o__Clostridiales;f__Ruminococcaceae;g__Oscillospira;s__
4430922	0.803532	0.370039	1	1	12.2857	12.2857	k__Bacteria;p__Tenericutes;c__Mollicutes;o__RF39;f__;g__;s__
332830	0.803532	0.370039	1	1	23.5714	11	k__Bacteria;p__Firmicutes;c__Clostridia;o__Clostridiales;f__Ruminococcaceae;g__;s__
New.ReferenceOTU614	0.803532	0.370039	1	1	28.7143	31.5714	k__Archaea;p__Euryarchaeota;c__Methanobacteria;o__Methanobacteriales;f__Methanobacteriaceae;g__Methanobrevibacter;s__
302388	0.801762	0.370567	1	1	58.4286	34.8571	k__Bacteria;p__Firmicutes;c__Clostridia;o__Clostridiales;f__Ruminococcaceae;g__;s__
4405104	0.801762	0.370567	1	1	40.4286	28.4286	k__Bacteria;p__Firmicutes;c__Clostridia;o__Clostridiales;f__Lachnospiraceae;g__Coprococcus;s__
320581	0.800684	0.370889	1	1	5.28571	0.428571	k__Bacteria;p__Firmicutes;c__Clostridia;o__Clostridiales;f__Ruminococcaceae;g__Ruminococcus;s__flavefaciens
521913	0.800684	0.370889	1	1	0.428571	2.28571	k__Bacteria;p__Firmicutes;c__Clostridia;o__Clostridiales;f__Lachnospiraceae;g__;s__
4378014	0.800684	0.370889	1	1	0.571429	1.85714	k__Bacteria;p__Firmicutes;c__Erysipelotrichi;o__Erysipelotrichales;f__Erysipelotrichaceae;g__L7A_E11;s__
795046	0.800684	0.370889	1	1	0.571429	3.28571	k__Bacteria;p__Firmicutes;c__Clostridia;o__Clostridiales;f__Lachnospiraceae;g__;s__
4339317	0.800684	0.370889	1	1	0.428571	1.57143	k__Bacteria;p__Firmicutes;c__Clostridia;o__Clostridiales;f__Ruminococcaceae;g__;s__
310611	0.794575	0.37272	1	1	0.857143	3.28571	k__Bacteria;p__Firmicutes;c__Clostridia;o__Clostridiales;f__;g__;s__
291650	0.794575	0.37272	1	1	4.28571	1	k__Bacteria;p__Bacteroidetes;c__Bacteroidia;o__Bacteroidales;f__;g__;s__
349053	0.788586	0.374528	1	1	13	3.14286	k__Bacteria;p__Firmicutes;c__Clostridia;o__Clostridiales;f__Ruminococcaceae;g__Ruminococcus;s__
4464969	0.788586	0.374528	1	1	4.14286	1.85714	k__Bacteria;p__Firmicutes;c__Clostridia;o__Clostridiales;f__Ruminococcaceae;g__;s__
299508	0.788586	0.374528	1	1	4.57143	18	k__Bacteria;p__Firmicutes;c__Clostridia;o__Clostridiales;f__Veillonellaceae;g__;s__
166869	0.788586	0.374528	1	1	1	3.28571	k__Bacteria;p__Firmicutes;c__Clostridia;o__Clostridiales;f__;g__;s__
350189	0.786609	0.375127	1	1	5	4.14286	k__Bacteria;p__Firmicutes;c__Clostridia;o__Clostridiales;f__Ruminococcaceae;g__;s__
350523	0.785714	0.375399	1	1	0.714286	0.428571	k__Bacteria;p__Firmicutes;c__Clostridia;o__Clostridiales;f__Lachnospiraceae;g__;s__
190772	0.785714	0.375399	1	1	0.428571	0.428571	k__Bacteria;p__Firmicutes;c__Clostridia;o__Clostridiales;f__Lachnospiraceae;g__Dorea;s__
825355	0.785714	0.375399	1	1	0.428571	0.285714	k__Bacteria;p__Verrucomicrobia;c__Verruco-5;o__WCHB1-41;f__RFP12;g__;s__
314680	0.785714	0.375399	1	1	0.285714	0.428571	k__Bacteria;p__Firmicutes;c__Clostridia;o__Clostridiales;f__[Mogibacteriaceae];g__;s__
317779	0.785714	0.375399	1	1	0.428571	0.285714	k__Bacteria;p__Bacteroidetes;c__Bacteroidia;o__Bacteroidales;f__[Paraprevotellaceae];g__CF231;s__
290240	0.785714	0.375399	1	1	0.428571	0.428571	k__Bacteria;p__Firmicutes;c__Clostridia;o__Clostridiales;f__Lachnospiraceae;g__Epulopiscium;s__
4402645	0.785714	0.375399	1	1	0.285714	0.428571	k__Bacteria;p__Firmicutes;c__Clostridia;o__Clostridiales;f__;g__;s__
4401628	0.785714	0.375399	1	1	0.285714	0.428571	k__Bacteria;p__Firmicutes;c__Clostridia;o__Clostridiales;f__Lachnospiraceae;g__;s__
298184	0.785714	0.375399	1	1	0.857143	0.428571	k__Bacteria;p__Proteobacteria;c__Alphaproteobacteria;o__RF32;f__;g__;s__
361679	0.785714	0.375399	1	1	0.857143	1	k__Bacteria;p__Firmicutes;c__Clostridia;o__Clostridiales;f__;g__;s__
4460775	0.784643	0.375725	1	1	4.71429	2.28571	k__Bacteria;p__Firmicutes;c__Clostridia;o__Clostridiales;f__Clostridiaceae;g__Clostridium;s__
4368792	0.777558	0.377889	1	1	1	0.571429	k__Bacteria;p__Firmicutes;c__Clostridia;o__Clostridiales;f__;g__;s__
294022	0.777558	0.377889	1	1	2.71429	0.714286	k__Bacteria;p__Firmicutes;c__Clostridia;o__Clostridiales;f__Lachnospiraceae;g__Dorea;s__
3275562	0.777558	0.377889	1	1	0.571429	0.428571	k__Bacteria;p__Firmicutes;c__Clostridia;o__Clostridiales;f__Lachnospiraceae;g__;s__
186092	0.777558	0.377889	1	1	2.71429	1	k__Bacteria;p__Firmicutes;c__Clostridia;o__Clostridiales;f__Clostridiaceae
255199	0.777558	0.377889	1	1	0.571429	0.571429	k__Bacteria;p__Firmicutes;c__Clostridia;o__Clostridiales;f__;g__;s__
308386	0.777558	0.377889	1	1	0.857143	0.714286	k__Bacteria;p__Firmicutes;c__Clostridia;o__Clostridiales;f__;g__;s__
163243	0.777558	0.377889	1	1	0.857143	0.857143	k__Bacteria;p__Firmicutes;c__Clostridia;o__Clostridiales;f__Ruminococcaceae;g__Ruminococcus;s__
4407979	0.777558	0.377889	1	1	0.714286	1.14286	k__Bacteria;p__Firmicutes;c__Bacilli;o__Bacillales;f__Planococcaceae;g__Lysinibacillus;s__boronitolerans
178490	0.777558	0.377889	1	1	0.428571	0.571429	k__Bacteria;p__Firmicutes;c__Clostridia;o__Clostridiales;f__;g__;s__
323862	0.777558	0.377889	1	1	0.428571	0.571429	k__Bacteria;p__Firmicutes;c__Clostridia;o__Clostridiales;f__Lachnospiraceae;g__;s__
New.ReferenceOTU433	0.777558	0.377889	1	1	0.571429	1	k__Bacteria;p__Firmicutes;c__Erysipelotrichi;o__Erysipelotrichales;f__Erysipelotrichaceae;g__Catenibacterium;s__
New.ReferenceOTU153	0.777558	0.377889	1	1	4.42857	9.14286	Unassigned
352802	0.774877	0.378713	1	1	1.28571	1.14286	k__Bacteria;p__Bacteroidetes;c__Bacteroidia;o__Bacteroidales;f__Bacteroidaceae;g__;s__
306066	0.774877	0.378713	1	1	2.42857	2.85714	k__Bacteria;p__Firmicutes;c__Clostridia;o__Clostridiales;f__;g__;s__
16559	0.774877	0.378713	1	1	2.57143	1.28571	k__Bacteria;p__Firmicutes;c__Clostridia;o__Clostridiales;f__Ruminococcaceae;g__;s__
266478	0.774877	0.378713	1	1	1.71429	1.28571	k__Bacteria;p__Tenericutes;c__Mollicutes;o__RF39;f__;g__;s__
178332	0.774877	0.378713	1	1	1	1.14286	k__Bacteria;p__Firmicutes;c__Clostridia;o__Clostridiales;f__Lachnospiraceae;g__Dorea;s__
New.ReferenceOTU568	0.774877	0.378713	1	1	9.42857	13.2857	k__Bacteria;p__Bacteroidetes;c__Bacteroidia;o__Bacteroidales;f__Bacteroidaceae;g__;s__
334734	0.767377	0.38103	1	1	0.857143	1.42857	k__Bacteria;p__Firmicutes;c__Clostridia;o__Clostridiales;f__;g__;s__
316758	0.761789	0.382769	1	1	2.42857	1.42857	k__Bacteria;p__Tenericutes;c__Mollicutes;o__RF39;f__;g__;s__
102471	0.761789	0.382769	1	1	2	0.857143	k__Bacteria;p__Firmicutes;c__Clostridia;o__Clostridiales;f__;g__;s__
177237	0.761789	0.382769	1	1	0.857143	2.14286	k__Bacteria;p__Firmicutes;c__Clostridia;o__Clostridiales;f__Lachnospiraceae;g__Roseburia;s__
4389035	0.756282	0.384494	1	1	5	5.85714	k__Bacteria;p__Firmicutes;c__Clostridia;o__Clostridiales;f__Lachnospiraceae;g__;s__
New.ReferenceOTU245	0.756282	0.384494	1	1	3	1.57143	k__Bacteria;p__Firmicutes;c__Clostridia;o__Clostridiales;f__Ruminococcaceae;g__;s__
798164	0.754464	0.385066	1	1	3.85714	7.14286	k__Bacteria;p__Firmicutes;c__Clostridia;o__Clostridiales;f__;g__;s__
New.ReferenceOTU104	0.754464	0.385066	1	1	2.85714	3.42857	k__Bacteria;p__Firmicutes;c__Clostridia;o__Clostridiales;f__;g__;s__
351182	0.749062	0.386773	1	1	3.57143	13.1429	k__Bacteria;p__Bacteroidetes;c__Bacteroidia;o__Bacteroidales;f__[Barnesiellaceae];g__;s__
New.ReferenceOTU514	0.749062	0.386773	1	1	23.2857	59.2857	k__Bacteria;p__Firmicutes;c__Clostridia;o__Clostridiales;f__Lachnospiraceae;g__Butyrivibrio;s__
New.ReferenceOTU345	0.749062	0.386773	1	1	5.57143	9	k__Bacteria;p__Bacteroidetes;c__Bacteroidia;o__Bacteroidales;f__;g__;s__
New.ReferenceOTU252	0.738487	0.390146	1	1	3.57143	7.57143	k__Bacteria;p__Bacteroidetes;c__Bacteroidia;o__Bacteroidales;f__;g__;s__
New.ReferenceOTU382	0.738487	0.390146	1	1	15.4286	3.85714	k__Bacteria;p__Bacteroidetes;c__Bacteroidia;o__Bacteroidales;f__;g__;s__
353696	0.731602	0.392364	1	1	1.28571	8.14286	k__Bacteria;p__Firmicutes;c__Clostridia;o__Clostridiales;f__Christensenellaceae;g__;s__
4319107	0.730679	0.392663	1	1	0.857143	0.857143	k__Bacteria;p__Firmicutes;c__Clostridia;o__Clostridiales;f__;g__;s__
327629	0.730679	0.392663	1	1	0.857143	0.714286	k__Bacteria;p__Firmicutes;c__Clostridia;o__Clostridiales;f__Ruminococcaceae;g__;s__
326785	0.730679	0.392663	1	1	0.857143	1.57143	k__Bacteria;p__Firmicutes;c__Clostridia;o__Clostridiales;f__Ruminococcaceae;g__;s__
1046624	0.7299	0.392915	1	1	2.42857	8.28571	k__Bacteria;p__Tenericutes;c__Mollicutes;o__RF39;f__;g__;s__
New.ReferenceOTU553	0.7299	0.392915	1	1	6.85714	6.42857	k__Bacteria;p__Tenericutes;c__Mollicutes;o__RF39;f__;g__;s__
331116	0.728688	0.393309	1	1	2	1	k__Bacteria;p__Firmicutes;c__Clostridia;o__Clostridiales;f__Lachnospiraceae;g__;s__
4473116	0.728688	0.393309	1	1	3.14286	2	k__Bacteria;p__Firmicutes;c__Clostridia;o__Clostridiales;f__Ruminococcaceae;g__;s__
303279	0.728688	0.393309	1	1	1.28571	1.85714	k__Bacteria;p__Firmicutes;c__Clostridia;o__Clostridiales;f__Ruminococcaceae;g__Oscillospira;s__
New.ReferenceOTU478	0.728688	0.393309	1	1	4.28571	1.57143	k__Bacteria;p__Firmicutes;c__Clostridia;o__Clostridiales;f__Ruminococcaceae;g__;s__
New.ReferenceOTU167	0.728688	0.393309	1	1	12	125.857	k__Bacteria;p__Firmicutes;c__Clostridia;o__Clostridiales;f__Peptostreptococcaceae;g__;s__
New.ReferenceOTU145	0.726521	0.394013	1	1	3.14286	3.85714	k__Bacteria;p__Firmicutes;c__Clostridia;o__Clostridiales;f__Ruminococcaceae;g__;s__
782953	0.724843	0.39456	1	1	1.71429	60.4286	k__Bacteria;p__Proteobacteria;c__Gammaproteobacteria;o__Enterobacteriales;f__Enterobacteriaceae;g__;s__
334216	0.724843	0.39456	1	1	3.71429	1.85714	k__Bacteria;p__Firmicutes;c__Clostridia;o__Clostridiales;f__Ruminococcaceae;g__;s__
292892	0.724843	0.39456	1	1	4.28571	4.28571	k__Bacteria;p__Firmicutes;c__Clostridia;o__Clostridiales;f__;g__;s__
337285	0.72278	0.395234	1	1	1	2.42857	k__Bacteria;p__Firmicutes;c__Clostridia;o__Clostridiales;f__;g__;s__
New.ReferenceOTU110	0.72278	0.395234	1	1	1.71429	1.14286	Unassigned
84779	0.719856	0.396191	1	1	1.57143	2.85714	k__Bacteria;p__Firmicutes;c__Clostridia;o__Clostridiales;f__Ruminococcaceae;g__Ruminococcus;s__
317703	0.713312	0.398347	1	1	6	13.4286	k__Bacteria;p__Firmicutes;c__Erysipelotrichi;o__Erysipelotrichales;f__Erysipelotrichaceae;g__;s__
299833	0.713312	0.398347	1	1	21.4286	11.5714	k__Bacteria;p__Firmicutes;c__Clostridia;o__Clostridiales;f__Ruminococcaceae;g__;s__
528722	0.711694	0.398882	1	1	22.4286	21.8571	k__Bacteria;p__Firmicutes;c__Clostridia;o__Clostridiales;f__Ruminococcaceae;g__;s__
290663	0.708481	0.399948	1	1	6.57143	10.5714	k__Bacteria;p__Firmicutes;c__Clostridia;o__Clostridiales;f__Ruminococcaceae;g__;s__
4410988	0.708481	0.399948	1	1	6.57143	4.14286	k__Bacteria;p__Firmicutes;c__Clostridia;o__Clostridiales;f__Ruminococcaceae;g__Oscillospira;s__
196176	0.706885	0.40048	1	1	3.57143	2.28571	k__Bacteria;p__Firmicutes;c__Clostridia;o__Clostridiales;f__Lachnospiraceae;g__Dorea;s__
292851	0.706885	0.40048	1	1	13.2857	14.5714	k__Bacteria;p__Firmicutes;c__Clostridia;o__Clostridiales;f__;g__;s__
516126	0.703716	0.401538	1	1	4.14286	5.71429	k__Bacteria;p__Firmicutes;c__Clostridia;o__Clostridiales;f__Ruminococcaceae;g__;s__
512892	0.702141	0.402065	1	1	5.42857	7	k__Bacteria;p__Firmicutes;c__Erysipelotrichi;o__Erysipelotrichales;f__Erysipelotrichaceae;g__;s__
289968	0.702141	0.402065	1	1	16.4286	15.8571	k__Bacteria;p__Firmicutes;c__Clostridia;o__Clostridiales;f__[Mogibacteriaceae];g__Mogibacterium;s__
297770	0.702141	0.402065	1	1	3.28571	5.71429	k__Bacteria;p__Firmicutes;c__Clostridia;o__Clostridiales;f__;g__;s__
New.ReferenceOTU317	0.702141	0.402065	1	1	5.71429	11.8571	k__Bacteria;p__Firmicutes;c__Clostridia;o__Clostridiales;f__Ruminococcaceae;g__;s__
New.ReferenceOTU520	0.702141	0.402065	1	1	49.5714	68.2857	k__Bacteria;p__Firmicutes;c__Clostridia;o__Clostridiales;f__Clostridiaceae;g__Clostridium;s__
262668	0.700574	0.402591	1	1	3.57143	8.85714	k__Bacteria;p__Firmicutes;c__Clostridia;o__Clostridiales;f__Ruminococcaceae;g__Ruminococcus;s__
New.ReferenceOTU526	0.700574	0.402591	1	1	5.57143	2.71429	k__Bacteria;p__Firmicutes;c__Clostridia;o__Clostridiales;f__Ruminococcaceae;g__;s__
4306729	0.699014	0.403115	1	1	9.14286	4.85714	k__Bacteria;p__Firmicutes;c__Clostridia;o__Clostridiales;f__Ruminococcaceae;g__;s__
4314256	0.699014	0.403115	1	1	10.7143	6.14286	k__Bacteria;p__Firmicutes;c__Clostridia;o__Clostridiales;f__Ruminococcaceae;g__;s__
182643	0.699014	0.403115	1	1	126	21.5714	k__Bacteria;p__Firmicutes;c__Clostridia;o__Clostridiales;f__Clostridiaceae;g__;s__
4346687	0.69746	0.403638	1	1	9.28571	11.5714	k__Bacteria;p__Firmicutes;c__Clostridia;o__Clostridiales;f__Ruminococcaceae;g__;s__
594119	0.69746	0.403638	1	1	16.4286	17	k__Bacteria;p__Firmicutes;c__Clostridia;o__Clostridiales;f__Ruminococcaceae;g__;s__
4347159	0.69746	0.403638	1	1	46.1429	37.8571	k__Bacteria;p__Actinobacteria;c__Actinobacteria;o__Bifidobacteriales;f__Bifidobacteriaceae;g__Bifidobacterium;s__adolescentis
290033	0.695914	0.40416	1	1	7.85714	11.7143	k__Bacteria;p__Firmicutes;c__Clostridia;o__Clostridiales;f__Lachnospiraceae;g__Dorea;s__
296033	0.695914	0.40416	1	1	30.1429	61.2857	k__Bacteria;p__Firmicutes;c__Clostridia;o__Clostridiales;f__[Mogibacteriaceae];g__Mogibacterium;s__
334044	0.695914	0.40416	1	1	3.71429	6.71429	k__Bacteria;p__Firmicutes;c__Clostridia;o__Clostridiales;f__Ruminococcaceae;g__;s__
295542	0.695914	0.40416	1	1	5.71429	7.71429	k__Bacteria;p__Bacteroidetes;c__Bacteroidia;o__Bacteroidales;f__Bacteroidaceae;g__5-7N15;s__
288977	0.695914	0.40416	1	1	21.7143	7.57143	k__Bacteria;p__Firmicutes;c__Clostridia;o__Clostridiales;f__;g__;s__
331472	0.694374	0.404681	1	1	8.42857	7.42857	k__Bacteria;p__Firmicutes;c__Clostridia;o__Clostridiales;f__Ruminococcaceae;g__;s__
296330	0.694374	0.404681	1	1	8.57143	6.71429	k__Bacteria;p__Firmicutes;c__Clostridia;o__Clostridiales;f__Lachnospiraceae;g__;s__
193314	0.694374	0.404681	1	1	6.57143	9.42857	k__Bacteria;p__Firmicutes;c__Clostridia;o__Clostridiales;f__Ruminococcaceae;g__Ruminococcus;s__
New.ReferenceOTU407	0.694374	0.404681	1	1	30.7143	12.7143	k__Bacteria;p__Firmicutes;c__Clostridia;o__Clostridiales;f__Lachnospiraceae;g__;s__
329134	0.692841	0.4052	1	1	58.8571	44.5714	k__Bacteria;p__Bacteroidetes;c__Bacteroidia;o__Bacteroidales;f__;g__;s__
578457	0.692841	0.4052	1	1	8.57143	5.28571	k__Bacteria;p__Firmicutes;c__Clostridia;o__Clostridiales;f__Lachnospiraceae;g__;s__
4341679	0.692841	0.4052	1	1	16	23.8571	k__Bacteria;p__Firmicutes;c__Clostridia;o__Clostridiales;f__Ruminococcaceae;g__;s__
179512	0.692841	0.4052	1	1	49.2857	48.4286	k__Bacteria;p__Firmicutes;c__Clostridia;o__Clostridiales;f__Clostridiaceae;g__;s__
New.ReferenceOTU564	0.692841	0.4052	1	1	17.7143	33.7143	k__Archaea;p__Euryarchaeota;c__Methanobacteria;o__Methanobacteriales;f__Methanobacteriaceae;g__Methanobrevibacter;s__
293779	0.689796	0.406234	1	1	198.857	338.571	k__Bacteria;p__Bacteroidetes;c__Bacteroidia;o__Bacteroidales;f__;g__;s__
4324038	0.689796	0.406234	1	1	87.5714	126.571	k__Bacteria;p__Bacteroidetes;c__Bacteroidia;o__Bacteroidales;f__Bacteroidaceae;g__Bacteroides;s__
323481	0.689796	0.406234	1	1	460	84.1429	k__Bacteria;p__Firmicutes;c__Clostridia;o__Clostridiales;f__Ruminococcaceae;g__;s__
4473788	0.689796	0.406234	1	1	77.7143	61	k__Bacteria;p__Firmicutes;c__Clostridia;o__Clostridiales;f__Lachnospiraceae;g__;s__
4477796	0.689796	0.406234	1	1	87.1429	56.1429	k__Bacteria;p__Firmicutes;c__Clostridia;o__Clostridiales;f__;g__;s__
306704	0.689796	0.406234	1	1	337.143	216	k__Bacteria;p__Firmicutes;c__Clostridia;o__Clostridiales;f__Peptostreptococcaceae
4447373	0.689796	0.406234	1	1	128	35.2857	k__Bacteria;p__Firmicutes;c__Clostridia;o__Clostridiales;f__Ruminococcaceae;g__;s__
1142110	0.689796	0.406234	1	1	225.143	188.571	k__Bacteria;p__Firmicutes;c__Clostridia;o__Clostridiales;f__Peptostreptococcaceae;g__;s__
509073	0.689796	0.406234	1	1	24.7143	29.2857	k__Bacteria;p__Bacteroidetes;c__Bacteroidia;o__Bacteroidales;f__Bacteroidaceae;g__5-7N15;s__
540896	0.680952	0.409259	1	1	0.714286	0.285714	k__Bacteria;p__Synergistetes;c__Synergistia;o__Synergistales;f__Dethiosulfovibrionaceae;g__Pyramidobacter;s__
345301	0.680952	0.409259	1	1	0.714286	0.285714	k__Bacteria;p__Firmicutes;c__Clostridia;o__Clostridiales;f__;g__;s__
355197	0.680952	0.409259	1	1	0.714286	0.285714	k__Bacteria;p__Firmicutes;c__Clostridia;o__Clostridiales;f__Lachnospiraceae;g__;s__
1033413	0.680952	0.409259	1	1	0.714286	0.285714	k__Bacteria;p__Firmicutes;c__Bacilli;o__Lactobacillales;f__Enterococcaceae;g__Enterococcus;s__
519246	0.68048	0.409422	1	1	0.714286	1.57143	k__Bacteria;p__Firmicutes;c__Clostridia;o__Clostridiales;f__Ruminococcaceae;g__;s__
343258	0.678895	0.409967	1	1	2	0.571429	k__Bacteria;p__Firmicutes;c__Clostridia;o__Clostridiales;f__;g__;s__
290144	0.678895	0.409967	1	1	0.428571	2	k__Bacteria;p__TM7;c__TM7-3;o__CW040;f__F16;g__;s__
2115	0.678895	0.409967	1	1	0.571429	1.57143	k__Bacteria;p__Bacteroidetes;c__Bacteroidia;o__Bacteroidales;f__Prevotellaceae;g__Prevotella;s__
3894019	0.678895	0.409967	1	1	1	0.285714	k__Bacteria;p__Firmicutes;c__Clostridia;o__Clostridiales;f__Clostridiaceae;g__;s__
691423	0.678895	0.409967	1	1	0.285714	1.14286	k__Bacteria;p__Proteobacteria;c__Gammaproteobacteria;o__Enterobacteriales;f__Enterobacteriaceae;g__;s__
291314	0.678895	0.409967	1	1	1.14286	0.285714	k__Bacteria;p__Firmicutes;c__Clostridia;o__Clostridiales;f__Ruminococcaceae;g__;s__
177175	0.678895	0.409967	1	1	0.857143	0.285714	k__Bacteria;p__Firmicutes;c__Clostridia;o__Clostridiales;f__Lachnospiraceae
302987	0.678895	0.409967	1	1	0.857143	0.285714	k__Bacteria;p__Bacteroidetes;c__Bacteroidia;o__Bacteroidales;f__;g__;s__
2863553	0.678895	0.409967	1	1	0.285714	1.14286	k__Bacteria;p__Firmicutes;c__Clostridia;o__Clostridiales;f__[Mogibacteriaceae];g__;s__
212228	0.678895	0.409967	1	1	0.571429	4	k__Bacteria;p__Firmicutes;c__Clostridia;o__Clostridiales;f__Ruminococcaceae;g__;s__
353470	0.678753	0.410017	1	1	5.57143	1.85714	k__Bacteria;p__Firmicutes;c__Clostridia;o__Clostridiales;f__Ruminococcaceae;g__;s__
3232988	0.678753	0.410017	1	1	0.714286	1.42857	k__Bacteria;p__Tenericutes;c__RF3;o__ML615J-28;f__;g__;s__
297643	0.678753	0.410017	1	1	2	0.857143	k__Bacteria;p__Firmicutes;c__Clostridia;o__Clostridiales;f__Ruminococcaceae;g__;s__
New.ReferenceOTU475	0.678753	0.410017	1	1	2.57143	1.28571	k__Bacteria;p__Firmicutes;c__Clostridia;o__Clostridiales;f__Ruminococcaceae;g__;s__
New.ReferenceOTU481	0.678753	0.410017	1	1	7	0.714286	Unassigned
335003	0.675325	0.411201	1	1	0.714286	1	k__Bacteria;p__Firmicutes;c__Clostridia;o__Clostridiales;f__Lachnospiraceae
320378	0.673624	0.411791	1	1	2.28571	1	k__Bacteria;p__Firmicutes;c__Clostridia;o__Clostridiales;f__Lachnospiraceae;g__;s__
New.ReferenceOTU455	0.671931	0.412379	1	1	2.14286	4.14286	k__Bacteria;p__Firmicutes;c__Clostridia;o__Clostridiales;f__Ruminococcaceae;g__;s__
New.ReferenceOTU337	0.671931	0.412379	1	1	2.14286	11.5714	k__Bacteria;p__Firmicutes;c__Clostridia;o__Clostridiales;f__Ruminococcaceae;g__Ruminococcus;s__
319450	0.670789	0.412777	1	1	0.857143	10	k__Bacteria;p__Firmicutes;c__Clostridia;o__Clostridiales;f__Ruminococcaceae;g__;s__
289452	0.670789	0.412777	1	1	34.1429	3.57143	k__Bacteria;p__Firmicutes;c__Clostridia;o__Clostridiales;f__Lachnospiraceae
New.ReferenceOTU1	0.670789	0.412777	1	1	3.14286	93.2857	k__Bacteria;p__Firmicutes;c__Erysipelotrichi;o__Erysipelotrichales;f__Erysipelotrichaceae;g__Coprobacillus;s__
New.ReferenceOTU148	0.670789	0.412777	1	1	13.2857	3.14286	k__Bacteria;p__Firmicutes;c__Clostridia;o__Clostridiales;f__Lachnospiraceae;g__;s__
New.ReferenceOTU77	0.670789	0.412777	1	1	120.571	12.7143	k__Bacteria;p__Bacteroidetes;c__Bacteroidia;o__Bacteroidales;f__;g__;s__
197099	0.658691	0.417022	1	1	1.85714	1	k__Bacteria;p__Firmicutes;c__Clostridia;o__Clostridiales;f__Ruminococcaceae;g__Oscillospira;s__
301156	0.65386	0.418736	1	1	0.857143	6.85714	k__Bacteria;p__Firmicutes;c__Clostridia;o__Clostridiales;f__Lachnospiraceae;g__;s__
297798	0.645963	0.42156	1	1	1.28571	2.14286	k__Bacteria;p__Firmicutes;c__Clostridia;o__Clostridiales;f__Ruminococcaceae;g__;s__
28914	0.644406	0.42212	1	1	2	2.85714	k__Bacteria;p__Firmicutes;c__Clostridia;o__Clostridiales;f__Lachnospiraceae;g__Roseburia;s__
293975	0.644406	0.42212	1	1	2.14286	3.14286	k__Bacteria;p__Firmicutes;c__Clostridia;o__Clostridiales;f__Lachnospiraceae;g__;s__
192741	0.644406	0.42212	1	1	2.14286	1.14286	k__Bacteria;p__Firmicutes;c__Clostridia;o__Clostridiales;f__;g__;s__
271644	0.642857	0.422678	1	1	0.142857	0.571429	k__Bacteria;p__Actinobacteria;c__Actinobacteria;o__Actinomycetales;f__Micrococcaceae;g__Kocuria;s__rhizophila
316452	0.642857	0.422678	1	1	0.857143	0.285714	k__Bacteria;p__Firmicutes;c__Clostridia;o__Clostridiales;f__Lachnospiraceae;g__Blautia;s__
746661	0.642857	0.422678	1	1	0.857143	0.285714	k__Bacteria;p__Cyanobacteria;c__4C0d-2;o__YS2;f__;g__;s__
268183	0.642857	0.422678	1	1	0.142857	0.571429	k__Bacteria;p__Firmicutes;c__Clostridia;o__Clostridiales;f__Lachnospiraceae;g__;s__
4454531	0.640122	0.423667	1	1	0.142857	7.85714	k__Bacteria;p__Proteobacteria;c__Gammaproteobacteria;o__Enterobacteriales;f__Enterobacteriaceae;g__;s__
2017729	0.640122	0.423667	1	1	2.42857	0.142857	k__Bacteria;p__Firmicutes;c__Clostridia;o__Clostridiales;f__Lachnospiraceae;g__;s__
222721	0.640122	0.423667	1	1	0.142857	0.714286	k__Bacteria;p__Firmicutes;c__Clostridia;o__Clostridiales;f__Lachnospiraceae;g__Coprococcus;s__
99566	0.640122	0.423667	1	1	4.42857	0.142857	k__Bacteria;p__Firmicutes;c__Clostridia;o__Clostridiales;f__Lachnospiraceae;g__Blautia;s__
4375860	0.640122	0.423667	1	1	0.142857	0.714286	k__Bacteria;p__Firmicutes;c__Clostridia;o__Clostridiales;f__Ruminococcaceae;g__Ruminococcus;s__
298368	0.640122	0.423667	1	1	0.142857	6.14286	k__Bacteria;p__Actinobacteria;c__Actinobacteria;o__Actinomycetales;f__Micrococcaceae;g__Arthrobacter;s__
142444	0.640122	0.423667	1	1	0.142857	0.714286	k__Bacteria;p__Actinobacteria;c__Coriobacteriia;o__Coriobacteriales;f__Coriobacteriaceae;g__;s__
649107	0.640122	0.423667	1	1	1.42857	0.142857	k__Bacteria;p__Firmicutes;c__Clostridia;o__Clostridiales;f__Lachnospiraceae;g__;s__
208802	0.640122	0.423667	1	1	0.142857	1.28571	k__Bacteria;p__Firmicutes;c__Clostridia;o__Clostridiales;f__Christensenellaceae;g__;s__
3979725	0.640122	0.423667	1	1	0.142857	1.85714	k__Bacteria;p__Actinobacteria;c__Actinobacteria;o__Actinomycetales;f__Sanguibacteraceae;g__Sanguibacter;s__
189271	0.640122	0.423667	1	1	1	0.285714	k__Bacteria;p__Firmicutes;c__Clostridia;o__Clostridiales;f__Lachnospiraceae;g__;s__
244032	0.640122	0.423667	1	1	0.142857	4.28571	k__Bacteria;p__Cyanobacteria;c__4C0d-2;o__YS2;f__;g__;s__
1112762	0.640122	0.423667	1	1	0.142857	0.714286	k__Bacteria;p__Firmicutes;c__Clostridia;o__Clostridiales;f__Ruminococcaceae;g__Oscillospira;s__
291399	0.640122	0.423667	1	1	2	0.571429	k__Bacteria;p__Firmicutes;c__Clostridia;o__Clostridiales;f__Ruminococcaceae;g__Ruminococcus;s__flavefaciens
195004	0.640122	0.423667	1	1	1.71429	0.142857	k__Bacteria;p__Firmicutes;c__Clostridia;o__Clostridiales;f__Lachnospiraceae;g__;s__
663969	0.640122	0.423667	1	1	0.142857	0.714286	k__Bacteria;p__Firmicutes;c__Bacilli;o__Lactobacillales;f__Leuconostocaceae;g__;s__
4468125	0.640122	0.423667	1	1	0.142857	0.857143	k__Bacteria;p__Actinobacteria;c__Actinobacteria;o__Actinomycetales;f__Nocardiaceae;g__Rhodococcus;s__
310781	0.640122	0.423667	1	1	0.285714	1	k__Bacteria;p__Cyanobacteria;c__4C0d-2;o__YS2;f__;g__;s__
310492	0.640122	0.423667	1	1	2	0.142857	k__Bacteria;p__Firmicutes;c__Clostridia;o__Clostridiales;f__Lachnospiraceae;g__Dorea;s__
New.ReferenceOTU328	0.640122	0.423667	1	1	72.2857	5.57143	k__Bacteria;p__Bacteroidetes;c__Bacteroidia;o__Bacteroidales;f__;g__;s__
New.ReferenceOTU200	0.640122	0.423667	1	1	0.714286	32	k__Bacteria;p__Planctomycetes;c__Planctomycetia;o__Pirellulales;f__Pirellulaceae;g__;s__
New.ReferenceOTU388	0.640122	0.423667	1	1	22.5714	3.57143	k__Bacteria;p__Firmicutes;c__Clostridia;o__Clostridiales;f__;g__;s__
New.ReferenceOTU309	0.640122	0.423667	1	1	0.857143	0.142857	k__Bacteria;p__Firmicutes;c__Bacilli;o__Turicibacterales;f__Turicibacteraceae;g__Turicibacter;s__
New.ReferenceOTU304	0.640122	0.423667	1	1	0.714286	16	k__Bacteria;p__Actinobacteria;c__Actinobacteria;o__Actinomycetales;f__Micrococcaceae;g__Arthrobacter;s__
New.ReferenceOTU404	0.640122	0.423667	1	1	8.71429	0.857143	k__Bacteria;p__Firmicutes;c__Clostridia;o__Clostridiales;f__Clostridiaceae;g__Clostridium;s__bowmanii
New.ReferenceOTU261	0.640122	0.423667	1	1	8.28571	1	k__Bacteria;p__Firmicutes;c__Clostridia;o__Clostridiales;f__;g__;s__
291950	0.639781	0.42379	1	1	2.14286	1.57143	k__Bacteria;p__Firmicutes;c__Clostridia;o__Clostridiales;f__;g__;s__
190320	0.639781	0.42379	1	1	2.57143	4.85714	k__Bacteria;p__Firmicutes;c__Clostridia;o__Clostridiales;f__Lachnospiraceae;g__Roseburia;s__faecis
607825	0.639781	0.42379	1	1	9.57143	7.14286	k__Bacteria;p__Firmicutes;c__Clostridia;o__Clostridiales;f__;g__;s__
New.ReferenceOTU448	0.639781	0.42379	1	1	2.57143	2.28571	k__Bacteria;p__Firmicutes;c__Clostridia;o__Clostridiales;f__Ruminococcaceae;g__;s__
585998	0.638254	0.424344	1	1	5.85714	8	k__Bacteria;p__Firmicutes;c__Clostridia;o__Clostridiales;f__[Mogibacteriaceae];g__Mogibacterium;s__
328828	0.638254	0.424344	1	1	1.71429	3	k__Bacteria;p__Firmicutes;c__Clostridia;o__Clostridiales;f__;g__;s__
99332	0.638254	0.424344	1	1	5.14286	9.85714	k__Bacteria;p__Actinobacteria;c__Coriobacteriia;o__Coriobacteriales;f__Coriobacteriaceae;g__;s__
288496	0.638254	0.424344	1	1	1.57143	3.28571	k__Bacteria;p__Firmicutes;c__Clostridia;o__Clostridiales;f__Ruminococcaceae;g__;s__
New.ReferenceOTU586	0.638254	0.424344	1	1	26.4286	4.85714	k__Bacteria;p__Firmicutes;c__Clostridia;o__Clostridiales;f__Ruminococcaceae;g__;s__
New.ReferenceOTU525	0.636735	0.424896	1	1	172	451.571	k__Bacteria;p__Firmicutes;c__Clostridia;o__Clostridiales;f__;g__;s__
311312	0.630728	0.427088	1	1	2.85714	1.42857	k__Bacteria;p__Firmicutes;c__Clostridia;o__Clostridiales;f__Ruminococcaceae;g__;s__
265925	0.623377	0.429795	1	1	3.57143	8.14286	k__Bacteria;p__Tenericutes;c__Mollicutes;o__RF39;f__;g__;s__
568828	0.622477	0.430128	1	1	0.714286	0.857143	k__Bacteria;p__Firmicutes;c__Clostridia;o__Clostridiales;f__Lachnospiraceae;g__;s__
273657	0.621927	0.430332	1	1	5.14286	5	k__Bacteria;p__Firmicutes;c__Clostridia;o__Clostridiales;f__Peptococcaceae;g__rc4-4;s__
318373	0.620484	0.430868	1	1	4.14286	1.42857	k__Bacteria;p__Firmicutes;c__Clostridia;o__Clostridiales;f__Ruminococcaceae;g__;s__
520966	0.617618	0.431934	1	1	4	3.71429	k__Bacteria;p__Firmicutes;c__Clostridia;o__Clostridiales;f__[Mogibacteriaceae];g__Mogibacterium;s__
529789	0.617618	0.431934	1	1	13.8571	17.5714	k__Bacteria;p__Firmicutes;c__Clostridia;o__Clostridiales;f__Ruminococcaceae;g__Ruminococcus;s__
334661	0.609177	0.435098	1	1	1.42857	3.14286	k__Bacteria;p__Firmicutes;c__Clostridia;o__Clostridiales;f__Lachnospiraceae;g__;s__
205781	0.607792	0.43562	1	1	7.28571	6.57143	k__Bacteria;p__Firmicutes;c__Clostridia;o__Clostridiales;f__Ruminococcaceae;g__;s__
4354235	0.607792	0.43562	1	1	5.42857	9.14286	k__Bacteria;p__Firmicutes;c__Clostridia;o__Clostridiales;f__Lachnospiraceae;g__;s__
258908	0.607336	0.435793	1	1	1.14286	1.85714	k__Bacteria;p__Firmicutes;c__Clostridia;o__Clostridiales;f__;g__;s__
308502	0.607336	0.435793	1	1	2.28571	35.1429	k__Bacteria;p__Firmicutes;c__Clostridia;o__Clostridiales;f__Peptostreptococcaceae;g__;s__
339656	0.606414	0.436141	1	1	8.28571	18.5714	k__Bacteria;p__Firmicutes;c__Clostridia;o__Clostridiales;f__;g__;s__
158217	0.605042	0.436661	1	1	2.85714	2.42857	k__Bacteria;p__Firmicutes;c__Clostridia;o__Clostridiales;f__;g__;s__
304883	0.602317	0.437695	1	1	27.4286	16.8571	k__Bacteria;p__Firmicutes;c__Clostridia;o__Clostridiales;f__;g__;s__
348627	0.602317	0.437695	1	1	39	60.1429	k__Bacteria;p__Bacteroidetes;c__Bacteroidia;o__Bacteroidales;f__;g__;s__
New.ReferenceOTU201	0.602317	0.437695	1	1	49.1429	82.1429	k__Bacteria;p__Actinobacteria;c__Actinobacteria;o__Bifidobacteriales;f__Bifidobacteriaceae;g__Bifidobacterium;s__adolescentis
New.ReferenceOTU4	0.600963	0.438211	1	1	3.57143	5	k__Bacteria;p__Firmicutes;c__Clostridia;o__Clostridiales;f__Ruminococcaceae;g__;s__
New.ReferenceOTU166	0.596939	0.439748	1	1	89	18.4286	k__Bacteria;p__Bacteroidetes;c__Bacteroidia;o__Bacteroidales;f__;g__;s__
578908	0.594286	0.440767	1	1	11.7143	5.85714	k__Bacteria;p__Firmicutes;c__Clostridia;o__Clostridiales;f__Clostridiaceae;g__Clostridium;s__
293789	0.594286	0.440767	1	1	24.5714	14.1429	k__Bacteria;p__Firmicutes;c__Clostridia;o__Clostridiales;f__Ruminococcaceae;g__Ruminococcus;s__
New.ReferenceOTU502	0.594286	0.440767	1	1	62.5714	9.71429	k__Bacteria;p__Bacteroidetes;c__Bacteroidia;o__Bacteroidales;f__Rikenellaceae;g__;s__
4315789	0.592968	0.441274	1	1	7	9.85714	k__Bacteria;p__Firmicutes;c__Clostridia;o__Clostridiales;f__Ruminococcaceae;g__;s__
517545	0.592968	0.441274	1	1	46.2857	66.8571	k__Bacteria;p__Firmicutes;c__Clostridia;o__Clostridiales;f__Lachnospiraceae;g__;s__
801554	0.592968	0.441274	1	1	6.42857	10.8571	k__Bacteria;p__Bacteroidetes;c__Bacteroidia;o__Bacteroidales;f__;g__;s__
570341	0.592914	0.441295	1	1	1.28571	1.57143	k__Bacteria;p__Firmicutes;c__Clostridia;o__Clostridiales;f__Ruminococcaceae;g__;s__
921020	0.59035	0.442284	1	1	27.4286	33.5714	k__Bacteria;p__Tenericutes;c__Mollicutes;o__RF39;f__;g__;s__
329032	0.59035	0.442284	1	1	78.7143	74	k__Bacteria;p__Tenericutes;c__Mollicutes;o__RF39;f__;g__;s__
4449898	0.59035	0.442284	1	1	10.7143	8	k__Bacteria;p__Firmicutes;c__Clostridia;o__Clostridiales;f__Ruminococcaceae;g__;s__
4412336	0.59035	0.442284	1	1	32.7143	25.7143	k__Bacteria;p__Firmicutes;c__Clostridia;o__Clostridiales;f__Lachnospiraceae
New.ReferenceOTU193	0.59035	0.442284	1	1	21.7143	26.1429	k__Bacteria;p__Firmicutes;c__Bacilli;o__Turicibacterales;f__Turicibacteraceae;g__Turicibacter;s__
4338349	0.58905	0.442787	1	1	156.143	131.429	k__Bacteria;p__Firmicutes;c__Clostridia;o__Clostridiales;f__;g__;s__
292456	0.58905	0.442787	1	1	50.5714	21.7143	k__Bacteria;p__Firmicutes;c__Clostridia;o__Clostridiales;f__;g__;s__
301392	0.58905	0.442787	1	1	41.8571	20.2857	k__Bacteria;p__Firmicutes;c__Clostridia;o__Clostridiales;f__Ruminococcaceae;g__;s__
309809	0.58905	0.442787	1	1	90.2857	103.714	k__Bacteria;p__Firmicutes;c__Clostridia;o__Clostridiales;f__Ruminococcaceae;g__;s__
344330	0.58905	0.442787	1	1	29.5714	41	k__Bacteria;p__Firmicutes;c__Clostridia;o__Clostridiales;f__Ruminococcaceae;g__;s__
New.ReferenceOTU612	0.583673	0.444876	1	1	0.857143	0.714286	k__Bacteria;p__Firmicutes;c__Clostridia;o__Clostridiales;f__;g__;s__
137209	0.579161	0.446642	1	1	1.14286	0.571429	k__Bacteria;p__Firmicutes;c__Clostridia;o__Clostridiales;f__;g__;s__
110016	0.577672	0.447226	1	1	1.71429	0.571429	k__Bacteria;p__Firmicutes;c__Clostridia;o__Clostridiales;f__;g__;s__
352908	0.577672	0.447226	1	1	0.571429	1.28571	k__Bacteria;p__Firmicutes;c__Clostridia;o__Clostridiales;f__Ruminococcaceae;g__;s__
New.ReferenceOTU58	0.577672	0.447226	1	1	59.8571	7.57143	k__Bacteria;p__Bacteroidetes;c__Bacteroidia;o__Bacteroidales;f__Bacteroidaceae;g__Bacteroides;s__
300792	0.571792	0.449548	1	1	1.14286	0.857143	k__Bacteria;p__Bacteroidetes;c__Bacteroidia;o__Bacteroidales;f__;g__;s__
New.ReferenceOTU15	0.571429	0.449692	1	1	0.428571	0.857143	k__Bacteria;p__Firmicutes;c__Clostridia;o__Clostridiales;f__Lachnospiraceae;g__Dorea;s__
300408	0.570341	0.450124	1	1	1.57143	0.857143	k__Bacteria;p__Firmicutes;c__Clostridia;o__Clostridiales;f__Ruminococcaceae;g__;s__
351498	0.568897	0.450698	1	1	1	2.71429	k__Bacteria;p__Firmicutes;c__Clostridia;o__Clostridiales;f__[Mogibacteriaceae];g__;s__
327049	0.566031	0.45184	1	1	3.85714	2	k__Bacteria;p__Firmicutes;c__Clostridia;o__Clostridiales;f__Lachnospiraceae;g__;s__
210102	0.566031	0.45184	1	1	1.71429	3.57143	k__Bacteria;p__Tenericutes;c__Mollicutes;o__RF39;f__;g__;s__
4317035	0.566031	0.45184	1	1	2	1.57143	k__Bacteria;p__Firmicutes;c__Clostridia;o__Clostridiales;f__Ruminococcaceae;g__;s__
New.ReferenceOTU503	0.566031	0.45184	1	1	116.571	13.2857	k__Bacteria;p__Bacteroidetes;c__Bacteroidia;o__Bacteroidales;f__;g__;s__
4396888	0.564609	0.452409	1	1	5.57143	1.71429	k__Bacteria;p__Firmicutes;c__Clostridia;o__Clostridiales;f__Lachnospiraceae;g__Roseburia;s__
152810	0.564609	0.452409	1	1	4.42857	8.42857	k__Bacteria;p__Firmicutes;c__Clostridia;o__Clostridiales;f__;g__;s__
538279	0.563194	0.452976	1	1	2.42857	5.71429	k__Bacteria;p__Firmicutes;c__Clostridia;o__Clostridiales;f__Ruminococcaceae;g__;s__
New.ReferenceOTU443	0.563194	0.452976	1	1	11.5714	92.5714	k__Bacteria;p__Bacteroidetes;c__Bacteroidia;o__Bacteroidales;f__S24-7;g__;s__
New.ReferenceOTU220	0.557701	0.455188	1	1	1.28571	0.428571	k__Bacteria;p__Firmicutes;c__Clostridia;o__Clostridiales;f__Ruminococcaceae;g__;s__
314853	0.556031	0.455864	1	1	0.428571	1.42857	k__Bacteria;p__Firmicutes;c__Clostridia;o__Clostridiales;f__[Mogibacteriaceae];g__;s__
4428953	0.556031	0.455864	1	1	3.85714	0.857143	k__Bacteria;p__Firmicutes;c__Clostridia;o__Clostridiales;f__Lachnospiraceae;g__Roseburia;s__
970805	0.556031	0.455864	1	1	1.42857	0.571429	k__Bacteria;p__Firmicutes;c__Clostridia;o__Clostridiales;f__Ruminococcaceae;g__Ruminococcus;s__
New.ReferenceOTU176	0.556031	0.455864	1	1	7.14286	1.85714	k__Bacteria;p__Bacteroidetes;c__Bacteroidia;o__Bacteroidales;f__Bacteroidaceae;g__5-7N15;s__
New.ReferenceOTU387	0.556031	0.455864	1	1	18	1.14286	k__Bacteria;p__Firmicutes;c__Clostridia;o__Clostridiales;f__Veillonellaceae;g__Anaerovibrio;s__
New.ReferenceOTU74	0.556031	0.455864	1	1	21	0.714286	k__Bacteria;p__Bacteroidetes;c__Bacteroidia;o__Bacteroidales;f__Bacteroidaceae;g__5-7N15;s__
289632	0.549424	0.458553	1	1	2	1.57143	k__Bacteria;p__Firmicutes;c__Clostridia;o__Clostridiales;f__;g__;s__
4374116	0.549424	0.458553	1	1	2.42857	3.57143	k__Bacteria;p__Firmicutes;c__Clostridia;o__Clostridiales;f__Ruminococcaceae;g__;s__
352691	0.548084	0.459102	1	1	0.714286	4	k__Bacteria;p__Tenericutes;c__Mollicutes;o__RF39;f__;g__;s__
291475	0.545423	0.460194	1	1	1.28571	1	k__Bacteria;p__Firmicutes;c__Clostridia;o__Clostridiales;f__;g__;s__
New.ReferenceOTU563	0.545423	0.460194	1	1	1.57143	2.42857	Unassigned
589920	0.54148	0.46182	1	1	1.57143	3.28571	k__Bacteria;p__Actinobacteria;c__Coriobacteriia;o__Coriobacteriales;f__Coriobacteriaceae;g__;s__
587753	0.540179	0.462359	1	1	8.71429	3.71429	k__Bacteria;p__Actinobacteria;c__Coriobacteriia;o__Coriobacteriales;f__Coriobacteriaceae;g__;s__
73000	0.540179	0.462359	1	1	3.85714	6.28571	k__Bacteria;p__Firmicutes;c__Clostridia;o__Clostridiales;f__Clostridiaceae;g__Clostridium;s__neonatale
578857	0.537594	0.463432	1	1	1.14286	2.57143	k__Bacteria;p__Firmicutes;c__Clostridia;o__Clostridiales;f__Lachnospiraceae;g__Coprococcus;s__
177933	0.537594	0.463432	1	1	3.28571	2.85714	k__Bacteria;p__Firmicutes;c__Clostridia;o__Clostridiales;f__Lachnospiraceae;g__Coprococcus;s__
New.ReferenceOTU271	0.537594	0.463432	1	1	41.5714	4.85714	k__Bacteria;p__Bacteroidetes;c__Bacteroidia;o__Bacteroidales;f__;g__;s__
317104	0.536311	0.463966	1	1	2.85714	9.57143	k__Bacteria;p__Firmicutes;c__Clostridia;o__Clostridiales;f__;g__;s__
New.ReferenceOTU180	0.536311	0.463966	1	1	4.28571	2.14286	k__Bacteria;p__Firmicutes;c__Clostridia;o__Clostridiales;f__Ruminococcaceae;g__;s__
3724439	0.531239	0.466086	1	1	2.42857	1.28571	k__Bacteria;p__Firmicutes;c__Clostridia;o__Clostridiales;f__;g__;s__
346370	0.531239	0.466086	1	1	4.42857	2.14286	k__Bacteria;p__Firmicutes;c__Clostridia;o__Clostridiales;f__Ruminococcaceae;g__;s__
301218	0.529101	0.466985	1	1	0.714286	0.571429	k__Bacteria;p__Firmicutes;c__Clostridia;o__Clostridiales;f__;g__;s__
167373	0.529101	0.466985	1	1	0.857143	0.571429	k__Bacteria;p__Firmicutes;c__Clostridia;o__Clostridiales;f__Lachnospiraceae;g__;s__
510607	0.529101	0.466985	1	1	0.428571	0.571429	k__Bacteria;p__Firmicutes;c__Clostridia;o__Clostridiales;f__Ruminococcaceae;g__;s__
New.ReferenceOTU138	0.528739	0.467137	1	1	3.14286	1.85714	k__Bacteria;p__Firmicutes;c__Clostridia;o__Clostridiales;f__Lachnospiraceae
537959	0.526263	0.468182	1	1	1.28571	1.71429	k__Bacteria;p__Firmicutes;c__Clostridia;o__Clostridiales;f__Ruminococcaceae;g__;s__
40649	0.522591	0.469738	1	1	4.14286	4.14286	k__Bacteria;p__Firmicutes;c__Clostridia;o__Clostridiales;f__Lachnospiraceae;g__;s__
42458	0.521379	0.470254	1	1	3	3	k__Bacteria;p__Firmicutes;c__Clostridia;o__Clostridiales;f__Ruminococcaceae;g__;s__
301410	0.521379	0.470254	1	1	5	26	k__Bacteria;p__Firmicutes;c__Clostridia;o__Clostridiales;f__Ruminococcaceae;g__;s__
337583	0.518971	0.471281	1	1	2.14286	4.85714	k__Bacteria;p__Firmicutes;c__Clostridia;o__Clostridiales;f__Ruminococcaceae;g__Ruminococcus;s__
New.ReferenceOTU608	0.518971	0.471281	1	1	1.85714	1.42857	k__Bacteria;p__Firmicutes;c__Clostridia;o__Clostridiales;f__Ruminococcaceae;g__;s__
296320	0.517775	0.471792	1	1	6	7.85714	k__Bacteria;p__Actinobacteria;c__Coriobacteriia;o__Coriobacteriales;f__Coriobacteriaceae;g__Atopobium;s__
569017	0.517775	0.471792	1	1	2.42857	2.71429	k__Bacteria;p__Firmicutes;c__Clostridia;o__Clostridiales;f__Ruminococcaceae;g__;s__
New.ReferenceOTU556	0.516585	0.472302	1	1	9.85714	13.5714	k__Bacteria;p__Firmicutes;c__Clostridia;o__Clostridiales;f__;g__;s__
4458775	0.51422	0.473318	1	1	1.57143	5.28571	k__Bacteria;p__Proteobacteria;c__Gammaproteobacteria;o__Enterobacteriales;f__Enterobacteriaceae;g__;s__
4353660	0.511878	0.474327	1	1	2.28571	3.71429	k__Bacteria;p__Firmicutes;c__Clostridia;o__Clostridiales;f__Clostridiaceae;g__Clostridium;s__
308734	0.510714	0.47483	1	1	2.42857	7.14286	k__Bacteria;p__Firmicutes;c__Clostridia;o__Clostridiales;f__;g__;s__
288930	0.510714	0.47483	1	1	5.42857	2.57143	k__Bacteria;p__Firmicutes;c__Clostridia;o__Clostridiales;f__;g__;s__
288847	0.510204	0.475051	1	1	0.428571	0.714286	k__Bacteria;p__Firmicutes;c__Clostridia;o__Clostridiales;f__Ruminococcaceae;g__;s__
571031	0.510204	0.475051	1	1	0.428571	0.714286	k__Bacteria;p__Firmicutes;c__Clostridia;o__Clostridiales;f__Lachnospiraceae;g__Pseudobutyrivibrio;s__
311293	0.510204	0.475051	1	1	1.14286	0.428571	k__Bacteria;p__Firmicutes;c__Clostridia;o__Clostridiales;f__Lachnospiraceae;g__;s__
New.ReferenceOTU278	0.510204	0.475051	1	1	0.857143	0.428571	k__Bacteria;p__Firmicutes;c__Clostridia;o__Clostridiales;f__Ruminococcaceae;g__;s__
294451	0.509556	0.475331	1	1	2.57143	6.28571	k__Bacteria;p__Verrucomicrobia;c__Verrucomicrobiae;o__Verrucomicrobiales;f__Verrucomicrobiaceae;g__Akkermansia;s__
300103	0.508403	0.475831	1	1	8.85714	2.42857	k__Bacteria;p__Firmicutes;c__Clostridia;o__Clostridiales;f__Lachnospiraceae;g__;s__
523051	0.507937	0.476033	1	1	0.142857	0.571429	k__Bacteria;p__Bacteroidetes;c__Bacteroidia;o__Bacteroidales;f__Rikenellaceae;g__;s__
181485	0.507937	0.476033	1	1	0.428571	0.142857	k__Bacteria;p__Firmicutes;c__Clostridia;o__Clostridiales;f__Lachnospiraceae;g__;s__
2157225	0.507937	0.476033	1	1	0.142857	0.714286	k__Bacteria;p__Firmicutes;c__Clostridia;o__Clostridiales;f__Clostridiaceae;g__;s__
99718	0.507937	0.476033	1	1	0.285714	0.714286	k__Bacteria;p__Firmicutes;c__Clostridia;o__Clostridiales;f__;g__;s__
333205	0.507937	0.476033	1	1	0.142857	0.428571	k__Bacteria;p__Firmicutes;c__Clostridia;o__Clostridiales;f__Ruminococcaceae;g__;s__
345753	0.507937	0.476033	1	1	0.142857	1	k__Bacteria;p__Firmicutes;c__Clostridia;o__Clostridiales;f__Lachnospiraceae;g__;s__
828230	0.507937	0.476033	1	1	0.428571	0.142857	k__Bacteria;p__Firmicutes;c__Clostridia;o__Clostridiales;f__Lachnospiraceae;g__Coprococcus;s__
300854	0.507937	0.476033	1	1	0.428571	0.142857	k__Bacteria;p__Firmicutes;c__Clostridia;o__Clostridiales;f__Ruminococcaceae;g__;s__
317517	0.507937	0.476033	1	1	0.142857	1.14286	k__Bacteria;p__Firmicutes;c__Clostridia;o__Clostridiales;f__;g__;s__
541602	0.507937	0.476033	1	1	0.571429	0.142857	k__Bacteria;p__Firmicutes;c__Clostridia;o__Clostridiales;f__Lachnospiraceae
242298	0.507937	0.476033	1	1	0.571429	0.142857	k__Bacteria;p__Firmicutes;c__Clostridia;o__Clostridiales;f__Peptostreptococcaceae;g__;s__
337619	0.507937	0.476033	1	1	0.428571	0.142857	k__Bacteria;p__Firmicutes;c__Clostridia;o__Clostridiales;f__Lachnospiraceae
134726	0.507937	0.476033	1	1	0.142857	1	k__Bacteria;p__Firmicutes;c__Bacilli;o__Lactobacillales;f__Lactobacillaceae;g__Lactobacillus;s__
539506	0.507937	0.476033	1	1	0.142857	0.428571	k__Bacteria;p__Firmicutes;c__Clostridia;o__Clostridiales;f__Ruminococcaceae;g__;s__
176104	0.507937	0.476033	1	1	0.142857	0.428571	k__Bacteria;p__Firmicutes;c__Clostridia;o__Clostridiales;f__Ruminococcaceae;g__Oscillospira;s__
2224378	0.507937	0.476033	1	1	0.142857	0.428571	k__Bacteria;p__Proteobacteria;c__Alphaproteobacteria;o__Sphingomonadales;f__Erythrobacteraceae;g__;s__
325786	0.507937	0.476033	1	1	0.714286	0.142857	k__Bacteria;p__Firmicutes;c__Clostridia;o__Clostridiales;f__;g__;s__
543348	0.507937	0.476033	1	1	0.142857	0.571429	k__Bacteria;p__Firmicutes;c__Clostridia;o__Clostridiales;f__Ruminococcaceae;g__;s__
179905	0.507937	0.476033	1	1	0.428571	0.142857	k__Bacteria;p__Firmicutes;c__Clostridia;o__Clostridiales;f__Lachnospiraceae;g__;s__
298717	0.507937	0.476033	1	1	0.142857	0.571429	k__Bacteria;p__Firmicutes;c__Clostridia;o__Clostridiales;f__Ruminococcaceae;g__;s__
4078476	0.507937	0.476033	1	1	0.428571	0.142857	k__Bacteria;p__Firmicutes;c__Clostridia;o__Clostridiales;f__Ruminococcaceae;g__;s__
535955	0.507937	0.476033	1	1	0.142857	0.428571	k__Bacteria;p__Firmicutes;c__Clostridia;o__Clostridiales;f__Peptostreptococcaceae
176853	0.507937	0.476033	1	1	0.428571	0.142857	k__Bacteria;p__Firmicutes;c__Clostridia;o__Clostridiales;f__;g__;s__
1602314	0.507937	0.476033	1	1	0.142857	0.428571	k__Bacteria;p__Firmicutes;c__Clostridia;o__Clostridiales
4472551	0.507937	0.476033	1	1	0.285714	2.85714	k__Bacteria;p__Firmicutes;c__Clostridia;o__Clostridiales;f__Lachnospiraceae;g__Blautia;s__producta
106252	0.507937	0.476033	1	1	0.428571	0.142857	k__Bacteria;p__Proteobacteria;c__Betaproteobacteria;o__Burkholderiales;f__Comamonadaceae;g__;s__
2876158	0.507937	0.476033	1	1	0.142857	0.428571	k__Bacteria;p__Firmicutes;c__Clostridia;o__Clostridiales;f__Lachnospiraceae;g__Coprococcus;s__
310409	0.507937	0.476033	1	1	0.142857	0.428571	k__Bacteria;p__Firmicutes;c__Clostridia;o__Clostridiales;f__Lachnospiraceae;g__;s__
346457	0.507937	0.476033	1	1	0.428571	0.142857	k__Bacteria;p__Firmicutes;c__Clostridia;o__Clostridiales;f__;g__;s__
315852	0.507937	0.476033	1	1	0.428571	0.142857	k__Bacteria;p__Firmicutes;c__Clostridia;o__Clostridiales;f__Ruminococcaceae;g__;s__
45515	0.507937	0.476033	1	1	0.428571	0.142857	k__Bacteria;p__Firmicutes;c__Clostridia;o__Clostridiales;f__Veillonellaceae;g__;s__
2986828	0.507937	0.476033	1	1	0.428571	0.142857	k__Bacteria;p__Firmicutes;c__Clostridia;o__Clostridiales;f__Lachnospiraceae;g__;s__
73371	0.507937	0.476033	1	1	0.142857	1.14286	k__Bacteria;p__Firmicutes;c__Clostridia;o__Clostridiales;f__Lachnospiraceae;g__;s__
236578	0.507937	0.476033	1	1	0.142857	0.571429	k__Bacteria;p__Firmicutes;c__Clostridia;o__Clostridiales;f__Lachnospiraceae;g__Butyrivibrio;s__
303004	0.507937	0.476033	1	1	0.428571	0.142857	k__Bacteria;p__Firmicutes;c__Erysipelotrichi;o__Erysipelotrichales;f__Erysipelotrichaceae;g__Bulleidia;s__
568211	0.507937	0.476033	1	1	0.428571	0.142857	k__Bacteria;p__Firmicutes;c__Clostridia;o__Clostridiales;f__Ruminococcaceae;g__;s__
351287	0.507937	0.476033	1	1	0.142857	0.428571	k__Bacteria;p__Firmicutes;c__Clostridia;o__Clostridiales;f__;g__;s__
133961	0.507937	0.476033	1	1	0.142857	0.428571	k__Bacteria;p__Proteobacteria;c__Gammaproteobacteria;o__Pseudomonadales;f__Pseudomonadaceae;g__;s__
311423	0.507937	0.476033	1	1	0.428571	0.142857	k__Bacteria;p__Firmicutes;c__Clostridia;o__Clostridiales;f__Lachnospiraceae;g__;s__
296094	0.507937	0.476033	1	1	0.142857	0.428571	k__Bacteria;p__Firmicutes;c__Clostridia;o__Clostridiales;f__Ruminococcaceae;g__;s__
640071	0.507937	0.476033	1	1	0.428571	0.142857	k__Bacteria;p__Proteobacteria;c__Gammaproteobacteria;o__Pseudomonadales;f__Pseudomonadaceae;g__Pseudomonas;s__
342303	0.507937	0.476033	1	1	0.142857	0.428571	k__Bacteria;p__Firmicutes;c__Clostridia;o__Clostridiales;f__Lachnospiraceae;g__Blautia;s__
685156	0.507937	0.476033	1	1	0.428571	0.142857	k__Bacteria;p__Firmicutes;c__Bacilli;o__Lactobacillales;f__Lactobacillaceae;g__Lactobacillus;s__mucosae
251456	0.507937	0.476033	1	1	4	0.142857	k__Bacteria;p__Firmicutes;c__Clostridia;o__Clostridiales;f__Ruminococcaceae;g__Ruminococcus;s__flavefaciens
335301	0.507937	0.476033	1	1	0.142857	1	k__Bacteria;p__Firmicutes;c__Clostridia;o__Clostridiales;f__Lachnospiraceae;g__;s__
203934	0.507937	0.476033	1	1	0.285714	0.714286	k__Bacteria;p__Bacteroidetes;c__Bacteroidia;o__Bacteroidales;f__;g__;s__
362854	0.507937	0.476033	1	1	0.428571	0.142857	k__Bacteria;p__Firmicutes;c__Clostridia;o__Clostridiales;f__Ruminococcaceae;g__;s__
359509	0.507937	0.476033	1	1	0.142857	0.714286	k__Bacteria;p__Firmicutes;c__Clostridia;o__Clostridiales;f__;g__;s__
1860111	0.507937	0.476033	1	1	0.142857	0.428571	k__Bacteria;p__Firmicutes;c__Clostridia;o__Clostridiales;f__Lachnospiraceae;g__Roseburia;s__
4422114	0.507937	0.476033	1	1	0.142857	0.714286	k__Bacteria;p__Actinobacteria;c__Actinobacteria;o__Actinomycetales;f__Streptomycetaceae
311087	0.507937	0.476033	1	1	0.142857	0.571429	k__Bacteria;p__Firmicutes;c__Clostridia;o__Clostridiales;f__Ruminococcaceae;g__;s__
847670	0.507937	0.476033	1	1	0.714286	0.142857	k__Bacteria;p__Firmicutes;c__Clostridia;o__Clostridiales;f__Clostridiaceae;g__;s__
31319	0.507937	0.476033	1	1	0.571429	0.142857	k__Bacteria;p__Firmicutes;c__Clostridia;o__Clostridiales;f__Clostridiaceae;g__Clostridium;s__
1102370	0.507937	0.476033	1	1	0.428571	0.142857	k__Bacteria;p__Firmicutes;c__Clostridia;o__Clostridiales;f__Ruminococcaceae;g__;s__
325793	0.507937	0.476033	1	1	0.142857	0.571429	k__Bacteria;p__Firmicutes;c__Clostridia;o__Clostridiales;f__[Mogibacteriaceae];g__;s__
525474	0.507937	0.476033	1	1	0.142857	0.714286	k__Bacteria;p__Firmicutes;c__Clostridia;o__Clostridiales;f__Lachnospiraceae;g__Roseburia;s__
351663	0.507937	0.476033	1	1	0.714286	0.142857	k__Bacteria;p__Firmicutes;c__Clostridia;o__Clostridiales;f__Ruminococcaceae;g__Ruminococcus;s__
311974	0.507937	0.476033	1	1	1.14286	0.142857	k__Bacteria;p__Firmicutes;c__Clostridia;o__Clostridiales;f__Eubacteriaceae;g__Pseudoramibacter_Eubacterium;s__
1108378	0.507937	0.476033	1	1	0.428571	0.142857	k__Bacteria;p__Firmicutes;c__Clostridia;o__Clostridiales;f__;g__;s__
239386	0.507937	0.476033	1	1	0.142857	0.571429	k__Bacteria;p__Firmicutes;c__Clostridia;o__Clostridiales;f__Veillonellaceae;g__Selenomonas;s__ruminantium
1145616	0.507937	0.476033	1	1	0.428571	0.142857	k__Bacteria;p__Actinobacteria;c__Actinobacteria;o__Actinomycetales;f__Geodermatophilaceae;g__;s__
575519	0.507937	0.476033	1	1	0.142857	1	k__Bacteria;p__Firmicutes;c__Clostridia;o__Clostridiales;f__Ruminococcaceae;g__Ruminococcus;s__
324936	0.507937	0.476033	1	1	0.428571	0.142857	k__Bacteria;p__Firmicutes;c__Clostridia;o__Clostridiales;f__Ruminococcaceae;g__;s__
352027	0.507937	0.476033	1	1	0.428571	0.142857	k__Bacteria;p__Firmicutes;c__Clostridia;o__Clostridiales;f__[Mogibacteriaceae];g__;s__
314824	0.507937	0.476033	1	1	0.428571	0.142857	k__Bacteria;p__Bacteroidetes;c__Bacteroidia;o__Bacteroidales;f__Prevotellaceae;g__Prevotella;s__
992035	0.507937	0.476033	1	1	0.142857	0.857143	k__Bacteria;p__Proteobacteria;c__Betaproteobacteria;o__Burkholderiales;f__Oxalobacteraceae;g__;s__
355203	0.507937	0.476033	1	1	0.142857	1	k__Bacteria;p__Firmicutes;c__Clostridia;o__Clostridiales;f__Ruminococcaceae;g__Ruminococcus;s__
11376	0.507937	0.476033	1	1	0.142857	0.571429	k__Bacteria;p__Actinobacteria;c__Coriobacteriia;o__Coriobacteriales;f__Coriobacteriaceae;g__;s__
341264	0.507937	0.476033	1	1	0.428571	0.142857	k__Bacteria;p__Firmicutes;c__Clostridia;o__Clostridiales;f__Ruminococcaceae;g__;s__
545236	0.507937	0.476033	1	1	0.142857	0.428571	k__Bacteria;p__Firmicutes;c__Clostridia;o__Clostridiales;f__Lachnospiraceae;g__;s__
851733	0.507937	0.476033	1	1	0.571429	0.142857	k__Bacteria;p__Firmicutes;c__Bacilli;o__Lactobacillales;f__Lactobacillaceae;g__Lactobacillus;s__
3409363	0.507937	0.476033	1	1	1.85714	0.285714	k__Bacteria;p__Firmicutes;c__Clostridia;o__Clostridiales;f__Lachnospiraceae;g__Dorea;s__
570052	0.507937	0.476033	1	1	0.142857	0.714286	k__Bacteria;p__Firmicutes;c__Clostridia;o__Clostridiales;f__Christensenellaceae;g__;s__
2391105	0.507937	0.476033	1	1	0.428571	0.142857	k__Bacteria;p__Firmicutes;c__Clostridia;o__Clostridiales;f__Lachnospiraceae;g__Dorea;s__
19873	0.507937	0.476033	1	1	0.428571	0.142857	k__Bacteria;p__Firmicutes;c__Clostridia;o__Clostridiales;f__Lachnospiraceae;g__;s__
1756274	0.507937	0.476033	1	1	0.142857	0.428571	k__Bacteria;p__Firmicutes;c__Bacilli;o__Lactobacillales;f__Enterococcaceae;g__Enterococcus
364092	0.507937	0.476033	1	1	0.428571	0.142857	k__Bacteria;p__Firmicutes;c__Clostridia;o__Clostridiales;f__Lachnospiraceae;g__;s__
303739	0.507937	0.476033	1	1	0.142857	0.571429	k__Bacteria;p__Firmicutes;c__Clostridia;o__Clostridiales;f__Ruminococcaceae;g__Ruminococcus;s__flavefaciens
1129461	0.507937	0.476033	1	1	0.142857	0.571429	k__Bacteria;p__Firmicutes;c__Bacilli;o__Lactobacillales;f__Enterococcaceae;g__Enterococcus
New.ReferenceOTU551	0.507937	0.476033	1	1	0.428571	0.142857	k__Bacteria;p__Firmicutes;c__Clostridia;o__Clostridiales;f__Ruminococcaceae;g__;s__
New.ReferenceOTU113	0.507937	0.476033	1	1	361.429	0.142857	k__Bacteria;p__Firmicutes;c__Clostridia;o__Clostridiales;f__Clostridiaceae;g__;s__
New.ReferenceOTU289	0.507937	0.476033	1	1	0.428571	0.142857	Unassigned
New.ReferenceOTU418	0.507937	0.476033	1	1	2.57143	0.428571	k__Bacteria;p__Firmicutes;c__Clostridia;o__Clostridiales;f__Clostridiaceae;g__Clostridium;s__
New.ReferenceOTU389	0.507937	0.476033	1	1	0.714286	0.285714	k__Bacteria;p__Firmicutes;c__Clostridia;o__Clostridiales;f__Lachnospiraceae;g__Anaerostipes;s__
New.ReferenceOTU97	0.507937	0.476033	1	1	1.42857	0.142857	k__Bacteria;p__Firmicutes;c__Clostridia;o__Clostridiales;f__Ruminococcaceae;g__;s__
New.ReferenceOTU270	0.507937	0.476033	1	1	0.142857	21.2857	k__Bacteria;p__Firmicutes;c__Clostridia;o__Clostridiales;f__Ruminococcaceae;g__Ruminococcus;s__
New.ReferenceOTU509	0.507937	0.476033	1	1	0.571429	0.142857	k__Bacteria;p__Firmicutes;c__Clostridia;o__Clostridiales;f__Ruminococcaceae;g__;s__
New.ReferenceOTU66	0.507937	0.476033	1	1	0.142857	0.428571	k__Bacteria;p__Firmicutes;c__Clostridia;o__Clostridiales;f__Ruminococcaceae;g__;s__
New.ReferenceOTU431	0.507937	0.476033	1	1	0.142857	0.571429	k__Bacteria;p__Firmicutes;c__Clostridia;o__Clostridiales;f__Ruminococcaceae;g__;s__
New.ReferenceOTU461	0.507937	0.476033	1	1	65.5714	0.142857	k__Bacteria;p__Proteobacteria;c__Gammaproteobacteria;o__Pseudomonadales;f__Moraxellaceae;g__Psychrobacter;s__
294429	0.507256	0.476329	1	1	26.4286	24.8571	k__Bacteria;p__Firmicutes;c__Clostridia;o__Clostridiales;f__Clostridiaceae;g__Clostridium;s__
333055	0.507256	0.476329	1	1	9.42857	10.7143	k__Bacteria;p__Firmicutes;c__Clostridia;o__Clostridiales;f__;g__;s__
New.ReferenceOTU618	0.507256	0.476329	1	1	13.8571	79.5714	k__Bacteria;p__Firmicutes;c__Clostridia;o__Clostridiales;f__Ruminococcaceae;g__;s__
336156	0.506113	0.476826	1	1	8.14286	14.7143	k__Bacteria;p__Firmicutes;c__Erysipelotrichi;o__Erysipelotrichales;f__Erysipelotrichaceae;g__L7A_E11;s__
712388	0.506113	0.476826	1	1	198.857	58.2857	k__Bacteria;p__Firmicutes;c__Clostridia;o__Clostridiales;f__Ruminococcaceae;g__;s__
328569	0.504976	0.477322	1	1	7.42857	4.85714	k__Bacteria;p__Firmicutes;c__Clostridia;o__Clostridiales;f__;g__;s__
667184	0.504976	0.477322	1	1	48	25	k__Bacteria;p__Firmicutes;c__Clostridia;o__Clostridiales;f__Ruminococcaceae;g__;s__
255603	0.504658	0.47746	1	1	0.857143	1.14286	k__Bacteria;p__Firmicutes;c__Clostridia;o__Clostridiales;f__Lachnospiraceae;g__;s__
292215	0.503844	0.477816	1	1	6.28571	5	k__Bacteria;p__Firmicutes;c__Clostridia;o__Clostridiales;f__;g__;s__
303273	0.503291	0.478058	1	1	1.71429	2.14286	k__Bacteria;p__Firmicutes;c__Clostridia;o__Clostridiales;f__Peptostreptococcaceae;g__;s__
1740283	0.503291	0.478058	1	1	2	1.14286	k__Bacteria;p__Firmicutes;c__Clostridia;o__Clostridiales;f__Lachnospiraceae;g__Roseburia;s__
531238	0.502717	0.478309	1	1	7.28571	13.7143	k__Bacteria;p__Firmicutes;c__Clostridia;o__Clostridiales;f__Ruminococcaceae;g__;s__
541167	0.502717	0.478309	1	1	3.85714	16.4286	k__Bacteria;p__Firmicutes;c__Clostridia;o__Clostridiales;f__[Mogibacteriaceae];g__;s__
306046	0.502717	0.478309	1	1	9.85714	26.4286	k__Bacteria;p__Firmicutes;c__Clostridia;o__Clostridiales;f__Ruminococcaceae;g__;s__
4365940	0.502717	0.478309	1	1	10	7.28571	k__Bacteria;p__Firmicutes;c__Clostridia;o__Clostridiales;f__Ruminococcaceae;g__;s__
544035	0.501931	0.478653	1	1	3.42857	3.71429	k__Bacteria;p__Bacteroidetes;c__Bacteroidia;o__Bacteroidales;f__;g__;s__
2658058	0.501931	0.478653	1	1	1.85714	2.57143	k__Bacteria;p__Firmicutes;c__Clostridia;o__Clostridiales;f__Clostridiaceae
299474	0.501931	0.478653	1	1	1.71429	3.71429	k__Bacteria;p__Firmicutes;c__Clostridia;o__Clostridiales;f__Clostridiaceae
New.ReferenceOTU358	0.501931	0.478653	1	1	1.85714	2.28571	k__Bacteria;p__Verrucomicrobia;c__Verruco-5;o__WCHB1-41;f__RFP12;g__;s__
295128	0.501594	0.4788	1	1	5	7.42857	k__Bacteria;p__Firmicutes;c__Clostridia;o__Clostridiales;f__Ruminococcaceae;g__;s__
278879	0.501594	0.4788	1	1	2.71429	4.42857	k__Bacteria;p__Firmicutes;c__Clostridia;o__Clostridiales;f__Ruminococcaceae;g__;s__
New.ReferenceOTU375	0.500477	0.47929	1	1	7.42857	7.57143	k__Bacteria;p__Firmicutes;c__Clostridia;o__Clostridiales;f__;g__;s__
New.ReferenceOTU142	0.500477	0.47929	1	1	11.7143	10.4286	k__Bacteria;p__Tenericutes;c__Mollicutes;o__RF39;f__;g__;s__
304123	0.499365	0.479779	1	1	14	17.8571	k__Bacteria;p__Firmicutes;c__Clostridia;o__Clostridiales;f__Lachnospiraceae;g__;s__
300053	0.499365	0.479779	1	1	865	427.714	k__Bacteria;p__Bacteroidetes;c__Bacteroidia;o__Bacteroidales;f__p-2534-18B5;g__;s__
293578	0.499365	0.479779	1	1	21.7143	37.1429	k__Bacteria;p__Firmicutes;c__Clostridia;o__Clostridiales;f__Ruminococcaceae;g__;s__
New.ReferenceOTU296	0.499365	0.479779	1	1	99	117	k__Bacteria;p__Bacteroidetes;c__Bacteroidia;o__Bacteroidales;f__;g__;s__
561027	0.498258	0.480267	1	1	9.42857	6.57143	k__Bacteria;p__Firmicutes;c__Clostridia;o__Clostridiales;f__Lachnospiraceae;g__;s__
New.ReferenceOTU583	0.498258	0.480267	1	1	56.2857	19.4286	k__Bacteria;p__Bacteroidetes;c__Bacteroidia;o__Bacteroidales;f__;g__;s__
New.ReferenceOTU430	0.498258	0.480267	1	1	47.4286	14.7143	k__Bacteria;p__Bacteroidetes;c__Bacteroidia;o__Bacteroidales;f__;g__;s__
340508	0.497155	0.480753	1	1	14.1429	18.4286	k__Bacteria;p__Firmicutes;c__Clostridia;o__Clostridiales;f__;g__;s__
302932	0.497155	0.480753	1	1	13.4286	13.4286	k__Bacteria;p__Firmicutes;c__Clostridia;o__Clostridiales;f__Clostridiaceae
4398588	0.497155	0.480753	1	1	85.7143	89.2857	k__Bacteria;p__Firmicutes;c__Clostridia;o__Clostridiales;f__Ruminococcaceae;g__;s__
913036	0.497155	0.480753	1	1	7.28571	10.2857	k__Bacteria;p__Tenericutes;c__Mollicutes;o__RF39;f__;g__;s__
New.ReferenceOTU392	0.497155	0.480753	1	1	52.2857	83.5714	k__Bacteria;p__Bacteroidetes;c__Bacteroidia;o__Bacteroidales;f__;g__;s__
New.ReferenceOTU162	0.497155	0.480753	1	1	28	38.2857	k__Bacteria;p__Tenericutes;c__Mollicutes;o__RF39;f__;g__;s__
344114	0.496058	0.481237	1	1	58.5714	49.8571	k__Bacteria;p__Firmicutes;c__Clostridia;o__Clostridiales;f__Lachnospiraceae;g__Dorea;s__
318063	0.496058	0.481237	1	1	23	27.1429	k__Bacteria;p__Firmicutes;c__Clostridia;o__Clostridiales;f__Ruminococcaceae;g__;s__
4416951	0.496058	0.481237	1	1	94.5714	69.4286	k__Bacteria;p__Firmicutes;c__Clostridia;o__Clostridiales;f__Ruminococcaceae;g__Ruminococcus;s__
4366523	0.496058	0.481237	1	1	11.2857	8.28571	k__Bacteria;p__Firmicutes;c__Clostridia;o__Clostridiales;f__Lachnospiraceae;g__;s__
New.ReferenceOTU555	0.496058	0.481237	1	1	16.2857	17.4286	k__Bacteria;p__Firmicutes;c__Erysipelotrichi;o__Erysipelotrichales;f__Erysipelotrichaceae;g__;s__
324882	0.494965	0.481721	1	1	334.429	220.286	k__Bacteria;p__Firmicutes;c__Bacilli;o__Turicibacterales;f__Turicibacteraceae;g__Turicibacter;s__
287413	0.494965	0.481721	1	1	34.2857	45	k__Bacteria;p__Firmicutes;c__Clostridia;o__Clostridiales;f__Ruminococcaceae;g__;s__
4437592	0.494965	0.481721	1	1	64.8571	50.7143	k__Bacteria;p__Firmicutes;c__Clostridia;o__Clostridiales;f__Ruminococcaceae;g__;s__
311707	0.494965	0.481721	1	1	53	89.1429	k__Bacteria;p__Firmicutes;c__Clostridia;o__Clostridiales;f__Ruminococcaceae;g__;s__
4404830	0.494965	0.481721	1	1	316.714	431.571	k__Bacteria;p__Firmicutes;c__Clostridia;o__Clostridiales;f__Ruminococcaceae;g__;s__
321621	0.494965	0.481721	1	1	153	155.286	k__Bacteria;p__Bacteroidetes;c__Bacteroidia;o__Bacteroidales;f__[Paraprevotellaceae];g__YRC22;s__
786081	0.494965	0.481721	1	1	64.4286	174.429	k__Bacteria;p__Firmicutes;c__Clostridia;o__Clostridiales;f__Ruminococcaceae;g__;s__
681370	0.493878	0.482203	1	1	5476.43	2528.71	k__Bacteria;p__Actinobacteria;c__Actinobacteria;o__Bifidobacteriales;f__Bifidobacteriaceae;g__Bifidobacterium;s__
4339901	0.493878	0.482203	1	1	503.429	656.857	k__Bacteria;p__Firmicutes;c__Clostridia;o__Clostridiales;f__Ruminococcaceae;g__;s__
333235	0.493878	0.482203	1	1	98.2857	169.714	k__Bacteria;p__Bacteroidetes;c__Bacteroidia;o__Bacteroidales;f__Rikenellaceae;g__;s__
290222	0.493878	0.482203	1	1	26.5714	29.8571	k__Bacteria;p__Firmicutes;c__Clostridia;o__Clostridiales;f__Ruminococcaceae;g__;s__
291171	0.493878	0.482203	1	1	160.714	208.286	k__Bacteria;p__Firmicutes;c__Clostridia;o__Clostridiales;f__Ruminococcaceae;g__;s__
294390	0.493878	0.482203	1	1	55.5714	59.5714	k__Bacteria;p__Firmicutes;c__Clostridia;o__Clostridiales;f__Ruminococcaceae;g__;s__
4324036	0.493878	0.482203	1	1	259.857	151	k__Bacteria;p__Bacteroidetes;c__Bacteroidia;o__Bacteroidales;f__S24-7;g__;s__
1103978	0.493878	0.482203	1	1	89.4286	76.1429	k__Bacteria;p__Firmicutes;c__Clostridia;o__Clostridiales;f__Lachnospiraceae;g__Roseburia;s__
319196	0.493878	0.482203	1	1	27.4286	50.5714	k__Bacteria;p__Firmicutes;c__Clostridia;o__Clostridiales;f__Lachnospiraceae;g__;s__
New.ReferenceOTU127	0.493878	0.482203	1	1	81.5714	55.4286	k__Bacteria;p__Bacteroidetes;c__Bacteroidia;o__Bacteroidales;f__;g__;s__
315491	0.478645	0.489037	1	1	0.571429	3.85714	k__Bacteria;p__Firmicutes;c__Clostridia;o__Clostridiales;f__;g__;s__
New.ReferenceOTU414	0.478645	0.489037	1	1	1.14286	0.571429	k__Bacteria;p__Firmicutes;c__Clostridia;o__Clostridiales;f__Lachnospiraceae;g__Blautia;s__
New.ReferenceOTU332	0.478645	0.489037	1	1	0.571429	1	k__Bacteria;p__Firmicutes;c__Clostridia;o__Clostridiales;f__Lachnospiraceae;g__;s__
4311537	0.468975	0.493459	1	1	6	1	k__Bacteria;p__Firmicutes;c__Clostridia;o__Clostridiales;f__Ruminococcaceae;g__;s__
4302723	0.466619	0.494547	1	1	6.28571	9.57143	k__Bacteria;p__Tenericutes;c__RF3;o__ML615J-28;f__;g__;s__
270860	0.466619	0.494547	1	1	2	4.57143	k__Bacteria;p__Firmicutes;c__Clostridia;o__Clostridiales;f__Lachnospiraceae;g__;s__
4303851	0.466619	0.494547	1	1	7.14286	4.14286	k__Bacteria;p__Firmicutes;c__Clostridia;o__Clostridiales;f__Ruminococcaceae;g__Ruminococcus;s__
177984	0.464286	0.495628	1	1	1.42857	1.14286	k__Bacteria;p__Firmicutes;c__Clostridia;o__Clostridiales;f__Lachnospiraceae;g__Coprococcus;s__
532384	0.464286	0.495628	1	1	1.14286	1.57143	k__Bacteria;p__Firmicutes;c__Clostridia;o__Clostridiales;f__;g__;s__
301195	0.464286	0.495628	1	1	0.857143	1.42857	k__Bacteria;p__Firmicutes;c__Clostridia;o__Clostridiales;f__Ruminococcaceae;g__;s__
528071	0.462857	0.496292	1	1	0.571429	0.285714	k__Bacteria;p__Firmicutes;c__Clostridia;o__Clostridiales;f__;g__;s__
190851	0.462857	0.496292	1	1	0.285714	0.714286	k__Bacteria;p__Firmicutes;c__Clostridia;o__Clostridiales;f__Ruminococcaceae;g__Ruminococcus;s__flavefaciens
4317006	0.462857	0.496292	1	1	4.28571	1.14286	k__Bacteria;p__Firmicutes;c__Clostridia;o__Clostridiales;f__Ruminococcaceae;g__;s__
179472	0.462857	0.496292	1	1	1.42857	0.571429	k__Bacteria;p__Firmicutes;c__Clostridia;o__Clostridiales;f__Lachnospiraceae;g__Roseburia;s__
573287	0.462857	0.496292	1	1	0.857143	0.285714	k__Bacteria;p__Firmicutes;c__Clostridia;o__Clostridiales;f__;g__;s__
180171	0.462857	0.496292	1	1	0.571429	0.285714	k__Bacteria;p__Firmicutes;c__Clostridia;o__Clostridiales;f__Lachnospiraceae;g__Roseburia
4373152	0.462857	0.496292	1	1	0.285714	1.14286	k__Bacteria;p__Firmicutes;c__Clostridia;o__Clostridiales;f__Lachnospiraceae;g__Roseburia;s__
292662	0.462857	0.496292	1	1	0.285714	0.714286	k__Bacteria;p__Firmicutes;c__Clostridia;o__Clostridiales;f__Lachnospiraceae;g__;s__
111800	0.462857	0.496292	1	1	0.714286	0.285714	k__Bacteria;p__Firmicutes;c__Clostridia;o__Clostridiales;f__Ruminococcaceae;g__;s__
27711	0.462857	0.496292	1	1	0.285714	0.571429	k__Bacteria;p__Firmicutes;c__Clostridia;o__Clostridiales;f__;g__;s__
New.ReferenceOTU341	0.462857	0.496292	1	1	1.42857	0.285714	k__Bacteria;p__Firmicutes;c__Clostridia;o__Clostridiales;f__;g__;s__
New.ReferenceOTU182	0.462857	0.496292	1	1	0.285714	0.571429	k__Bacteria;p__Firmicutes;c__Clostridia;o__Clostridiales;f__Ruminococcaceae;g__;s__
111130	0.454069	0.500409	1	1	0.857143	2.28571	k__Bacteria;p__Firmicutes;c__Clostridia;o__Clostridiales;f__;g__;s__
683549	0.452962	0.500932	1	1	1.71429	2	k__Bacteria;p__Bacteroidetes;c__Bacteroidia;o__Bacteroidales;f__RF16;g__;s__
565292	0.452962	0.500932	1	1	1.71429	2	k__Bacteria;p__Firmicutes;c__Clostridia;o__Clostridiales;f__Lachnospiraceae;g__;s__
924547	0.452962	0.500932	1	1	2.14286	3.85714	k__Bacteria;p__Proteobacteria;c__Gammaproteobacteria;o__Enterobacteriales;f__Enterobacteriaceae;g__;s__
211947	0.451737	0.501511	1	1	1.14286	3.42857	k__Bacteria;p__Firmicutes;c__Clostridia;o__Clostridiales;f__Clostridiaceae;g__;s__
303217	0.451737	0.501511	1	1	0.857143	5.85714	k__Bacteria;p__Proteobacteria;c__Alphaproteobacteria;o__RF32;f__;g__;s__
263256	0.451737	0.501511	1	1	0.428571	2.42857	k__Bacteria;p__Verrucomicrobia;c__Verruco-5;o__WCHB1-41;f__RFP12;g__;s__
4381545	0.451737	0.501511	1	1	1.14286	0.571429	k__Bacteria;p__Firmicutes;c__Clostridia;o__Clostridiales;f__;g__;s__
64384	0.451737	0.501511	1	1	1.14286	2.14286	k__Bacteria;p__Firmicutes;c__Bacilli;o__Lactobacillales;f__Leuconostocaceae;g__;s__
New.ReferenceOTU460	0.451737	0.501511	1	1	27	6.85714	k__Bacteria;p__Firmicutes;c__Clostridia;o__Clostridiales;f__Ruminococcaceae;g__Oscillospira;s__
184805	0.450385	0.502152	1	1	1.71429	2.57143	k__Bacteria;p__Firmicutes;c__Clostridia;o__Clostridiales;f__Lachnospiraceae;g__Coprococcus;s__
259033	0.450385	0.502152	1	1	0.571429	3	k__Bacteria;p__Bacteroidetes;c__Bacteroidia;o__Bacteroidales;f__Prevotellaceae;g__Prevotella;s__
New.ReferenceOTU628	0.450385	0.502152	1	1	1.28571	37.5714	k__Bacteria;p__Proteobacteria;c__Gammaproteobacteria;o__Aeromonadales;f__Succinivibrionaceae;g__Ruminobacter;s__
220269	0.449041	0.502791	1	1	0.857143	2.42857	k__Bacteria;p__Proteobacteria;c__Alphaproteobacteria;o__Rhizobiales;f__Rhizobiaceae;g__Agrobacterium;s__
294501	0.449041	0.502791	1	1	5.28571	2.28571	k__Bacteria;p__Firmicutes;c__Clostridia;o__Clostridiales;f__Ruminococcaceae;g__;s__
308338	0.449041	0.502791	1	1	3.14286	0.714286	k__Bacteria;p__Firmicutes;c__Clostridia;o__Clostridiales;f__Lachnospiraceae;g__Dorea;s__
292585	0.449041	0.502791	1	1	1.28571	2.71429	k__Bacteria;p__Firmicutes;c__Clostridia;o__Clostridiales;f__Ruminococcaceae;g__;s__
324863	0.449041	0.502791	1	1	1	2.14286	k__Bacteria;p__Firmicutes;c__Clostridia;o__Clostridiales;f__Lachnospiraceae;g__;s__
New.ReferenceOTU286	0.449041	0.502791	1	1	2.57143	13.1429	k__Bacteria;p__Actinobacteria;c__Actinobacteria;o__Actinomycetales;f__Micrococcaceae;g__Arthrobacter;s__
New.ReferenceOTU268	0.449041	0.502791	1	1	1.57143	5	k__Bacteria;p__Firmicutes;c__Clostridia;o__Clostridiales;f__Ruminococcaceae;g__Ruminococcus;s__
4322275	0.448585	0.503008	1	1	1	2.57143	k__Bacteria;p__Firmicutes;c__Clostridia;o__Clostridiales;f__;g__;s__
337511	0.447504	0.503523	1	1	1.57143	2.28571	k__Bacteria;p__Firmicutes;c__Clostridia;o__Clostridiales;f__Clostridiaceae;g__;s__
4425280	0.446429	0.504036	1	1	1	3.71429	k__Bacteria;p__Tenericutes;c__Mollicutes;o__RF39;f__;g__;s__
4310677	0.446429	0.504036	1	1	2.57143	1.85714	k__Bacteria;p__Firmicutes;c__Clostridia;o__Clostridiales;f__Ruminococcaceae;g__;s__
172296	0.446429	0.504036	1	1	1.85714	121.714	k__Bacteria;p__Firmicutes;c__Clostridia;o__Clostridiales;f__Ruminococcaceae;g__Ruminococcus;s__
823657	0.444293	0.505058	1	1	2.14286	3.14286	k__Bacteria;p__Firmicutes;c__Clostridia;o__Clostridiales;f__[Mogibacteriaceae];g__Mogibacterium;s__
297143	0.444293	0.505058	1	1	3.71429	5.57143	k__Bacteria;p__Firmicutes;c__Clostridia;o__Clostridiales;f__Peptostreptococcaceae;g__;s__
4410441	0.443232	0.505567	1	1	6.85714	3	k__Bacteria;p__Firmicutes;c__Clostridia;o__Clostridiales;f__Ruminococcaceae;g__;s__
New.ReferenceOTU353	0.442177	0.506074	1	1	12.8571	34.8571	k__Bacteria;p__Firmicutes;c__Clostridia;o__Clostridiales;f__Lachnospiraceae;g__Dorea;s__
New.ReferenceOTU120	0.442177	0.506074	1	1	30.5714	87.4286	k__Bacteria;p__Firmicutes;c__Clostridia;o__Clostridiales;f__Ruminococcaceae;g__;s__
355625	0.438005	0.508087	1	1	2	1.14286	k__Bacteria;p__Firmicutes;c__Clostridia;o__Clostridiales;f__;g__;s__
289938	0.436975	0.508586	1	1	2.71429	1.85714	k__Bacteria;p__Firmicutes;c__Clostridia;o__Clostridiales;f__Ruminococcaceae;g__;s__
315683	0.435949	0.509084	1	1	1.85714	2	k__Bacteria;p__Firmicutes;c__Clostridia;o__Clostridiales;f__Ruminococcaceae;g__;s__
340321	0.4329	0.510569	1	1	1.85714	10.7143	k__Bacteria;p__Bacteroidetes;c__Bacteroidia;o__Bacteroidales;f__[Paraprevotellaceae];g__[Prevotella];s__
449595	0.431894	0.511061	1	1	3.71429	8.71429	k__Bacteria;p__Proteobacteria;c__Gammaproteobacteria;o__Xanthomonadales;f__Xanthomonadaceae;g__;s__
4306843	0.429894	0.512041	1	1	9.71429	2.28571	k__Bacteria;p__Firmicutes;c__Clostridia;o__Clostridiales;f__Ruminococcaceae;g__;s__
4463040	0.427913	0.513015	1	1	1007.71	500.714	k__Bacteria;p__Firmicutes;c__Clostridia;o__Clostridiales;f__Clostridiaceae;g__Clostridium;s__
310178	0.427913	0.513015	1	1	1.71429	2.85714	k__Bacteria;p__Firmicutes;c__Clostridia;o__Clostridiales;f__;g__;s__
805699	0.427913	0.513015	1	1	9.57143	4.71429	k__Bacteria;p__Tenericutes;c__Mollicutes;o__RF39;f__;g__;s__
13813	0.427913	0.513015	1	1	3.28571	5.42857	k__Bacteria;p__Firmicutes;c__Clostridia;o__Clostridiales;f__Veillonellaceae;g__Selenomonas;s__ruminantium
294749	0.427913	0.513015	1	1	21.7143	3.42857	k__Bacteria;p__Firmicutes;c__Erysipelotrichi;o__Erysipelotrichales;f__Erysipelotrichaceae;g__;s__
574302	0.427913	0.513015	1	1	4.57143	5.42857	k__Bacteria;p__Firmicutes;c__Clostridia;o__Clostridiales;f__Lachnospiraceae;g__Coprococcus;s__
758884	0.426929	0.5135	1	1	4.14286	6.42857	k__Bacteria;p__Firmicutes;c__Clostridia;o__Clostridiales;f__;g__;s__
New.ReferenceOTU330	0.424975	0.514465	1	1	4	2.14286	k__Bacteria;p__Bacteroidetes;c__Bacteroidia;o__Bacteroidales;f__[Paraprevotellaceae];g__CF231;s__
New.ReferenceOTU374	0.421121	0.516378	1	1	34.2857	39.7143	k__Bacteria;p__Bacteroidetes;c__Bacteroidia;o__Bacteroidales;f__;g__;s__
4453605	0.420168	0.516853	1	1	4.57143	7.85714	k__Bacteria;p__Actinobacteria;c__Actinobacteria;o__Bifidobacteriales;f__Bifidobacteriaceae;g__;s__
287539	0.41922	0.517327	1	1	14.8571	19	k__Bacteria;p__Firmicutes;c__Clostridia;o__Clostridiales;f__Lachnospiraceae;g__Blautia;s__
346769	0.41922	0.517327	1	1	5.14286	61.1429	k__Bacteria;p__Tenericutes;c__Mollicutes;o__RF39;f__;g__;s__
334670	0.41922	0.517327	1	1	4.85714	9.14286	k__Bacteria;p__Firmicutes;c__Clostridia;o__Clostridiales;f__Lachnospiraceae;g__Blautia;s__
105718	0.418275	0.517799	1	1	6.85714	11.1429	k__Bacteria;p__Spirochaetes;c__Spirochaetes;o__Spirochaetales;f__Spirochaetaceae;g__Treponema;s__
349343	0.418275	0.517799	1	1	2.71429	3.57143	k__Bacteria;p__Firmicutes;c__Clostridia;o__Clostridiales;f__Lachnospiraceae;g__Dorea;s__
295070	0.418275	0.517799	1	1	3.71429	5.28571	k__Bacteria;p__Firmicutes;c__Clostridia;o__Clostridiales;f__;g__;s__
104272	0.414541	0.519674	1	1	5.42857	16.1429	k__Bacteria;p__Firmicutes;c__Clostridia;o__Clostridiales;f__[Mogibacteriaceae];g__;s__
389529	0.413618	0.520139	1	1	15.2857	12.1429	k__Bacteria;p__Firmicutes;c__Clostridia;o__Clostridiales;f__Ruminococcaceae;g__;s__
New.ReferenceOTU542	0.413618	0.520139	1	1	7	7	k__Bacteria;p__Firmicutes;c__Clostridia;o__Clostridiales;f__Ruminococcaceae;g__;s__
New.ReferenceOTU80	0.413618	0.520139	1	1	7.42857	7.28571	k__Bacteria;p__Tenericutes;c__Mollicutes;o__Anaeroplasmatales;f__Anaeroplasmataceae;g__Anaeroplasma;s__
294545	0.412698	0.520603	1	1	15.2857	13.1429	k__Bacteria;p__Firmicutes;c__Clostridia;o__Clostridiales;f__Ruminococcaceae;g__;s__
319981	0.412698	0.520603	1	1	9	10.8571	k__Bacteria;p__Firmicutes;c__Clostridia;o__Clostridiales;f__Ruminococcaceae;g__;s__
4303724	0.412698	0.520603	1	1	10	9.28571	k__Bacteria;p__Firmicutes;c__Clostridia;o__Clostridiales;f__Ruminococcaceae;g__Ruminococcus;s__
New.ReferenceOTU554	0.412698	0.520603	1	1	50.5714	31.4286	k__Bacteria;p__Bacteroidetes;c__Bacteroidia;o__Bacteroidales;f__Bacteroidaceae;g__5-7N15;s__
298225	0.411783	0.521066	1	1	13.8571	9.71429	k__Bacteria;p__Bacteroidetes;c__Bacteroidia;o__Bacteroidales;f__Bacteroidaceae;g__;s__
297315	0.410872	0.521527	1	1	12.4286	5	k__Bacteria;p__Firmicutes;c__Clostridia;o__Clostridiales
296633	0.409965	0.521987	1	1	11.4286	15.4286	k__Bacteria;p__Firmicutes;c__Clostridia;o__Clostridiales;f__Ruminococcaceae;g__;s__
652731	0.409965	0.521987	1	1	62.7143	108.143	k__Bacteria;p__Bacteroidetes;c__Bacteroidia;o__Bacteroidales;f__Porphyromonadaceae;g__Paludibacter;s__
4318319	0.409965	0.521987	1	1	9.14286	12.1429	k__Bacteria;p__Firmicutes;c__Clostridia;o__Clostridiales;f__Ruminococcaceae;g__;s__
New.ReferenceOTU82	0.409965	0.521987	1	1	17.4286	6.57143	k__Bacteria;p__Bacteroidetes;c__Bacteroidia;o__Bacteroidales;f__;g__;s__
590209	0.409062	0.522446	1	1	37.8571	38.1429	k__Bacteria;p__Firmicutes;c__Clostridia;o__Clostridiales;f__;g__;s__
353194	0.409062	0.522446	1	1	40.2857	93.1429	k__Bacteria;p__Bacteroidetes;c__Bacteroidia;o__Bacteroidales;f__Rikenellaceae;g__;s__
674324	0.409062	0.522446	1	1	112.286	45	k__Bacteria;p__Firmicutes;c__Clostridia;o__Clostridiales;f__Ruminococcaceae;g__;s__
289893	0.409062	0.522446	1	1	59.4286	139.143	k__Bacteria;p__Bacteroidetes;c__Bacteroidia;o__Bacteroidales;f__;g__;s__
307920	0.409062	0.522446	1	1	22.5714	23.7143	k__Bacteria;p__Firmicutes;c__Clostridia;o__Clostridiales;f__Ruminococcaceae;g__;s__
320643	0.409062	0.522446	1	1	66.2857	335.286	k__Bacteria;p__Proteobacteria;c__Gammaproteobacteria;o__Aeromonadales;f__Succinivibrionaceae;g__Ruminobacter;s__
334395	0.409062	0.522446	1	1	20.4286	26.4286	k__Bacteria;p__Firmicutes;c__Clostridia;o__Clostridiales;f__;g__;s__
330076	0.409062	0.522446	1	1	15.8571	29.7143	k__Bacteria;p__Firmicutes;c__Clostridia;o__Clostridiales;f__;g__;s__
324328	0.409062	0.522446	1	1	15	18.5714	k__Bacteria;p__Firmicutes;c__Clostridia;o__Clostridiales;f__Ruminococcaceae;g__;s__
342510	0.409062	0.522446	1	1	20	21.2857	k__Bacteria;p__Firmicutes;c__Clostridia;o__Clostridiales;f__Ruminococcaceae;g__;s__
4403506	0.409062	0.522446	1	1	13.8571	24.5714	k__Bacteria;p__Firmicutes;c__Clostridia;o__Clostridiales;f__Ruminococcaceae;g__;s__
295810	0.409062	0.522446	1	1	21.1429	24.2857	k__Bacteria;p__Bacteroidetes;c__Bacteroidia;o__Bacteroidales;f__Prevotellaceae;g__Prevotella;s__
4374112	0.409062	0.522446	1	1	36	32	k__Bacteria;p__Firmicutes;c__Clostridia;o__Clostridiales;f__Ruminococcaceae;g__;s__
New.ReferenceOTU72	0.409062	0.522446	1	1	113.143	72	k__Bacteria;p__Bacteroidetes;c__Bacteroidia;o__Bacteroidales;f__;g__;s__
85903	0.407666	0.523157	1	1	1.28571	1.57143	k__Bacteria;p__Firmicutes;c__Clostridia;o__Clostridiales;f__Ruminococcaceae;g__;s__
1110312	0.406564	0.523719	1	1	2	0.714286	k__Bacteria;p__Firmicutes;c__Clostridia;o__Clostridiales;f__;g__;s__
269983	0.406564	0.523719	1	1	2.28571	2.57143	k__Bacteria;p__Tenericutes;c__Mollicutes;o__RF39;f__;g__;s__
300250	0.393939	0.530236	1	1	0.285714	0.142857	k__Bacteria;p__Firmicutes;c__Clostridia;o__Clostridiales;f__Lachnospiraceae;g__;s__
290253	0.393939	0.530236	1	1	0.285714	0.142857	k__Bacteria;p__Firmicutes;c__Clostridia;o__Clostridiales;f__Ruminococcaceae;g__Oscillospira;s__
316440	0.393939	0.530236	1	1	0.142857	0.285714	k__Bacteria;p__Firmicutes;c__Clostridia;o__Clostridiales;f__;g__;s__
4332078	0.393939	0.530236	1	1	0.142857	0.285714	k__Bacteria;p__Firmicutes;c__Clostridia;o__Clostridiales;f__Clostridiaceae;g__;s__
197624	0.393939	0.530236	1	1	0.285714	0.142857	k__Bacteria;p__Firmicutes;c__Clostridia;o__Clostridiales;f__Ruminococcaceae;g__Oscillospira;s__
291301	0.393939	0.530236	1	1	0.142857	0.285714	k__Bacteria;p__Bacteroidetes;c__Bacteroidia;o__Bacteroidales;f__Prevotellaceae;g__Prevotella;s__
307022	0.393939	0.530236	1	1	0.142857	0.285714	k__Bacteria;p__Firmicutes;c__Clostridia;o__Clostridiales;f__Ruminococcaceae;g__;s__
174840	0.393939	0.530236	1	1	0.142857	0.285714	k__Bacteria;p__Firmicutes;c__Clostridia;o__Clostridiales;f__Ruminococcaceae;g__;s__
25695	0.393939	0.530236	1	1	0.142857	0.285714	k__Bacteria;p__Firmicutes;c__Clostridia;o__Clostridiales
4393701	0.393939	0.530236	1	1	0.142857	0.285714	k__Bacteria;p__Proteobacteria;c__Betaproteobacteria;o__Burkholderiales;f__Oxalobacteraceae;g__;s__
3116381	0.393939	0.530236	1	1	0.142857	0.285714	k__Bacteria;p__Cyanobacteria;c__4C0d-2;o__YS2;f__;g__;s__
277094	0.393939	0.530236	1	1	0.285714	0.142857	k__Bacteria;p__Proteobacteria;c__Gammaproteobacteria;o__Pseudomonadales;f__Pseudomonadaceae;g__Pseudomonas;s__
319512	0.393939	0.530236	1	1	0.285714	0.142857	k__Bacteria;p__Firmicutes;c__Clostridia;o__Clostridiales;f__Ruminococcaceae;g__;s__
552696	0.393939	0.530236	1	1	0.142857	0.285714	k__Bacteria;p__Elusimicrobia;c__Elusimicrobia;o__Elusimicrobiales;f__Elusimicrobiaceae;g__;s__
208042	0.393939	0.530236	1	1	0.285714	0.142857	k__Bacteria;p__Firmicutes;c__Clostridia;o__Clostridiales;f__;g__;s__
708401	0.393939	0.530236	1	1	0.142857	0.285714	k__Bacteria;p__Firmicutes;c__Clostridia;o__Clostridiales;f__Ruminococcaceae;g__;s__
4359258	0.393939	0.530236	1	1	0.285714	0.142857	k__Bacteria;p__Cyanobacteria;c__4C0d-2;o__YS2;f__;g__;s__
130335	0.393939	0.530236	1	1	0.142857	0.285714	k__Bacteria;p__Firmicutes;c__Clostridia;o__Clostridiales;f__Lachnospiraceae;g__;s__
1087825	0.393939	0.530236	1	1	0.285714	0.142857	k__Bacteria;p__Firmicutes;c__Clostridia;o__Clostridiales;f__;g__;s__
175050	0.393939	0.530236	1	1	0.285714	0.142857	k__Bacteria;p__Firmicutes;c__Clostridia;o__Clostridiales;f__Lachnospiraceae;g__Dorea;s__
356398	0.393939	0.530236	1	1	0.285714	0.142857	k__Bacteria;p__Firmicutes;c__Clostridia;o__Clostridiales;f__Lachnospiraceae;g__;s__
182656	0.393939	0.530236	1	1	0.285714	0.142857	k__Bacteria;p__Firmicutes;c__Clostridia;o__Clostridiales;f__Lachnospiraceae;g__Dorea;s__
301655	0.393939	0.530236	1	1	0.142857	0.285714	k__Bacteria;p__Firmicutes;c__Clostridia;o__Clostridiales;f__;g__;s__
333259	0.393939	0.530236	1	1	0.285714	0.142857	k__Bacteria;p__Firmicutes;c__Clostridia;o__Clostridiales;f__Lachnospiraceae;g__Coprococcus;s__
315064	0.393939	0.530236	1	1	0.142857	0.285714	k__Bacteria;p__Firmicutes;c__Clostridia;o__Clostridiales;f__Ruminococcaceae;g__;s__
580224	0.393939	0.530236	1	1	0.285714	0.142857	k__Bacteria;p__Firmicutes;c__Clostridia;o__Clostridiales;f__;g__;s__
1579255	0.393939	0.530236	1	1	0.142857	0.285714	k__Bacteria;p__Firmicutes;c__Clostridia;o__Clostridiales;f__Ruminococcaceae;g__;s__
347042	0.393939	0.530236	1	1	0.142857	0.285714	k__Bacteria;p__Firmicutes;c__Clostridia;o__Clostridiales;f__Ruminococcaceae;g__;s__
301730	0.393939	0.530236	1	1	0.285714	0.142857	k__Bacteria;p__Firmicutes;c__Clostridia;o__Clostridiales;f__Ruminococcaceae;g__Ruminococcus;s__
171674	0.393939	0.530236	1	1	0.285714	0.142857	k__Bacteria;p__Firmicutes;c__Clostridia;o__Clostridiales;f__Ruminococcaceae;g__;s__
311591	0.393939	0.530236	1	1	0.142857	0.285714	k__Bacteria;p__Firmicutes;c__Clostridia;o__Clostridiales;f__Ruminococcaceae;g__Ruminococcus;s__
222733	0.393939	0.530236	1	1	0.142857	0.285714	k__Bacteria;p__Firmicutes;c__Clostridia;o__Clostridiales;f__;g__;s__
148925	0.393939	0.530236	1	1	0.142857	0.285714	k__Bacteria;p__Firmicutes;c__Clostridia;o__Clostridiales;f__Ruminococcaceae;g__Ruminococcus;s__
315985	0.393939	0.530236	1	1	0.142857	0.285714	k__Bacteria;p__Firmicutes;c__Clostridia;o__Clostridiales;f__Ruminococcaceae;g__;s__
265265	0.393939	0.530236	1	1	0.142857	0.285714	k__Bacteria;p__Firmicutes;c__Clostridia;o__Clostridiales;f__Lachnospiraceae;g__;s__
299493	0.393939	0.530236	1	1	0.142857	0.285714	k__Bacteria;p__Firmicutes;c__Clostridia;o__Clostridiales;f__Eubacteriaceae;g__Anaerofustis;s__
287755	0.393939	0.530236	1	1	0.142857	0.285714	k__Bacteria;p__Firmicutes;c__Clostridia;o__Clostridiales;f__;g__;s__
293727	0.393939	0.530236	1	1	0.142857	0.285714	k__Bacteria;p__Firmicutes;c__Clostridia;o__Clostridiales;f__Ruminococcaceae;g__;s__
183698	0.393939	0.530236	1	1	0.142857	0.285714	k__Bacteria;p__Firmicutes;c__Clostridia;o__Clostridiales;f__Lachnospiraceae;g__Blautia;s__
4168094	0.393939	0.530236	1	1	0.142857	0.285714	k__Bacteria;p__Firmicutes;c__Bacilli;o__Lactobacillales;f__Lactobacillaceae;g__Lactobacillus;s__
520369	0.393939	0.530236	1	1	0.285714	0.142857	k__Bacteria;p__Firmicutes;c__Clostridia;o__Clostridiales;f__Clostridiaceae;g__Clostridium;s__
4449608	0.393939	0.530236	1	1	0.142857	0.285714	k__Bacteria;p__Proteobacteria;c__Alphaproteobacteria;o__Sphingomonadales;f__Sphingomonadaceae;g__Sphingomonas;s__
4449609	0.393939	0.530236	1	1	0.285714	0.142857	k__Bacteria;p__Proteobacteria;c__Alphaproteobacteria;o__Sphingomonadales;f__Sphingomonadaceae;g__Sphingomonas;s__
194660	0.393939	0.530236	1	1	0.285714	0.142857	k__Bacteria;p__Firmicutes;c__Clostridia;o__Clostridiales;f__Lachnospiraceae;g__;s__
739826	0.393939	0.530236	1	1	0.285714	0.142857	k__Bacteria;p__Firmicutes;c__Clostridia;o__Clostridiales;f__Lachnospiraceae;g__;s__
4326080	0.393939	0.530236	1	1	0.285714	0.142857	k__Bacteria;p__Firmicutes;c__Clostridia;o__Clostridiales;f__Ruminococcaceae;g__;s__
321063	0.393939	0.530236	1	1	0.142857	0.285714	k__Bacteria;p__Firmicutes;c__Clostridia;o__Clostridiales;f__Ruminococcaceae;g__;s__
316781	0.393939	0.530236	1	1	0.142857	0.285714	k__Bacteria;p__Firmicutes;c__Clostridia;o__Clostridiales;f__;g__;s__
3907189	0.393939	0.530236	1	1	0.285714	0.142857	k__Bacteria;p__Firmicutes;c__Clostridia;o__Clostridiales;f__Lachnospiraceae;g__;s__
109624	0.393939	0.530236	1	1	0.142857	0.285714	k__Bacteria;p__Firmicutes;c__Clostridia;o__Clostridiales;f__[Mogibacteriaceae];g__Mogibacterium;s__
395040	0.393939	0.530236	1	1	0.285714	0.142857	k__Bacteria;p__Firmicutes;c__Clostridia;o__Clostridiales;f__;g__;s__
177520	0.393939	0.530236	1	1	0.285714	0.142857	k__Bacteria;p__Firmicutes;c__Clostridia;o__Clostridiales;f__Lachnospiraceae;g__Roseburia;s__faecis
294377	0.393939	0.530236	1	1	0.142857	0.285714	k__Bacteria;p__Firmicutes;c__Clostridia;o__Clostridiales;f__Ruminococcaceae;g__;s__
13354	0.393939	0.530236	1	1	0.142857	0.285714	k__Bacteria;p__Actinobacteria;c__Actinobacteria;o__Actinomycetales;f__Corynebacteriaceae;g__Corynebacterium;s__
New.ReferenceOTU410	0.393939	0.530236	1	1	0.285714	0.142857	k__Bacteria;p__Firmicutes;c__Clostridia;o__Clostridiales;f__Clostridiaceae;g__Clostridium;s__
New.ReferenceOTU105	0.393939	0.530236	1	1	0.285714	0.142857	Unassigned
New.ReferenceOTU529	0.393939	0.530236	1	1	0.142857	0.285714	Unassigned
New.ReferenceOTU624	0.393939	0.530236	1	1	0.285714	0.142857	k__Bacteria;p__Firmicutes;c__Clostridia;o__Clostridiales;f__Ruminococcaceae;g__;s__
New.ReferenceOTU570	0.393939	0.530236	1	1	0.285714	0.142857	k__Bacteria;p__Firmicutes;c__Clostridia;o__Clostridiales;f__Ruminococcaceae;g__;s__
New.ReferenceOTU488	0.393939	0.530236	1	1	0.285714	0.142857	k__Bacteria;p__Verrucomicrobia;c__Verrucomicrobiae;o__Verrucomicrobiales;f__Verrucomicrobiaceae;g__Akkermansia;s__
New.ReferenceOTU314	0.393939	0.530236	1	1	0.285714	0.142857	k__Bacteria;p__Firmicutes;c__Clostridia;o__Clostridiales;f__Lachnospiraceae
298254	0.390724	0.531919	1	1	0.571429	0.857143	k__Bacteria;p__Firmicutes;c__Clostridia;o__Clostridiales;f__Lachnospiraceae;g__;s__
293285	0.387234	0.533757	1	1	1.28571	1.85714	k__Bacteria;p__Firmicutes;c__Clostridia;o__Clostridiales;f__Ruminococcaceae;g__;s__
300596	0.387234	0.533757	1	1	1	0.571429	k__Bacteria;p__Firmicutes;c__Clostridia;o__Clostridiales;f__Lachnospiraceae;g__Coprococcus;s__
813331	0.387234	0.533757	1	1	0.285714	1	k__Bacteria;p__Verrucomicrobia;c__Verruco-5;o__WCHB1-41;f__RFP12;g__;s__
338980	0.387234	0.533757	1	1	0.285714	0.714286	k__Bacteria;p__Firmicutes;c__Clostridia;o__Clostridiales;f__;g__;s__
580992	0.387234	0.533757	1	1	0.714286	0.428571	k__Bacteria;p__Proteobacteria;c__Alphaproteobacteria;o__Sphingomonadales;f__Sphingomonadaceae;g__Sphingomonas;s__
138389	0.387234	0.533757	1	1	1.14286	2.28571	k__Bacteria;p__Firmicutes;c__Bacilli;o__Lactobacillales;f__Enterococcaceae;g__Enterococcus
337392	0.387234	0.533757	1	1	3.28571	1.28571	k__Bacteria;p__Firmicutes;c__Clostridia;o__Clostridiales;f__[Mogibacteriaceae];g__;s__
148352	0.387234	0.533757	1	1	2.28571	1.28571	k__Bacteria;p__Firmicutes;c__Clostridia;o__Clostridiales;f__Ruminococcaceae;g__;s__
4432516	0.387234	0.533757	1	1	0.285714	1	k__Bacteria;p__Firmicutes;c__Clostridia;o__Clostridiales;f__Clostridiaceae;g__Clostridium
180659	0.387234	0.533757	1	1	0.428571	1.42857	k__Bacteria;p__Firmicutes;c__Clostridia;o__Clostridiales;f__Ruminococcaceae;g__Oscillospira;s__
3358082	0.387234	0.533757	1	1	0.428571	3.57143	k__Bacteria;p__Firmicutes;c__Clostridia;o__Clostridiales;f__Clostridiaceae;g__;s__
100850	0.387234	0.533757	1	1	0.285714	0.571429	k__Bacteria;p__Bacteroidetes;c__Bacteroidia;o__Bacteroidales;f__Prevotellaceae;g__Prevotella;s__
297677	0.387234	0.533757	1	1	0.285714	0.571429	k__Bacteria;p__Firmicutes;c__Clostridia;o__Clostridiales;f__;g__;s__
155577	0.387234	0.533757	1	1	0.571429	0.285714	k__Bacteria;p__Firmicutes;c__Clostridia;o__Clostridiales;f__Ruminococcaceae;g__;s__
193722	0.387234	0.533757	1	1	0.857143	0.285714	k__Bacteria;p__Firmicutes;c__Clostridia;o__Clostridiales;f__Ruminococcaceae;g__;s__
4295798	0.387234	0.533757	1	1	18.5714	0.285714	k__Bacteria;p__Firmicutes;c__Clostridia;o__Clostridiales;f__Clostridiaceae;g__Clostridium;s__
541334	0.387234	0.533757	1	1	1.28571	0.714286	k__Bacteria;p__Firmicutes;c__Clostridia;o__Clostridiales;f__Ruminococcaceae;g__Ruminococcus;s__flavefaciens
270595	0.387234	0.533757	1	1	0.857143	0.428571	k__Bacteria;p__Firmicutes;c__Clostridia;o__Clostridiales;f__Ruminococcaceae;g__Ruminococcus;s__
646499	0.387234	0.533757	1	1	0.285714	0.714286	k__Bacteria;p__Firmicutes;c__Clostridia;o__Clostridiales;f__;g__;s__
291800	0.387234	0.533757	1	1	1.14286	0.428571	k__Bacteria;p__Bacteroidetes;c__Bacteroidia;o__Bacteroidales;f__Bacteroidaceae;g__Bacteroides;s__
292621	0.387234	0.533757	1	1	0.285714	0.571429	k__Bacteria;p__Firmicutes;c__Clostridia;o__Clostridiales;f__;g__;s__
328466	0.387234	0.533757	1	1	0.285714	0.571429	k__Bacteria;p__Firmicutes;c__Clostridia;o__Clostridiales;f__Lachnospiraceae;g__;s__
314029	0.387234	0.533757	1	1	0.285714	0.571429	k__Bacteria;p__Firmicutes;c__Clostridia;o__Clostridiales;f__;g__;s__
816696	0.387234	0.533757	1	1	5.57143	0.857143	k__Bacteria;p__Proteobacteria;c__Gammaproteobacteria;o__Aeromonadales;f__Succinivibrionaceae;g__;s__
573379	0.387234	0.533757	1	1	4.85714	1.57143	k__Bacteria;p__Firmicutes;c__Clostridia;o__Clostridiales;f__Lachnospiraceae;g__;s__
107450	0.387234	0.533757	1	1	0.714286	3.14286	k__Bacteria;p__Firmicutes;c__Clostridia;o__Clostridiales;f__Ruminococcaceae;g__;s__
527837	0.387234	0.533757	1	1	5.57143	2	k__Bacteria;p__Firmicutes;c__Clostridia;o__Clostridiales;f__Ruminococcaceae
248567	0.387234	0.533757	1	1	1.71429	3.14286	k__Bacteria;p__Firmicutes;c__Clostridia;o__Clostridiales;f__Lachnospiraceae;g__Butyrivibrio;s__
275010	0.387234	0.533757	1	1	0.285714	0.714286	k__Bacteria;p__Firmicutes;c__Clostridia;o__Clostridiales;f__Ruminococcaceae;g__Ruminococcus;s__
3931048	0.387234	0.533757	1	1	0.714286	1.14286	k__Bacteria;p__Firmicutes;c__Clostridia;o__Clostridiales;f__Ruminococcaceae;g__;s__
539601	0.387234	0.533757	1	1	0.571429	1.14286	k__Bacteria;p__Firmicutes;c__Clostridia;o__Clostridiales;f__Lachnospiraceae;g__;s__
New.ReferenceOTU479	0.387234	0.533757	1	1	3.57143	1.57143	k__Bacteria;p__Bacteroidetes;c__Bacteroidia;o__Bacteroidales;f__;g__;s__
New.ReferenceOTU257	0.387234	0.533757	1	1	0.285714	1.57143	k__Bacteria;p__Bacteroidetes;c__Bacteroidia;o__Bacteroidales;f__RF16;g__;s__
New.ReferenceOTU510	0.387234	0.533757	1	1	13.7143	0.714286	k__Bacteria;p__Firmicutes;c__Clostridia;o__Clostridiales;f__;g__;s__
New.ReferenceOTU413	0.387234	0.533757	1	1	1	1.57143	k__Bacteria;p__Firmicutes;c__Bacilli;o__Turicibacterales;f__Turicibacteraceae;g__Turicibacter;s__
New.ReferenceOTU519	0.387234	0.533757	1	1	32.4286	8.28571	k__Bacteria;p__Firmicutes;c__Clostridia;o__Clostridiales;f__Clostridiaceae;g__Clostridium
New.ReferenceOTU573	0.387234	0.533757	1	1	176.571	20.5714	k__Bacteria;p__Firmicutes;c__Clostridia;o__Clostridiales;f__Clostridiaceae;g__Clostridium;s__bowmanii
New.ReferenceOTU154	0.387234	0.533757	1	1	24.2857	1.14286	k__Bacteria;p__Bacteroidetes;c__Bacteroidia;o__Bacteroidales;f__S24-7;g__;s__
New.ReferenceOTU361	0.387234	0.533757	1	1	1.28571	0.857143	k__Bacteria;p__Firmicutes;c__Clostridia;o__Clostridiales;f__Ruminococcaceae;g__;s__
312260	0.386706	0.534036	1	1	1.14286	0.714286	k__Bacteria;p__Firmicutes;c__Clostridia;o__Clostridiales;f__;g__;s__
301012	0.386706	0.534036	1	1	0.857143	2.42857	k__Bacteria;p__Firmicutes;c__Clostridia;o__Clostridiales;f__;g__;s__
297574	0.386706	0.534036	1	1	0.714286	1.14286	k__Bacteria;p__Firmicutes;c__Clostridia;o__Clostridiales;f__Lachnospiraceae;g__Coprococcus;s__
277400	0.381798	0.536642	1	1	1.14286	1	k__Bacteria;p__Firmicutes;c__Clostridia;o__Clostridiales;f__;g__;s__
808794	0.381798	0.536642	1	1	1.42857	1.28571	k__Bacteria;p__Firmicutes;c__Clostridia;o__Clostridiales;f__Lachnospiraceae;g__;s__
New.ReferenceOTU79	0.381798	0.536642	1	1	21.7143	5.14286	k__Bacteria;p__Bacteroidetes;c__Bacteroidia;o__Bacteroidales;f__S24-7;g__;s__
New.ReferenceOTU178	0.380832	0.537158	1	1	2.28571	2.71429	k__Bacteria;p__Firmicutes;c__Clostridia;o__Clostridiales;f__Lachnospiraceae;g__;s__
301294	0.378913	0.538185	1	1	4.14286	1.42857	k__Bacteria;p__Tenericutes;c__RF3;o__ML615J-28;f__;g__;s__
976470	0.378913	0.538185	1	1	3.85714	2.57143	k__Bacteria;p__Firmicutes;c__Clostridia;o__Clostridiales;f__Lachnospiraceae;g__Coprococcus;s__
4463569	0.377014	0.539206	1	1	11.5714	9.28571	k__Bacteria;p__Firmicutes;c__Clostridia;o__Clostridiales;f__Ruminococcaceae;g__;s__
292688	0.367796	0.544208	1	1	1.42857	1.28571	k__Bacteria;p__Firmicutes;c__Clostridia;o__Clostridiales;f__Ruminococcaceae;g__;s__
302219	0.366899	0.544699	1	1	0.857143	3.71429	k__Bacteria;p__Verrucomicrobia;c__Verruco-5;o__WCHB1-41;f__RFP12;g__;s__
290300	0.365118	0.545678	1	1	1.42857	1.57143	k__Bacteria;p__Firmicutes;c__Clostridia;o__Clostridiales;f__Lachnospiraceae;g__;s__
269619	0.362478	0.547133	1	1	5.42857	2.42857	k__Bacteria;p__Tenericutes;c__Mollicutes;o__RF39;f__;g__;s__
293511	0.362478	0.547133	1	1	1.57143	2.57143	k__Bacteria;p__Firmicutes;c__Clostridia;o__Clostridiales;f__Lachnospiraceae;g__;s__
330992	0.361607	0.547615	1	1	8.71429	4.14286	k__Bacteria;p__Firmicutes;c__Clostridia;o__Clostridiales;f__;g__;s__
568719	0.360173	0.54841	1	1	1	0.571429	k__Bacteria;p__Actinobacteria;c__Coriobacteriia;o__Coriobacteriales;f__Coriobacteriaceae;g__;s__
292967	0.359877	0.548575	1	1	2.85714	5.28571	k__Bacteria;p__Tenericutes;c__Mollicutes;o__RF39;f__;g__;s__
297202	0.359877	0.548575	1	1	2.42857	5	k__Bacteria;p__Firmicutes;c__Clostridia;o__Clostridiales;f__;g__;s__
260414	0.359018	0.549052	1	1	2.28571	7.14286	k__Bacteria;p__Firmicutes;c__Clostridia;o__Clostridiales;f__Ruminococcaceae;g__;s__
592933	0.357313	0.550003	1	1	1.57143	2.28571	k__Bacteria;p__Firmicutes;c__Clostridia;o__Clostridiales;f__Lachnospiraceae;g__Dorea;s__
4383092	0.357313	0.550003	1	1	1.85714	1.14286	k__Bacteria;p__Firmicutes;c__Clostridia;o__Clostridiales;f__Lachnospiraceae;g__;s__
295780	0.357313	0.550003	1	1	1.71429	1	k__Bacteria;p__Bacteroidetes;c__Bacteroidia;o__Bacteroidales;f__;g__;s__
175037	0.35586	0.550815	1	1	0.571429	2.71429	k__Bacteria;p__Firmicutes;c__Clostridia;o__Clostridiales;f__Christensenellaceae;g__;s__
344111	0.35586	0.550815	1	1	0.571429	1	k__Bacteria;p__Firmicutes;c__Clostridia;o__Clostridiales;f__;g__;s__
296567	0.35586	0.550815	1	1	0.714286	1.14286	k__Bacteria;p__Firmicutes;c__Clostridia;o__Clostridiales;f__;g__;s__
174288	0.35586	0.550815	1	1	2.71429	0.714286	k__Bacteria;p__Firmicutes;c__Clostridia;o__Clostridiales;f__Lachnospiraceae;g__Roseburia;s__
811615	0.35586	0.550815	1	1	1.85714	1	k__Bacteria;p__Bacteroidetes;c__Bacteroidia;o__Bacteroidales;f__Prevotellaceae;g__Prevotella;s__
580168	0.35586	0.550815	1	1	1.42857	6.28571	k__Bacteria;p__Cyanobacteria;c__4C0d-2;o__YS2;f__;g__;s__
4090248	0.35586	0.550815	1	1	0.571429	2.14286	k__Bacteria;p__Firmicutes;c__Clostridia;o__Clostridiales;f__Ruminococcaceae;g__;s__
New.ReferenceOTU215	0.35586	0.550815	1	1	5	1	k__Bacteria;p__Firmicutes;c__Clostridia;o__Clostridiales;f__Clostridiaceae;g__Clostridium;s__
New.ReferenceOTU218	0.35586	0.550815	1	1	2.14286	1.14286	k__Bacteria;p__Actinobacteria;c__Actinobacteria;o__Bifidobacteriales;f__Bifidobacteriaceae;g__Bifidobacterium
178015	0.349834	0.554207	1	1	2.14286	1.57143	k__Bacteria;p__Firmicutes;c__Clostridia;o__Clostridiales;f__Lachnospiraceae
578155	0.349834	0.554207	1	1	1.85714	4.42857	k__Bacteria;p__Firmicutes;c__Clostridia;o__Clostridiales;f__Lachnospiraceae;g__;s__
301816	0.349022	0.554667	1	1	6.14286	11.7143	k__Bacteria;p__Firmicutes;c__Clostridia;o__Clostridiales;f__Clostridiaceae;g__Clostridium;s__
330414	0.34741	0.555583	1	1	7.42857	3.28571	k__Bacteria;p__Firmicutes;c__Clostridia;o__Clostridiales;f__;g__;s__
345658	0.34741	0.555583	1	1	3.28571	2.14286	k__Bacteria;p__Firmicutes;c__Clostridia;o__Clostridiales;f__Lachnospiraceae;g__;s__
New.ReferenceOTU621	0.34741	0.555583	1	1	1.71429	2.28571	k__Bacteria;p__TM7;c__TM7-3;o__CW040;f__F16;g__;s__
296556	0.34661	0.556039	1	1	2.57143	5.57143	k__Bacteria;p__Firmicutes;c__Clostridia;o__Clostridiales;f__Ruminococcaceae;g__;s__
302856	0.34661	0.556039	1	1	9	3.57143	k__Bacteria;p__Firmicutes;c__Clostridia;o__Clostridiales;f__Ruminococcaceae;g__;s__
260290	0.345813	0.556493	1	1	21.1429	8.14286	k__Bacteria;p__Firmicutes;c__Clostridia;o__Clostridiales;f__;g__;s__
New.ReferenceOTU457	0.345813	0.556493	1	1	7.71429	21.4286	k__Bacteria;p__Firmicutes;c__Clostridia;o__Clostridiales;f__Ruminococcaceae;g__;s__
287531	0.34423	0.557398	1	1	2.57143	2	k__Bacteria;p__Firmicutes;c__Clostridia;o__Clostridiales;f__Ruminococcaceae;g__;s__
346253	0.34423	0.557398	1	1	5.28571	3	k__Bacteria;p__Firmicutes;c__Clostridia;o__Clostridiales;f__Lachnospiraceae;g__;s__
313854	0.34423	0.557398	1	1	5	6.42857	k__Bacteria;p__Firmicutes;c__Clostridia;o__Clostridiales;f__Ruminococcaceae;g__Ruminococcus;s__
576400	0.342662	0.558297	1	1	4.14286	1.57143	k__Bacteria;p__Firmicutes;c__Clostridia;o__Clostridiales;f__;g__;s__
874627	0.342662	0.558297	1	1	4	3.42857	k__Bacteria;p__Tenericutes;c__Mollicutes;o__RF39;f__;g__;s__
318131	0.341883	0.558744	1	1	5.42857	5.42857	k__Bacteria;p__Firmicutes;c__Clostridia;o__Clostridiales;f__;g__;s__
297917	0.341108	0.55919	1	1	122.429	34.8571	k__Bacteria;p__Firmicutes;c__Clostridia;o__Clostridiales;f__Lachnospiraceae;g__Dorea;s__
299556	0.341108	0.55919	1	1	3.14286	3.14286	k__Bacteria;p__Firmicutes;c__Clostridia;o__Clostridiales;f__Ruminococcaceae
353748	0.341108	0.55919	1	1	7.85714	4.14286	k__Bacteria;p__Firmicutes;c__Clostridia;o__Clostridiales;f__;g__;s__
298141	0.341108	0.55919	1	1	2.57143	3	k__Bacteria;p__Firmicutes;c__Clostridia;o__Clostridiales;f__Ruminococcaceae;g__;s__
New.ReferenceOTU291	0.341108	0.55919	1	1	6.42857	4.57143	k__Bacteria;p__Bacteroidetes;c__Bacteroidia;o__Bacteroidales;f__Bacteroidaceae;g__Bacteroides;s__
4466621	0.339568	0.560079	1	1	4.28571	6.42857	k__Bacteria;p__Firmicutes;c__Clostridia;o__Clostridiales;f__Ruminococcaceae;g__Ruminococcus;s__
299173	0.339568	0.560079	1	1	5.85714	5.14286	k__Bacteria;p__Firmicutes;c__Clostridia;o__Clostridiales;f__Ruminococcaceae;g__;s__
295095	0.338803	0.560521	1	1	50.2857	93.5714	k__Bacteria;p__Firmicutes;c__Clostridia;o__Clostridiales;f__Clostridiaceae;g__Clostridium;s__
823924	0.338803	0.560521	1	1	29.4286	31.2857	k__Bacteria;p__Firmicutes;c__Clostridia;o__Clostridiales;f__[Mogibacteriaceae];g__Mogibacterium;s__
New.ReferenceOTU484	0.338803	0.560521	1	1	24.1429	13.5714	k__Bacteria;p__Firmicutes;c__Clostridia;o__Clostridiales;f__Ruminococcaceae;g__;s__
321106	0.336529	0.561839	1	1	8.14286	19.4286	k__Bacteria;p__Firmicutes;c__Clostridia;o__Clostridiales;f__Lachnospiraceae;g__;s__
296023	0.336529	0.561839	1	1	3.28571	6.14286	k__Bacteria;p__Firmicutes;c__Clostridia;o__Clostridiales;f__Ruminococcaceae;g__;s__
319896	0.335778	0.562276	1	1	4.57143	7.85714	k__Bacteria;p__Firmicutes;c__Clostridia;o__Clostridiales;f__;g__;s__
330296	0.33503	0.562712	1	1	19.4286	24.7143	k__Bacteria;p__Firmicutes;c__Clostridia;o__Clostridiales;f__;g__;s__
289653	0.33503	0.562712	1	1	5.42857	10.2857	k__Bacteria;p__Firmicutes;c__Clostridia;o__Clostridiales;f__Ruminococcaceae;g__;s__
277352	0.33503	0.562712	1	1	218.143	32.7143	k__Bacteria;p__Proteobacteria;c__Gammaproteobacteria;o__Pseudomonadales;f__Moraxellaceae;g__Psychrobacter;s__
294311	0.33503	0.562712	1	1	4	5.71429	k__Bacteria;p__Firmicutes;c__Clostridia;o__Clostridiales;f__Ruminococcaceae;g__;s__
327330	0.33503	0.562712	1	1	8.14286	6.71429	k__Bacteria;p__Bacteroidetes;c__Bacteroidia;o__Bacteroidales;f__;g__;s__
269386	0.33503	0.562712	1	1	20.4286	24.1429	k__Bacteria;p__Cyanobacteria;c__4C0d-2;o__YS2;f__;g__;s__
New.ReferenceOTU92	0.334286	0.563146	1	1	89.2857	16.4286	k__Bacteria;p__Bacteroidetes;c__Bacteroidia;o__Bacteroidales;f__;g__;s__
309029	0.333545	0.563579	1	1	12.5714	13.8571	k__Bacteria;p__Bacteroidetes;c__Bacteroidia;o__Bacteroidales;f__;g__;s__
173378	0.333545	0.563579	1	1	46.2857	75.2857	k__Bacteria;p__Firmicutes;c__Clostridia;o__Clostridiales;f__Lachnospiraceae;g__Butyrivibrio;s__
4336940	0.333545	0.563579	1	1	10.4286	21.4286	k__Bacteria;p__Firmicutes;c__Clostridia;o__Clostridiales;f__;g__;s__
196315	0.333545	0.563579	1	1	24.2857	23.1429	k__Bacteria;p__Firmicutes;c__Clostridia;o__Clostridiales
New.ReferenceOTU169	0.333545	0.563579	1	1	194.286	80.1429	k__Bacteria;p__Bacteroidetes;c__Bacteroidia;o__Bacteroidales;f__Bacteroidaceae;g__5-7N15;s__
18066	0.332807	0.564011	1	1	10.1429	20.1429	k__Bacteria;p__Firmicutes;c__Clostridia;o__Clostridiales;f__[Mogibacteriaceae];g__Mogibacterium;s__
293575	0.332807	0.564011	1	1	31.8571	14.5714	k__Bacteria;p__Firmicutes;c__Clostridia;o__Clostridiales;f__Ruminococcaceae;g__;s__
618906	0.332807	0.564011	1	1	15.5714	27.5714	k__Bacteria;p__Firmicutes;c__Erysipelotrichi;o__Erysipelotrichales;f__Erysipelotrichaceae;g__p-75-a5;s__
297669	0.332807	0.564011	1	1	11.8571	7.71429	k__Bacteria;p__Tenericutes;c__Mollicutes;o__Anaeroplasmatales;f__Anaeroplasmataceae;g__Anaeroplasma;s__
New.ReferenceOTU496	0.332807	0.564011	1	1	26	18.7143	k__Bacteria;p__Firmicutes;c__Clostridia;o__Clostridiales
355373	0.332072	0.564442	1	1	68	17.4286	k__Bacteria;p__Firmicutes;c__Clostridia;o__Clostridiales;f__Ruminococcaceae;g__;s__
294944	0.332072	0.564442	1	1	35.4286	27.8571	k__Bacteria;p__Bacteroidetes;c__Bacteroidia;o__Bacteroidales;f__;g__;s__
4298022	0.332072	0.564442	1	1	13.5714	26.1429	k__Bacteria;p__Firmicutes;c__Clostridia;o__Clostridiales;f__Ruminococcaceae;g__;s__
308759	0.332072	0.564442	1	1	49.1429	25.5714	k__Bacteria;p__Firmicutes;c__Clostridia;o__Clostridiales;f__Ruminococcaceae;g__Oscillospira;s__
516029	0.332072	0.564442	1	1	16.5714	8.57143	k__Bacteria;p__Firmicutes;c__Clostridia;o__Clostridiales;f__Lachnospiraceae;g__;s__
New.ReferenceOTU622	0.332072	0.564442	1	1	12.5714	23.8571	k__Bacteria;p__Bacteroidetes;c__Bacteroidia;o__Bacteroidales;f__Bacteroidaceae;g__Bacteroides;s__
New.ReferenceOTU63	0.332072	0.564442	1	1	37	46.8571	k__Bacteria;p__Bacteroidetes;c__Bacteroidia;o__Bacteroidales;f__Bacteroidaceae;g__5-7N15;s__
New.ReferenceOTU183	0.332072	0.564442	1	1	37.5714	24.7143	k__Bacteria;p__Firmicutes;c__Clostridia;o__Clostridiales;f__Lachnospiraceae;g__;s__
324456	0.33134	0.564871	1	1	18.1429	14.2857	k__Bacteria;p__Firmicutes;c__Clostridia;o__Clostridiales;f__Ruminococcaceae;g__;s__
4480841	0.33134	0.564871	1	1	43.1429	56.4286	k__Bacteria;p__Firmicutes;c__Clostridia;o__Clostridiales;f__Ruminococcaceae;g__;s__
4377709	0.33134	0.564871	1	1	80.1429	167.857	k__Bacteria;p__Firmicutes;c__Clostridia;o__Clostridiales;f__Ruminococcaceae;g__;s__
4366527	0.33134	0.564871	1	1	67.8571	96.4286	k__Bacteria;p__Firmicutes;c__Clostridia;o__Clostridiales;f__;g__;s__
324820	0.33134	0.564871	1	1	73.2857	77	k__Bacteria;p__Firmicutes;c__Clostridia;o__Clostridiales;f__Ruminococcaceae;g__;s__
New.ReferenceOTU254	0.33134	0.564871	1	1	67.7143	110.571	k__Bacteria;p__Bacteroidetes;c__Bacteroidia;o__Bacteroidales;f__Prevotellaceae;g__Prevotella;s__copri
323115	0.330612	0.565299	1	1	117.286	86.4286	k__Bacteria;p__Firmicutes;c__Clostridia;o__Clostridiales;f__Clostridiaceae;g__Clostridium;s__
163648	0.330612	0.565299	1	1	183.857	374	k__Bacteria;p__Spirochaetes;c__Spirochaetes;o__Spirochaetales;f__Spirochaetaceae;g__Treponema;s__
518598	0.330612	0.565299	1	1	33.4286	73.1429	k__Bacteria;p__Bacteroidetes;c__Bacteroidia;o__Bacteroidales;f__Rikenellaceae;g__;s__
662124	0.330612	0.565299	1	1	86	91.5714	k__Bacteria;p__Firmicutes;c__Clostridia;o__Clostridiales;f__Ruminococcaceae;g__;s__
291528	0.330612	0.565299	1	1	269.429	420.857	k__Bacteria;p__Bacteroidetes;c__Bacteroidia;o__Bacteroidales;f__;g__;s__
300384	0.330612	0.565299	1	1	118.571	147.571	k__Bacteria;p__Bacteroidetes;c__Bacteroidia;o__Bacteroidales;f__Bacteroidaceae;g__5-7N15;s__
349802	0.330612	0.565299	1	1	35.8571	31.1429	k__Bacteria;p__Firmicutes;c__Clostridia;o__Clostridiales;f__Ruminococcaceae;g__;s__
4483990	0.330612	0.565299	1	1	737.714	719.714	k__Bacteria;p__Bacteroidetes;c__Bacteroidia;o__Bacteroidales;f__;g__;s__
349451	0.330612	0.565299	1	1	64.1429	85.8571	k__Bacteria;p__Firmicutes;c__Clostridia;o__Clostridiales;f__Ruminococcaceae;g__;s__
342703	0.330612	0.565299	1	1	67.2857	76.1429	k__Bacteria;p__Firmicutes;c__Clostridia;o__Clostridiales;f__Ruminococcaceae;g__;s__
4341684	0.330612	0.565299	1	1	148.143	201.143	k__Bacteria;p__Firmicutes;c__Clostridia;o__Clostridiales;f__Ruminococcaceae;g__;s__
590921	0.322106	0.570345	1	1	0.571429	2	k__Bacteria;p__Tenericutes;c__RF3;o__ML615J-28;f__;g__;s__
109792	0.321236	0.570866	1	1	1.14286	1.14286	k__Bacteria;p__Firmicutes;c__Clostridia;o__Clostridiales;f__;g__;s__
305288	0.321236	0.570866	1	1	5.14286	1.71429	k__Bacteria;p__Firmicutes;c__Clostridia;o__Clostridiales;f__Clostridiaceae
336508	0.301668	0.582839	1	1	2.42857	1.42857	k__Bacteria;p__Firmicutes;c__Clostridia;o__Clostridiales;f__;g__;s__
300390	0.301668	0.582839	1	1	1	2.28571	k__Bacteria;p__Firmicutes;c__Clostridia;o__Clostridiales;f__;g__;s__
New.ReferenceOTU620	0.301668	0.582839	1	1	1.42857	55.2857	k__Bacteria;p__Firmicutes;c__Clostridia;o__Clostridiales;f__Ruminococcaceae;g__Ruminococcus;s__
New.ReferenceOTU473	0.301668	0.582839	1	1	1.57143	2.28571	k__Bacteria;p__Tenericutes;c__Mollicutes;o__RF39;f__;g__;s__
271572	0.299388	0.584266	1	1	1.57143	1.28571	k__Bacteria;p__Firmicutes;c__Clostridia;o__Clostridiales;f__;g__;s__
231510	0.298636	0.584739	1	1	12.5714	16.8571	k__Bacteria;p__Actinobacteria;c__Coriobacteriia;o__Coriobacteriales;f__Coriobacteriaceae;g__Adlercreutzia;s__
301224	0.298636	0.584739	1	1	4.14286	4.57143	k__Bacteria;p__Bacteroidetes;c__Bacteroidia;o__Bacteroidales;f__Porphyromonadaceae;g__Paludibacter;s__
New.ReferenceOTU86	0.298636	0.584739	1	1	10.1429	14.5714	k__Bacteria;p__Firmicutes;c__Clostridia;o__Clostridiales;f__Ruminococcaceae;g__;s__
627422	0.297143	0.585679	1	1	0.714286	1	k__Bacteria;p__Bacteroidetes;c__Bacteroidia;o__Bacteroidales;f__[Barnesiellaceae];g__;s__
511464	0.289895	0.590288	1	1	4.85714	2	k__Bacteria;p__Tenericutes;c__Mollicutes;o__Anaeroplasmatales;f__Anaeroplasmataceae;g__;s__
576813	0.288889	0.590933	1	1	0.428571	0.285714	k__Bacteria;p__Firmicutes;c__Clostridia;o__Clostridiales;f__Dehalobacteriaceae;g__Dehalobacterium;s__
308684	0.288889	0.590933	1	1	0.285714	0.428571	k__Bacteria;p__Firmicutes;c__Clostridia;o__Clostridiales;f__Clostridiaceae
272630	0.288889	0.590933	1	1	0.428571	0.285714	k__Bacteria;p__Firmicutes;c__Clostridia;o__Clostridiales;f__Ruminococcaceae;g__;s__
177001	0.288889	0.590933	1	1	0.428571	0.285714	k__Bacteria;p__Firmicutes;c__Clostridia;o__Clostridiales;f__Lachnospiraceae;g__Roseburia;s__faecis
305467	0.288889	0.590933	1	1	0.428571	0.285714	k__Bacteria;p__Firmicutes;c__Clostridia;o__Clostridiales;f__Ruminococcaceae;g__;s__
176113	0.288889	0.590933	1	1	0.428571	0.285714	k__Bacteria;p__Firmicutes;c__Clostridia;o__Clostridiales;f__Lachnospiraceae;g__;s__
50218	0.288889	0.590933	1	1	0.285714	0.428571	k__Bacteria;p__Firmicutes;c__Clostridia;o__Clostridiales;f__Ruminococcaceae;g__;s__
445575	0.288889	0.590933	1	1	0.428571	0.285714	k__Bacteria;p__Firmicutes;c__Clostridia;o__Clostridiales;f__Lachnospiraceae;g__;s__
292814	0.288889	0.590933	1	1	0.285714	0.428571	k__Bacteria;p__Firmicutes;c__Clostridia;o__Clostridiales;f__Ruminococcaceae;g__;s__
2225203	0.288889	0.590933	1	1	0.285714	0.428571	k__Bacteria;p__Firmicutes;c__Clostridia;o__Clostridiales;f__Clostridiaceae;g__;s__
[truncated: 1,785 more rows]
