# Supplementary material for: Comparison of Microbial Communities Isolated from Feces of Asymptomatic Salmonella-Shedding and Non-Salmonella Shedding Dairy Cows
Source: Front Microbiol. 2016 Jun 1;7:691. doi: 10.3389/fmicb.2016.00691 (PMC4887466; doi:10.3389/fmicb.2016.00691)
Supplement: Supplementary Table 4 — Results of Kruskal–Wallis test of differences in OTU abundances based on Salmonella status (culture-positive and 16S rRNA-positive vs. culture-negative and 16S rRNA-negative). [file DataSheet4.XLSX]

## Sheet: supplementary_table_4
Supplementary table 4-- results of Kruskal-Wallis test of differences in OTU abundances based on Salmonella status (culture-positive and 16S rRNA-positive vs culture-negative and 16S rRNA-negative).
OTU	Test-Statistic	P	FDR_P	Bonferroni_P	Negative_mean	Positive_mean	taxonomy
New.ReferenceOTU116	10.5445	0.00116535	0.825039	1	0	1.76923	k__Bacteria;p__Firmicutes;c__Clostridia;o__Clostridiales;f__Ruminococcaceae
260468	10.2078	0.00139849	0.825039	1	0.285714	2.15385	k__Bacteria;p__Firmicutes;c__Erysipelotrichi;o__Erysipelotrichales;f__Erysipelotrichaceae;g__p-75-a5;s__
1579257	9.01343	0.00268002	0.825039	1	0.857143	7.38462	k__Bacteria;p__Firmicutes;c__Clostridia;o__Clostridiales;f__Ruminococcaceae;g__;s__
153168	8.83046	0.00296244	0.825039	1	92.2857	719.231	k__Archaea;p__Euryarchaeota;c__Methanobacteria;o__Methanobacteriales;f__Methanobacteriaceae;g__Methanobrevibacter;s__
297963	8.7395	0.00311391	0.825039	1	0.857143	0	k__Bacteria;p__Firmicutes;c__Clostridia;o__Clostridiales;f__;g__;s__
New.ReferenceOTU450	8.43554	0.00367957	0.825039	1	3.42857	24.6923	k__Bacteria;p__Firmicutes;c__Clostridia;o__Clostridiales;f__Lachnospiraceae;g__Butyrivibrio;s__
633252	8.38158	0.00379044	0.825039	1	0.142857	1.61538	k__Bacteria;p__Proteobacteria;c__Gammaproteobacteria;o__Pseudomonadales;f__Pseudomonadaceae;g__Pseudomonas;s__
52163	8.30041	0.00396361	0.825039	1	1.28571	16.6154	k__Bacteria;p__Firmicutes;c__Clostridia;o__Clostridiales;f__Lachnospiraceae;g__Butyrivibrio;s__
New.ReferenceOTU75	7.95553	0.00479407	0.825039	1	5.42857	32.2308	k__Archaea;p__Euryarchaeota;c__Methanobacteria;o__Methanobacteriales;f__Methanobacteriaceae;g__Methanobrevibacter;s__
48444	7.93698	0.00484346	0.825039	1	1	10.8462	k__Bacteria;p__Firmicutes;c__Clostridia;o__Clostridiales;f__Ruminococcaceae;g__Ruminococcus;s__
821401	7.91961	0.00489017	0.825039	1	58.8571	270.077	k__Bacteria;p__Firmicutes;c__Clostridia;o__Clostridiales;f__Lachnospiraceae;g__Butyrivibrio;s__
New.ReferenceOTU259	7.51933	0.00610405	0.825039	1	3.28571	16	k__Bacteria;p__Firmicutes;c__Clostridia;o__Clostridiales;f__Clostridiaceae;g__Clostridium;s__
331350	7.47972	0.00623977	0.825039	1	8	64.1538	k__Bacteria;p__TM7;c__TM7-3;o__CW040;f__F16;g__;s__
806675	7.4741	0.00625929	0.825039	1	29.7143	166.308	k__Bacteria;p__Firmicutes;c__Clostridia;o__Clostridiales;f__Lachnospiraceae;g__Butyrivibrio;s__
162169	7.06303	0.00786909	0.825039	1	27.8571	169.385	k__Bacteria;p__Firmicutes;c__Clostridia;o__Clostridiales;f__Lachnospiraceae;g__Butyrivibrio;s__
169738	7.06303	0.00786909	0.825039	1	40.5714	111.923	k__Bacteria;p__Firmicutes;c__Clostridia;o__Clostridiales;f__Lachnospiraceae;g__Butyrivibrio;s__
309083	7.05771	0.00789249	0.825039	1	24	326	k__Bacteria;p__Bacteroidetes;c__Bacteroidia;o__Bacteroidales;f__S24-7;g__;s__
324815	6.65266	0.00990078	0.825039	1	10.4286	57.5385	k__Bacteria;p__Firmicutes;c__Clostridia;o__Clostridiales;f__Ruminococcaceae;g__;s__
349546	6.48869	0.0108563	0.825039	1	5.28571	23.3846	k__Bacteria;p__Firmicutes;c__Clostridia;o__Clostridiales;f__Lachnospiraceae;g__;s__
291462	6.45441	0.0110678	0.825039	1	11.5714	39.8462	k__Bacteria;p__Firmicutes;c__Clostridia;o__Clostridiales;f__Lachnospiraceae;g__Butyrivibrio;s__
534481	6.41931	0.0112886	0.825039	1	0	0.846154	k__Bacteria;p__Firmicutes;c__Clostridia;o__Clostridiales;f__[Mogibacteriaceae];g__Mogibacterium;s__
4435982	6.40048	0.0114089	0.825039	1	0	1.15385	k__Bacteria;p__Proteobacteria;c__Gammaproteobacteria;o__Pseudomonadales;f__Pseudomonadaceae;g__Pseudomonas;s__veronii
511820	6.29586	0.012102	0.825039	1	0	3.69231	k__Bacteria;p__Firmicutes;c__Clostridia;o__Clostridiales;f__;g__;s__
214310	6.29227	0.0121265	0.825039	1	4.71429	22.3077	k__Bacteria;p__Tenericutes;c__Mollicutes;o__RF39;f__;g__;s__
109634	6.23546	0.0125217	0.825039	1	36.8571	142.846	k__Bacteria;p__Firmicutes;c__Clostridia;o__Clostridiales;f__[Mogibacteriaceae];g__Mogibacterium;s__
310786	6.23077	0.0125549	0.825039	1	293	1091.46	k__Bacteria;p__Firmicutes;c__Clostridia;o__Clostridiales;f__Ruminococcaceae;g__Ruminococcus;s__
4429608	6.22689	0.0125824	0.825039	1	0.428571	0	k__Bacteria;p__Firmicutes;c__Clostridia;o__Clostridiales;f__Lachnospiraceae;g__;s__
3412718	6.22689	0.0125824	0.825039	1	0.428571	0	k__Bacteria;p__Firmicutes;c__Clostridia;o__Clostridiales;f__Ruminococcaceae;g__;s__
541354	6.22689	0.0125824	0.825039	1	0.428571	0	k__Bacteria;p__Firmicutes;c__Clostridia;o__Clostridiales;f__;g__;s__
217060	6.22689	0.0125824	0.825039	1	0.428571	0	k__Bacteria;p__Firmicutes;c__Clostridia;o__Clostridiales;f__Lachnospiraceae;g__Anaerostipes;s__
New.ReferenceOTU209	6.19048	0.012844	0.825039	1	0.571429	0	k__Bacteria;p__Firmicutes;c__Clostridia;o__Clostridiales;f__Clostridiaceae;g__;s__
New.ReferenceOTU0	6.17843	0.0129317	0.825039	1	1.28571	0	k__Bacteria;p__Bacteroidetes;c__Bacteroidia;o__Bacteroidales;f__;g__;s__
New.ReferenceOTU523	6.17843	0.0129317	0.825039	1	2.85714	0	k__Bacteria;p__Bacteroidetes;c__Bacteroidia;o__Bacteroidales;f__;g__;s__
New.ReferenceOTU6	6.09662	0.0135441	0.825039	1	108.429	7.15385	k__Bacteria;p__Bacteroidetes;c__Bacteroidia;o__Bacteroidales;f__;g__;s__
300644	6.07105	0.0137415	0.825039	1	5	21.7692	k__Bacteria;p__Firmicutes;c__Clostridia;o__Clostridiales;f__Ruminococcaceae;g__Ruminococcus;s__
517583	6.0654	0.0137855	0.825039	1	0.142857	2.46154	k__Bacteria;p__Firmicutes;c__Clostridia;o__Clostridiales;f__Lachnospiraceae;g__Blautia;s__
New.ReferenceOTU43	6.03908	0.0139926	0.825039	1	8.14286	34.6154	k__Archaea;p__Euryarchaeota;c__Methanobacteria;o__Methanobacteriales;f__Methanobacteriaceae;g__Methanobrevibacter;s__
303417	5.93969	0.0148036	0.825039	1	2.42857	13.3846	k__Bacteria;p__Firmicutes;c__Clostridia;o__Clostridiales;f__Clostridiaceae;g__;s__
300053	5.93516	0.0148417	0.825039	1	884.286	240.538	k__Bacteria;p__Bacteroidetes;c__Bacteroidia;o__Bacteroidales;f__p-2534-18B5;g__;s__
New.ReferenceOTU614	5.87235	0.0153805	0.825039	1	5.14286	38.9231	k__Archaea;p__Euryarchaeota;c__Methanobacteria;o__Methanobacteriales;f__Methanobacteriaceae;g__Methanobrevibacter;s__
842598	5.84144	0.015653	0.825039	1	275	2063.85	k__Archaea;p__Euryarchaeota;c__Methanobacteria;o__Methanobacteriales;f__Methanobacteriaceae;g__Methanobrevibacter;s__
335675	5.81319	0.0159064	0.825039	1	1.14286	0.0769231	k__Bacteria;p__Firmicutes;c__Clostridia;o__Clostridiales;f__Lachnospiraceae;g__;s__
131386	5.75913	0.0164032	0.825039	1	0.714286	4.53846	k__Bacteria;p__Firmicutes;c__Clostridia;o__Clostridiales;f__Lachnospiraceae;g__;s__
318315	5.75245	0.0164657	0.825039	1	0.571429	2.07692	k__Bacteria;p__Firmicutes;c__Clostridia;o__Clostridiales;f__Ruminococcaceae;g__;s__
309161	5.67814	0.0171775	0.825039	1	1.14286	6.23077	k__Bacteria;p__Firmicutes;c__Clostridia;o__Clostridiales;f__Lachnospiraceae;g__;s__
105434	5.67282	0.0172298	0.825039	1	6.28571	22.5385	k__Bacteria;p__Firmicutes;c__Clostridia;o__Clostridiales;f__;g__;s__
924547	5.54218	0.0185635	0.825039	1	0.571429	3.61538	k__Bacteria;p__Proteobacteria;c__Gammaproteobacteria;o__Enterobacteriales;f__Enterobacteriaceae;g__;s__
260703	5.52092	0.0187904	0.825039	1	0.142857	2.07692	k__Bacteria;p__Firmicutes;c__Clostridia;o__Clostridiales;f__Ruminococcaceae;g__;s__
303313	5.5161	0.0188422	0.825039	1	0.142857	5.46154	k__Bacteria;p__Firmicutes;c__Clostridia;o__Clostridiales;f__Lachnospiraceae;g__Blautia;s__
545127	5.50191	0.0189957	0.825039	1	6.85714	22.3846	k__Bacteria;p__Firmicutes;c__Clostridia;o__Clostridiales;f__[Mogibacteriaceae];g__;s__
New.ReferenceOTU607	5.49094	0.0191153	0.825039	1	5.14286	0.461538	k__Bacteria;p__Bacteroidetes;c__Bacteroidia;o__Bacteroidales;f__Bacteroidaceae;g__;s__
296320	5.45321	0.0195324	0.825039	1	3.42857	6.61538	k__Bacteria;p__Actinobacteria;c__Coriobacteriia;o__Coriobacteriales;f__Coriobacteriaceae;g__Atopobium;s__
306558	5.38792	0.0202766	0.825039	1	0.142857	2.92308	k__Bacteria;p__Firmicutes;c__Clostridia;o__Clostridiales;f__Lachnospiraceae;g__;s__
312588	5.37394	0.0204398	0.825039	1	2.14286	9.30769	k__Bacteria;p__Firmicutes;c__Clostridia;o__Clostridiales;f__Lachnospiraceae;g__;s__
4302908	5.32505	0.021021	0.825039	1	7.85714	52.4615	k__Bacteria;p__Bacteroidetes;c__Bacteroidia;o__Bacteroidales;f__S24-7;g__;s__
336333	5.31296	0.0211673	0.825039	1	8.71429	18	k__Bacteria;p__Firmicutes;c__Clostridia;o__Clostridiales;f__Eubacteriaceae;g__Anaerofustis;s__
28702	5.31037	0.0211988	0.825039	1	2.71429	5.15385	k__Bacteria;p__Firmicutes;c__Clostridia;o__Clostridiales;f__;g__;s__
4383953	5.29694	0.021363	0.825039	1	533.143	119.923	k__Bacteria;p__Firmicutes;c__Clostridia;o__Clostridiales;f__Clostridiaceae;g__;s__
99332	5.24144	0.022055	0.825039	1	1.28571	18.3846	k__Bacteria;p__Actinobacteria;c__Coriobacteriia;o__Coriobacteriales;f__Coriobacteriaceae;g__;s__
2863553	5.21652	0.0223733	0.825039	1	0	2	k__Bacteria;p__Firmicutes;c__Clostridia;o__Clostridiales;f__[Mogibacteriaceae];g__;s__
126	5.21016	0.0224553	0.825039	1	2.28571	20.7692	k__Archaea;p__Euryarchaeota;c__Methanobacteria;o__Methanobacteriales;f__Methanobacteriaceae;g__Methanobrevibacter;s__
898217	5.1949	0.0226533	0.825039	1	0	3.76923	k__Bacteria;p__Tenericutes;c__Mollicutes;o__RF39;f__;g__;s__
340502	5.17322	0.0229376	0.825039	1	1.42857	0.230769	k__Bacteria;p__Firmicutes;c__Clostridia;o__Clostridiales;f__;g__;s__
331227	5.15962	0.023118	0.825039	1	0.285714	1.84615	k__Bacteria;p__Firmicutes;c__Clostridia;o__Clostridiales;f__[Mogibacteriaceae];g__;s__
13983	5.14301	0.0233402	0.825039	1	3	10.5385	k__Bacteria;p__Firmicutes;c__Clostridia;o__Clostridiales;f__Lachnospiraceae;g__Butyrivibrio;s__
289091	5.11972	0.0236555	0.825039	1	8	48.6923	k__Bacteria;p__Firmicutes;c__Clostridia;o__Clostridiales;f__Lachnospiraceae;g__;s__
309809	5.112	0.0237609	0.825039	1	17.7143	122.462	k__Bacteria;p__Firmicutes;c__Clostridia;o__Clostridiales;f__Ruminococcaceae;g__;s__
317908	5.112	0.0237609	0.825039	1	8	35	k__Bacteria;p__Firmicutes;c__Clostridia;o__Clostridiales;f__Ruminococcaceae;g__;s__
760428	5.09945	0.0239334	0.825039	1	2	5.30769	k__Bacteria;p__Tenericutes;c__Mollicutes;o__RF39;f__;g__;s__
163539	5.04468	0.0247017	0.825039	1	0.571429	2.76923	k__Bacteria;p__Firmicutes;c__Clostridia;o__Clostridiales;f__Lachnospiraceae;g__;s__
179785	5.00849	0.0252233	0.825039	1	0.285714	1.61538	k__Bacteria;p__Firmicutes;c__Clostridia;o__Clostridiales;f__Lachnospiraceae;g__;s__
299087	4.97923	0.0256533	0.825039	1	2.85714	9.84615	k__Bacteria;p__Firmicutes;c__Clostridia;o__Clostridiales;f__[Mogibacteriaceae];g__Mogibacterium;s__
311906	4.91512	0.0266226	0.825039	1	1.85714	4.76923	k__Bacteria;p__Firmicutes;c__Clostridia;o__Clostridiales;f__Lachnospiraceae;g__Butyrivibrio;s__
New.ReferenceOTU58	4.84824	0.0276744	0.825039	1	60.4286	4.07692	k__Bacteria;p__Bacteroidetes;c__Bacteroidia;o__Bacteroidales;f__Bacteroidaceae;g__Bacteroides;s__
New.ReferenceOTU260	4.84824	0.0276744	0.825039	1	13.8571	1.84615	k__Bacteria;p__Firmicutes;c__Clostridia;o__Clostridiales;f__Lachnospiraceae;g__Dorea;s__
350153	4.80912	0.0283094	0.825039	1	1	2.53846	k__Bacteria;p__Firmicutes;c__Clostridia;o__Clostridiales;f__Ruminococcaceae;g__;s__
335941	4.79206	0.0285912	0.825039	1	14.4286	48.5385	k__Bacteria;p__Firmicutes;c__Erysipelotrichi;o__Erysipelotrichales;f__Erysipelotrichaceae;g__Bulleidia;s__
173378	4.76315	0.0290753	0.825039	1	31	77.8462	k__Bacteria;p__Firmicutes;c__Clostridia;o__Clostridiales;f__Lachnospiraceae;g__Butyrivibrio;s__
179512	4.76315	0.0290753	0.825039	1	28.4286	46.9231	k__Bacteria;p__Firmicutes;c__Clostridia;o__Clostridiales;f__Clostridiaceae;g__;s__
168046	4.74829	0.0293275	0.825039	1	2.57143	1	k__Bacteria;p__Firmicutes;c__Clostridia;o__Clostridiales;f__;g__;s__
New.ReferenceOTU586	4.71099	0.0299703	0.825039	1	26.7143	2.61538	k__Bacteria;p__Firmicutes;c__Clostridia;o__Clostridiales;f__Ruminococcaceae;g__;s__
317288	4.67326	0.0306357	0.825039	1	0.714286	3.15385	k__Bacteria;p__Firmicutes;c__Clostridia;o__Clostridiales;f__Ruminococcaceae;g__;s__
1122110	4.63266	0.0313689	0.825039	1	5.42857	15.1538	k__Bacteria;p__Actinobacteria;c__Coriobacteriia;o__Coriobacteriales;f__Coriobacteriaceae;g__;s__
4404830	4.5846	0.0322605	0.825039	1	151.714	419.692	k__Bacteria;p__Firmicutes;c__Clostridia;o__Clostridiales;f__Ruminococcaceae;g__;s__
New.ReferenceOTU444	4.53672	0.0331751	0.825039	1	0.285714	3	k__Bacteria;p__Verrucomicrobia;c__Verruco-5;o__WCHB1-41;f__RFP12;g__;s__
813614	4.52555	0.0333924	0.825039	1	0.571429	2.30769	k__Bacteria;p__Firmicutes;c__Clostridia;o__Clostridiales;f__;g__;s__
4407030	4.52321	0.0334381	0.825039	1	0.285714	4.38462	k__Bacteria;p__Firmicutes;c__Clostridia;o__Clostridiales;f__Lachnospiraceae
589920	4.51051	0.0336871	0.825039	1	1	3.92308	k__Bacteria;p__Actinobacteria;c__Coriobacteriia;o__Coriobacteriales;f__Coriobacteriaceae;g__;s__
New.ReferenceOTU17	4.5041	0.0338137	0.825039	1	4.57143	0.923077	k__Bacteria;p__Firmicutes;c__Clostridia;o__Clostridiales;f__Ruminococcaceae;g__Ruminococcus;s__
205859	4.46683	0.0345591	0.825039	1	5.28571	26.4615	k__Bacteria;p__Firmicutes;c__Clostridia;o__Clostridiales;f__;g__;s__
292851	4.46343	0.0346279	0.825039	1	8	17.0769	k__Bacteria;p__Firmicutes;c__Clostridia;o__Clostridiales;f__;g__;s__
526114	4.46302	0.0346363	0.825039	1	1.42857	3.69231	k__Bacteria;p__Firmicutes;c__Erysipelotrichi;o__Erysipelotrichales;f__Erysipelotrichaceae;g__;s__
4341679	4.44651	0.0349727	0.825039	1	6.71429	19.3846	k__Bacteria;p__Firmicutes;c__Clostridia;o__Clostridiales;f__Ruminococcaceae;g__;s__
2591716	4.43307	0.0352492	0.825039	1	12.5714	48.4615	k__Bacteria;p__Firmicutes;c__Clostridia;o__Clostridiales;f__[Mogibacteriaceae];g__Mogibacterium;s__
New.ReferenceOTU598	4.42972	0.0353184	0.825039	1	8.14286	34.5385	k__Bacteria;p__Firmicutes;c__Clostridia;o__Clostridiales;f__Clostridiaceae;g__;s__
295033	4.40973	0.0357344	0.825039	1	19.4286	80.8462	k__Bacteria;p__Bacteroidetes;c__Bacteroidia;o__Bacteroidales;f__;g__;s__
306704	4.40973	0.0357344	0.825039	1	280	306.538	k__Bacteria;p__Firmicutes;c__Clostridia;o__Clostridiales;f__Peptostreptococcaceae
347529	4.40973	0.0357344	0.825039	1	2897.43	4947.38	k__Bacteria;p__Firmicutes;c__Bacilli;o__Turicibacterales;f__Turicibacteraceae;g__Turicibacter;s__
New.ReferenceOTU338	4.36637	0.036655	0.825039	1	8.57143	251.462	k__Bacteria;p__Actinobacteria;c__Actinobacteria;o__Bifidobacteriales;f__Bifidobacteriaceae;g__Bifidobacterium
664795	4.34955	0.0370188	0.825039	1	2	47.2308	k__Bacteria;p__Firmicutes;c__Clostridia;o__Clostridiales;f__Ruminococcaceae;g__;s__
New.ReferenceOTU157	4.34955	0.0370188	0.825039	1	1.28571	13.6923	k__Bacteria;p__Firmicutes;c__Clostridia;o__Clostridiales;f__Ruminococcaceae;g__Ruminococcus;s__
291844	4.33413	0.0373556	0.825039	1	3	7.07692	k__Bacteria;p__Firmicutes;c__Clostridia;o__Clostridiales;f__Peptostreptococcaceae;g__;s__
New.ReferenceOTU186	4.33177	0.0374074	0.825039	1	83.7143	13.6923	k__Bacteria;p__Firmicutes;c__Clostridia;o__Clostridiales;f__Ruminococcaceae;g__;s__
162660	4.26736	0.0388513	0.825039	1	4.85714	36.6923	k__Bacteria;p__Firmicutes;c__Clostridia;o__Clostridiales;f__Ruminococcaceae;g__Ruminococcus;s__
528013	4.26603	0.0388816	0.825039	1	1.28571	8.46154	k__Bacteria;p__Actinobacteria;c__Coriobacteriia;o__Coriobacteriales;f__Coriobacteriaceae;g__;s__
583633	4.26413	0.0389251	0.825039	1	16.2857	22.6923	k__Bacteria;p__Firmicutes;c__Clostridia;o__Clostridiales;f__Lachnospiraceae;g__;s__
260907	4.26282	0.0389552	0.825039	1	0	0.615385	k__Bacteria;p__Firmicutes;c__Clostridia;o__Clostridiales;f__;g__;s__
4368792	4.25789	0.0390684	0.825039	1	0	1	k__Bacteria;p__Firmicutes;c__Clostridia;o__Clostridiales;f__;g__;s__
590015	4.25789	0.0390684	0.825039	1	0	1.23077	k__Bacteria;p__Firmicutes;c__Clostridia;o__Clostridiales;f__;g__;s__
773251	4.25789	0.0390684	0.825039	1	0	0.923077	k__Bacteria;p__Firmicutes;c__Bacilli;o__Lactobacillales;f__Lactobacillaceae;g__Pediococcus;s__
304400	4.25789	0.0390684	0.825039	1	0	0.923077	k__Bacteria;p__Firmicutes;c__Clostridia;o__Clostridiales;f__;g__;s__
4416951	4.25449	0.0391466	0.825039	1	24.4286	82.0769	k__Bacteria;p__Firmicutes;c__Clostridia;o__Clostridiales;f__Ruminococcaceae;g__Ruminococcus;s__
New.ReferenceOTU311	4.25449	0.0391466	0.825039	1	30.8571	61.1538	k__Bacteria;p__Firmicutes;c__Clostridia;o__Clostridiales;f__Ruminococcaceae;g__;s__
New.ReferenceOTU503	4.25219	0.0391998	0.825039	1	116.714	7.15385	k__Bacteria;p__Bacteroidetes;c__Bacteroidia;o__Bacteroidales;f__;g__;s__
323481	4.24809	0.0392945	0.825039	1	40.5714	280	k__Bacteria;p__Firmicutes;c__Clostridia;o__Clostridiales;f__Ruminococcaceae;g__;s__
287767	4.24696	0.0393207	0.825039	1	0.142857	1.46154	k__Bacteria;p__Firmicutes;c__Clostridia;o__Clostridiales;f__Lachnospiraceae;g__Blautia;s__
678813	4.24696	0.0393207	0.825039	1	0.142857	1.07692	k__Bacteria;p__Proteobacteria;c__Gammaproteobacteria;o__Xanthomonadales;f__Xanthomonadaceae;g__;s__
294022	4.23342	0.0396355	0.825039	1	0	2.30769	k__Bacteria;p__Firmicutes;c__Clostridia;o__Clostridiales;f__Lachnospiraceae;g__Dorea;s__
4384058	4.22856	0.0397491	0.825039	1	0	1.69231	k__Bacteria;p__Proteobacteria;c__Gammaproteobacteria;o__Enterobacteriales;f__Enterobacteriaceae;g__Salmonella
New.ReferenceOTU285	4.22856	0.0397491	0.825039	1	0	2.15385	k__Archaea;p__Euryarchaeota;c__Methanobacteria;o__Methanobacteriales;f__Methanobacteriaceae;g__Methanobrevibacter;s__
337583	4.21971	0.039957	0.825039	1	0.714286	3.84615	k__Bacteria;p__Firmicutes;c__Clostridia;o__Clostridiales;f__Ruminococcaceae;g__Ruminococcus;s__
1538	4.21405	0.0400906	0.825039	1	0	3.38462	k__Bacteria;p__Verrucomicrobia;c__Verruco-5;o__WCHB1-41;f__RFP12;g__;s__
320783	4.15824	0.0414325	0.825039	1	2.42857	9.76923	k__Bacteria;p__Firmicutes;c__Clostridia;o__Clostridiales;f__[Mogibacteriaceae];g__;s__
New.ReferenceOTU466	4.15513	0.0415085	0.825039	1	130.429	4.69231	k__Bacteria;p__Bacteroidetes;c__Bacteroidia;o__Bacteroidales;f__p-2534-18B5;g__;s__
522255	4.14238	0.0418223	0.825039	1	5.71429	14.8462	k__Bacteria;p__Firmicutes;c__Clostridia;o__Clostridiales;f__[Mogibacteriaceae];g__;s__
289968	4.13922	0.0419004	0.825039	1	10.4286	14.6923	k__Bacteria;p__Firmicutes;c__Clostridia;o__Clostridiales;f__[Mogibacteriaceae];g__Mogibacterium;s__
258263	4.12957	0.04214	0.825039	1	0.714286	16.0769	k__Bacteria;p__TM7;c__TM7-3;o__CW040;f__F16;g__;s__
299280	4.12514	0.0422506	0.825039	1	0.142857	0.846154	k__Bacteria;p__Firmicutes;c__Clostridia;o__Clostridiales;f__Ruminococcaceae;g__;s__
577671	4.1226	0.0423141	0.825039	1	0.428571	1.92308	k__Bacteria;p__TM7;c__TM7-3;o__CW040;f__F16;g__;s__
322527	4.11921	0.0423989	0.825039	1	0.428571	5.30769	k__Bacteria;p__Firmicutes;c__Clostridia;o__Clostridiales;f__Ruminococcaceae;g__Ruminococcus;s__
New.ReferenceOTU283	4.11583	0.0424838	0.825039	1	0.428571	4.46154	k__Bacteria;p__Bacteroidetes;c__Bacteroidia;o__Bacteroidales;f__Bacteroidaceae;g__5-7N15;s__
4422405	4.10979	0.0426357	0.825039	1	0.142857	1.38462	k__Bacteria;p__Actinobacteria;c__Actinobacteria;o__Actinomycetales;f__Micrococcaceae;g__Micrococcus;s__
4460775	4.10979	0.0426357	0.825039	1	0.142857	3.76923	k__Bacteria;p__Firmicutes;c__Clostridia;o__Clostridiales;f__Clostridiaceae;g__Clostridium;s__
302552	4.09861	0.0429185	0.825039	1	5.71429	43.8462	k__Bacteria;p__Firmicutes;c__Clostridia;o__Clostridiales;f__;g__;s__
193672	4.08627	0.0432328	0.825039	1	576.714	741.385	k__Bacteria;p__Firmicutes;c__Clostridia;o__Clostridiales;f__Clostridiaceae;g__;s__
4440297	4.0832	0.0433115	0.825039	1	68.4286	162.462	k__Bacteria;p__Firmicutes;c__Clostridia;o__Clostridiales;f__Ruminococcaceae;g__;s__
4339901	4.0832	0.0433115	0.825039	1	241.429	620	k__Bacteria;p__Firmicutes;c__Clostridia;o__Clostridiales;f__Ruminococcaceae;g__;s__
New.ReferenceOTU563	4.07674	0.0434775	0.825039	1	1.85714	1.46154	Unassigned
519246	4.04579	0.0442817	0.825039	1	0.285714	1.30769	k__Bacteria;p__Firmicutes;c__Clostridia;o__Clostridiales;f__Ruminococcaceae;g__;s__
180826	4.01141	0.0451934	0.825039	1	0.142857	1.23077	k__Bacteria;p__Firmicutes;c__Clostridia;o__Clostridiales;f__Ruminococcaceae;g__Ruminococcus;s__
New.ReferenceOTU298	3.97261	0.0462461	0.825039	1	19.8571	58.1538	k__Bacteria;p__Firmicutes;c__Clostridia;o__Clostridiales;f__Ruminococcaceae;g__;s__
New.ReferenceOTU36	3.9473	0.0469465	0.825039	1	0.714286	3.92308	k__Bacteria;p__Firmicutes;c__Clostridia;o__Clostridiales;f__Ruminococcaceae;g__Ruminococcus;s__
4238405	3.92862	0.0474709	0.825039	1	0.285714	2.38462	k__Bacteria;p__Firmicutes;c__Clostridia;o__Clostridiales;f__;g__;s__
291171	3.9276	0.0474997	0.825039	1	71.8571	211.462	k__Bacteria;p__Firmicutes;c__Clostridia;o__Clostridiales;f__Ruminococcaceae;g__;s__
207400	3.92527	0.0475654	0.825039	1	0.285714	2.38462	k__Bacteria;p__Cyanobacteria;c__4C0d-2;o__YS2;f__;g__;s__
4458775	3.9226	0.0476413	0.825039	1	1.14286	4.15385	k__Bacteria;p__Proteobacteria;c__Gammaproteobacteria;o__Enterobacteriales;f__Enterobacteriaceae;g__;s__
3926480	3.92063	0.0476969	0.825039	1	0.285714	0	k__Bacteria;p__Firmicutes;c__Clostridia;o__Clostridiales;f__Lachnospiraceae;g__Roseburia;s__
307180	3.92063	0.0476969	0.825039	1	0.285714	0	k__Bacteria;p__Firmicutes;c__Clostridia;o__Clostridiales;f__;g__;s__
4405482	3.92063	0.0476969	0.825039	1	0.285714	0	k__Bacteria;p__Firmicutes;c__Clostridia;o__Clostridiales;f__Lachnospiraceae
297114	3.92063	0.0476969	0.825039	1	0.285714	0	k__Bacteria;p__Bacteroidetes;c__Bacteroidia;o__Bacteroidales;f__Bacteroidaceae;g__5-7N15;s__
353897	3.92063	0.0476969	0.825039	1	0.285714	0	k__Bacteria;p__Firmicutes;c__Clostridia;o__Clostridiales;f__Lachnospiraceae;g__Dorea;s__
169950	3.92063	0.0476969	0.825039	1	0.285714	0	k__Bacteria;p__Bacteroidetes;c__Bacteroidia;o__Bacteroidales;f__Prevotellaceae;g__Prevotella;s__
180725	3.92063	0.0476969	0.825039	1	0.285714	0	k__Bacteria;p__Firmicutes;c__Clostridia;o__Clostridiales;f__;g__;s__
4355436	3.92063	0.0476969	0.825039	1	0.285714	0	k__Bacteria;p__Firmicutes;c__Clostridia;o__Clostridiales;f__Lachnospiraceae;g__;s__
110136	3.92063	0.0476969	0.825039	1	0.285714	0	k__Bacteria;p__Firmicutes;c__Clostridia;o__Clostridiales;f__Dehalobacteriaceae;g__Dehalobacterium;s__
1002634	3.92063	0.0476969	0.825039	1	0.285714	0	k__Bacteria;p__Firmicutes;c__Clostridia;o__Clostridiales;f__[Tissierellaceae];g__Anaerococcus;s__
161677	3.92063	0.0476969	0.825039	1	0.285714	0	k__Bacteria;p__Proteobacteria;c__Gammaproteobacteria;o__Pseudomonadales;f__Moraxellaceae;g__Acinetobacter;s__
313155	3.92063	0.0476969	0.825039	1	0.285714	0	k__Bacteria;p__Firmicutes;c__Clostridia;o__Clostridiales;f__Ruminococcaceae;g__;s__
69910	3.90977	0.048006	0.825039	1	0.428571	0	k__Bacteria;p__Bacteroidetes;c__Bacteroidia;o__Bacteroidales;f__Prevotellaceae;g__Prevotella;s__
533298	3.90977	0.048006	0.825039	1	0.428571	0	k__Bacteria;p__Proteobacteria;c__Gammaproteobacteria;o__Aeromonadales;f__Succinivibrionaceae;g__Succinivibrio;s__
36647	3.90977	0.048006	0.825039	1	0.857143	0	k__Bacteria;p__Firmicutes;c__Clostridia;o__Clostridiales;f__;g__;s__
1928156	3.90977	0.048006	0.825039	1	0.571429	0	k__Bacteria;p__Firmicutes;c__Clostridia;o__Clostridiales;f__Lachnospiraceae
4476330	3.90977	0.048006	0.825039	1	1	0	k__Bacteria;p__Firmicutes;c__Clostridia;o__Clostridiales;f__Lachnospiraceae;g__Coprococcus;s__
328207	3.90977	0.048006	0.825039	1	0.428571	0	k__Bacteria;p__Firmicutes;c__Clostridia;o__Clostridiales;f__Lachnospiraceae;g__;s__
New.ReferenceOTU56	3.90977	0.048006	0.825039	1	11.1429	0	k__Bacteria;p__Proteobacteria;c__Gammaproteobacteria;o__Pseudomonadales;f__Moraxellaceae;g__;s__
111800	3.9072	0.0480795	0.825039	1	0.857143	0.153846	k__Bacteria;p__Firmicutes;c__Clostridia;o__Clostridiales;f__Ruminococcaceae;g__;s__
New.ReferenceOTU235	3.89518	0.0484248	0.825039	1	0.857143	9.84615	k__Bacteria;p__Firmicutes;c__Clostridia;o__Clostridiales;f__Lachnospiraceae;g__;s__
516126	3.8711	0.0491243	0.825039	1	2.14286	5.38462	k__Bacteria;p__Firmicutes;c__Clostridia;o__Clostridiales;f__Ruminococcaceae;g__;s__
4416954	3.84733	0.0498251	0.825039	1	1.71429	5.92308	k__Bacteria;p__Firmicutes;c__Clostridia;o__Clostridiales;f__;g__;s__
137353	3.84438	0.0499128	0.825039	1	11.8571	16.6154	k__Bacteria;p__Firmicutes;c__Clostridia;o__Clostridiales;f__Lachnospiraceae;g__Coprococcus;s__
243911	3.83616	0.0501582	0.825039	1	0.857143	2.53846	k__Bacteria;p__Firmicutes;c__Clostridia;o__Clostridiales;f__[Mogibacteriaceae];g__Mogibacterium;s__
New.ReferenceOTU74	3.83543	0.0501801	0.825039	1	21.1429	0.384615	k__Bacteria;p__Bacteroidetes;c__Bacteroidia;o__Bacteroidales;f__Bacteroidaceae;g__5-7N15;s__
New.ReferenceOTU460	3.82664	0.0504439	0.825039	1	27.8571	3.69231	k__Bacteria;p__Firmicutes;c__Clostridia;o__Clostridiales;f__Ruminococcaceae;g__Oscillospira;s__
301891	3.82386	0.0505278	0.825039	1	3.28571	7	k__Bacteria;p__Firmicutes;c__Clostridia;o__Clostridiales
4368466	3.82121	0.0506077	0.825039	1	0.428571	2.07692	k__Bacteria;p__Firmicutes;c__Clostridia;o__Clostridiales;f__[Mogibacteriaceae];g__;s__
4327501	3.82094	0.0506158	0.825039	1	2.42857	10.3077	k__Bacteria;p__Proteobacteria;c__Gammaproteobacteria;o__Pseudomonadales;f__Pseudomonadaceae;g__Pseudomonas;s__
913036	3.81513	0.0507918	0.825039	1	3.14286	12.0769	k__Bacteria;p__Tenericutes;c__Mollicutes;o__RF39;f__;g__;s__
823924	3.80644	0.051056	0.825039	1	12.7143	34.8462	k__Bacteria;p__Firmicutes;c__Clostridia;o__Clostridiales;f__[Mogibacteriaceae];g__Mogibacterium;s__
319981	3.79779	0.0513204	0.825039	1	3.28571	10.3077	k__Bacteria;p__Firmicutes;c__Clostridia;o__Clostridiales;f__Ruminococcaceae;g__;s__
580633	3.79082	0.0515344	0.825039	1	0.857143	5.30769	k__Bacteria;p__Firmicutes;c__Clostridia;o__Clostridiales;f__[Mogibacteriaceae];g__;s__
269531	3.78345	0.0517617	0.825039	1	30.4286	53.2308	k__Bacteria;p__Firmicutes;c__Clostridia;o__Clostridiales;f__Ruminococcaceae;g__Ruminococcus;s__
331046	3.78345	0.0517617	0.825039	1	14.7143	59.5385	k__Bacteria;p__Firmicutes;c__Clostridia;o__Clostridiales;f__Ruminococcaceae;g__;s__
517545	3.78345	0.0517617	0.825039	1	41.2857	52.9231	k__Bacteria;p__Firmicutes;c__Clostridia;o__Clostridiales;f__Lachnospiraceae;g__;s__
4387469	3.76923	0.0522036	0.825039	1	298.571	842	k__Bacteria;p__Firmicutes;c__Clostridia;o__Clostridiales;f__;g__;s__
244436	3.7376	0.0532008	0.825039	1	0.714286	9.53846	k__Bacteria;p__Cyanobacteria;c__4C0d-2;o__YS2;f__;g__;s__
351498	3.73361	0.0533281	0.825039	1	0.142857	2.07692	k__Bacteria;p__Firmicutes;c__Clostridia;o__Clostridiales;f__[Mogibacteriaceae];g__;s__
New.ReferenceOTU482	3.71054	0.05407	0.825039	1	3.85714	9.61538	k__Bacteria;p__Firmicutes;c__Erysipelotrichi;o__Erysipelotrichales;f__Erysipelotrichaceae;g__Bulleidia;s__
389529	3.6919	0.0546772	0.825039	1	6.42857	13.2308	k__Bacteria;p__Firmicutes;c__Clostridia;o__Clostridiales;f__Ruminococcaceae;g__;s__
263957	3.67654	0.0551832	0.825039	1	0.285714	1.23077	k__Bacteria;p__Firmicutes;c__Clostridia;o__Clostridiales;f__Clostridiaceae;g__;s__
578155	3.66945	0.0554184	0.825039	1	0.571429	4.15385	k__Bacteria;p__Firmicutes;c__Clostridia;o__Clostridiales;f__Lachnospiraceae;g__;s__
249189	3.66641	0.0555197	0.825039	1	0.714286	13.0769	k__Bacteria;p__Firmicutes;c__Clostridia;o__Clostridiales;f__;g__;s__
509596	3.6581	0.0557973	0.825039	1	0.285714	3.07692	k__Bacteria;p__Firmicutes;c__Clostridia;o__Clostridiales;f__;g__;s__
4315790	3.65266	0.0559798	0.825039	1	30.7143	47.3846	k__Bacteria;p__Firmicutes;c__Clostridia;o__Clostridiales;f__Ruminococcaceae;g__;s__
339624	3.65178	0.0560093	0.825039	1	0.714286	5.76923	k__Bacteria;p__Firmicutes;c__Clostridia;o__Clostridiales;f__Lachnospiraceae;g__;s__
298388	3.65025	0.0560609	0.825039	1	1.71429	0.384615	k__Bacteria;p__Firmicutes;c__Clostridia;o__Clostridiales;f__;g__;s__
4314256	3.63738	0.0564958	0.825039	1	0.714286	9.53846	k__Bacteria;p__Firmicutes;c__Clostridia;o__Clostridiales;f__Ruminococcaceae;g__;s__
296033	3.6306	0.0567262	0.825039	1	23	53.3846	k__Bacteria;p__Firmicutes;c__Clostridia;o__Clostridiales;f__[Mogibacteriaceae];g__Mogibacterium;s__
New.ReferenceOTU40	3.62309	0.0569828	0.825039	1	3.28571	100.615	k__Bacteria;p__Bacteroidetes;c__Bacteroidia;o__Bacteroidales;f__p-2534-18B5;g__;s__
4299543	3.6224	0.0570065	0.825039	1	21.7143	47.5385	k__Bacteria;p__Firmicutes;c__Clostridia;o__Clostridiales;f__Ruminococcaceae;g__;s__
New.ReferenceOTU224	3.57535	0.0586432	0.825039	1	3.85714	31.7692	k__Bacteria;p__Firmicutes;c__Clostridia;o__Clostridiales;f__[Mogibacteriaceae];g__Mogibacterium;s__
567011	3.56005	0.059186	0.825039	1	1.42857	7.23077	k__Bacteria;p__Firmicutes;c__Clostridia;o__Clostridiales;f__Lachnospiraceae;g__;s__
592977	3.53462	0.0601	0.825039	1	0.142857	1.92308	k__Bacteria;p__Firmicutes;c__Clostridia;o__Clostridiales;f__Lachnospiraceae;g__Butyrivibrio;s__
334956	3.51972	0.0606429	0.825039	1	0.571429	0.0769231	k__Bacteria;p__Firmicutes;c__Clostridia;o__Clostridiales;f__Lachnospiraceae;g__;s__
New.ReferenceOTU553	3.51749	0.0607244	0.825039	1	1.42857	7.53846	k__Bacteria;p__Tenericutes;c__Mollicutes;o__RF39;f__;g__;s__
182643	3.51539	0.0608012	0.825039	1	101	29.7692	k__Bacteria;p__Firmicutes;c__Clostridia;o__Clostridiales;f__Clostridiaceae;g__;s__
300285	3.50582	0.0611535	0.825039	1	0.428571	1.92308	k__Bacteria;p__Firmicutes;c__Clostridia;o__Clostridiales;f__Clostridiaceae;g__;s__
333948	3.49939	0.0613914	0.825039	1	12.5714	25.4615	k__Bacteria;p__Firmicutes;c__Clostridia;o__Clostridiales;f__Ruminococcaceae;g__Ruminococcus;s__
New.ReferenceOTU388	3.49806	0.0614409	0.825039	1	22.8571	1.92308	k__Bacteria;p__Firmicutes;c__Clostridia;o__Clostridiales;f__;g__;s__
New.ReferenceOTU506	3.49527	0.0615444	0.825039	1	417.571	101.615	k__Bacteria;p__Firmicutes;c__Clostridia;o__Clostridiales;f__Ruminococcaceae;g__;s__
174033	3.49423	0.0615829	0.825039	1	0.571429	2.46154	k__Bacteria;p__Firmicutes;c__Clostridia;o__Clostridiales;f__;g__;s__
289754	3.49251	0.0616471	0.825039	1	0.857143	3.15385	k__Bacteria;p__Firmicutes;c__Clostridia;o__Clostridiales;f__Ruminococcaceae;g__;s__
294605	3.48975	0.06175	0.825039	1	1	4.53846	k__Bacteria;p__Bacteroidetes;c__Bacteroidia;o__Bacteroidales;f__Prevotellaceae;g__Prevotella;s__
4383093	3.48353	0.0619823	0.825039	1	17.8571	43.3077	k__Bacteria;p__Firmicutes;c__Clostridia;o__Clostridiales;f__Lachnospiraceae;g__Dorea;s__
New.ReferenceOTU193	3.47828	0.0621794	0.825039	1	15.8571	32.1538	k__Bacteria;p__Firmicutes;c__Bacilli;o__Turicibacterales;f__Turicibacteraceae;g__Turicibacter;s__
296290	3.47566	0.062278	0.825039	1	16	60.9231	k__Bacteria;p__Firmicutes;c__Clostridia;o__Clostridiales;f__Lachnospiraceae;g__;s__
194151	3.47043	0.0624752	0.825039	1	143.429	186	k__Bacteria;p__Firmicutes;c__Clostridia;o__Clostridiales;f__;g__;s__
564267	3.44077	0.0636059	0.825039	1	0.285714	0.923077	k__Bacteria;p__Firmicutes;c__Clostridia;o__Clostridiales;f__Ruminococcaceae;g__;s__
590911	3.41642	0.064551	0.825039	1	0.571429	1.61538	k__Bacteria;p__Bacteroidetes;c__Bacteroidia;o__Bacteroidales;f__;g__;s__
527059	3.4116	0.0647396	0.825039	1	4.57143	7.53846	k__Bacteria;p__Firmicutes;c__Clostridia;o__Clostridiales;f__Lachnospiraceae;g__Butyrivibrio;s__
576805	3.41026	0.0647924	0.825039	1	0	0.384615	k__Bacteria;p__Bacteroidetes;c__Bacteroidia;o__Bacteroidales;f__;g__;s__
260716	3.40897	0.064843	0.825039	1	3.14286	14	k__Bacteria;p__Firmicutes;c__Clostridia;o__Clostridiales;f__;g__;s__
192912	3.40826	0.0648708	0.825039	1	0.428571	1.38462	k__Bacteria;p__Firmicutes;c__Clostridia;o__Clostridiales;f__Lachnospiraceae;g__Dorea;s__
289157	3.38805	0.0656704	0.825039	1	2.28571	14.0769	k__Bacteria;p__Firmicutes;c__Clostridia;o__Clostridiales;f__;g__;s__
309194	3.38129	0.0659404	0.825039	1	0.142857	1.30769	k__Bacteria;p__Firmicutes;c__Clostridia;o__Clostridiales;f__Ruminococcaceae;g__;s__
163696	3.37804	0.0660707	0.825039	1	0.142857	3.61538	k__Bacteria;p__Actinobacteria;c__Coriobacteriia;o__Coriobacteriales;f__Coriobacteriaceae;g__;s__
336513	3.37701	0.0661117	0.825039	1	3.14286	1.92308	k__Bacteria;p__Firmicutes;c__Clostridia;o__Clostridiales;f__Ruminococcaceae;g__;s__
539506	3.36538	0.06658	0.825039	1	0	0.461538	k__Bacteria;p__Firmicutes;c__Clostridia;o__Clostridiales;f__Ruminococcaceae;g__;s__
337579	3.36538	0.06658	0.825039	1	0	0.461538	k__Bacteria;p__Firmicutes;c__Erysipelotrichi;o__Erysipelotrichales;f__Erysipelotrichaceae;g__Bulleidia;s__
333577	3.36538	0.06658	0.825039	1	0	0.538462	k__Bacteria;p__Firmicutes;c__Clostridia;o__Clostridiales;f__Lachnospiraceae;g__;s__
545236	3.36538	0.06658	0.825039	1	0	0.461538	k__Bacteria;p__Firmicutes;c__Clostridia;o__Clostridiales;f__Lachnospiraceae;g__;s__
295145	3.36538	0.06658	0.825039	1	0	0.461538	k__Bacteria;p__Firmicutes;c__Clostridia;o__Clostridiales;f__Ruminococcaceae;g__;s__
2456812	3.36538	0.06658	0.825039	1	0	1.07692	k__Bacteria;p__Bacteroidetes;c__Bacteroidia;o__Bacteroidales;f__Prevotellaceae;g__Prevotella;s__
13354	3.36538	0.06658	0.825039	1	0	0.461538	k__Bacteria;p__Actinobacteria;c__Actinobacteria;o__Actinomycetales;f__Corynebacteriaceae;g__Corynebacterium;s__
New.ReferenceOTU398	3.36538	0.06658	0.825039	1	0	0.692308	k__Bacteria;p__Firmicutes;c__Clostridia;o__Clostridiales;f__Ruminococcaceae;g__;s__
New.ReferenceOTU221	3.36538	0.06658	0.825039	1	0	2.30769	k__Bacteria;p__Firmicutes;c__Clostridia;o__Clostridiales;f__Ruminococcaceae;g__;s__
153647	3.36483	0.0666025	0.825039	1	5.71429	73.3846	k__Archaea;p__Euryarchaeota;c__Methanobacteria;o__Methanobacteriales;f__Methanobacteriaceae;g__Methanosphaera;s__
593686	3.35731	0.0669074	0.825039	1	0.571429	3.30769	k__Bacteria;p__Firmicutes;c__Clostridia;o__Clostridiales;f__Lachnospiraceae;g__Coprococcus;s__
New.ReferenceOTU174	3.35461	0.0670171	0.825039	1	12.5714	28.3077	k__Bacteria;p__Firmicutes;c__Bacilli;o__Turicibacterales;f__Turicibacteraceae;g__Turicibacter;s__
270860	3.35452	0.0670207	0.825039	1	0.857143	4	k__Bacteria;p__Firmicutes;c__Clostridia;o__Clostridiales;f__Lachnospiraceae;g__;s__
New.ReferenceOTU497	3.35026	0.0671946	0.825039	1	1.28571	10.4615	k__Bacteria;p__Firmicutes;c__Bacilli;o__Turicibacterales;f__Turicibacteraceae;g__Turicibacter;s__
542064	3.34536	0.0673946	0.825039	1	0.857143	3.38462	k__Bacteria;p__Firmicutes;c__Clostridia;o__Clostridiales;f__[Mogibacteriaceae];g__;s__
166099	3.34445	0.0674319	0.825039	1	14.5714	27.9231	k__Bacteria;p__Firmicutes;c__Clostridia;o__Clostridiales;f__;g__;s__
522702	3.34339	0.0674755	0.825039	1	0	0.538462	k__Bacteria;p__Verrucomicrobia;c__Verruco-5;o__WCHB1-41;f__RFP12;g__;s__
102704	3.34339	0.0674755	0.825039	1	0	0.615385	k__Bacteria;p__Firmicutes;c__Clostridia;o__Clostridiales;f__Lachnospiraceae;g__Blautia;s__
321214	3.34339	0.0674755	0.825039	1	0	0.615385	k__Bacteria;p__Firmicutes;c__Clostridia;o__Clostridiales;f__Lachnospiraceae;g__;s__
187447	3.34192	0.0675356	0.825039	1	4.28571	11.4615	k__Bacteria;p__Firmicutes;c__Clostridia;o__Clostridiales;f__Lachnospiraceae;g__Roseburia;s__
4326080	3.34066	0.0675875	0.825039	1	0.428571	0.0769231	k__Bacteria;p__Firmicutes;c__Clostridia;o__Clostridiales;f__Ruminococcaceae;g__;s__
99718	3.33902	0.0676547	0.825039	1	0	0.769231	k__Bacteria;p__Firmicutes;c__Clostridia;o__Clostridiales;f__;g__;s__
338980	3.33902	0.0676547	0.825039	1	0	0.692308	k__Bacteria;p__Firmicutes;c__Clostridia;o__Clostridiales;f__;g__;s__
295055	3.33902	0.0676547	0.825039	1	0	0.692308	k__Bacteria;p__Firmicutes;c__Clostridia;o__Clostridiales;f__Ruminococcaceae;g__;s__
334705	3.33902	0.0676547	0.825039	1	0	0.692308	k__Bacteria;p__Firmicutes;c__Clostridia;o__Clostridiales;f__Ruminococcaceae;g__;s__
349943	3.33902	0.0676547	0.825039	1	0	0.615385	k__Bacteria;p__Firmicutes;c__Clostridia;o__Clostridiales;f__[Mogibacteriaceae];g__Mogibacterium;s__
198133	3.33902	0.0676547	0.825039	1	0	1.07692	k__Bacteria;p__Firmicutes;c__Clostridia;o__Clostridiales;f__Ruminococcaceae;g__;s__
335546	3.33033	0.0680133	0.825039	1	0	0.923077	k__Bacteria;p__Firmicutes;c__Clostridia;o__Clostridiales;f__Lachnospiraceae
323862	3.33033	0.0680133	0.825039	1	0	0.692308	k__Bacteria;p__Firmicutes;c__Clostridia;o__Clostridiales;f__Lachnospiraceae;g__;s__
4472551	3.326	0.0681926	0.825039	1	0	2.76923	k__Bacteria;p__Firmicutes;c__Clostridia;o__Clostridiales;f__Lachnospiraceae;g__Blautia;s__producta
209059	3.326	0.0681926	0.825039	1	0	5.69231	k__Bacteria;p__Firmicutes;c__Clostridia;o__Clostridiales;f__;g__;s__
322281	3.326	0.0681926	0.825039	1	0	0.846154	k__Bacteria;p__Firmicutes;c__Clostridia;o__Clostridiales;f__Lachnospiraceae;g__;s__
4468125	3.326	0.0681926	0.825039	1	0	0.846154	k__Bacteria;p__Actinobacteria;c__Actinobacteria;o__Actinomycetales;f__Nocardiaceae;g__Rhodococcus;s__
716286	3.326	0.0681926	0.825039	1	0	1.07692	k__Bacteria;p__Firmicutes;c__Bacilli;o__Lactobacillales;f__Lactobacillaceae;g__Lactobacillus;s__
138389	3.32168	0.068372	0.825039	1	0	2.46154	k__Bacteria;p__Firmicutes;c__Bacilli;o__Lactobacillales;f__Enterococcaceae;g__Enterococcus
New.ReferenceOTU620	3.30785	0.0689495	0.825039	1	1	35.8462	k__Bacteria;p__Firmicutes;c__Clostridia;o__Clostridiales;f__Ruminococcaceae;g__Ruminococcus;s__
137004	3.30445	0.0690924	0.825039	1	1.14286	0.230769	k__Bacteria;p__Firmicutes;c__Clostridia;o__Clostridiales;f__Lachnospiraceae;g__Coprococcus;s__
129755	3.28367	0.0699723	0.825039	1	1.14286	3.92308	k__Bacteria;p__Firmicutes;c__Clostridia;o__Clostridiales;f__Lachnospiraceae;g__Butyrivibrio;s__
315491	3.23394	0.072127	0.825039	1	0.142857	2.84615	k__Bacteria;p__Firmicutes;c__Clostridia;o__Clostridiales;f__;g__;s__
529905	3.21767	0.0728471	0.825039	1	7.14286	30.6154	k__Bacteria;p__Firmicutes;c__Clostridia;o__Clostridiales;f__Lachnospiraceae;g__;s__
315975	3.21767	0.0728471	0.825039	1	4.85714	18.7692	k__Bacteria;p__Firmicutes;c__Clostridia;o__Clostridiales;f__;g__;s__
302932	3.21034	0.0731741	0.825039	1	9	13.8462	k__Bacteria;p__Firmicutes;c__Clostridia;o__Clostridiales;f__Clostridiaceae
307692	3.20791	0.0732832	0.825039	1	9.71429	46.1538	k__Bacteria;p__Bacteroidetes;c__Bacteroidia;o__Bacteroidales;f__;g__;s__
754976	3.20235	0.0735324	0.825039	1	0.285714	1.76923	k__Bacteria;p__Bacteroidetes;c__Bacteroidia;o__Bacteroidales;f__;g__;s__
511072	3.19361	0.0739265	0.825039	1	0.428571	1.46154	k__Bacteria;p__Firmicutes;c__Clostridia;o__Clostridiales;f__Ruminococcaceae;g__;s__
254446	3.19096	0.0740465	0.825039	1	14.1429	19.4615	k__Bacteria;p__Firmicutes;c__Clostridia;o__Clostridiales;f__Clostridiaceae
4386920	3.19037	0.0740733	0.825039	1	1.85714	8.46154	k__Bacteria;p__Proteobacteria;c__Gammaproteobacteria;o__Pseudomonadales;f__Pseudomonadaceae;g__Pseudomonas;s__
172296	3.18881	0.0741439	0.825039	1	0.285714	114.077	k__Bacteria;p__Firmicutes;c__Clostridia;o__Clostridiales;f__Ruminococcaceae;g__Ruminococcus;s__
820901	3.18002	0.0745436	0.825039	1	0.571429	2.61538	k__Bacteria;p__Cyanobacteria;c__4C0d-2;o__YS2;f__;g__;s__
310725	3.17896	0.074592	0.825039	1	481.429	1322	k__Bacteria;p__Firmicutes;c__Clostridia;o__Clostridiales;f__Ruminococcaceae;g__;s__
4404187	3.14568	0.0761283	0.825039	1	13.4286	3.69231	k__Bacteria;p__Firmicutes;c__Clostridia;o__Clostridiales;f__Lachnospiraceae;g__;s__
532187	3.11898	0.0773852	0.825039	1	4.85714	19.8462	k__Bacteria;p__Firmicutes;c__Clostridia;o__Clostridiales;f__Ruminococcaceae;g__Ruminococcus;s__
541167	3.10938	0.0778424	0.825039	1	2.71429	16	k__Bacteria;p__Firmicutes;c__Clostridia;o__Clostridiales;f__[Mogibacteriaceae];g__;s__
2136916	3.10601	0.0780038	0.825039	1	0.714286	0.153846	k__Bacteria;p__Lentisphaerae;c__[Lentisphaeria];o__Victivallales;f__Victivallaceae;g__;s__
552376	3.10432	0.0780851	0.825039	1	0.142857	1.23077	k__Bacteria;p__Proteobacteria;c__Gammaproteobacteria;o__Enterobacteriales;f__Enterobacteriaceae;g__Enterobacter
334044	3.09984	0.0782998	0.825039	1	2.28571	5.15385	k__Bacteria;p__Firmicutes;c__Clostridia;o__Clostridiales;f__Ruminococcaceae;g__;s__
541334	3.09165	0.0786948	0.825039	1	1.42857	0.384615	k__Bacteria;p__Firmicutes;c__Clostridia;o__Clostridiales;f__Ruminococcaceae;g__Ruminococcus;s__flavefaciens
14152	3.09037	0.0787571	0.825039	1	11.4286	24.3846	k__Bacteria;p__Firmicutes;c__Clostridia;o__Clostridiales;f__[Mogibacteriaceae];g__;s__
New.ReferenceOTU216	3.09037	0.0787571	0.825039	1	2	26	k__Bacteria;p__Firmicutes;c__Clostridia;o__Clostridiales;f__[Mogibacteriaceae];g__;s__
New.ReferenceOTU479	3.0869	0.0789251	0.825039	1	3.71429	0.846154	k__Bacteria;p__Bacteroidetes;c__Bacteroidia;o__Bacteroidales;f__;g__;s__
New.ReferenceOTU510	3.0869	0.0789251	0.825039	1	14	0.384615	k__Bacteria;p__Firmicutes;c__Clostridia;o__Clostridiales;f__;g__;s__
New.ReferenceOTU578	3.0869	0.0789251	0.825039	1	25	1.38462	k__Bacteria;p__Bacteroidetes;c__Bacteroidia;o__Bacteroidales;f__;g__;s__
290241	3.08329	0.0791002	0.825039	1	21.2857	32.3077	k__Bacteria;p__Firmicutes;c__Clostridia;o__Clostridiales;f__Clostridiaceae;g__Clostridium
535500	3.0786	0.0793289	0.825039	1	4	11.9231	k__Bacteria;p__Firmicutes;c__Clostridia;o__Clostridiales;f__[Mogibacteriaceae];g__Mogibacterium;s__
4306043	3.04479	0.0809967	0.825039	1	0.857143	20.6154	k__Bacteria;p__Bacteroidetes;c__Bacteroidia;o__Bacteroidales;f__S24-7;g__;s__
New.ReferenceOTU1	3.04479	0.0809967	0.825039	1	0.571429	54.7692	k__Bacteria;p__Firmicutes;c__Erysipelotrichi;o__Erysipelotrichales;f__Erysipelotrichaceae;g__Coprobacillus;s__
261871	3.0422	0.081126	0.825039	1	2	10.6923	k__Bacteria;p__Firmicutes;c__Erysipelotrichi;o__Erysipelotrichales;f__Erysipelotrichaceae;g__p-75-a5;s__
585998	3.0422	0.081126	0.825039	1	4.42857	9.53846	k__Bacteria;p__Firmicutes;c__Clostridia;o__Clostridiales;f__[Mogibacteriaceae];g__Mogibacterium;s__
174353	3.0414	0.0811657	0.825039	1	7.71429	2.46154	k__Bacteria;p__Firmicutes;c__Clostridia;o__Clostridiales;f__;g__;s__
344512	3.02471	0.0820049	0.825039	1	1.14286	0.230769	k__Bacteria;p__Firmicutes;c__Clostridia;o__Clostridiales;f__;g__;s__
New.ReferenceOTU123	3.01232	0.0826341	0.825039	1	25.7143	44	k__Bacteria;p__Bacteroidetes;c__Bacteroidia;o__Bacteroidales;f__p-2534-18B5;g__;s__
New.ReferenceOTU618	2.995	0.0835221	0.825039	1	7.57143	48.4615	k__Bacteria;p__Firmicutes;c__Clostridia;o__Clostridiales;f__Ruminococcaceae;g__;s__
498063	2.98805	0.083881	0.825039	1	0.142857	0.846154	k__Bacteria;p__Proteobacteria;c__Gammaproteobacteria;o__Xanthomonadales;f__Xanthomonadaceae;g__Luteimonas;s__
297770	2.97194	0.0847202	0.825039	1	1.42857	4.53846	k__Bacteria;p__Firmicutes;c__Clostridia;o__Clostridiales;f__;g__;s__
New.ReferenceOTU77	2.97126	0.0847558	0.825039	1	120.714	6.92308	k__Bacteria;p__Bacteroidetes;c__Bacteroidia;o__Bacteroidales;f__;g__;s__
New.ReferenceOTU524	2.97126	0.0847558	0.825039	1	12.7143	2.23077	k__Bacteria;p__Firmicutes;c__Clostridia;o__Clostridiales;f__Clostridiaceae;g__Clostridium;s__
New.ReferenceOTU99	2.97126	0.0847558	0.825039	1	80.4286	2.30769	k__Bacteria;p__Bacteroidetes;c__Bacteroidia;o__Bacteroidales;f__Bacteroidaceae;g__5-7N15;s__
311684	2.96282	0.0851994	0.825039	1	2.71429	8.38462	k__Bacteria;p__Firmicutes;c__Clostridia;o__Clostridiales
316496	2.95375	0.0856786	0.825039	1	2.71429	6.61538	k__Bacteria;p__Firmicutes;c__Clostridia;o__Clostridiales
356624	2.95375	0.0856786	0.825039	1	6.42857	12.1538	k__Bacteria;p__Firmicutes;c__Clostridia;o__Clostridiales;f__[Mogibacteriaceae];g__;s__
New.ReferenceOTU132	2.95375	0.0856786	0.825039	1	3.14286	12.7692	k__Bacteria;p__Bacteroidetes;c__Bacteroidia;o__Bacteroidales;f__;g__;s__
2142752	2.9304	0.0869258	0.825039	1	0.285714	1.46154	k__Bacteria;p__Firmicutes;c__Clostridia;o__Clostridiales;f__Christensenellaceae;g__;s__
New.ReferenceOTU568	2.92642	0.0871405	0.825039	1	9.71429	7.61538	k__Bacteria;p__Bacteroidetes;c__Bacteroidia;o__Bacteroidales;f__Bacteroidaceae;g__;s__
196315	2.92466	0.0872357	0.825039	1	17.5714	20.9231	k__Bacteria;p__Firmicutes;c__Clostridia;o__Clostridiales
509083	2.92423	0.0872588	0.825039	1	0.285714	1.07692	k__Bacteria;p__Actinobacteria;c__Coriobacteriia;o__Coriobacteriales;f__Coriobacteriaceae;g__;s__
294748	2.92023	0.0874752	0.825039	1	6	13.6923	k__Bacteria;p__Firmicutes;c__Clostridia;o__Clostridiales;f__Ruminococcaceae;g__;s__
New.ReferenceOTU337	2.91027	0.0880174	0.825039	1	1	8.23077	k__Bacteria;p__Firmicutes;c__Clostridia;o__Clostridiales;f__Ruminococcaceae;g__Ruminococcus;s__
305983	2.90485	0.0883133	0.825039	1	31.4286	81.3077	k__Bacteria;p__Firmicutes;c__Clostridia;o__Clostridiales;f__Ruminococcaceae;g__;s__
New.ReferenceOTU531	2.90463	0.0883253	0.825039	1	1.14286	7.07692	k__Bacteria;p__Firmicutes;c__Clostridia;o__Clostridiales;f__Lachnospiraceae;g__;s__
287662	2.90267	0.088433	0.825039	1	169.714	463.615	k__Bacteria;p__Bacteroidetes;c__Bacteroidia;o__Bacteroidales;f__;g__;s__
342703	2.90267	0.088433	0.825039	1	37.5714	67.7692	k__Bacteria;p__Firmicutes;c__Clostridia;o__Clostridiales;f__Ruminococcaceae;g__;s__
3973322	2.89988	0.0885863	0.825039	1	0.714286	0.230769	k__Bacteria;p__Firmicutes;c__Clostridia;o__Clostridiales;f__;g__;s__
315683	2.88871	0.0892024	0.825039	1	1.14286	1.76923	k__Bacteria;p__Firmicutes;c__Clostridia;o__Clostridiales;f__Ruminococcaceae;g__;s__
109978	2.86398	0.0905832	0.825039	1	1.14286	6.23077	k__Bacteria;p__Firmicutes;c__Clostridia;o__Clostridiales;f__Ruminococcaceae;g__;s__
528722	2.81366	0.0934651	0.825039	1	19.7143	15.9231	k__Bacteria;p__Firmicutes;c__Clostridia;o__Clostridiales;f__Ruminococcaceae;g__;s__
346559	2.80509	0.0939659	0.825039	1	3.57143	7.46154	k__Bacteria;p__Firmicutes;c__Clostridia;o__Clostridiales;f__Lachnospiraceae;g__;s__
New.ReferenceOTU131	2.80082	0.0942162	0.825039	1	2.57143	21.6923	k__Bacteria;p__Firmicutes;c__Clostridia;o__Clostridiales;f__Ruminococcaceae;g__;s__
110829	2.79887	0.0943309	0.825039	1	0.714286	3.23077	k__Bacteria;p__Firmicutes;c__Clostridia;o__Clostridiales;f__;g__;s__
72820	2.79233	0.0947167	0.825039	1	270.429	140.538	k__Bacteria;p__Actinobacteria;c__Actinobacteria;o__Bifidobacteriales;f__Bifidobacteriaceae;g__Bifidobacterium;s__
4446320	2.78388	0.0952171	0.825039	1	71.2857	17.6154	k__Bacteria;p__Firmicutes;c__Clostridia;o__Clostridiales;f__Clostridiaceae;g__;s__
526676	2.77968	0.0954672	0.825039	1	8	20.4615	k__Bacteria;p__Bacteroidetes;c__Bacteroidia;o__Bacteroidales;f__S24-7;g__;s__
662124	2.77549	0.0957173	0.825039	1	47.4286	76.9231	k__Bacteria;p__Firmicutes;c__Clostridia;o__Clostridiales;f__Ruminococcaceae;g__;s__
288839	2.76159	0.0965525	0.825039	1	1.85714	2.53846	k__Bacteria;p__Firmicutes;c__Clostridia;o__Clostridiales;f__Ruminococcaceae;g__;s__
341111	2.75106	0.09719	0.825039	1	0.285714	3.76923	k__Bacteria;p__Cyanobacteria;c__4C0d-2;o__YS2;f__;g__;s__
2421587	2.74051	0.0978336	0.825039	1	5	45.6154	k__Bacteria;p__Actinobacteria;c__Actinobacteria;o__Actinomycetales;f__Micrococcaceae;g__Arthrobacter;s__
302433	2.71445	0.0994434	0.825039	1	3.42857	37.9231	k__Bacteria;p__Firmicutes;c__Clostridia;o__Clostridiales;f__[Mogibacteriaceae];g__;s__
New.ReferenceOTU355	2.71235	0.0995742	0.825039	1	1.42857	17.2308	k__Bacteria;p__Bacteroidetes;c__Bacteroidia;o__Bacteroidales;f__S24-7;g__;s__
3641385	2.7056	0.0999965	0.825039	1	0.571429	0.769231	k__Bacteria;p__Firmicutes;c__Clostridia;o__Clostridiales;f__Lachnospiraceae;g__;s__
New.ReferenceOTU153	2.7056	0.0999965	0.825039	1	4.42857	4.92308	Unassigned
New.ReferenceOTU80	2.70191	0.100228	0.825039	1	1.57143	9	k__Bacteria;p__Tenericutes;c__Mollicutes;o__Anaeroplasmatales;f__Anaeroplasmataceae;g__Anaeroplasma;s__
New.ReferenceOTU517	2.70144	0.100258	0.825039	1	1.14286	2.38462	k__Bacteria;p__Cyanobacteria;c__4C0d-2;o__YS2;f__;g__;s__
4389035	2.70061	0.10031	0.825039	1	3.14286	4.84615	k__Bacteria;p__Firmicutes;c__Clostridia;o__Clostridiales;f__Lachnospiraceae;g__;s__
513513	2.67046	0.102227	0.825039	1	0.285714	2.53846	k__Bacteria;p__Firmicutes;c__Erysipelotrichi;o__Erysipelotrichales;f__Erysipelotrichaceae;g__Bulleidia;s__
New.ReferenceOTU555	2.66903	0.102318	0.825039	1	9.14286	17.6923	k__Bacteria;p__Firmicutes;c__Erysipelotrichi;o__Erysipelotrichales;f__Erysipelotrichaceae;g__;s__
302655	2.66296	0.102709	0.825039	1	8.57143	22.0769	k__Bacteria;p__Firmicutes;c__Erysipelotrichi;o__Erysipelotrichales;f__Erysipelotrichaceae;g__;s__
18066	2.65892	0.10297	0.825039	1	8	16.6154	k__Bacteria;p__Firmicutes;c__Clostridia;o__Clostridiales;f__[Mogibacteriaceae];g__Mogibacterium;s__
270733	2.6529	0.103361	0.825039	1	6.42857	28.9231	k__Bacteria;p__Firmicutes;c__Clostridia;o__Clostridiales;f__Ruminococcaceae;g__Ruminococcus;s__
4311539	2.64771	0.103699	0.825039	1	0.142857	21.2308	k__Bacteria;p__Bacteroidetes;c__Bacteroidia;o__Bacteroidales;f__S24-7;g__;s__
191108	2.64502	0.103875	0.825039	1	11.4286	17.3846	k__Bacteria;p__Firmicutes;c__Clostridia;o__Clostridiales;f__;g__;s__
297418	2.64291	0.104013	0.825039	1	13.7143	26	k__Bacteria;p__Firmicutes;c__Clostridia;o__Clostridiales;f__Ruminococcaceae;g__;s__
4298020	2.64092	0.104143	0.825039	1	165.571	477	k__Bacteria;p__Bacteroidetes;c__Bacteroidia;o__Bacteroidales;f__;g__;s__
298141	2.63983	0.104215	0.825039	1	1	2.53846	k__Bacteria;p__Firmicutes;c__Clostridia;o__Clostridiales;f__Ruminococcaceae;g__;s__
292493	2.63893	0.104274	0.825039	1	268.429	495.923	k__Bacteria;p__Firmicutes;c__Clostridia;o__Clostridiales;f__Ruminococcaceae;g__;s__
4317170	2.62234	0.105369	0.825039	1	0.714286	1.53846	k__Bacteria;p__Firmicutes;c__Clostridia;o__Clostridiales;f__Clostridiaceae
344858	2.61602	0.105789	0.825039	1	1.28571	6.30769	k__Bacteria;p__Firmicutes;c__Clostridia;o__Clostridiales;f__;g__;s__
317703	2.60785	0.106336	0.825039	1	4.71429	11	k__Bacteria;p__Firmicutes;c__Erysipelotrichi;o__Erysipelotrichales;f__Erysipelotrichaceae;g__;s__
4322275	2.60687	0.106401	0.825039	1	0.285714	1.76923	k__Bacteria;p__Firmicutes;c__Clostridia;o__Clostridiales;f__;g__;s__
266632	2.60582	0.106472	0.825039	1	16.1429	0.846154	k__Bacteria;p__Proteobacteria;c__Gammaproteobacteria;o__Pseudomonadales;f__Moraxellaceae;g__Psychrobacter;s__
347873	2.60436	0.10657	0.825039	1	0.285714	2.84615	k__Bacteria;p__Verrucomicrobia;c__Verruco-5;o__WCHB1-41;f__RFP12;g__;s__
New.ReferenceOTU81	2.59438	0.107244	0.825039	1	10.2857	50.3077	k__Bacteria;p__Bacteroidetes;c__Bacteroidia;o__Bacteroidales;f__;g__;s__
New.ReferenceOTU541	2.59242	0.107376	0.825039	1	140.857	27	k__Bacteria;p__Firmicutes;c__Clostridia;o__Clostridiales;f__Ruminococcaceae;g__;s__
73000	2.58674	0.107762	0.825039	1	3.14286	3.84615	k__Bacteria;p__Firmicutes;c__Clostridia;o__Clostridiales;f__Clostridiaceae;g__Clostridium;s__neonatale
334339	2.56382	0.109334	0.825039	1	2.42857	4.38462	k__Bacteria;p__Firmicutes;c__Clostridia;o__Clostridiales;f__Ruminococcaceae;g__;s__
299398	2.56186	0.10947	0.825039	1	2.85714	5.23077	k__Bacteria;p__Firmicutes;c__Clostridia;o__Clostridiales;f__Lachnospiraceae;g__;s__
581287	2.55769	0.109759	0.825039	1	0	0.307692	k__Bacteria;p__Actinobacteria;c__Coriobacteriia;o__Coriobacteriales;f__Coriobacteriaceae;g__Atopobium;s__
368261	2.55769	0.109759	0.825039	1	0	0.307692	k__Bacteria;p__Firmicutes;c__Clostridia;o__Clostridiales;f__Lachnospiraceae;g__;s__
337013	2.55769	0.109759	0.825039	1	0	0.307692	k__Bacteria;p__Firmicutes;c__Clostridia;o__Clostridiales;f__;g__;s__
172308	2.55769	0.109759	0.825039	1	0	0.307692	k__Bacteria;p__Firmicutes;c__Clostridia;o__Clostridiales;f__Lachnospiraceae;g__Blautia;s__
New.ReferenceOTU349	2.55769	0.109759	0.825039	1	0	0.307692	k__Bacteria;p__Firmicutes;c__Clostridia;o__Clostridiales;f__Ruminococcaceae;g__;s__
531342	2.55694	0.109811	0.825039	1	3.71429	181.385	k__Bacteria;p__Firmicutes;c__Erysipelotrichi;o__Erysipelotrichales;f__Erysipelotrichaceae;g__Coprobacillus;s__
347714	2.53394	0.111422	0.825039	1	0	0.384615	k__Bacteria;p__Firmicutes;c__Clostridia;o__Clostridiales
4469032	2.53394	0.111422	0.825039	1	0	0.384615	k__Bacteria;p__Firmicutes;c__Bacilli;o__Lactobacillales;f__;g__;s__
9349	2.53394	0.111422	0.825039	1	0	1	k__Bacteria;p__Proteobacteria;c__Gammaproteobacteria;o__Aeromonadales;f__Succinivibrionaceae;g__Ruminobacter;s__
573551	2.53394	0.111422	0.825039	1	0	0.461538	k__Bacteria;p__Firmicutes;c__Clostridia;o__Clostridiales;f__;g__;s__
288408	2.53394	0.111422	0.825039	1	0	0.461538	k__Bacteria;p__Verrucomicrobia;c__Opitutae;o__[Cerasicoccales];f__[Cerasicoccaceae];g__;s__
353577	2.53394	0.111422	0.825039	1	0	0.384615	k__Bacteria;p__Firmicutes;c__Clostridia;o__Clostridiales;f__Lachnospiraceae
4414257	2.53394	0.111422	0.825039	1	0	0.384615	k__Bacteria;p__Firmicutes;c__Bacilli;o__Lactobacillales;f__Lactobacillaceae;g__Lactobacillus;s__
100265	2.53394	0.111422	0.825039	1	0	0.538462	k__Bacteria;p__Bacteroidetes;c__Bacteroidia;o__Bacteroidales;f__Prevotellaceae;g__Prevotella;s__
165266	2.53394	0.111422	0.825039	1	0	0.538462	k__Bacteria;p__Firmicutes;c__Clostridia;o__Clostridiales;f__Lachnospiraceae;g__;s__
121180	2.53394	0.111422	0.825039	1	0	0.384615	k__Bacteria;p__Proteobacteria;c__Gammaproteobacteria;o__Enterobacteriales;f__Enterobacteriaceae;g__;s__
296002	2.53394	0.111422	0.825039	1	0	0.538462	k__Bacteria;p__Actinobacteria;c__Actinobacteria;o__Actinomycetales;f__Micrococcaceae;g__Arthrobacter;s__
318202	2.53394	0.111422	0.825039	1	0	0.384615	k__Bacteria;p__Bacteroidetes;c__Bacteroidia;o__Bacteroidales;f__;g__;s__
1112553	2.53394	0.111422	0.825039	1	0	0.615385	k__Bacteria;p__Proteobacteria;c__Alphaproteobacteria;o__Sphingomonadales;f__Sphingomonadaceae;g__Sphingobium;s__
New.ReferenceOTU379	2.53394	0.111422	0.825039	1	0	0.384615	k__Bacteria;p__TM7;c__TM7-3;o__CW040;f__F16;g__;s__
New.ReferenceOTU61	2.53394	0.111422	0.825039	1	0	0.384615	k__Bacteria;p__Firmicutes;c__Clostridia;o__Clostridiales;f__;g__;s__
323910	2.53272	0.111508	0.825039	1	4	11	k__Bacteria;p__Firmicutes;c__Clostridia;o__Clostridiales;f__Ruminococcaceae;g__;s__
133961	2.52612	0.111976	0.825039	1	0	0.461538	k__Bacteria;p__Proteobacteria;c__Gammaproteobacteria;o__Pseudomonadales;f__Pseudomonadaceae;g__;s__
553648	2.52612	0.111976	0.825039	1	0	0.615385	k__Bacteria;p__Proteobacteria;c__Gammaproteobacteria;o__Pseudomonadales;f__Pseudomonadaceae;g__Pseudomonas;s__
4454257	2.52612	0.111976	0.825039	1	0	0.461538	k__Bacteria;p__Proteobacteria;c__Gammaproteobacteria;o__Enterobacteriales;f__Enterobacteriaceae;g__Enterobacter
New.ReferenceOTU508	2.52612	0.111976	0.825039	1	0	0.461538	k__Bacteria;p__Firmicutes;c__Clostridia;o__Clostridiales;f__Lachnospiraceae;g__;s__
New.ReferenceOTU313	2.52241	0.112239	0.825039	1	101.143	16.8462	k__Bacteria;p__Firmicutes;c__Clostridia;o__Clostridiales;f__Ruminococcaceae;g__;s__
199403	2.52222	0.112252	0.825039	1	0	0.692308	k__Bacteria;p__Actinobacteria;c__Coriobacteriia;o__Coriobacteriales;f__Coriobacteriaceae;g__Adlercreutzia;s__
4396717	2.52222	0.112252	0.825039	1	0	0.538462	k__Bacteria;p__Proteobacteria;c__Alphaproteobacteria;o__Rhizobiales;f__Methylobacteriaceae;g__Methylobacterium;s__
203934	2.52222	0.112252	0.825039	1	0	0.615385	k__Bacteria;p__Bacteroidetes;c__Bacteroidia;o__Bacteroidales;f__;g__;s__
308386	2.52222	0.112252	0.825039	1	0	0.846154	k__Bacteria;p__Firmicutes;c__Clostridia;o__Clostridiales;f__;g__;s__
183487	2.52222	0.112252	0.825039	1	0	1.61538	k__Bacteria;p__Firmicutes;c__Clostridia;o__Clostridiales;f__Lachnospiraceae;g__Blautia;s__producta
1112762	2.52222	0.112252	0.825039	1	0	0.692308	k__Bacteria;p__Firmicutes;c__Clostridia;o__Clostridiales;f__Ruminococcaceae;g__Oscillospira;s__
328466	2.52222	0.112252	0.825039	1	0	0.538462	k__Bacteria;p__Firmicutes;c__Clostridia;o__Clostridiales;f__Lachnospiraceae;g__;s__
262849	2.52222	0.112252	0.825039	1	0	0.538462	k__Bacteria;p__Proteobacteria;c__Gammaproteobacteria;o__Aeromonadales;f__Succinivibrionaceae;g__Ruminobacter;s__
4413888	2.52222	0.112252	0.825039	1	0	0.692308	k__Bacteria;p__Firmicutes;c__Clostridia;o__Clostridiales;f__;g__;s__
3133081	2.52222	0.112252	0.825039	1	0	0.769231	k__Bacteria;p__Proteobacteria;c__Alphaproteobacteria;o__Rhodobacterales;f__Rhodobacteraceae;g__;s__
New.ReferenceOTU191	2.52222	0.112252	0.825039	1	0	1.07692	k__Bacteria;p__Bacteroidetes;c__Bacteroidia;o__Bacteroidales;f__;g__;s__
4311535	2.52125	0.112321	0.825039	1	13.7143	37.9231	k__Bacteria;p__Firmicutes;c__Clostridia;o__Clostridiales
New.ReferenceOTU564	2.52125	0.112321	0.825039	1	18.8571	38.6923	k__Archaea;p__Euryarchaeota;c__Methanobacteria;o__Methanobacteriales;f__Methanobacteriaceae;g__Methanobrevibacter;s__
190320	2.52086	0.11235	0.825039	1	1	3.76923	k__Bacteria;p__Firmicutes;c__Clostridia;o__Clostridiales;f__Lachnospiraceae;g__Roseburia;s__faecis
591464	2.51935	0.112457	0.825039	1	21.5714	56.2308	k__Bacteria;p__Firmicutes;c__Clostridia;o__Clostridiales;f__;g__;s__
294254	2.51834	0.112529	0.825039	1	0	2.61538	k__Bacteria;p__Firmicutes;c__Bacilli;o__Lactobacillales;f__Streptococcaceae;g__Lactococcus;s__garvieae
806057	2.51834	0.112529	0.825039	1	0	18.8462	k__Bacteria;p__Firmicutes;c__Clostridia;o__Clostridiales;f__;g__;s__
151647	2.51834	0.112529	0.825039	1	0	1.84615	k__Bacteria;p__Firmicutes;c__Clostridia;o__Clostridiales;f__;g__;s__
251961	2.51834	0.112529	0.825039	1	0	2.23077	k__Bacteria;p__Firmicutes;c__Clostridia;o__Clostridiales;f__;g__;s__
269890	2.51834	0.112529	0.825039	1	0	1.23077	k__Bacteria;p__Proteobacteria;c__Deltaproteobacteria;o__Desulfovibrionales;f__Desulfovibrionaceae;g__Desulfovibrio;s__
539601	2.51834	0.112529	0.825039	1	0	1	k__Bacteria;p__Firmicutes;c__Clostridia;o__Clostridiales;f__Lachnospiraceae;g__;s__
New.ReferenceOTU250	2.51834	0.112529	0.825039	1	0	1.30769	k__Bacteria;p__Actinobacteria;c__Actinobacteria;o__Actinomycetales;f__Micrococcaceae;g__Microbispora;s__rosea
New.ReferenceOTU196	2.51834	0.112529	0.825039	1	0	431.538	k__Bacteria;p__Firmicutes;c__Clostridia;o__Clostridiales;f__Clostridiaceae;g__Clostridium;s__
547714	2.51556	0.112728	0.825039	1	35	769	k__Bacteria;p__Firmicutes;c__Clostridia;o__Clostridiales;f__Peptostreptococcaceae;g__;s__
New.ReferenceOTU486	2.51419	0.112825	0.825039	1	0.142857	1	k__Bacteria;p__Firmicutes;c__Clostridia;o__Clostridiales;f__[Mogibacteriaceae];g__;s__
New.ReferenceOTU362	2.51158	0.113013	0.825039	1	0.142857	140.077	k__Bacteria;p__Firmicutes;c__Bacilli;o__Bacillales;f__Planococcaceae;g__Paenisporosarcina;s__
4354235	2.50451	0.113521	0.825039	1	3.42857	6.92308	k__Bacteria;p__Firmicutes;c__Clostridia;o__Clostridiales;f__Lachnospiraceae;g__;s__
103975	2.50117	0.113762	0.825039	1	0.142857	11.2308	k__Archaea;p__Euryarchaeota;c__Methanobacteria;o__Methanobacteriales;f__Methanobacteriaceae;g__Methanobrevibacter;s__
New.ReferenceOTU481	2.48336	0.115056	0.825039	1	23.7143	0.692308	Unassigned
321107	2.47598	0.115597	0.825039	1	0.285714	1.38462	k__Bacteria;p__Firmicutes;c__Clostridia;o__Clostridiales;f__Lachnospiraceae;g__;s__
310957	2.46319	0.116542	0.825039	1	0.571429	2.46154	k__Bacteria;p__Firmicutes;c__Clostridia;o__Clostridiales;f__Lachnospiraceae;g__;s__
4449899	2.45418	0.117212	0.825039	1	3.85714	24.8462	k__Bacteria;p__Firmicutes;c__Clostridia;o__Clostridiales;f__Ruminococcaceae;g__;s__
255603	2.45325	0.117282	0.825039	1	0.571429	1.30769	k__Bacteria;p__Firmicutes;c__Clostridia;o__Clostridiales;f__Lachnospiraceae;g__;s__
758884	2.44662	0.117778	0.825039	1	3.42857	7.84615	k__Bacteria;p__Firmicutes;c__Clostridia;o__Clostridiales;f__;g__;s__
4340734	2.44218	0.118112	0.825039	1	0.285714	1.23077	k__Bacteria;p__Firmicutes;c__Clostridia;o__Clostridiales;f__Lachnospiraceae;g__Anaerostipes;s__
New.ReferenceOTU332	2.44218	0.118112	0.825039	1	0.285714	0.923077	k__Bacteria;p__Firmicutes;c__Clostridia;o__Clostridiales;f__Lachnospiraceae;g__;s__
320382	2.4373	0.11848	0.825039	1	1	5.30769	k__Bacteria;p__Firmicutes;c__Clostridia;o__Clostridiales;f__[Mogibacteriaceae];g__;s__
208774	2.4373	0.11848	0.825039	1	2.14286	4.69231	k__Bacteria;p__Bacteroidetes;c__Bacteroidia;o__Bacteroidales;f__;g__;s__
520966	2.43723	0.118485	0.825039	1	4.28571	5.69231	k__Bacteria;p__Firmicutes;c__Clostridia;o__Clostridiales;f__[Mogibacteriaceae];g__Mogibacterium;s__
4481084	2.4335	0.118768	0.825039	1	3	7.92308	k__Bacteria;p__Firmicutes;c__Clostridia;o__Clostridiales;f__Clostridiaceae;g__;s__
305348	2.41499	0.120179	0.825039	1	7.71429	18.6923	k__Bacteria;p__Tenericutes;c__Mollicutes;o__Anaeroplasmatales;f__Anaeroplasmataceae;g__;s__
324328	2.40039	0.121305	0.825039	1	8	16	k__Bacteria;p__Firmicutes;c__Clostridia;o__Clostridiales;f__Ruminococcaceae;g__;s__
289208	2.39858	0.121446	0.825039	1	12.8571	35	k__Bacteria;p__Firmicutes;c__Clostridia;o__Clostridiales;f__Ruminococcaceae;g__;s__
New.ReferenceOTU574	2.39677	0.121586	0.825039	1	8.71429	19.8462	k__Bacteria;p__Firmicutes;c__Clostridia;o__Clostridiales;f__Ruminococcaceae;g__;s__
291528	2.39135	0.122008	0.825039	1	160.429	380.154	k__Bacteria;p__Bacteroidetes;c__Bacteroidia;o__Bacteroidales;f__;g__;s__
4377709	2.38955	0.122149	0.825039	1	35	120.538	k__Bacteria;p__Firmicutes;c__Clostridia;o__Clostridiales;f__Ruminococcaceae;g__;s__
720093	2.38955	0.122149	0.825039	1	73.2857	196.462	k__Bacteria;p__Firmicutes;c__Clostridia;o__Clostridiales;f__Ruminococcaceae;g__;s__
294390	2.38955	0.122149	0.825039	1	25.8571	51.9231	k__Bacteria;p__Firmicutes;c__Clostridia;o__Clostridiales;f__Ruminococcaceae;g__;s__
4306004	2.38955	0.122149	0.825039	1	303.857	338.846	k__Bacteria;p__Firmicutes;c__Clostridia;o__Clostridiales;f__Ruminococcaceae;g__;s__
313733	2.38147	0.122782	0.825039	1	1.14286	4.69231	k__Bacteria;p__Tenericutes;c__Mollicutes;o__RF39;f__;g__;s__
567437	2.37959	0.12293	0.825039	1	1.28571	3.38462	k__Bacteria;p__Tenericutes;c__Mollicutes;o__RF39;f__;g__;s__
331881	2.37959	0.12293	0.825039	1	4.14286	4.46154	k__Bacteria;p__Firmicutes;c__Clostridia;o__Clostridiales;f__Clostridiaceae;g__;s__
277400	2.36601	0.124004	0.825039	1	1.14286	0.538462	k__Bacteria;p__Firmicutes;c__Clostridia;o__Clostridiales;f__;g__;s__
4440970	2.36601	0.124004	0.825039	1	0.142857	1.15385	k__Bacteria;p__TM7;c__TM7-3;o__CW040;f__F16;g__;s__
808794	2.36601	0.124004	0.825039	1	0.142857	1.38462	k__Bacteria;p__Firmicutes;c__Clostridia;o__Clostridiales;f__Lachnospiraceae;g__;s__
3232988	2.36601	0.124004	0.825039	1	0.142857	1.07692	k__Bacteria;p__Tenericutes;c__RF3;o__ML615J-28;f__;g__;s__
151675	2.36355	0.124199	0.825039	1	0.142857	2.92308	k__Bacteria;p__Firmicutes;c__Clostridia;o__Clostridiales;f__Lachnospiraceae;g__;s__
301294	2.35865	0.12459	0.825039	1	4.14286	0.769231	k__Bacteria;p__Tenericutes;c__RF3;o__ML615J-28;f__;g__;s__
589234	2.3562	0.124786	0.825039	1	0.285714	3.46154	k__Bacteria;p__Firmicutes;c__Clostridia;o__Clostridiales;f__Lachnospiraceae;g__;s__
329153	2.35515	0.12487	0.825039	1	0.857143	1	k__Bacteria;p__Firmicutes;c__Clostridia;o__Clostridiales;f__Peptostreptococcaceae;g__;s__
New.ReferenceOTU304	2.35376	0.124981	0.825039	1	0.428571	19.3077	k__Bacteria;p__Actinobacteria;c__Actinobacteria;o__Actinomycetales;f__Micrococcaceae;g__Arthrobacter;s__
528410	2.34809	0.125437	0.825039	1	8.71429	20.7692	k__Bacteria;p__Firmicutes;c__Erysipelotrichi;o__Erysipelotrichales;f__Erysipelotrichaceae;g__[Eubacterium];s__dolichum
4410988	2.34261	0.125878	0.825039	1	6.71429	3	k__Bacteria;p__Firmicutes;c__Clostridia;o__Clostridiales;f__Ruminococcaceae;g__Oscillospira;s__
326862	2.33898	0.126172	0.825039	1	2	12.4615	k__Bacteria;p__Firmicutes;c__Clostridia;o__Clostridiales;f__;g__;s__
346107	2.33471	0.126518	0.825039	1	0.571429	2	k__Bacteria;p__Actinobacteria;c__Coriobacteriia;o__Coriobacteriales;f__Coriobacteriaceae;g__Adlercreutzia;s__
319113	2.32941	0.12695	0.825039	1	0.714286	1.23077	k__Bacteria;p__Bacteroidetes;c__Bacteroidia;o__Bacteroidales;f__;g__;s__
298937	2.32517	0.127296	0.825039	1	3.28571	2.07692	k__Bacteria;p__Firmicutes;c__Clostridia;o__Clostridiales;f__Clostridiaceae;g__;s__
169234	2.32303	0.127472	0.825039	1	1.85714	1.76923	k__Bacteria;p__Firmicutes;c__Clostridia;o__Clostridiales;f__;g__;s__
529539	2.31741	0.127933	0.825039	1	1.71429	6.38462	k__Bacteria;p__Tenericutes;c__Mollicutes;o__Anaeroplasmatales;f__Anaeroplasmataceae;g__Anaeroplasma;s__
212359	2.31675	0.127987	0.825039	1	0.285714	1.76923	k__Bacteria;p__Firmicutes;c__Clostridia;o__Clostridiales;f__Lachnospiraceae;g__;s__
531238	2.31563	0.12808	0.825039	1	2.71429	10.3846	k__Bacteria;p__Firmicutes;c__Clostridia;o__Clostridiales;f__Ruminococcaceae;g__;s__
345301	2.29534	0.129763	0.825039	1	0.714286	0.153846	k__Bacteria;p__Firmicutes;c__Clostridia;o__Clostridiales;f__;g__;s__
4348664	2.29273	0.129981	0.825039	1	3.85714	13.6154	k__Bacteria;p__Bacteroidetes;c__Bacteroidia;o__Bacteroidales;f__Rikenellaceae;g__;s__
291314	2.29234	0.130014	0.825039	1	1.14286	0.153846	k__Bacteria;p__Firmicutes;c__Clostridia;o__Clostridiales;f__Ruminococcaceae;g__;s__
554560	2.29099	0.130127	0.825039	1	48.4286	54.2308	k__Bacteria;p__Firmicutes;c__Clostridia;o__Clostridiales;f__Ruminococcaceae;g__;s__
4376828	2.28925	0.130273	0.825039	1	113.286	44	k__Bacteria;p__Actinobacteria;c__Actinobacteria;o__Bifidobacteriales;f__Bifidobacteriaceae;g__Bifidobacterium;s__
347082	2.28925	0.130273	0.825039	1	6.57143	9.92308	k__Bacteria;p__Firmicutes;c__Clostridia;o__Clostridiales;f__Ruminococcaceae
323001	2.27887	0.131147	0.825039	1	6.85714	13.0769	k__Bacteria;p__Firmicutes;c__Clostridia;o__Clostridiales;f__Lachnospiraceae;g__Dorea;s__
340436	2.27772	0.131244	0.825039	1	1.14286	2	k__Bacteria;p__Firmicutes;c__Clostridia;o__Clostridiales;f__[Mogibacteriaceae];g__;s__
307920	2.272	0.13173	0.825039	1	8	21.9231	k__Bacteria;p__Firmicutes;c__Clostridia;o__Clostridiales;f__Ruminococcaceae;g__;s__
262600	2.27029	0.131875	0.825039	1	64.5714	244.077	k__Bacteria;p__Firmicutes;c__Erysipelotrichi;o__Erysipelotrichales;f__Erysipelotrichaceae;g__Bulleidia;s__
198209	2.26858	0.132021	0.825039	1	51.7143	66.4615	k__Bacteria;p__Firmicutes;c__Clostridia;o__Clostridiales;f__;g__;s__
334670	2.25067	0.133557	0.825039	1	2.57143	7.07692	k__Bacteria;p__Firmicutes;c__Clostridia;o__Clostridiales;f__Lachnospiraceae;g__Blautia;s__
544678	2.23877	0.134588	0.825039	1	0.142857	1	k__Bacteria;p__Firmicutes;c__Clostridia;o__Clostridiales;f__Lachnospiraceae;g__;s__
319680	2.23877	0.134588	0.825039	1	0.142857	0.769231	k__Bacteria;p__Firmicutes;c__Clostridia;o__Clostridiales;f__Lachnospiraceae;g__;s__
New.ReferenceOTU623	2.23877	0.134588	0.825039	1	1	0.384615	k__Bacteria;p__Firmicutes;c__Clostridia;o__Clostridiales
4154872	2.23642	0.134792	0.825039	1	0.142857	3.61538	k__Bacteria;p__Bacteroidetes;c__Flavobacteriia;o__Flavobacteriales;f__[Weeksellaceae];g__Cloacibacterium;s__
298368	2.23642	0.134792	0.825039	1	0.142857	4.69231	k__Bacteria;p__Actinobacteria;c__Actinobacteria;o__Actinomycetales;f__Micrococcaceae;g__Arthrobacter;s__
301012	2.23642	0.134792	0.825039	1	0.142857	1.69231	k__Bacteria;p__Firmicutes;c__Clostridia;o__Clostridiales;f__;g__;s__
New.ReferenceOTU295	2.23642	0.134792	0.825039	1	0.142857	1.07692	k__Bacteria;p__Firmicutes;c__Clostridia;o__Clostridiales;f__Lachnospiraceae;g__Butyrivibrio;s__
289658	2.23277	0.135111	0.825039	1	0.285714	0.846154	k__Bacteria;p__Firmicutes;c__Clostridia;o__Clostridiales;f__Lachnospiraceae;g__;s__
303326	2.22613	0.135693	0.825039	1	14.4286	21.3077	k__Bacteria;p__Firmicutes;c__Clostridia;o__Clostridiales
185834	2.21557	0.136625	0.825039	1	0.285714	2.23077	k__Bacteria;p__Firmicutes;c__Clostridia;o__Clostridiales;f__Lachnospiraceae;g__Dorea;s__
292180	2.20893	0.137214	0.825039	1	1.85714	11.1538	k__Bacteria;p__Verrucomicrobia;c__Verruco-5;o__WCHB1-41;f__RFP12;g__;s__
287505	2.20382	0.137669	0.825039	1	3.28571	8.92308	k__Bacteria;p__Firmicutes;c__Clostridia;o__Clostridiales;f__Ruminococcaceae;g__;s__
300487	2.19897	0.138103	0.825039	1	1.28571	10.0769	k__Bacteria;p__Firmicutes;c__Clostridia;o__Clostridiales;f__Clostridiaceae;g__Clostridium;s__
3735156	2.19199	0.13873	0.825039	1	5	15.9231	k__Bacteria;p__Firmicutes;c__Clostridia;o__Clostridiales;f__[Mogibacteriaceae];g__;s__
104272	2.18696	0.139184	0.825039	1	4.14286	12.5385	k__Bacteria;p__Firmicutes;c__Clostridia;o__Clostridiales;f__[Mogibacteriaceae];g__;s__
New.ReferenceOTU296	2.18528	0.139335	0.825039	1	63.4286	89.1538	k__Bacteria;p__Bacteroidetes;c__Bacteroidia;o__Bacteroidales;f__;g__;s__
178738	2.17696	0.140091	0.825039	1	9.57143	13.2308	k__Bacteria;p__Firmicutes;c__Clostridia;o__Clostridiales;f__Clostridiaceae;g__;s__
574302	2.17519	0.140252	0.825039	1	2.14286	5.69231	k__Bacteria;p__Firmicutes;c__Clostridia;o__Clostridiales;f__Lachnospiraceae;g__Coprococcus;s__
4347266	2.17365	0.140393	0.825039	1	5.42857	15.3077	k__Bacteria;p__Firmicutes;c__Clostridia;o__Clostridiales;f__Ruminococcaceae;g__;s__
New.ReferenceOTU67	2.16706	0.140996	0.825039	1	6.28571	13.5385	k__Bacteria;p__Firmicutes;c__Clostridia;o__Clostridiales;f__Ruminococcaceae;g__;s__
New.ReferenceOTU125	2.16051	0.141598	0.825039	1	8.85714	27	k__Bacteria;p__Firmicutes;c__Erysipelotrichi;o__Erysipelotrichales;f__Erysipelotrichaceae;g__;s__
New.ReferenceOTU325	2.15784	0.141844	0.825039	1	36.7143	66.9231	k__Bacteria;p__Actinobacteria;c__Actinobacteria;o__Bifidobacteriales;f__Bifidobacteriaceae;g__Bifidobacterium;s__
302273	2.15725	0.141899	0.825039	1	10.5714	26.7692	k__Bacteria;p__Firmicutes;c__Clostridia;o__Clostridiales;f__Ruminococcaceae;g__;s__
808609	2.154	0.142199	0.825039	1	23.1429	87.4615	k__Bacteria;p__Firmicutes;c__Clostridia;o__Clostridiales;f__Ruminococcaceae;g__Ruminococcus;s__
4312642	2.15237	0.14235	0.825039	1	34.8571	73.1538	k__Bacteria;p__Firmicutes;c__Clostridia;o__Clostridiales;f__Ruminococcaceae;g__;s__
289917	2.15075	0.1425	0.825039	1	235.286	516.462	k__Bacteria;p__Firmicutes;c__Clostridia;o__Clostridiales;f__Ruminococcaceae;g__;s__
1142110	2.14914	0.14265	0.825039	1	108	225.462	k__Bacteria;p__Firmicutes;c__Clostridia;o__Clostridiales;f__Peptostreptococcaceae;g__;s__
701221	2.13141	0.144308	0.825039	1	1.28571	0.230769	k__Bacteria;p__Firmicutes;c__Clostridia;o__Clostridiales;f__Lachnospiraceae;g__Roseburia;s__
4303212	2.12864	0.144569	0.825039	1	3.57143	0.461538	k__Bacteria;p__Firmicutes;c__Clostridia;o__Clostridiales;f__Ruminococcaceae;g__;s__
4305923	2.12326	0.145077	0.825039	1	0.142857	0.615385	k__Bacteria;p__Tenericutes;c__Mollicutes;o__RF39;f__;g__;s__
584309	2.12102	0.14529	0.825039	1	0.142857	0.692308	k__Bacteria;p__Firmicutes;c__Clostridia;o__Clostridiales;f__[Mogibacteriaceae];g__Mogibacterium;s__
568828	2.12102	0.14529	0.825039	1	0.142857	0.846154	k__Bacteria;p__Firmicutes;c__Clostridia;o__Clostridiales;f__Lachnospiraceae;g__;s__
275984	2.12102	0.14529	0.825039	1	0.142857	0.769231	k__Bacteria;p__Firmicutes;c__Clostridia;o__Clostridiales;f__Lachnospiraceae;g__;s__
635524	2.12102	0.14529	0.825039	1	0.142857	1.30769	k__Bacteria;p__Proteobacteria;c__Gammaproteobacteria;o__Xanthomonadales;f__Xanthomonadaceae;g__;s__
341139	2.10683	0.146643	0.825039	1	0.571429	2	k__Bacteria;p__Firmicutes;c__Clostridia;o__Clostridiales;f__Lachnospiraceae;g__;s__
676509	2.08071	0.149171	0.825039	1	2.14286	24.0769	k__Bacteria;p__Actinobacteria;c__Actinobacteria;o__Actinomycetales;f__Micrococcaceae;g__Arthrobacter;s__
151714	2.07926	0.149313	0.825039	1	0.285714	3	k__Bacteria;p__Firmicutes;c__Clostridia;o__Clostridiales;f__[Mogibacteriaceae];g__Mogibacterium;s__
New.ReferenceOTU453	2.07892	0.149346	0.825039	1	1.71429	5.61538	k__Bacteria;p__Firmicutes;c__Clostridia;o__Clostridiales;f__;g__;s__
304779	2.07268	0.149957	0.825039	1	8.71429	4.30769	k__Bacteria;p__Firmicutes;c__Clostridia;o__Clostridiales;f__Clostridiaceae;g__;s__
334734	2.06972	0.150249	0.825039	1	0.428571	1	k__Bacteria;p__Firmicutes;c__Clostridia;o__Clostridiales;f__;g__;s__
104752	2.06703	0.150514	0.825039	1	0.285714	11.6923	k__Bacteria;p__Firmicutes;c__Clostridia;o__Clostridiales;f__;g__;s__
164216	2.06432	0.150782	0.825039	1	1.85714	4.15385	k__Bacteria;p__Firmicutes;c__Clostridia;o__Clostridiales;f__Lachnospiraceae;g__;s__
New.ReferenceOTU582	2.06373	0.150841	0.825039	1	1.71429	0.461538	k__Bacteria;p__Firmicutes;c__Clostridia;o__Clostridiales;f__Peptococcaceae;g__rc4-4;s__
296633	2.05774	0.151434	0.825039	1	6.85714	12.6154	k__Bacteria;p__Firmicutes;c__Clostridia;o__Clostridiales;f__Ruminococcaceae;g__;s__
1106362	2.05306	0.151901	0.825039	1	14.5714	40.1538	k__Bacteria;p__Firmicutes;c__Clostridia;o__Clostridiales;f__Clostridiaceae;g__Clostridium;s__
322360	2.0453	0.152677	0.825039	1	6.28571	12.6923	k__Bacteria;p__Firmicutes;c__Clostridia;o__Clostridiales;f__Ruminococcaceae;g__;s__
342510	2.0453	0.152677	0.825039	1	17.2857	19.0769	k__Bacteria;p__Firmicutes;c__Clostridia;o__Clostridiales;f__Ruminococcaceae;g__;s__
New.ReferenceOTU604	2.03963	0.153247	0.825039	1	38.7143	13.5385	k__Bacteria;p__Bacteroidetes;c__Bacteroidia;o__Bacteroidales;f__[Paraprevotellaceae];g__CF231;s__
299123	2.03914	0.153297	0.825039	1	12.5714	23.2308	k__Bacteria;p__Firmicutes;c__Clostridia;o__Clostridiales;f__Ruminococcaceae;g__;s__
4480841	2.03914	0.153297	0.825039	1	29	45.6154	k__Bacteria;p__Firmicutes;c__Clostridia;o__Clostridiales;f__Ruminococcaceae;g__;s__
294360	2.03914	0.153297	0.825039	1	51.5714	258.538	k__Bacteria;p__Firmicutes;c__Clostridia;o__Clostridiales;f__Ruminococcaceae;g__;s__
4385647	2.03914	0.153297	0.825039	1	20.5714	69.3077	k__Bacteria;p__Firmicutes;c__Clostridia;o__Clostridiales;f__Ruminococcaceae;g__;s__
336518	2.0376	0.153451	0.825039	1	17	59.6154	k__Bacteria;p__Bacteroidetes;c__Bacteroidia;o__Bacteroidales;f__[Paraprevotellaceae];g__[Prevotella];s__
310510	2.03607	0.153606	0.825039	1	286.143	483.538	k__Bacteria;p__Firmicutes;c__Clostridia;o__Clostridiales;f__Ruminococcaceae;g__;s__
New.ReferenceOTU330	2.01808	0.155435	0.825039	1	3.85714	1.23077	k__Bacteria;p__Bacteroidetes;c__Bacteroidia;o__Bacteroidales;f__[Paraprevotellaceae];g__CF231;s__
New.ReferenceOTU272	2.00968	0.156298	0.825039	1	136.286	12.1538	k__Bacteria;p__Bacteroidetes;c__Bacteroidia;o__Bacteroidales;f__;g__;s__
4478502	2.00275	0.157014	0.825039	1	0.571429	0.153846	k__Bacteria;p__Firmicutes;c__Clostridia;o__Clostridiales;f__;g__;s__
4317006	2.00275	0.157014	0.825039	1	4.28571	0.615385	k__Bacteria;p__Firmicutes;c__Clostridia;o__Clostridiales;f__Ruminococcaceae;g__;s__
525401	2.00275	0.157014	0.825039	1	1.14286	0.153846	k__Bacteria;p__Firmicutes;c__Clostridia;o__Clostridiales;f__Lachnospiraceae;g__;s__
685156	2.00275	0.157014	0.825039	1	0.571429	0.153846	k__Bacteria;p__Firmicutes;c__Bacilli;o__Lactobacillales;f__Lactobacillaceae;g__Lactobacillus;s__mucosae
296496	1.98117	0.159267	0.825039	1	3.71429	7.61538	k__Bacteria;p__Firmicutes;c__Clostridia;o__Clostridiales;f__Ruminococcaceae;g__;s__
302431	1.9686	0.160596	0.825039	1	7.85714	3.38462	k__Bacteria;p__Firmicutes;c__Clostridia;o__Clostridiales;f__Ruminococcaceae;g__;s__
New.ReferenceOTU269	1.9686	0.160596	0.825039	1	9.42857	2	k__Bacteria;p__Firmicutes;c__Clostridia;o__Clostridiales;f__Lachnospiraceae;g__;s__
298995	1.96293	0.161201	0.825039	1	11.1429	13.7692	k__Bacteria;p__Firmicutes;c__Clostridia;o__Clostridiales;f__Ruminococcaceae;g__;s__
84779	1.9607	0.161438	0.825039	1	0.714286	2.46154	k__Bacteria;p__Firmicutes;c__Clostridia;o__Clostridiales;f__Ruminococcaceae;g__Ruminococcus;s__
111098	1.95842	0.161683	0.825039	1	7.42857	26.8462	k__Bacteria;p__Firmicutes;c__Clostridia;o__Clostridiales;f__Ruminococcaceae;g__;s__
142942	1.95842	0.161683	0.825039	1	7.85714	29.2308	k__Bacteria;p__Firmicutes;c__Clostridia;o__Clostridiales;f__;g__;s__
309070	1.95692	0.161843	0.825039	1	3.85714	7.23077	k__Bacteria;p__Firmicutes;c__Clostridia;o__Clostridiales;f__Ruminococcaceae;g__;s__
340572	1.95538	0.162008	0.825039	1	1.71429	0.461538	k__Bacteria;p__Firmicutes;c__Clostridia;o__Clostridiales;f__Lachnospiraceae;g__Coprococcus;s__
314377	1.95277	0.162288	0.825039	1	1.57143	2.76923	k__Bacteria;p__Firmicutes;c__Clostridia;o__Clostridiales;f__Ruminococcaceae;g__;s__
308502	1.94728	0.162881	0.825039	1	0.428571	20.2308	k__Bacteria;p__Firmicutes;c__Clostridia;o__Clostridiales;f__Peptostreptococcaceae;g__;s__
515552	1.94501	0.163125	0.825039	1	12.8571	27.3846	k__Bacteria;p__Firmicutes;c__Clostridia;o__Clostridiales;f__Ruminococcaceae;g__;s__
261590	1.94501	0.163125	0.825039	1	13.8571	23.6923	k__Bacteria;p__Firmicutes;c__Clostridia;o__Clostridiales
New.ReferenceOTU528	1.94051	0.163614	0.825039	1	59.7143	17.3077	k__Bacteria;p__Firmicutes;c__Clostridia;o__Clostridiales;f__Ruminococcaceae;g__;s__
347043	1.93765	0.163924	0.825039	1	20.4286	22.6154	k__Bacteria;p__Firmicutes;c__Clostridia;o__Clostridiales;f__Ruminococcaceae
300225	1.93471	0.164244	0.825039	1	4.14286	7.69231	k__Bacteria;p__Firmicutes;c__Clostridia;o__Clostridiales;f__Clostridiaceae;g__Clostridium;s__
4474215	1.93325	0.164403	0.825039	1	14.5714	9.76923	k__Bacteria;p__Firmicutes;c__Clostridia;o__Clostridiales;f__Lachnospiraceae;g__Epulopiscium;s__
342083	1.93325	0.164403	0.825039	1	22.7143	27.1538	k__Bacteria;p__Firmicutes;c__Clostridia;o__Clostridiales;f__Ruminococcaceae;g__;s__
4442774	1.92888	0.164881	0.825039	1	23.2857	64.6154	k__Bacteria;p__Firmicutes;c__Clostridia;o__Clostridiales;f__Ruminococcaceae;g__;s__
518598	1.92742	0.16504	0.825039	1	17.8571	52.5385	k__Bacteria;p__Bacteroidetes;c__Bacteroidia;o__Bacteroidales;f__Rikenellaceae;g__;s__
4398588	1.92742	0.16504	0.825039	1	63.2857	75.4615	k__Bacteria;p__Firmicutes;c__Clostridia;o__Clostridiales;f__Ruminococcaceae;g__;s__
313453	1.92597	0.1652	0.825039	1	19.4286	42.6923	k__Bacteria;p__Firmicutes;c__Clostridia;o__Clostridiales;f__Ruminococcaceae;g__;s__
324882	1.92452	0.165359	0.825039	1	436.571	342.077	k__Bacteria;p__Firmicutes;c__Bacilli;o__Turicibacterales;f__Turicibacteraceae;g__Turicibacter;s__
4374114	1.92452	0.165359	0.825039	1	55.2857	107.154	k__Bacteria;p__Firmicutes;c__Clostridia;o__Clostridiales;f__Ruminococcaceae;g__;s__
312152	1.92308	0.165518	0.825039	1	96	188.154	k__Bacteria;p__Firmicutes;c__Clostridia;o__Clostridiales;f__Ruminococcaceae;g__;s__
4447373	1.92308	0.165518	0.825039	1	24.7143	76.8462	k__Bacteria;p__Firmicutes;c__Clostridia;o__Clostridiales;f__Ruminococcaceae;g__;s__
347801	1.9171	0.166177	0.825039	1	2.14286	6.61538	k__Bacteria;p__Firmicutes;c__Clostridia;o__Clostridiales;f__Lachnospiraceae;g__;s__
539107	1.90199	0.167856	0.825039	1	4	10.1538	k__Bacteria;p__Proteobacteria;c__Gammaproteobacteria;o__Enterobacteriales;f__Enterobacteriaceae
New.ReferenceOTU94	1.90199	0.167856	0.825039	1	3	6.15385	k__Bacteria;p__Firmicutes;c__Clostridia;o__Clostridiales;f__Ruminococcaceae;g__;s__
New.ReferenceOTU603	1.90112	0.167953	0.825039	1	5.85714	1.15385	k__Bacteria;p__Bacteroidetes;c__Bacteroidia;o__Bacteroidales;f__Bacteroidaceae;g__;s__
334216	1.90049	0.168023	0.825039	1	1.28571	2.92308	k__Bacteria;p__Firmicutes;c__Clostridia;o__Clostridiales;f__Ruminococcaceae;g__;s__
29205	1.88849	0.169373	0.825039	1	8.85714	2.30769	k__Bacteria;p__Firmicutes;c__Clostridia;o__Clostridiales;f__;g__;s__
17822	1.88068	0.170257	0.825039	1	8.85714	20.1538	k__Bacteria;p__Firmicutes;c__Clostridia;o__Clostridiales;f__;g__;s__
299556	1.87103	0.171357	0.825039	1	3.14286	2.30769	k__Bacteria;p__Firmicutes;c__Clostridia;o__Clostridiales;f__Ruminococcaceae
New.ReferenceOTU141	1.86421	0.17214	0.825039	1	0.285714	0.615385	k__Bacteria;p__Firmicutes;c__Clostridia;o__Clostridiales;f__Ruminococcaceae
264114	1.86067	0.172548	0.825039	1	0.714286	1.84615	k__Bacteria;p__Firmicutes;c__Clostridia;o__Clostridiales;f__Ruminococcaceae;g__;s__
295854	1.85714	0.172955	0.825039	1	0.285714	0	k__Bacteria;p__Firmicutes;c__Clostridia;o__Clostridiales;f__Lachnospiraceae;g__;s__
295856	1.85714	0.172955	0.825039	1	0.428571	0	k__Bacteria;p__Firmicutes;c__Clostridia;o__Clostridiales;f__Ruminococcaceae;g__;s__
530629	1.85714	0.172955	0.825039	1	0.285714	0	k__Bacteria;p__Firmicutes;c__Clostridia;o__Clostridiales;f__Lachnospiraceae;g__;s__
157012	1.85714	0.172955	0.825039	1	0.428571	0	k__Bacteria;p__Firmicutes;c__Clostridia;o__Clostridiales;f__;g__;s__
4380191	1.85714	0.172955	0.825039	1	0.285714	0	k__Bacteria;p__Firmicutes;c__Clostridia;o__Clostridiales;f__Lachnospiraceae;g__Roseburia
4343627	1.85714	0.172955	0.825039	1	0.285714	0	k__Bacteria;p__Bacteroidetes;c__Bacteroidia;o__Bacteroidales;f__Bacteroidaceae;g__Bacteroides;s__fragilis
4386507	1.85714	0.172955	0.825039	1	0.571429	0	k__Bacteria;p__Bacteroidetes;c__Bacteroidia;o__Bacteroidales;f__Bacteroidaceae;g__Bacteroides;s__fragilis
153084	1.85714	0.172955	0.825039	1	0.285714	0	k__Bacteria;p__Proteobacteria;c__Betaproteobacteria;o__Burkholderiales;f__Comamonadaceae
4307265	1.85714	0.172955	0.825039	1	0.285714	0	k__Bacteria;p__Firmicutes;c__Clostridia;o__Clostridiales;f__Lachnospiraceae;g__Coprococcus;s__
3855886	1.85714	0.172955	0.825039	1	0.714286	0	k__Bacteria;p__Firmicutes;c__Clostridia;o__Clostridiales;f__Lachnospiraceae;g__;s__
510286	1.85714	0.172955	0.825039	1	0.285714	0	k__Bacteria;p__Firmicutes;c__Clostridia;o__Clostridiales;f__Lachnospiraceae;g__;s__
168671	1.85714	0.172955	0.825039	1	0.285714	0	k__Bacteria;p__Proteobacteria;c__Alphaproteobacteria;o__;f__;g__;s__
837640	1.85714	0.172955	0.825039	1	5.42857	0	k__Bacteria;p__Firmicutes;c__Clostridia;o__Clostridiales;f__Peptostreptococcaceae
4300127	1.85714	0.172955	0.825039	1	0.428571	0	k__Bacteria;p__Firmicutes;c__Clostridia;o__Clostridiales;f__Veillonellaceae;g__Mitsuokella;s__multacida
4402042	1.85714	0.172955	0.825039	1	0.285714	0	k__Bacteria;p__Firmicutes;c__Clostridia;o__Clostridiales;f__;g__;s__
4329112	1.85714	0.172955	0.825039	1	0.285714	0	k__Bacteria;p__Bacteroidetes;c__Bacteroidia;o__Bacteroidales;f__Bacteroidaceae;g__Bacteroides;s__fragilis
111050	1.85714	0.172955	0.825039	1	0.285714	0	k__Bacteria;p__Actinobacteria;c__Thermoleophilia;o__Solirubrobacterales;f__Conexibacteraceae;g__;s__
806361	1.85714	0.172955	0.825039	1	0.428571	0	k__Bacteria;p__Bacteroidetes;c__Bacteroidia;o__Bacteroidales;f__[Paraprevotellaceae];g__CF231;s__
707087	1.85714	0.172955	0.825039	1	8.42857	0	k__Bacteria;p__Firmicutes;c__Clostridia;o__Clostridiales;f__Clostridiaceae;g__Clostridium;s__
367813	1.85714	0.172955	0.825039	1	0.285714	0	k__Bacteria;p__Firmicutes;c__Clostridia;o__Clostridiales;f__Lachnospiraceae;g__;s__
296649	1.85714	0.172955	0.825039	1	0.285714	0	k__Bacteria;p__Firmicutes;c__Clostridia;o__Clostridiales;f__Ruminococcaceae;g__;s__
325168	1.85714	0.172955	0.825039	1	0.285714	0	k__Bacteria;p__Firmicutes;c__Clostridia;o__Clostridiales;f__;g__;s__
289883	1.85714	0.172955	0.825039	1	0.285714	0	k__Bacteria;p__Firmicutes;c__Bacilli;o__Bacillales;f__Bacillaceae;g__Bacillus;s__
332718	1.85714	0.172955	0.825039	1	0.285714	0	k__Bacteria;p__Firmicutes;c__Bacilli;o__Lactobacillales;f__Streptococcaceae;g__Streptococcus;s__
4410538	1.85714	0.172955	0.825039	1	0.285714	0	k__Bacteria;p__Firmicutes;c__Clostridia;o__Clostridiales;f__Ruminococcaceae;g__;s__
3474081	1.85714	0.172955	0.825039	1	1.14286	0	k__Bacteria;p__Bacteroidetes;c__Bacteroidia;o__Bacteroidales;f__Bacteroidaceae;g__Bacteroides;s__fragilis
811402	1.85714	0.172955	0.825039	1	0.285714	0	k__Bacteria;p__Planctomycetes;c__Planctomycetia;o__Planctomycetales;f__Planctomycetaceae;g__Planctomyces;s__
325443	1.85714	0.172955	0.825039	1	0.285714	0	k__Bacteria;p__Firmicutes;c__Clostridia;o__Clostridiales;f__Ruminococcaceae
4433823	1.85714	0.172955	0.825039	1	1.57143	0	k__Bacteria;p__Bacteroidetes;c__Bacteroidia;o__Bacteroidales;f__Bacteroidaceae;g__Bacteroides;s__fragilis
4333154	1.85714	0.172955	0.825039	1	0.285714	0	k__Bacteria;p__Fusobacteria;c__Fusobacteriia;o__Fusobacteriales;f__Fusobacteriaceae;g__Fusobacterium;s__
351028	1.85714	0.172955	0.825039	1	0.285714	0	k__Bacteria;p__Firmicutes;c__Clostridia;o__Clostridiales;f__Ruminococcaceae;g__;s__
351020	1.85714	0.172955	0.825039	1	0.285714	0	k__Bacteria;p__Firmicutes;c__Clostridia;o__Clostridiales;f__Clostridiaceae;g__Clostridium
320961	1.85714	0.172955	0.825039	1	0.285714	0	k__Bacteria;p__Firmicutes;c__Clostridia;o__Clostridiales;f__Ruminococcaceae;g__;s__
4425256	1.85714	0.172955	0.825039	1	0.285714	0	k__Bacteria;p__Firmicutes;c__Clostridia;o__Clostridiales;f__Ruminococcaceae;g__Oscillospira;s__
1636835	1.85714	0.172955	0.825039	1	0.285714	0	k__Bacteria;p__Actinobacteria;c__Actinobacteria;o__Actinomycetales;f__Corynebacteriaceae;g__Corynebacterium;s__
319898	1.85714	0.172955	0.825039	1	0.285714	0	k__Bacteria;p__Firmicutes;c__Clostridia;o__Clostridiales;f__;g__;s__
15993	1.85714	0.172955	0.825039	1	0.285714	0	k__Bacteria;p__Firmicutes;c__Clostridia;o__Clostridiales;f__;g__;s__
589657	1.85714	0.172955	0.825039	1	1	0	k__Bacteria;p__Firmicutes;c__Clostridia;o__Clostridiales;f__Lachnospiraceae
186804	1.85714	0.172955	0.825039	1	0.428571	0	k__Bacteria;p__Firmicutes;c__Clostridia;o__Clostridiales;f__Lachnospiraceae;g__Roseburia;s__
528157	1.85714	0.172955	0.825039	1	0.428571	0	k__Bacteria;p__Firmicutes;c__Clostridia;o__Clostridiales;f__Lachnospiraceae;g__Coprococcus;s__
New.ReferenceOTU177	1.85714	0.172955	0.825039	1	0.285714	0	k__Bacteria;p__Bacteroidetes;c__Bacteroidia;o__Bacteroidales;f__[Barnesiellaceae];g__;s__
New.ReferenceOTU399	1.85714	0.172955	0.825039	1	0.285714	0	k__Bacteria;p__Firmicutes;c__Clostridia;o__Clostridiales;f__Ruminococcaceae;g__Ruminococcus;s__
New.ReferenceOTU151	1.84407	0.174475	0.825039	1	0.857143	2.61538	k__Bacteria;p__Firmicutes;c__Clostridia;o__Clostridiales;f__Lachnospiraceae
4327233	1.8425	0.174658	0.825039	1	0.285714	1.23077	k__Bacteria;p__Actinobacteria;c__Actinobacteria;o__Actinomycetales;f__Microbacteriaceae;g__Curtobacterium;s__
300041	1.83685	0.17532	0.825039	1	16.2857	12.9231	k__Bacteria;p__Firmicutes;c__Clostridia;o__Clostridiales;f__Ruminococcaceae;g__;s__
325883	1.83546	0.175484	0.825039	1	6.42857	13.6923	k__Bacteria;p__Firmicutes;c__Clostridia;o__Clostridiales;f__Ruminococcaceae;g__;s__
New.ReferenceOTU451	1.83521	0.175513	0.825039	1	39.7143	108.308	k__Bacteria;p__Bacteroidetes;c__Bacteroidia;o__Bacteroidales;f__;g__;s__
4452400	1.83514	0.175522	0.825039	1	1.85714	5.15385	k__Bacteria;p__Firmicutes;c__Clostridia;o__Clostridiales;f__Lachnospiraceae;g__;s__
New.ReferenceOTU392	1.83267	0.175813	0.825039	1	51	52.6923	k__Bacteria;p__Bacteroidetes;c__Bacteroidia;o__Bacteroidales;f__;g__;s__
512546	1.82989	0.17614	0.825039	1	11.8571	37.0769	k__Bacteria;p__Firmicutes;c__Clostridia;o__Clostridiales;f__Lachnospiraceae;g__;s__
346769	1.82923	0.176218	0.825039	1	2.14286	35.2308	k__Bacteria;p__Tenericutes;c__Mollicutes;o__RF39;f__;g__;s__
4449891	1.8285	0.176304	0.825039	1	3.42857	12.9231	k__Bacteria;p__Proteobacteria;c__Alphaproteobacteria;o__Rickettsiales;f__;g__;s__
4435309	1.8285	0.176304	0.825039	1	5.71429	15.1538	k__Bacteria;p__Tenericutes;c__Mollicutes;o__RF39;f__;g__;s__
4090250	1.82574	0.176632	0.825039	1	10.8571	25.1538	k__Bacteria;p__Firmicutes;c__Clostridia;o__Clostridiales;f__Ruminococcaceae;g__;s__
137981	1.8253	0.176684	0.825039	1	0.285714	4.23077	k__Bacteria;p__Actinobacteria;c__Actinobacteria;o__Actinomycetales;f__Micrococcaceae;g__;s__
531589	1.82298	0.176959	0.825039	1	7.14286	25.9231	k__Bacteria;p__Tenericutes;c__Mollicutes;o__RF39;f__;g__;s__
305099	1.8216	0.177122	0.825039	1	18.7143	83.4615	k__Bacteria;p__Bacteroidetes;c__Bacteroidia;o__Bacteroidales;f__RF16;g__;s__
344422	1.81962	0.177358	0.825039	1	0.571429	3	k__Bacteria;p__Firmicutes;c__Clostridia;o__Clostridiales;f__Lachnospiraceae;g__;s__
318446	1.81886	0.177449	0.825039	1	24.7143	158.385	k__Bacteria;p__Firmicutes;c__Clostridia;o__Clostridiales;f__Lachnospiraceae;g__Dorea;s__
4314260	1.81612	0.177776	0.825039	1	19.2857	41.4615	k__Bacteria;p__Firmicutes;c__Clostridia;o__Clostridiales;f__;g__;s__
4342690	1.81612	0.177776	0.825039	1	67	137.308	k__Bacteria;p__Firmicutes;c__Clostridia;o__Clostridiales;f__Ruminococcaceae;g__;s__
4416988	1.80599	0.178991	0.825039	1	1.28571	5.46154	k__Bacteria;p__Firmicutes;c__Bacilli;o__Bacillales;f__Listeriaceae
529180	1.80543	0.179057	0.825039	1	0	0.230769	k__Bacteria;p__Firmicutes;c__Clostridia;o__Clostridiales;f__Lachnospiraceae;g__Coprococcus;s__
269833	1.80543	0.179057	0.825039	1	0	0.230769	k__Bacteria;p__Firmicutes;c__Clostridia;o__Clostridiales;f__Ruminococcaceae;g__Ruminococcus;s__flavefaciens
291301	1.80543	0.179057	0.825039	1	0	0.230769	k__Bacteria;p__Bacteroidetes;c__Bacteroidia;o__Bacteroidales;f__Prevotellaceae;g__Prevotella;s__
526278	1.80543	0.179057	0.825039	1	0	0.230769	k__Bacteria;p__Firmicutes;c__Clostridia;o__Clostridiales;f__;g__;s__
208042	1.80543	0.179057	0.825039	1	0	0.230769	k__Bacteria;p__Firmicutes;c__Clostridia;o__Clostridiales;f__;g__;s__
192773	1.80543	0.179057	0.825039	1	0	0.230769	k__Bacteria;p__Firmicutes;c__Clostridia;o__Clostridiales;f__Lachnospiraceae
3875675	1.80543	0.179057	0.825039	1	0	0.230769	k__Bacteria;p__Proteobacteria;c__Betaproteobacteria;o__Burkholderiales;f__Oxalobacteraceae;g__;s__
562408	1.80543	0.179057	0.825039	1	0	0.230769	k__Bacteria;p__Firmicutes;c__Clostridia;o__Clostridiales;f__Ruminococcaceae;g__Ruminococcus;s__
287471	1.80543	0.179057	0.825039	1	0	0.230769	k__Bacteria;p__Firmicutes;c__Clostridia;o__Clostridiales;f__[Mogibacteriaceae];g__Mogibacterium;s__
204369	1.80543	0.179057	0.825039	1	0	0.230769	k__Bacteria;p__Firmicutes;c__Clostridia;o__Clostridiales;f__Christensenellaceae;g__;s__
292801	1.80543	0.179057	0.825039	1	0	0.230769	k__Bacteria;p__Firmicutes;c__Clostridia;o__Clostridiales;f__Ruminococcaceae;g__;s__
301655	1.80543	0.179057	0.825039	1	0	0.230769	k__Bacteria;p__Firmicutes;c__Clostridia;o__Clostridiales;f__;g__;s__
210165	1.80543	0.179057	0.825039	1	0	0.230769	k__Bacteria;p__Firmicutes;c__Clostridia;o__Clostridiales;f__Ruminococcaceae;g__;s__
4328189	1.80543	0.179057	0.825039	1	0	0.230769	k__Bacteria;p__Proteobacteria;c__Gammaproteobacteria;o__Enterobacteriales;f__Enterobacteriaceae
317892	1.80543	0.179057	0.825039	1	0	0.230769	k__Bacteria;p__Firmicutes;c__Clostridia;o__Clostridiales;f__Lachnospiraceae
3504555	1.80543	0.179057	0.825039	1	0	0.230769	k__Bacteria;p__Proteobacteria;c__Gammaproteobacteria;o__Alteromonadales;f__Alteromonadaceae;g__Marinobacter;s__
222733	1.80543	0.179057	0.825039	1	0	0.230769	k__Bacteria;p__Firmicutes;c__Clostridia;o__Clostridiales;f__;g__;s__
149744	1.80543	0.179057	0.825039	1	0	0.230769	k__Bacteria;p__Firmicutes;c__Erysipelotrichi;o__Erysipelotrichales;f__Erysipelotrichaceae;g__p-75-a5;s__
511624	1.80543	0.179057	0.825039	1	0	0.230769	k__Bacteria;p__Firmicutes;c__Clostridia;o__Clostridiales;f__;g__;s__
561290	1.80543	0.179057	0.825039	1	0	0.230769	k__Bacteria;p__Bacteroidetes;c__Bacteroidia;o__Bacteroidales;f__;g__;s__
4449608	1.80543	0.179057	0.825039	1	0	0.230769	k__Bacteria;p__Proteobacteria;c__Alphaproteobacteria;o__Sphingomonadales;f__Sphingomonadaceae;g__Sphingomonas;s__
207718	1.80543	0.179057	0.825039	1	0	0.230769	k__Bacteria;p__Firmicutes;c__Clostridia;o__Clostridiales;f__;g__;s__
103166	1.80543	0.179057	0.825039	1	0	0.230769	k__Bacteria;p__Proteobacteria;c__Gammaproteobacteria;o__Enterobacteriales;f__Enterobacteriaceae;g__Klebsiella;s__
91962	1.80543	0.179057	0.825039	1	0	0.230769	k__Bacteria;p__Proteobacteria;c__Gammaproteobacteria;o__Enterobacteriales;f__Enterobacteriaceae;g__;s__
316781	1.80543	0.179057	0.825039	1	0	0.230769	k__Bacteria;p__Firmicutes;c__Clostridia;o__Clostridiales;f__;g__;s__
182647	1.80543	0.179057	0.825039	1	0	0.230769	k__Bacteria;p__Firmicutes;c__Clostridia;o__Clostridiales;f__;g__;s__
556936	1.80511	0.179096	0.825039	1	1.14286	1.76923	k__Bacteria;p__Cyanobacteria;c__4C0d-2;o__YS2;f__;g__;s__
175087	1.79487	0.180334	0.825039	1	0	0.307692	k__Bacteria;p__Firmicutes;c__Clostridia;o__Clostridiales;f__Lachnospiraceae;g__;s__
290030	1.79487	0.180334	0.825039	1	0	0.307692	k__Bacteria;p__Firmicutes;c__Clostridia;o__Clostridiales;f__Lachnospiraceae;g__;s__
806991	1.79487	0.180334	0.825039	1	0	0.384615	k__Bacteria;p__Proteobacteria;c__Gammaproteobacteria;o__Aeromonadales;f__Succinivibrionaceae;g__;s__
463204	1.79487	0.180334	0.825039	1	0	0.307692	k__Bacteria;p__Proteobacteria;c__Gammaproteobacteria;o__Enterobacteriales;f__Enterobacteriaceae;g__Erwinia;s__dispersa
574762	1.79487	0.180334	0.825039	1	0	0.307692	k__Bacteria;p__Firmicutes;c__Clostridia;o__Clostridiales;f__[Mogibacteriaceae];g__;s__
153989	1.79487	0.180334	0.825039	1	0	0.384615	k__Bacteria;p__Firmicutes;c__Clostridia;o__Clostridiales;f__;g__;s__
178224	1.79487	0.180334	0.825039	1	0	1	k__Bacteria;p__Firmicutes;c__Clostridia;o__Clostridiales;f__Veillonellaceae;g__;s__
179905	1.79487	0.180334	0.825039	1	0	0.307692	k__Bacteria;p__Firmicutes;c__Clostridia;o__Clostridiales;f__Lachnospiraceae;g__;s__
223684	1.79487	0.180334	0.825039	1	0	0.307692	k__Bacteria;p__Proteobacteria;c__Alphaproteobacteria;o__Rhizobiales;f__Phyllobacteriaceae;g__;s__
4444760	1.79487	0.180334	0.825039	1	0	0.307692	k__Bacteria;p__Actinobacteria;c__Actinobacteria;o__Actinomycetales;f__Micrococcaceae;g__Arthrobacter;s__
4388068	1.79487	0.180334	0.825039	1	0	0.461538	k__Bacteria;p__Tenericutes;c__Mollicutes;o__RF39;f__;g__;s__
810399	1.79487	0.180334	0.825039	1	0	0.384615	k__Bacteria;p__Firmicutes;c__Bacilli;o__Lactobacillales;f__;g__;s__
192302	1.79487	0.180334	0.825039	1	0	0.384615	k__Bacteria;p__Firmicutes;c__Clostridia;o__Clostridiales;f__Lachnospiraceae;g__Blautia;s__
620189	1.79487	0.180334	0.825039	1	0	0.384615	k__Bacteria;p__Proteobacteria;c__Alphaproteobacteria;o__Sphingomonadales;f__Sphingomonadaceae;g__Novosphingobium;s__
695909	1.79487	0.180334	0.825039	1	0	0.461538	k__Bacteria;p__Firmicutes;c__Clostridia;o__Clostridiales;f__Clostridiaceae;g__;s__
259866	1.79487	0.180334	0.825039	1	0	0.307692	k__Bacteria;p__Firmicutes;c__Clostridia;o__Clostridiales;f__Lachnospiraceae;g__Dorea;s__
1047075	1.79487	0.180334	0.825039	1	0	0.307692	k__Bacteria;p__Actinobacteria;c__Actinobacteria;o__Actinomycetales;f__Nocardioidaceae;g__;s__
4478861	1.79487	0.180334	0.825039	1	0	0.307692	k__Bacteria;p__Proteobacteria;c__Gammaproteobacteria;o__Pseudomonadales;f__Pseudomonadaceae;g__Pseudomonas;s__
310409	1.79487	0.180334	0.825039	1	0	0.307692	k__Bacteria;p__Firmicutes;c__Clostridia;o__Clostridiales;f__Lachnospiraceae;g__;s__
529873	1.79487	0.180334	0.825039	1	0	0.307692	k__Bacteria;p__Firmicutes;c__Clostridia;o__Clostridiales;f__Lachnospiraceae;g__Roseburia;s__
73371	1.79487	0.180334	0.825039	1	0	0.692308	k__Bacteria;p__Firmicutes;c__Clostridia;o__Clostridiales;f__Lachnospiraceae;g__;s__
4416113	1.79487	0.180334	0.825039	1	0	0.384615	k__Bacteria;p__Proteobacteria;c__Gammaproteobacteria;o__Enterobacteriales;f__Enterobacteriaceae;g__;s__
392887	1.79487	0.180334	0.825039	1	0	0.307692	k__Bacteria;p__Firmicutes;c__Clostridia;o__Clostridiales;f__Lachnospiraceae;g__;s__
351287	1.79487	0.180334	0.825039	1	0	0.307692	k__Bacteria;p__Firmicutes;c__Clostridia;o__Clostridiales;f__;g__;s__
526468	1.79487	0.180334	0.825039	1	0	0.384615	k__Bacteria;p__Firmicutes;c__Clostridia;o__Clostridiales;f__Lachnospiraceae;g__;s__
637954	1.79487	0.180334	0.825039	1	0	1.23077	k__Bacteria;p__Actinobacteria;c__Actinobacteria;o__Actinomycetales;f__Micrococcaceae;g__Arthrobacter;s__
695200	1.79487	0.180334	0.825039	1	0	0.384615	k__Bacteria;p__Firmicutes;c__Clostridia;o__Clostridiales;f__Lachnospiraceae;g__Butyrivibrio;s__
342303	1.79487	0.180334	0.825039	1	0	0.307692	k__Bacteria;p__Firmicutes;c__Clostridia;o__Clostridiales;f__Lachnospiraceae;g__Blautia;s__
4456889	1.79487	0.180334	0.825039	1	0	0.769231	k__Bacteria;p__Proteobacteria;c__Gammaproteobacteria;o__Pseudomonadales;f__Pseudomonadaceae;g__Pseudomonas;s__
4473756	1.79487	0.180334	0.825039	1	0	0.307692	k__Bacteria;p__Actinobacteria;c__Actinobacteria;o__Actinomycetales;f__Cellulomonadaceae;g__Cellulomonas;s__
4467134	1.79487	0.180334	0.825039	1	0	0.384615	k__Bacteria;p__Verrucomicrobia;c__Verruco-5;o__WCHB1-41;f__RFP12;g__;s__
335301	1.79487	0.180334	0.825039	1	0	0.615385	k__Bacteria;p__Firmicutes;c__Clostridia;o__Clostridiales;f__Lachnospiraceae;g__;s__
746661	1.79487	0.180334	0.825039	1	0.857143	0.153846	k__Bacteria;p__Cyanobacteria;c__4C0d-2;o__YS2;f__;g__;s__
4354477	1.79487	0.180334	0.825039	1	0	2.23077	k__Bacteria;p__Proteobacteria;c__Gammaproteobacteria;o__Enterobacteriales;f__Enterobacteriaceae;g__;s__
1860111	1.79487	0.180334	0.825039	1	0	0.307692	k__Bacteria;p__Firmicutes;c__Clostridia;o__Clostridiales;f__Lachnospiraceae;g__Roseburia;s__
109593	1.79487	0.180334	0.825039	1	0	0.615385	k__Bacteria;p__Firmicutes;c__Clostridia;o__Clostridiales;f__Lachnospiraceae;g__;s__
311087	1.79487	0.180334	0.825039	1	0	0.384615	k__Bacteria;p__Firmicutes;c__Clostridia;o__Clostridiales;f__Ruminococcaceae;g__;s__
561916	1.79487	0.180334	0.825039	1	0	0.538462	k__Bacteria;p__Firmicutes;c__Clostridia;o__Clostridiales;f__;g__;s__
12290	1.79487	0.180334	0.825039	1	0	0.615385	k__Bacteria;p__Actinobacteria;c__Actinobacteria;o__Actinomycetales;f__Microbacteriaceae
325793	1.79487	0.180334	0.825039	1	0	0.384615	k__Bacteria;p__Firmicutes;c__Clostridia;o__Clostridiales;f__[Mogibacteriaceae];g__;s__
152381	1.79487	0.180334	0.825039	1	0	0.384615	k__Bacteria;p__Firmicutes;c__Clostridia;o__Clostridiales;f__;g__;s__
49406	1.79487	0.180334	0.825039	1	0	0.384615	k__Bacteria;p__Firmicutes;c__Clostridia;o__Clostridiales;f__;g__;s__
1010113	1.79487	0.180334	0.825039	1	0	0.307692	k__Bacteria;p__Proteobacteria;c__Gammaproteobacteria;o__Enterobacteriales;f__Enterobacteriaceae;g__;s__
549499	1.79487	0.180334	0.825039	1	0	0.307692	k__Bacteria;p__Firmicutes;c__Clostridia;o__Clostridiales;f__Ruminococcaceae;g__;s__
131100	1.79487	0.180334	0.825039	1	0	0.769231	k__Bacteria;p__Firmicutes;c__Clostridia;o__Clostridiales;f__Lachnospiraceae;g__;s__
879040	1.79487	0.180334	0.825039	1	0	0.307692	k__Bacteria;p__Proteobacteria;c__Alphaproteobacteria;o__Sphingomonadales;f__Sphingomonadaceae;g__Kaistobacter;s__
833022	1.79487	0.180334	0.825039	1	0	3	k__Bacteria;p__Firmicutes;c__Bacilli;o__Bacillales;f__Paenibacillaceae;g__Paenibacillus;s__
579658	1.79487	0.180334	0.825039	1	0	0.307692	k__Bacteria;p__Firmicutes;c__Clostridia;o__Clostridiales;f__Lachnospiraceae;g__Moryella;s__
New.ReferenceOTU571	1.79487	0.180334	0.825039	1	0	0.615385	k__Bacteria;p__Firmicutes;c__Clostridia;o__Clostridiales;f__Lachnospiraceae;g__Blautia;s__
New.ReferenceOTU426	1.79487	0.180334	0.825039	1	0	0.307692	k__Bacteria;p__Bacteroidetes;c__Bacteroidia;o__Bacteroidales;f__Bacteroidaceae;g__5-7N15;s__
New.ReferenceOTU445	1.79487	0.180334	0.825039	1	0	0.384615	k__Bacteria;p__Firmicutes;c__Clostridia;o__Clostridiales;f__Ruminococcaceae;g__Ruminococcus;s__
New.ReferenceOTU292	1.79487	0.180334	0.825039	1	0	0.307692	k__Bacteria;p__Firmicutes;c__Clostridia;o__Clostridiales;f__Ruminococcaceae;g__;s__
New.ReferenceOTU477	1.79487	0.180334	0.825039	1	0	0.538462	k__Bacteria;p__Proteobacteria;c__Gammaproteobacteria;o__Aeromonadales;f__Succinivibrionaceae;g__Ruminobacter;s__
4454531	1.79138	0.180758	0.825039	1	0	4.30769	k__Bacteria;p__Proteobacteria;c__Gammaproteobacteria;o__Enterobacteriales;f__Enterobacteriaceae;g__;s__
274010	1.79138	0.180758	0.825039	1	0	2.69231	k__Bacteria;p__Chloroflexi;c__Anaerolineae;o__Anaerolineales;f__Anaerolinaceae;g__SHD-231;s__
304482	1.79138	0.180758	0.825039	1	0	0.769231	k__Bacteria;p__Bacteroidetes;c__Bacteroidia;o__Bacteroidales;f__[Paraprevotellaceae];g__CF231;s__
164693	1.79138	0.180758	0.825039	1	0	0.461538	k__Bacteria;p__Firmicutes;c__Clostridia;o__Clostridiales;f__Lachnospiraceae;g__;s__
300596	1.79138	0.180758	0.825039	1	0	0.846154	k__Bacteria;p__Firmicutes;c__Clostridia;o__Clostridiales;f__Lachnospiraceae;g__Coprococcus;s__
2458172	1.79138	0.180758	0.825039	1	0	1.07692	k__Bacteria;p__Proteobacteria;c__Alphaproteobacteria;o__Rhizobiales;f__Brucellaceae;g__Ochrobactrum;s__
2273298	1.79138	0.180758	0.825039	1	0	111.462	k__Bacteria;p__Firmicutes;c__Clostridia;o__Clostridiales;f__Clostridiaceae;g__;s__
2693224	1.79138	0.180758	0.825039	1	0	0.615385	k__Bacteria;p__Proteobacteria;c__Alphaproteobacteria;o__Sphingomonadales;f__Sphingomonadaceae;g__;s__
4432516	1.79138	0.180758	0.825039	1	0	0.692308	k__Bacteria;p__Firmicutes;c__Clostridia;o__Clostridiales;f__Clostridiaceae;g__Clostridium
289923	1.79138	0.180758	0.825039	1	0	4.23077	k__Bacteria;p__Actinobacteria;c__Actinobacteria;o__Actinomycetales;f__Micrococcaceae;g__Arthrobacter;s__
982912	1.79138	0.180758	0.825039	1	0	1	k__Bacteria;p__Proteobacteria;c__Alphaproteobacteria;o__Rhizobiales;f__Aurantimonadaceae;g__;s__
181291	1.79138	0.180758	0.825039	1	0	1.84615	k__Bacteria;p__Firmicutes;c__Clostridia;o__Clostridiales;f__Lachnospiraceae;g__;s__
297677	1.79138	0.180758	0.825039	1	0	0.461538	k__Bacteria;p__Firmicutes;c__Clostridia;o__Clostridiales;f__;g__;s__
142444	1.79138	0.180758	0.825039	1	0	0.461538	k__Bacteria;p__Actinobacteria;c__Coriobacteriia;o__Coriobacteriales;f__Coriobacteriaceae;g__;s__
2084364	1.79138	0.180758	0.825039	1	0	1.53846	k__Bacteria;p__Proteobacteria;c__Gammaproteobacteria;o__Enterobacteriales;f__Enterobacteriaceae;g__;s__
847896	1.79138	0.180758	0.825039	1	0	0.461538	k__Bacteria;p__Firmicutes;c__Clostridia;o__Clostridiales;f__Lachnospiraceae;g__Butyrivibrio;s__
316412	1.79138	0.180758	0.825039	1	0	0.538462	k__Bacteria;p__Bacteroidetes;c__Bacteroidia;o__Bacteroidales;f__;g__;s__
279534	1.79138	0.180758	0.825039	1	0	3.15385	k__Bacteria;p__Firmicutes;c__Clostridia;o__Clostridiales;f__Ruminococcaceae;g__;s__
299176	1.79138	0.180758	0.825039	1	0	6	k__Bacteria;p__Actinobacteria;c__Actinobacteria;o__Actinomycetales;f__Micrococcaceae;g__Arthrobacter;s__
105974	1.79138	0.180758	0.825039	1	0	0.461538	k__Bacteria;p__Firmicutes;c__Clostridia;o__Clostridiales;f__Lachnospiraceae;g__Butyrivibrio;s__
646499	1.79138	0.180758	0.825039	1	0	0.538462	k__Bacteria;p__Firmicutes;c__Clostridia;o__Clostridiales;f__;g__;s__
314029	1.79138	0.180758	0.825039	1	0	0.461538	k__Bacteria;p__Firmicutes;c__Clostridia;o__Clostridiales;f__;g__;s__
4350881	1.79138	0.180758	0.825039	1	0	0.538462	k__Bacteria;p__Actinobacteria;c__Actinobacteria;o__Actinomycetales;f__Cellulomonadaceae;g__Oerskovia
352215	1.79138	0.180758	0.825039	1	0	1.38462	k__Bacteria;p__Firmicutes;c__Clostridia;o__Clostridiales;f__;g__;s__
804119	1.79138	0.180758	0.825039	1	0	5.92308	k__Bacteria;p__Firmicutes;c__Clostridia;o__Clostridiales;f__Clostridiaceae;g__Clostridium;s__
295251	1.79138	0.180758	0.825039	1	0	14.6923	k__Bacteria;p__Firmicutes;c__Clostridia;o__Clostridiales;f__Lachnospiraceae;g__Coprococcus;s__
299047	1.79138	0.180758	0.825039	1	0	0.538462	k__Bacteria;p__Firmicutes;c__Clostridia;o__Clostridiales;f__Dehalobacteriaceae;g__;s__
262724	1.79138	0.180758	0.825039	1	0	1.84615	k__Bacteria;p__Firmicutes;c__Clostridia;o__Clostridiales;f__Lachnospiraceae;g__;s__
275010	1.79138	0.180758	0.825039	1	0	0.538462	k__Bacteria;p__Firmicutes;c__Clostridia;o__Clostridiales;f__Ruminococcaceae;g__Ruminococcus;s__
4402368	1.79138	0.180758	0.825039	1	0.714286	0.0769231	k__Bacteria;p__Firmicutes;c__Clostridia;o__Clostridiales;f__Lachnospiraceae;g__;s__
New.ReferenceOTU134	1.79138	0.180758	0.825039	1	0	6.92308	k__Bacteria;p__Firmicutes;c__Clostridia;o__Clostridiales;f__Clostridiaceae;g__Clostridium;s__
New.ReferenceOTU257	1.79138	0.180758	0.825039	1	0	1	k__Bacteria;p__Bacteroidetes;c__Bacteroidia;o__Bacteroidales;f__RF16;g__;s__
New.ReferenceOTU446	1.79138	0.180758	0.825039	1	0	68.2308	k__Bacteria;p__Firmicutes;c__Clostridia;o__Clostridiales;f__Clostridiaceae;g__Clostridium;s__
New.ReferenceOTU557	1.79138	0.180758	0.825039	1	0	52.9231	k__Bacteria;p__Firmicutes;c__Clostridia;o__Clostridiales;f__;g__;s__
New.ReferenceOTU627	1.79138	0.180758	0.825039	1	0	0.923077	k__Bacteria;p__Actinobacteria;c__Actinobacteria;o__Actinomycetales;f__Sanguibacteraceae;g__Sanguibacter;s__
New.ReferenceOTU158	1.79138	0.180758	0.825039	1	0	0.692308	k__Bacteria;p__Firmicutes;c__Clostridia;o__Clostridiales;f__;g__;s__
197760	1.7802	0.182125	0.825039	1	2.42857	3.61538	k__Bacteria;p__Firmicutes;c__Clostridia;o__Clostridiales;f__Lachnospiraceae;g__Roseburia;s__
176306	1.77577	0.18267	0.825039	1	1	3.15385	k__Bacteria;p__Firmicutes;c__Clostridia;o__Clostridiales;f__Lachnospiraceae;g__;s__
352691	1.77565	0.182684	0.825039	1	0.428571	2.46154	k__Bacteria;p__Tenericutes;c__Mollicutes;o__RF39;f__;g__;s__
4428544	1.77429	0.182852	0.825039	1	0.857143	5.53846	k__Bacteria;p__Firmicutes;c__Clostridia;o__Clostridiales;f__Lachnospiraceae;g__;s__
290144	1.75964	0.18467	0.825039	1	0.142857	1.38462	k__Bacteria;p__TM7;c__TM7-3;o__CW040;f__F16;g__;s__
515279	1.7585	0.184812	0.825039	1	11.8571	31.8462	k__Bacteria;p__Firmicutes;c__Clostridia;o__Clostridiales;f__Lachnospiraceae;g__;s__
New.ReferenceOTU628	1.74152	0.186946	0.825039	1	0.142857	21.7692	k__Bacteria;p__Proteobacteria;c__Gammaproteobacteria;o__Aeromonadales;f__Succinivibrionaceae;g__Ruminobacter;s__
552651	1.74023	0.18711	0.825039	1	3	6.38462	k__Bacteria;p__Firmicutes;c__Clostridia;o__Clostridiales;f__;g__;s__
576813	1.73993	0.187148	0.825039	1	0.428571	0.153846	k__Bacteria;p__Firmicutes;c__Clostridia;o__Clostridiales;f__Dehalobacteriaceae;g__Dehalobacterium;s__
2565100	1.73993	0.187148	0.825039	1	0.428571	0.153846	k__Bacteria;p__Firmicutes;c__Clostridia;o__Clostridiales;f__Lachnospiraceae;g__;s__
New.ReferenceOTU129	1.73993	0.187148	0.825039	1	0.428571	0.153846	Unassigned
531299	1.73953	0.187199	0.825039	1	0.142857	7.07692	k__Bacteria;p__Proteobacteria;c__Gammaproteobacteria;o__Aeromonadales;f__Succinivibrionaceae;g__Ruminobacter;s__
227819	1.73872	0.187301	0.825039	1	0.714286	2.23077	k__Bacteria;p__Actinobacteria;c__Coriobacteriia;o__Coriobacteriales;f__Coriobacteriaceae;g__;s__
544035	1.72973	0.188446	0.825039	1	1.85714	4	k__Bacteria;p__Bacteroidetes;c__Bacteroidia;o__Bacteroidales;f__;g__;s__
823657	1.72839	0.188616	0.825039	1	1.42857	3.30769	k__Bacteria;p__Firmicutes;c__Clostridia;o__Clostridiales;f__[Mogibacteriaceae];g__Mogibacterium;s__
4341683	1.72645	0.188865	0.825039	1	8.57143	13.7692	k__Bacteria;p__Firmicutes;c__Clostridia;o__Clostridiales;f__Lachnospiraceae;g__Dorea;s__
290222	1.72253	0.189368	0.825039	1	13	26.2308	k__Bacteria;p__Firmicutes;c__Clostridia;o__Clostridiales;f__Ruminococcaceae;g__;s__
269532	1.71732	0.190038	0.825039	1	19.1429	32.3846	k__Bacteria;p__Firmicutes;c__Clostridia;o__Clostridiales;f__Ruminococcaceae;g__;s__
2688035	1.71646	0.19015	0.825039	1	0.857143	0.692308	k__Bacteria;p__Firmicutes;c__Clostridia;o__Clostridiales;f__Lachnospiraceae;g__;s__
New.ReferenceOTU372	1.71478	0.190366	0.825039	1	4	1.38462	k__Bacteria;p__Firmicutes;c__Bacilli;o__Turicibacterales;f__Turicibacteraceae;g__Turicibacter;s__
102471	1.71348	0.190535	0.825039	1	2	0.692308	k__Bacteria;p__Firmicutes;c__Clostridia;o__Clostridiales;f__;g__;s__
293779	1.71215	0.190707	0.825039	1	126.857	386.692	k__Bacteria;p__Bacteroidetes;c__Bacteroidia;o__Bacteroidales;f__;g__;s__
4385967	1.71215	0.190707	0.825039	1	22.4286	71	k__Bacteria;p__Firmicutes;c__Clostridia;o__Clostridiales;f__Ruminococcaceae;g__;s__
4385646	1.71215	0.190707	0.825039	1	20	52.4615	k__Bacteria;p__Bacteroidetes;c__Bacteroidia;o__Bacteroidales;f__Porphyromonadaceae;g__Paludibacter;s__
287413	1.71086	0.190874	0.825039	1	21	37.3846	k__Bacteria;p__Firmicutes;c__Clostridia;o__Clostridiales;f__Ruminococcaceae;g__;s__
4424111	1.71086	0.190874	0.825039	1	45.5714	128.462	k__Bacteria;p__Firmicutes;c__Clostridia;o__Clostridiales;f__Lachnospiraceae;g__Dorea;s__
681370	1.70958	0.19104	0.825039	1	4811.86	1887.46	k__Bacteria;p__Actinobacteria;c__Actinobacteria;o__Bifidobacteriales;f__Bifidobacteriaceae;g__Bifidobacterium;s__
291054	1.70958	0.19104	0.825039	1	78.8571	310.462	k__Bacteria;p__Firmicutes;c__Clostridia;o__Clostridiales;f__Ruminococcaceae;g__;s__
327292	1.70958	0.19104	0.825039	1	87.8571	164.154	k__Bacteria;p__Firmicutes;c__Clostridia;o__Clostridiales
342089	1.70958	0.19104	0.825039	1	94.7143	417	k__Bacteria;p__Bacteroidetes;c__Bacteroidia;o__Bacteroidales;f__;g__;s__
4306002	1.70958	0.19104	0.825039	1	175.571	358.923	k__Bacteria;p__Bacteroidetes;c__Bacteroidia;o__Bacteroidales;f__;g__;s__
606927	1.70335	0.19185	0.825039	1	0.857143	8	k__Bacteria;p__Firmicutes;c__Clostridia;o__Clostridiales
175298	1.70335	0.19185	0.825039	1	1	0.538462	k__Bacteria;p__Firmicutes;c__Clostridia;o__Clostridiales;f__Ruminococcaceae;g__;s__
64384	1.69982	0.192312	0.825039	1	0.571429	1.76923	k__Bacteria;p__Firmicutes;c__Bacilli;o__Lactobacillales;f__Leuconostocaceae;g__;s__
105099	1.69819	0.192525	0.825039	1	1.28571	2.76923	k__Bacteria;p__Firmicutes;c__Clostridia;o__Clostridiales;f__;g__;s__
4378014	1.69805	0.192543	0.825039	1	0.428571	1.38462	k__Bacteria;p__Firmicutes;c__Erysipelotrichi;o__Erysipelotrichales;f__Erysipelotrichaceae;g__L7A_E11;s__
New.ReferenceOTU288	1.69629	0.192773	0.825039	1	1.57143	5.61538	k__Bacteria;p__Firmicutes;c__Clostridia;o__Clostridiales;f__;g__;s__
314276	1.6955	0.192878	0.825039	1	1.71429	3.69231	k__Bacteria;p__Bacteroidetes;c__Bacteroidia;o__Bacteroidales;f__;g__;s__
New.ReferenceOTU588	1.69473	0.192978	0.825039	1	6.42857	1.07692	k__Bacteria;p__Firmicutes;c__Clostridia;o__Clostridiales;f__Lachnospiraceae;g__Coprococcus;s__
New.ReferenceOTU91	1.69473	0.192978	0.825039	1	6.42857	7.53846	k__Bacteria;p__Firmicutes;c__Bacilli;o__Turicibacterales;f__Turicibacteraceae;g__Turicibacter;s__
New.ReferenceOTU408	1.69473	0.192978	0.825039	1	2.57143	0.615385	k__Bacteria;p__Firmicutes;c__Clostridia;o__Clostridiales;f__Dehalobacteriaceae;g__Dehalobacterium;s__
4425280	1.68754	0.193926	0.825039	1	1.42857	2.07692	k__Bacteria;p__Tenericutes;c__Mollicutes;o__RF39;f__;g__;s__
306769	1.68083	0.194814	0.825039	1	4.14286	1.92308	k__Bacteria;p__Firmicutes;c__Clostridia;o__Clostridiales;f__;g__;s__
512892	1.66383	0.197087	0.825039	1	2.28571	6.46154	k__Bacteria;p__Firmicutes;c__Erysipelotrichi;o__Erysipelotrichales;f__Erysipelotrichaceae;g__;s__
298198	1.65738	0.197957	0.825039	1	2.28571	14.6154	k__Bacteria;p__Actinobacteria;c__Actinobacteria;o__Bifidobacteriales;f__Bifidobacteriaceae;g__;s__
333348	1.65738	0.197957	0.825039	1	1.42857	3.15385	k__Bacteria;p__Firmicutes;c__Clostridia;o__Clostridiales;f__Ruminococcaceae;g__;s__
186263	1.65688	0.198025	0.825039	1	1.42857	4.76923	k__Bacteria;p__Firmicutes;c__Clostridia;o__Clostridiales;f__Lachnospiraceae;g__Roseburia;s__
329134	1.6561	0.198131	0.825039	1	49	29.8462	k__Bacteria;p__Bacteroidetes;c__Bacteroidia;o__Bacteroidales;f__;g__;s__
105718	1.6561	0.198131	0.825039	1	4.71429	9.07692	k__Bacteria;p__Spirochaetes;c__Spirochaetes;o__Spirochaetales;f__Spirochaetaceae;g__Treponema;s__
355373	1.65354	0.198478	0.825039	1	8	42.2308	k__Bacteria;p__Firmicutes;c__Clostridia;o__Clostridiales;f__Ruminococcaceae;g__;s__
320856	1.6336	0.201206	0.825039	1	0.142857	0.692308	k__Bacteria;p__Firmicutes;c__Clostridia;o__Clostridiales;f__Lachnospiraceae;g__;s__
316582	1.63343	0.20123	0.825039	1	0.285714	1.38462	k__Bacteria;p__Firmicutes;c__Clostridia;o__Clostridiales;f__[Mogibacteriaceae];g__Mogibacterium;s__
300854	1.628	0.20198	0.825039	1	0.428571	0.0769231	k__Bacteria;p__Firmicutes;c__Clostridia;o__Clostridiales;f__Ruminococcaceae;g__;s__
307638	1.628	0.20198	0.825039	1	0.571429	0.0769231	k__Bacteria;p__Firmicutes;c__Clostridia;o__Clostridiales;f__;g__;s__
178770	1.628	0.20198	0.825039	1	0.857143	0.0769231	k__Bacteria;p__Firmicutes;c__Clostridia;o__Clostridiales;f__Lachnospiraceae;g__Coprococcus;s__
3487872	1.628	0.20198	0.825039	1	0.571429	0.0769231	k__Bacteria;p__Firmicutes;c__Clostridia;o__Clostridiales;f__Peptostreptococcaceae;g__;s__
325786	1.628	0.20198	0.825039	1	0.714286	0.0769231	k__Bacteria;p__Firmicutes;c__Clostridia;o__Clostridiales;f__;g__;s__
315852	1.628	0.20198	0.825039	1	0.428571	0.0769231	k__Bacteria;p__Firmicutes;c__Clostridia;o__Clostridiales;f__Ruminococcaceae;g__;s__
303004	1.628	0.20198	0.825039	1	0.428571	0.0769231	k__Bacteria;p__Firmicutes;c__Erysipelotrichi;o__Erysipelotrichales;f__Erysipelotrichaceae;g__Bulleidia;s__
568211	1.628	0.20198	0.825039	1	0.428571	0.0769231	k__Bacteria;p__Firmicutes;c__Clostridia;o__Clostridiales;f__Ruminococcaceae;g__;s__
311423	1.628	0.20198	0.825039	1	0.428571	0.0769231	k__Bacteria;p__Firmicutes;c__Clostridia;o__Clostridiales;f__Lachnospiraceae;g__;s__
3868285	1.628	0.20198	0.825039	1	0.428571	0.0769231	k__Bacteria;p__Firmicutes;c__Clostridia;o__Clostridiales;f__;g__;s__
324936	1.628	0.20198	0.825039	1	0.428571	0.0769231	k__Bacteria;p__Firmicutes;c__Clostridia;o__Clostridiales;f__Ruminococcaceae;g__;s__
314824	1.628	0.20198	0.825039	1	0.428571	0.0769231	k__Bacteria;p__Bacteroidetes;c__Bacteroidia;o__Bacteroidales;f__Prevotellaceae;g__Prevotella;s__
178640	1.628	0.20198	0.825039	1	0.428571	0.0769231	k__Bacteria;p__Firmicutes;c__Clostridia;o__Clostridiales
19873	1.628	0.20198	0.825039	1	0.428571	0.0769231	k__Bacteria;p__Firmicutes;c__Clostridia;o__Clostridiales;f__Lachnospiraceae;g__;s__
New.ReferenceOTU509	1.628	0.20198	0.825039	1	0.571429	0.0769231	k__Bacteria;p__Firmicutes;c__Clostridia;o__Clostridiales;f__Ruminococcaceae;g__;s__
299474	1.62413	0.202517	0.825039	1	1.28571	3.07692	k__Bacteria;p__Firmicutes;c__Clostridia;o__Clostridiales;f__Clostridiaceae
330665	1.62233	0.202767	0.825039	1	0.142857	0.923077	k__Bacteria;p__Firmicutes;c__Clostridia;o__Clostridiales;f__Ruminococcaceae;g__;s__
782953	1.62206	0.202805	0.825039	1	1.14286	33.3846	k__Bacteria;p__Proteobacteria;c__Gammaproteobacteria;o__Enterobacteriales;f__Enterobacteriaceae;g__;s__
New.ReferenceOTU480	1.62133	0.202907	0.825039	1	59.5714	4.07692	k__Bacteria;p__Firmicutes;c__Clostridia;o__Clostridiales;f__Veillonellaceae;g__Phascolarctobacterium;s__
New.ReferenceOTU23	1.62075	0.202988	0.825039	1	36	43.7692	Unassigned
304639	1.61861	0.203286	0.825039	1	0.142857	0.846154	k__Bacteria;p__Firmicutes;c__Clostridia;o__Clostridiales;f__;g__;s__
531867	1.61861	0.203286	0.825039	1	0.142857	0.846154	k__Bacteria;p__Firmicutes;c__Clostridia;o__Clostridiales;f__Ruminococcaceae;g__;s__
275085	1.61676	0.203545	0.825039	1	0.142857	1.23077	k__Bacteria;p__TM7;c__TM7-3;o__CW040;f__F16;g__;s__
4391262	1.61676	0.203545	0.825039	1	0.142857	3.84615	k__Bacteria;p__Proteobacteria;c__Gammaproteobacteria;o__Enterobacteriales;f__Enterobacteriaceae;g__;s__
4302396	1.61491	0.203803	0.825039	1	0.142857	3.69231	k__Bacteria;p__Firmicutes;c__Clostridia;o__Clostridiales;f__Ruminococcaceae;g__;s__
103049	1.61491	0.203803	0.825039	1	0.142857	2.92308	k__Bacteria;p__Firmicutes;c__Clostridia;o__Clostridiales;f__Veillonellaceae;g__Veillonella;s__dispar
16559	1.61491	0.203803	0.825039	1	0.142857	2.38462	k__Bacteria;p__Firmicutes;c__Clostridia;o__Clostridiales;f__Ruminococcaceae;g__;s__
590263	1.61491	0.203803	0.825039	1	0.142857	3	k__Bacteria;p__Firmicutes;c__Clostridia;o__Clostridiales;f__Lachnospiraceae;g__Butyrivibrio;s__
178332	1.61491	0.203803	0.825039	1	0.142857	1.53846	k__Bacteria;p__Firmicutes;c__Clostridia;o__Clostridiales;f__Lachnospiraceae;g__Dorea;s__
155932	1.61482	0.203816	0.825039	1	25.5714	37.4615	k__Bacteria;p__Firmicutes;c__Clostridia;o__Clostridiales;f__Ruminococcaceae;g__;s__
277132	1.61238	0.204157	0.825039	1	9.57143	27.7692	k__Bacteria;p__Tenericutes;c__Mollicutes;o__RF39;f__;g__;s__
341730	1.61117	0.204327	0.825039	1	40.4286	45.6923	k__Bacteria;p__Firmicutes;c__Clostridia;o__Clostridiales;f__Lachnospiraceae;g__Coprococcus;s__
4324040	1.60874	0.204668	0.825039	1	72.4286	116.846	k__Bacteria;p__Firmicutes;c__Clostridia;o__Clostridiales;f__Ruminococcaceae;g__;s__
312260	1.59856	0.206108	0.825039	1	1.14286	0.461538	k__Bacteria;p__Firmicutes;c__Clostridia;o__Clostridiales;f__;g__;s__
231510	1.58764	0.207663	0.825039	1	0.571429	16.8462	k__Bacteria;p__Actinobacteria;c__Coriobacteriia;o__Coriobacteriales;f__Coriobacteriaceae;g__Adlercreutzia;s__
1517779	1.58764	0.207663	0.825039	1	1.14286	5	k__Bacteria;p__Bacteroidetes;c__Bacteroidia;o__Bacteroidales;f__Rikenellaceae;g__;s__
New.ReferenceOTU370	1.58764	0.207663	0.825039	1	14	1.61538	k__Bacteria;p__Bacteroidetes;c__Bacteroidia;o__Bacteroidales;f__Bacteroidaceae;g__;s__
New.ReferenceOTU419	1.58764	0.207663	0.825039	1	21.2857	41.7692	k__Bacteria;p__Firmicutes;c__Clostridia;o__Clostridiales;f__Lachnospiraceae;g__Butyrivibrio;s__
555951	1.58221	0.208442	0.825039	1	0.428571	2.53846	k__Bacteria;p__Cyanobacteria;c__4C0d-2;o__YS2;f__;g__;s__
351407	1.57991	0.208774	0.825039	1	3.28571	4.23077	k__Bacteria;p__Bacteroidetes;c__Bacteroidia;o__Bacteroidales;f__Prevotellaceae;g__Prevotella;s__
297628	1.57991	0.208774	0.825039	1	2.71429	5.07692	k__Bacteria;p__Firmicutes;c__Clostridia;o__Clostridiales;f__;g__;s__
349053	1.57729	0.209151	0.825039	1	1.71429	7.76923	k__Bacteria;p__Firmicutes;c__Clostridia;o__Clostridiales;f__Ruminococcaceae;g__Ruminococcus;s__
New.ReferenceOTU167	1.57396	0.209632	0.825039	1	18	68.0769	k__Bacteria;p__Firmicutes;c__Clostridia;o__Clostridiales;f__Peptostreptococcaceae;g__;s__
335032	1.57094	0.21007	0.825039	1	0.285714	2.61538	k__Bacteria;p__Firmicutes;c__Clostridia;o__Clostridiales;f__;g__;s__
296023	1.56879	0.210383	0.825039	1	1.85714	4.23077	k__Bacteria;p__Firmicutes;c__Clostridia;o__Clostridiales;f__Ruminococcaceae;g__;s__
347722	1.56593	0.210798	0.825039	1	0.714286	0.307692	k__Bacteria;p__Firmicutes;c__Clostridia;o__Clostridiales;f__Ruminococcaceae;g__;s__
560906	1.5639	0.211095	0.825039	1	1.28571	0.461538	k__Bacteria;p__Firmicutes;c__Clostridia;o__Clostridiales;f__;g__;s__
New.ReferenceOTU601	1.5639	0.211095	0.825039	1	0.857143	4.30769	k__Bacteria;p__Firmicutes;c__Clostridia;o__Clostridiales;f__;g__;s__
New.ReferenceOTU470	1.5639	0.211095	0.825039	1	2.85714	1.30769	k__Bacteria;p__Firmicutes;c__Clostridia;o__Clostridiales
110836	1.55944	0.211747	0.825039	1	0.428571	1	k__Bacteria;p__Firmicutes;c__Clostridia;o__Clostridiales;f__Ruminococcaceae;g__;s__
New.ReferenceOTU100	1.55944	0.211748	0.825039	1	1.14286	7.07692	k__Bacteria;p__Firmicutes;c__Clostridia;o__Clostridiales;f__Ruminococcaceae;g__;s__
557137	1.55783	0.211983	0.825039	1	1.28571	4.61538	k__Bacteria;p__Firmicutes;c__Clostridia;o__Clostridiales;f__Lachnospiraceae;g__Coprococcus;s__
297150	1.5553	0.212355	0.825039	1	2	4	k__Bacteria;p__Firmicutes;c__Clostridia;o__Clostridiales;f__Lachnospiraceae
318959	1.55061	0.213046	0.825039	1	6.57143	13.5385	k__Bacteria;p__Firmicutes;c__Clostridia;o__Clostridiales;f__Ruminococcaceae;g__;s__
New.ReferenceOTU20	1.54108	0.214457	0.825039	1	8.28571	16.1538	k__Bacteria;p__Firmicutes;c__Clostridia;o__Clostridiales;f__[Mogibacteriaceae];g__;s__
565292	1.53398	0.215517	0.825039	1	0.857143	2.76923	k__Bacteria;p__Firmicutes;c__Clostridia;o__Clostridiales;f__Lachnospiraceae;g__;s__
339435	1.53284	0.215687	0.825039	1	2.42857	4.15385	k__Bacteria;p__Firmicutes;c__Clostridia;o__Clostridiales;f__Ruminococcaceae;g__;s__
296412	1.53284	0.215687	0.825039	1	2.85714	5.53846	k__Bacteria;p__Firmicutes;c__Clostridia;o__Clostridiales;f__Ruminococcaceae;g__;s__
4336750	1.53167	0.215862	0.825039	1	5.57143	8.38462	k__Bacteria;p__Firmicutes;c__Clostridia;o__Clostridiales;f__Ruminococcaceae;g__Oscillospira;s__
329817	1.52122	0.217436	0.825039	1	5.28571	12.1538	k__Bacteria;p__Firmicutes;c__Clostridia;o__Clostridiales;f__Lachnospiraceae;g__;s__
273960	1.52122	0.217436	0.825039	1	7.71429	37.0769	k__Bacteria;p__Firmicutes;c__Clostridia;o__Clostridiales;f__;g__;s__
New.ReferenceOTU556	1.52032	0.21757	0.825039	1	8.57143	9.15385	k__Bacteria;p__Firmicutes;c__Clostridia;o__Clostridiales;f__;g__;s__
351607	1.51662	0.218132	0.825039	1	12.5714	22.5385	k__Bacteria;p__Firmicutes;c__Clostridia;o__Clostridiales;f__Ruminococcaceae;g__;s__
4314125	1.51547	0.218306	0.825039	1	21.4286	33.1538	k__Bacteria;p__Firmicutes;c__Clostridia;o__Clostridiales;f__Ruminococcaceae;g__;s__
297143	1.51542	0.218314	0.825039	1	3.28571	5.07692	k__Bacteria;p__Firmicutes;c__Clostridia;o__Clostridiales;f__Peptostreptococcaceae;g__;s__
4415760	1.51433	0.21848	0.825039	1	15.2857	27.2308	k__Bacteria;p__Firmicutes;c__Clostridia;o__Clostridiales;f__Ruminococcaceae;g__;s__
313908	1.51433	0.21848	0.825039	1	7.42857	20.4615	k__Bacteria;p__Firmicutes;c__Clostridia;o__Clostridiales;f__Ruminococcaceae;g__;s__
300662	1.51374	0.21857	0.825039	1	31.1429	5.15385	k__Bacteria;p__Firmicutes;c__Clostridia;o__Clostridiales;f__Clostridiaceae;g__;s__
4306038	1.51319	0.218654	0.825039	1	9	33.2308	k__Bacteria;p__Firmicutes;c__Clostridia;o__Clostridiales;f__Ruminococcaceae;g__;s__
346030	1.51091	0.219001	0.825039	1	15.1429	28.3846	k__Bacteria;p__Firmicutes;c__Clostridia;o__Clostridiales;f__;g__;s__
New.ReferenceOTU605	1.51091	0.219001	0.825039	1	37.4286	15.3077	k__Bacteria;p__Bacteroidetes;c__Bacteroidia;o__Bacteroidales;f__[Paraprevotellaceae];g__CF231;s__
248902	1.50977	0.219174	0.825039	1	1135.71	1178.46	k__Bacteria;p__Firmicutes;c__Bacilli;o__Turicibacterales;f__Turicibacteraceae;g__Turicibacter;s__
163648	1.50977	0.219174	0.825039	1	130	274.308	k__Bacteria;p__Spirochaetes;c__Spirochaetes;o__Spirochaetales;f__Spirochaetaceae;g__Treponema;s__
4448724	1.50977	0.219174	0.825039	1	55.8571	104.923	k__Bacteria;p__Firmicutes;c__Clostridia;o__Clostridiales;f__Ruminococcaceae;g__;s__
784643	1.50853	0.219363	0.825039	1	4.42857	69.2308	k__Bacteria;p__Actinobacteria;c__Actinobacteria;o__Actinomycetales;f__Micrococcaceae;g__Arthrobacter;s__
306413	1.49994	0.220681	0.825039	1	0.142857	0.846154	k__Bacteria;p__Firmicutes;c__Clostridia;o__Clostridiales;f__Lachnospiraceae
299184	1.49994	0.220681	0.825039	1	0.142857	0.769231	k__Bacteria;p__Firmicutes;c__Clostridia;o__Clostridiales;f__Lachnospiraceae;g__;s__
849440	1.49994	0.220681	0.825039	1	0.142857	1.23077	k__Archaea;p__Euryarchaeota;c__Methanobacteria;o__Methanobacteriales;f__Methanobacteriaceae;g__Methanobrevibacter;s__
133732	1.49994	0.220681	0.825039	1	0.142857	1.53846	k__Bacteria;p__Firmicutes;c__Clostridia;o__Clostridiales;f__Lachnospiraceae;g__;s__
2689396	1.49821	0.220946	0.825039	1	0.142857	23.5385	k__Bacteria;p__Proteobacteria;c__Gammaproteobacteria;o__Enterobacteriales;f__Enterobacteriaceae;g__;s__
515308	1.49821	0.220946	0.825039	1	0.142857	0.923077	k__Bacteria;p__Firmicutes;c__Clostridia;o__Clostridiales;f__Ruminococcaceae;g__;s__
655466	1.49821	0.220946	0.825039	1	0.142857	1	k__Bacteria;p__Verrucomicrobia;c__Verruco-5;o__WCHB1-41;f__RFP12;g__;s__
New.ReferenceOTU280	1.49354	0.221668	0.825039	1	0.428571	1.23077	k__Bacteria;p__Bacteroidetes;c__Bacteroidia;o__Bacteroidales;f__S24-7;g__;s__
New.ReferenceOTU284	1.48665	0.222738	0.825039	1	1.28571	4.69231	k__Bacteria;p__Firmicutes;c__Clostridia;o__Clostridiales;f__;g__;s__
353691	1.48138	0.223559	0.825039	1	0.714286	2.53846	k__Bacteria;p__Firmicutes;c__Erysipelotrichi;o__Erysipelotrichales;f__Erysipelotrichaceae;g__;s__
1107586	1.47791	0.224101	0.825039	1	0.285714	0.0769231	k__Bacteria;p__Firmicutes;c__Clostridia;o__Clostridiales;f__Lachnospiraceae;g__Coprococcus;s__
197624	1.47791	0.224101	0.825039	1	0.285714	0.0769231	k__Bacteria;p__Firmicutes;c__Clostridia;o__Clostridiales;f__Ruminococcaceae;g__Oscillospira;s__
215918	1.47791	0.224101	0.825039	1	0.285714	0.0769231	k__Bacteria;p__Firmicutes;c__Clostridia;o__Clostridiales;f__;g__;s__
581014	1.47791	0.224101	0.825039	1	0.285714	0.0769231	k__Bacteria;p__Firmicutes;c__Clostridia;o__Clostridiales;f__Lachnospiraceae;g__;s__
356398	1.47791	0.224101	0.825039	1	0.285714	0.0769231	k__Bacteria;p__Firmicutes;c__Clostridia;o__Clostridiales;f__Lachnospiraceae;g__;s__
271670	1.47791	0.224101	0.825039	1	0.285714	0.0769231	k__Bacteria;p__Firmicutes;c__Clostridia;o__Clostridiales;f__Lachnospiraceae;g__Blautia;s__
4449609	1.47791	0.224101	0.825039	1	0.285714	0.0769231	k__Bacteria;p__Proteobacteria;c__Alphaproteobacteria;o__Sphingomonadales;f__Sphingomonadaceae;g__Sphingomonas;s__
3907189	1.47791	0.224101	0.825039	1	0.285714	0.0769231	k__Bacteria;p__Firmicutes;c__Clostridia;o__Clostridiales;f__Lachnospiraceae;g__;s__
New.ReferenceOTU410	1.47791	0.224101	0.825039	1	0.285714	0.0769231	k__Bacteria;p__Firmicutes;c__Clostridia;o__Clostridiales;f__Clostridiaceae;g__Clostridium;s__
New.ReferenceOTU231	1.47791	0.224101	0.825039	1	0.285714	0.0769231	k__Bacteria;p__Firmicutes;c__Clostridia;o__Clostridiales;f__Ruminococcaceae;g__;s__
New.ReferenceOTU624	1.47791	0.224101	0.825039	1	0.285714	0.0769231	k__Bacteria;p__Firmicutes;c__Clostridia;o__Clostridiales;f__Ruminococcaceae;g__;s__
518933	1.47604	0.224396	0.825039	1	1.28571	5.15385	k__Bacteria;p__Proteobacteria;c__Gammaproteobacteria;o__Aeromonadales;f__Succinivibrionaceae;g__Succinivibrio;s__
4412850	1.47604	0.224396	0.825039	1	0.428571	1	k__Bacteria;p__Firmicutes;c__Clostridia;o__Clostridiales;f__Lachnospiraceae;g__;s__
320121	1.4731	0.224857	0.825039	1	0.714286	1.69231	k__Bacteria;p__Firmicutes;c__Clostridia;o__Clostridiales;f__;g__;s__
811108	1.46817	0.225634	0.825039	1	0.714286	2.92308	k__Bacteria;p__Firmicutes;c__Clostridia;o__Clostridiales;f__Lachnospiraceae
143811	1.46692	0.225833	0.825039	1	1.85714	4.53846	k__Bacteria;p__Actinobacteria;c__Actinobacteria;o__Actinomycetales;f__Actinomycetaceae;g__;s__
New.ReferenceOTU561	1.46692	0.225833	0.825039	1	2.28571	13.3077	k__Bacteria;p__Firmicutes;c__Clostridia;o__Clostridiales;f__Ruminococcaceae;g__Ruminococcus;s__
337392	1.46641	0.225913	0.825039	1	3.28571	0.692308	k__Bacteria;p__Firmicutes;c__Clostridia;o__Clostridiales;f__[Mogibacteriaceae];g__;s__
837396	1.46641	0.225913	0.825039	1	1.85714	0.769231	k__Bacteria;p__Firmicutes;c__Clostridia;o__Clostridiales;f__;g__;s__
193722	1.46641	0.225913	0.825039	1	0.857143	0.153846	k__Bacteria;p__Firmicutes;c__Clostridia;o__Clostridiales;f__Ruminococcaceae;g__;s__
593422	1.46641	0.225913	0.825039	1	1.57143	0.230769	k__Bacteria;p__Firmicutes;c__Clostridia;o__Clostridiales;f__;g__;s__
338757	1.46641	0.225913	0.825039	1	0.571429	0.153846	k__Bacteria;p__Firmicutes;c__Bacilli;o__Lactobacillales;f__Lactobacillaceae;g__Lactobacillus;s__mucosae
New.ReferenceOTU361	1.46641	0.225913	0.825039	1	1.28571	0.461538	k__Bacteria;p__Firmicutes;c__Clostridia;o__Clostridiales;f__Ruminococcaceae;g__;s__
New.ReferenceOTU366	1.46641	0.225913	0.825039	1	1.42857	0.307692	k__Bacteria;p__Proteobacteria;c__Gammaproteobacteria;o__Pseudomonadales;f__Pseudomonadaceae;g__;s__
350891	1.46577	0.226014	0.825039	1	1.85714	4.76923	k__Bacteria;p__Firmicutes;c__Clostridia;o__Clostridiales;f__Ruminococcaceae;g__;s__
368490	1.45781	0.227278	0.825039	1	4.57143	9.23077	k__Bacteria;p__Firmicutes;c__Bacilli;o__Turicibacterales;f__Turicibacteraceae;g__Turicibacter;s__
191945	1.45359	0.227953	0.825039	1	1.71429	7.53846	k__Bacteria;p__Firmicutes;c__Clostridia;o__Clostridiales;f__;g__;s__
New.ReferenceOTU256	1.45239	0.228146	0.825039	1	4.28571	18.6154	k__Bacteria;p__Firmicutes;c__Bacilli;o__Turicibacterales;f__Turicibacteraceae;g__Turicibacter;s__
New.ReferenceOTU587	1.45218	0.228178	0.825039	1	5.85714	56.8462	k__Bacteria;p__Firmicutes;c__Clostridia;o__Clostridiales;f__Clostridiaceae;g__;s__
313593	1.44882	0.228717	0.825039	1	9.71429	8.46154	k__Bacteria;p__Firmicutes;c__Clostridia;o__Clostridiales;f__Lachnospiraceae;g__Roseburia;s__
348641	1.44411	0.229476	0.825039	1	0.285714	6.15385	k__Bacteria;p__Firmicutes;c__Clostridia;o__Clostridiales;f__Lachnospiraceae;g__;s__
150477	1.44411	0.229476	0.825039	1	0.285714	1.15385	k__Archaea;p__Euryarchaeota;c__Methanobacteria;o__Methanobacteriales;f__Methanobacteriaceae;g__Methanosphaera;s__
3943186	1.44191	0.22983	0.825039	1	0.571429	0.384615	k__Bacteria;p__Firmicutes;c__Clostridia;o__Clostridiales;f__Lachnospiraceae;g__;s__
177039	1.44191	0.22983	0.825039	1	0.714286	0.538462	k__Bacteria;p__Firmicutes;c__Clostridia;o__Clostridiales;f__;g__;s__
New.ReferenceOTU185	1.44191	0.22983	0.825039	1	0.714286	1.30769	k__Bacteria;p__Firmicutes;c__Clostridia;o__Clostridiales;f__Clostridiaceae;g__;s__
287539	1.44104	0.229971	0.825039	1	7.71429	15.6154	k__Bacteria;p__Firmicutes;c__Clostridia;o__Clostridiales;f__Lachnospiraceae;g__Blautia;s__
609589	1.44104	0.229971	0.825039	1	4.42857	15.0769	k__Bacteria;p__Firmicutes;c__Clostridia;o__Clostridiales;f__;g__;s__
290498	1.43816	0.230438	0.825039	1	0.857143	0.384615	k__Bacteria;p__Firmicutes;c__Clostridia;o__Clostridiales;f__;g__;s__
New.ReferenceOTU227	1.43629	0.230741	0.825039	1	2.28571	0.538462	k__Bacteria;p__Verrucomicrobia;c__Verrucomicrobiae;o__Verrucomicrobiales;f__Verrucomicrobiaceae;g__Akkermansia;s__
354849	1.43088	0.231621	0.825039	1	0.571429	1.07692	k__Bacteria;p__Firmicutes;c__Clostridia;o__Clostridiales;f__;g__;s__
New.ReferenceOTU549	1.43008	0.231752	0.825039	1	5.14286	9.84615	k__Bacteria;p__Bacteroidetes;c__Bacteroidia;o__Bacteroidales;f__Rikenellaceae;g__;s__
323794	1.42527	0.232538	0.825039	1	0.857143	4.76923	k__Bacteria;p__Firmicutes;c__Clostridia;o__Clostridiales;f__Lachnospiraceae;g__Dorea;s__
291360	1.42035	0.233346	0.825039	1	24.5714	35.6154	k__Bacteria;p__Firmicutes;c__Clostridia;o__Clostridiales;f__Ruminococcaceae;g__Ruminococcus;s__
346474	1.42035	0.233346	0.825039	1	32.7143	34.6154	k__Bacteria;p__Firmicutes;c__Clostridia;o__Clostridiales;f__Ruminococcaceae;g__Ruminococcus;s__
509073	1.41928	0.233523	0.825039	1	20.5714	21.3077	k__Bacteria;p__Bacteroidetes;c__Bacteroidia;o__Bacteroidales;f__Bacteroidaceae;g__5-7N15;s__
333189	1.4182	0.233699	0.825039	1	7.85714	14.0769	k__Bacteria;p__Firmicutes;c__Clostridia;o__Clostridiales;f__Ruminococcaceae;g__Oscillospira;s__
289140	1.41713	0.233876	0.825039	1	22	59.3077	k__Bacteria;p__Firmicutes;c__Clostridia;o__Clostridiales;f__[Mogibacteriaceae];g__;s__
326271	1.41607	0.234052	0.825039	1	18.2857	30.0769	k__Bacteria;p__Firmicutes;c__Clostridia;o__Clostridiales;f__Ruminococcaceae;g__;s__
3879458	1.4148	0.234261	0.825039	1	1.14286	8	k__Bacteria;p__Firmicutes;c__Bacilli;o__Lactobacillales;f__Lactobacillaceae;g__Lactobacillus;s__
332359	1.41394	0.234404	0.825039	1	134.857	355.154	k__Bacteria;p__Spirochaetes;c__Spirochaetes;o__Spirochaetales;f__Spirochaetaceae;g__Treponema;s__
4467491	1.41394	0.234404	0.825039	1	170.714	233.154	k__Bacteria;p__Firmicutes;c__Clostridia;o__Clostridiales;f__Ruminococcaceae;g__;s__
New.ReferenceOTU476	1.41236	0.234665	0.825039	1	10.2857	0.923077	k__Bacteria;p__Bacteroidetes;c__Bacteroidia;o__Bacteroidales;f__;g__;s__
4308037	1.4075	0.235472	0.825039	1	6.42857	8.53846	k__Bacteria;p__Firmicutes;c__Clostridia;o__Clostridiales;f__Ruminococcaceae;g__;s__
New.ReferenceOTU145	1.40587	0.235743	0.825039	1	1.57143	3.07692	k__Bacteria;p__Firmicutes;c__Clostridia;o__Clostridiales;f__Ruminococcaceae;g__;s__
New.ReferenceOTU565	1.39641	0.237325	0.825039	1	40.1429	10.0769	k__Bacteria;p__Firmicutes;c__Clostridia;o__Clostridiales;f__Lachnospiraceae;g__;s__
190676	1.39194	0.238078	0.825039	1	0.714286	0.230769	k__Bacteria;p__Firmicutes;c__Clostridia;o__Clostridiales;f__Ruminococcaceae;g__Oscillospira;s__
177758	1.39194	0.238078	0.825039	1	0.142857	0.538462	k__Bacteria;p__Firmicutes;c__Clostridia;o__Clostridiales;f__Lachnospiraceae;g__Dorea;s__
251289	1.39033	0.238349	0.825039	1	0.857143	0.230769	k__Bacteria;p__Firmicutes;c__Clostridia;o__Clostridiales;f__Ruminococcaceae;g__;s__
4373152	1.39033	0.238349	0.825039	1	0.142857	0.846154	k__Bacteria;p__Firmicutes;c__Clostridia;o__Clostridiales;f__Lachnospiraceae;g__Roseburia;s__
302943	1.39033	0.238349	0.825039	1	0.142857	0.769231	k__Bacteria;p__Firmicutes;c__Clostridia;o__Clostridiales;f__;g__;s__
291307	1.39033	0.238349	0.825039	1	0.142857	0.615385	k__Bacteria;p__Firmicutes;c__Clostridia;o__Clostridiales;f__Lachnospiraceae;g__;s__
New.ReferenceOTU584	1.39033	0.238349	0.825039	1	1.71429	0.230769	k__Bacteria;p__Tenericutes;c__Mollicutes;o__RF39;f__;g__;s__
349246	1.3797	0.240153	0.825039	1	0.857143	0.846154	k__Bacteria;p__Firmicutes;c__Clostridia;o__Clostridiales;f__Ruminococcaceae;g__;s__
330992	1.37621	0.240748	0.825039	1	2	8.30769	k__Bacteria;p__Firmicutes;c__Clostridia;o__Clostridiales;f__;g__;s__
197099	1.37032	0.241757	0.825039	1	1.71429	0.615385	k__Bacteria;p__Firmicutes;c__Clostridia;o__Clostridiales;f__Ruminococcaceae;g__Oscillospira;s__
196191	1.36502	0.24267	0.825039	1	1.42857	0.615385	k__Bacteria;p__Firmicutes;c__Clostridia;o__Clostridiales;f__Ruminococcaceae;g__Oscillospira;s__
New.ReferenceOTU413	1.36501	0.242672	0.825039	1	1	1.23077	k__Bacteria;p__Firmicutes;c__Bacilli;o__Turicibacterales;f__Turicibacteraceae;g__Turicibacter;s__
New.ReferenceOTU114	1.36501	0.242672	0.825039	1	0.428571	3.23077	k__Bacteria;p__Firmicutes;c__Clostridia;o__Clostridiales;f__Ruminococcaceae;g__;s__
1129515	1.3641	0.242828	0.825039	1	1	2.30769	k__Bacteria;p__Bacteroidetes;c__[Saprospirae];o__[Saprospirales];f__Chitinophagaceae;g__Chitinophaga;s__
546619	1.36238	0.243125	0.825039	1	0.285714	1.38462	k__Bacteria;p__Firmicutes;c__Clostridia;o__Clostridiales;f__Ruminococcaceae
New.ReferenceOTU217	1.35384	0.244607	0.825039	1	3.42857	31.6154	k__Bacteria;p__Firmicutes;c__Clostridia;o__Clostridiales;f__Ruminococcaceae
New.ReferenceOTU543	1.35072	0.245153	0.825039	1	9.14286	3.38462	k__Bacteria;p__Firmicutes;c__Clostridia;o__Clostridiales;f__Ruminococcaceae;g__;s__
4404413	1.34246	0.246601	0.825039	1	7	81.9231	k__Bacteria;p__Firmicutes;c__Clostridia;o__Clostridiales;f__Ruminococcaceae;g__Ruminococcus;s__
327387	1.33633	0.247683	0.825039	1	8.14286	172.923	k__Bacteria;p__Firmicutes;c__Clostridia;o__Clostridiales;f__Ruminococcaceae;g__Ruminococcus;s__
303273	1.33166	0.24851	0.825039	1	1.42857	1.61538	k__Bacteria;p__Firmicutes;c__Clostridia;o__Clostridiales;f__Peptostreptococcaceae;g__;s__
527058	1.33025	0.24876	0.825039	1	19.7143	108	k__Bacteria;p__Proteobacteria;c__Gammaproteobacteria;o__Aeromonadales;f__Succinivibrionaceae;g__Succinivibrio;s__
317779	1.32967	0.248864	0.825039	1	0.428571	0.230769	k__Bacteria;p__Bacteroidetes;c__Bacteroidia;o__Bacteroidales;f__[Paraprevotellaceae];g__CF231;s__
4314126	1.32925	0.248939	0.825039	1	7	25.6154	k__Bacteria;p__Firmicutes;c__Clostridia;o__Clostridiales;f__Ruminococcaceae;g__;s__
351627	1.32724	0.249297	0.825039	1	26.1429	55.2308	k__Bacteria;p__Bacteroidetes;c__Bacteroidia;o__Bacteroidales;f__;g__;s__
4316193	1.32423	0.249834	0.825039	1	111.143	1870.62	k__Bacteria;p__Actinobacteria;c__Actinobacteria;o__Actinomycetales;f__Micrococcaceae;g__Arthrobacter;s__
New.ReferenceOTU397	1.32423	0.249834	0.825039	1	45	152.077	k__Bacteria;p__Firmicutes;c__Clostridia;o__Clostridiales;f__Ruminococcaceae;g__;s__
4330226	1.32224	0.250191	0.825039	1	16.7143	30.6923	k__Bacteria;p__Firmicutes;c__Clostridia;o__Clostridiales;f__Ruminococcaceae;g__Ruminococcus;s__
New.ReferenceOTU336	1.32224	0.250191	0.825039	1	27.8571	33.9231	k__Bacteria;p__Firmicutes;c__Clostridia;o__Clostridiales;f__Ruminococcaceae;g__;s__
522433	1.32223	0.250192	0.825039	1	7.71429	3	k__Bacteria;p__Firmicutes;c__Clostridia;o__Clostridiales;f__;g__;s__
353194	1.32124	0.250369	0.825039	1	33.2857	61.6923	k__Bacteria;p__Bacteroidetes;c__Bacteroidia;o__Bacteroidales;f__Rikenellaceae;g__;s__
574551	1.32124	0.250369	0.825039	1	44.4286	62.1538	k__Bacteria;p__Firmicutes;c__Clostridia;o__Clostridiales;f__Ruminococcaceae;g__;s__
294315	1.32124	0.250369	0.825039	1	128.143	286.231	k__Bacteria;p__Bacteroidetes;c__Bacteroidia;o__Bacteroidales;f__;g__;s__
New.ReferenceOTU258	1.32124	0.250369	0.825039	1	35.7143	50.4615	k__Bacteria;p__Bacteroidetes;c__Bacteroidia;o__Bacteroidales;f__;g__;s__
4437589	1.31904	0.250765	0.825039	1	2.57143	6.07692	k__Bacteria;p__Bacteroidetes;c__Bacteroidia;o__Bacteroidales;f__Bacteroidaceae;g__;s__
306087	1.31868	0.250829	0.825039	1	0.428571	0.153846	k__Bacteria;p__Lentisphaerae;c__[Lentisphaeria];o__Victivallales;f__Victivallaceae;g__;s__
345763	1.31868	0.250829	0.825039	1	0.428571	0.153846	k__Bacteria;p__Firmicutes;c__Clostridia;o__Clostridiales;f__Ruminococcaceae;g__;s__
297878	1.31868	0.250829	0.825039	1	0.428571	0.153846	k__Bacteria;p__Firmicutes;c__Clostridia;o__Clostridiales;f__;g__;s__
185374	1.31868	0.250829	0.825039	1	0.428571	0.153846	k__Bacteria;p__Firmicutes;c__Clostridia;o__Clostridiales;f__;g__;s__
193480	1.31868	0.250829	0.825039	1	0.428571	0.153846	k__Bacteria;p__Firmicutes;c__Clostridia;o__Clostridiales;f__Lachnospiraceae;g__;s__
1107057	1.31585	0.251337	0.825039	1	17.1429	7.30769	k__Bacteria;p__Firmicutes;c__Clostridia;o__Clostridiales;f__Lachnospiraceae;g__Coprococcus;s__
333272	1.31411	0.251652	0.825039	1	1	1	k__Bacteria;p__Firmicutes;c__Clostridia;o__Clostridiales;f__;g__;s__
167463	1.30989	0.252415	0.825039	1	1.14286	2.76923	k__Bacteria;p__Firmicutes;c__Clostridia;o__Clostridiales;f__;g__;s__
769852	1.30989	0.252415	0.825039	1	2.14286	4.46154	k__Bacteria;p__Firmicutes;c__Clostridia;o__Clostridiales;f__Ruminococcaceae;g__;s__
328828	1.30989	0.252415	0.825039	1	1	2.23077	k__Bacteria;p__Firmicutes;c__Clostridia;o__Clostridiales;f__;g__;s__
New.ReferenceOTU406	1.30989	0.252415	0.825039	1	1.85714	3.92308	k__Bacteria;p__Firmicutes;c__Clostridia;o__Clostridiales;f__Ruminococcaceae;g__;s__
180771	1.29182	0.255713	0.825039	1	0.142857	0.461538	k__Bacteria;p__Firmicutes;c__Clostridia;o__Clostridiales;f__Ruminococcaceae;g__Ruminococcus;s__
349444	1.29182	0.255713	0.825039	1	0.142857	0.538462	k__Bacteria;p__Firmicutes;c__Clostridia;o__Clostridiales;f__Ruminococcaceae;g__;s__
45365	1.29182	0.255713	0.825039	1	0.142857	0.461538	k__Bacteria;p__Firmicutes;c__Clostridia;o__Clostridiales;f__Clostridiaceae;g__Clostridium;s__
332742	1.29182	0.255713	0.825039	1	0.142857	0.461538	k__Bacteria;p__Firmicutes;c__Clostridia;o__Clostridiales;f__Ruminococcaceae;g__;s__
299493	1.29182	0.255713	0.825039	1	0.142857	0.461538	k__Bacteria;p__Firmicutes;c__Clostridia;o__Clostridiales;f__Eubacteriaceae;g__Anaerofustis;s__
510607	1.29182	0.255713	0.825039	1	0.142857	0.461538	k__Bacteria;p__Firmicutes;c__Clostridia;o__Clostridiales;f__Ruminococcaceae;g__;s__
349539	1.29182	0.255713	0.825039	1	0.142857	0.461538	k__Bacteria;p__TM7;c__TM7-3;o__CW040;f__F16;g__;s__
297334	1.29182	0.255713	0.825039	1	0.142857	0.461538	k__Bacteria;p__Firmicutes;c__Clostridia;o__Clostridiales;f__Lachnospiraceae;g__;s__
New.ReferenceOTU434	1.28993	0.256061	0.825039	1	8.85714	7.07692	k__Bacteria;p__Firmicutes;c__Clostridia;o__Clostridiales;f__Ruminococcaceae;g__;s__
3724439	1.28545	0.256887	0.825039	1	2.28571	0.769231	k__Bacteria;p__Firmicutes;c__Clostridia;o__Clostridiales;f__;g__;s__
293975	1.28428	0.257104	0.825039	1	0.714286	2.53846	k__Bacteria;p__Firmicutes;c__Clostridia;o__Clostridiales;f__Lachnospiraceae;g__;s__
307169	1.28428	0.257104	0.825039	1	0.571429	2.84615	k__Bacteria;p__Firmicutes;c__Clostridia;o__Clostridiales;f__[Mogibacteriaceae];g__;s__
845178	1.27985	0.257928	0.825039	1	1.57143	4.61538	k__Bacteria;p__Proteobacteria;c__Gammaproteobacteria;o__Pseudomonadales;f__Pseudomonadaceae;g__Pseudomonas;s__
4416957	1.27785	0.2583	0.825039	1	2.57143	9	k__Bacteria;p__Bacteroidetes;c__Bacteroidia;o__Bacteroidales;f__[Paraprevotellaceae];g__[Prevotella];s__
299508	1.27385	0.259045	0.825039	1	2.85714	10.7692	k__Bacteria;p__Firmicutes;c__Clostridia;o__Clostridiales;f__Veillonellaceae;g__;s__
New.ReferenceOTU286	1.2727	0.25926	0.825039	1	1.85714	13.5385	k__Bacteria;p__Actinobacteria;c__Actinobacteria;o__Actinomycetales;f__Micrococcaceae;g__Arthrobacter;s__
239863	1.26893	0.259967	0.825039	1	5	31	k__Bacteria;p__Firmicutes;c__Clostridia;o__Clostridiales;f__Clostridiaceae;g__Clostridium;s__
300859	1.26374	0.260945	0.825039	1	0.428571	8.15385	k__Bacteria;p__Bacteroidetes;c__Bacteroidia;o__Bacteroidales;f__Prevotellaceae;g__Prevotella;s__
581978	1.26374	0.260945	0.825039	1	0.285714	4.38462	k__Bacteria;p__Firmicutes;c__Clostridia;o__Clostridiales;f__Veillonellaceae;g__Succiniclasticum;s__
4362076	1.26229	0.261218	0.825039	1	0.428571	5.38462	k__Bacteria;p__Cyanobacteria;c__4C0d-2;o__YS2;f__;g__;s__
570341	1.2621	0.261255	0.825039	1	0.857143	1.46154	k__Bacteria;p__Firmicutes;c__Clostridia;o__Clostridiales;f__Ruminococcaceae;g__;s__
518060	1.25917	0.261808	0.825039	1	3.71429	10.8462	k__Bacteria;p__Firmicutes;c__Clostridia;o__Clostridiales;f__Ruminococcaceae;g__;s__
301002	1.25917	0.261808	0.825039	1	5.42857	14.6923	k__Bacteria;p__Firmicutes;c__Clostridia;o__Clostridiales;f__;g__;s__
New.ReferenceOTU360	1.25799	0.262032	0.825039	1	0.714286	1.07692	k__Bacteria;p__Firmicutes;c__Clostridia;o__Clostridiales;f__Ruminococcaceae;g__Ruminococcus;s__
4453605	1.25724	0.262175	0.825039	1	3.85714	6.84615	k__Bacteria;p__Actinobacteria;c__Actinobacteria;o__Bifidobacteriales;f__Bifidobacteriaceae;g__;s__
New.ReferenceOTU462	1.25689	0.262242	0.825039	1	5.57143	6.46154	k__Bacteria;p__Firmicutes;c__Clostridia;o__Clostridiales;f__Lachnospiraceae;g__;s__
337511	1.25596	0.262417	0.825039	1	1.42857	1.30769	k__Bacteria;p__Firmicutes;c__Clostridia;o__Clostridiales;f__Clostridiaceae;g__;s__
260536	1.25235	0.263105	0.825039	1	0.428571	2.92308	k__Bacteria;p__Tenericutes;c__Mollicutes;o__RF39;f__;g__;s__
New.ReferenceOTU89	1.25115	0.263334	0.825039	1	0.428571	11.5385	k__Bacteria;p__Actinobacteria;c__Actinobacteria;o__Bifidobacteriales;f__Bifidobacteriaceae;g__Bifidobacterium;s__
4298022	1.25051	0.263454	0.825039	1	10.2857	17.6154	k__Bacteria;p__Firmicutes;c__Clostridia;o__Clostridiales;f__Ruminococcaceae;g__;s__
269983	1.24755	0.264021	0.825039	1	1.42857	2	k__Bacteria;p__Tenericutes;c__Mollicutes;o__RF39;f__;g__;s__
812596	1.24481	0.264546	0.825039	1	94.5714	33.7692	k__Bacteria;p__Firmicutes;c__Clostridia;o__Clostridiales;f__Veillonellaceae;g__Anaerovibrio;s__
333055	1.24481	0.264546	0.825039	1	9	20.3846	k__Bacteria;p__Firmicutes;c__Clostridia;o__Clostridiales;f__;g__;s__
4347871	1.24103	0.265272	0.825039	1	20.5714	24	k__Bacteria;p__Tenericutes;c__RF3;o__ML615J-28;f__;g__;s__
New.ReferenceOTU626	1.23915	0.265634	0.825039	1	11	19.2308	k__Bacteria;p__Firmicutes;c__Clostridia;o__Clostridiales;f__Lachnospiraceae
345846	1.23635	0.266176	0.825039	1	14.8571	25.5385	k__Bacteria;p__Firmicutes;c__Clostridia;o__Clostridiales;f__Lachnospiraceae;g__Dorea;s__
331919	1.23448	0.266537	0.825039	1	7.85714	21.4615	k__Bacteria;p__Bacteroidetes;c__Bacteroidia;o__Bacteroidales;f__;g__;s__
New.ReferenceOTU85	1.23448	0.266537	0.825039	1	33.4286	53.6154	k__Bacteria;p__Bacteroidetes;c__Bacteroidia;o__Bacteroidales;f__;g__;s__
307643	1.23355	0.266717	0.825039	1	39.2857	52.4615	k__Bacteria;p__Firmicutes;c__Clostridia;o__Clostridiales;f__Ruminococcaceae;g__;s__
338226	1.2317	0.267078	0.825039	1	89.7143	185.692	k__Bacteria;p__Bacteroidetes;c__Bacteroidia;o__Bacteroidales;f__Bacteroidaceae;g__Bacteroides;s__
291434	1.2317	0.267078	0.825039	1	85	231.615	k__Bacteria;p__Bacteroidetes;c__Bacteroidia;o__Bacteroidales;f__;g__;s__
New.ReferenceOTU122	1.2317	0.267078	0.825039	1	25.8571	42.2308	k__Bacteria;p__Bacteroidetes;c__Bacteroidia;o__Bacteroidales;f__Porphyromonadaceae;g__Parabacteroides;s__
New.ReferenceOTU540	1.23047	0.267316	0.825039	1	1.85714	23.2308	k__Bacteria;p__Firmicutes;c__Bacilli;o__Turicibacterales;f__Turicibacteraceae;g__Turicibacter;s__
New.ReferenceOTU353	1.22354	0.268666	0.825039	1	11.7143	21.8462	k__Bacteria;p__Firmicutes;c__Clostridia;o__Clostridiales;f__Lachnospiraceae;g__Dorea;s__
New.ReferenceOTU60	1.22202	0.268965	0.825039	1	2.71429	7.46154	k__Bacteria;p__Firmicutes;c__Clostridia;o__Clostridiales;f__Peptostreptococcaceae;g__;s__
449595	1.20609	0.272108	0.825039	1	2.14286	7	k__Bacteria;p__Proteobacteria;c__Gammaproteobacteria;o__Xanthomonadales;f__Xanthomonadaceae;g__;s__
569017	1.20418	0.272487	0.825039	1	2.14286	2.23077	k__Bacteria;p__Firmicutes;c__Clostridia;o__Clostridiales;f__Ruminococcaceae;g__;s__
248492	1.20362	0.272599	0.825039	1	0.571429	0.307692	k__Bacteria;p__Firmicutes;c__Clostridia;o__Clostridiales;f__Ruminococcaceae;g__;s__
180857	1.20304	0.272716	0.825039	1	0.142857	0.384615	k__Bacteria;p__Firmicutes;c__Clostridia;o__Clostridiales;f__Ruminococcaceae;g__Ruminococcus;s__
516285	1.20205	0.272913	0.825039	1	0.714286	0.692308	k__Bacteria;p__Proteobacteria;c__Alphaproteobacteria;o__Rhodospirillales;f__Acetobacteraceae;g__;s__
112771	1.19849	0.273623	0.825039	1	1	3.84615	k__Bacteria;p__Firmicutes;c__Clostridia;o__Clostridiales;f__;g__;s__
153291	1.19473	0.274377	0.825039	1	1.57143	8.53846	k__Bacteria;p__Firmicutes;c__Clostridia;o__Clostridiales;f__;g__;s__
621285	1.19006	0.275317	0.825039	1	1.71429	5.53846	k__Bacteria;p__Firmicutes;c__Clostridia;o__Clostridiales;f__;g__;s__
110678	1.1845	0.276441	0.825039	1	3.57143	5.53846	k__Bacteria;p__Firmicutes;c__Clostridia;o__Clostridiales;f__;g__;s__
559527	1.17775	0.277815	0.825039	1	0.714286	1	k__Bacteria;p__Actinobacteria;c__Actinobacteria;o__Bifidobacteriales;f__Bifidobacteriaceae;g__Bifidobacterium
302102	1.17627	0.278118	0.825039	1	3.28571	3.61538	k__Bacteria;p__Firmicutes;c__Clostridia;o__Clostridiales;f__Ruminococcaceae;g__;s__
291111	1.17623	0.278125	0.825039	1	0.285714	0.538462	k__Bacteria;p__Firmicutes;c__Clostridia;o__Clostridiales;f__Ruminococcaceae;g__;s__
311782	1.17623	0.278125	0.825039	1	0.285714	0.153846	k__Bacteria;p__Firmicutes;c__Clostridia;o__Clostridiales;f__;g__;s__
592139	1.17623	0.278125	0.825039	1	0.285714	0.153846	k__Bacteria;p__Firmicutes;c__Clostridia;o__Clostridiales;f__Ruminococcaceae;g__;s__
4401692	1.17445	0.278489	0.825039	1	0.285714	0.769231	k__Bacteria;p__Firmicutes;c__Bacilli;o__Bacillales;f__Bacillaceae;g__Bacillus;s__
271602	1.17394	0.278593	0.825039	1	0.428571	0.384615	k__Bacteria;p__Firmicutes;c__Clostridia;o__Clostridiales;f__;g__;s__
318777	1.17394	0.278593	0.825039	1	7.71429	4.76923	k__Bacteria;p__Firmicutes;c__Clostridia;o__Clostridiales;f__Veillonellaceae;g__Phascolarctobacterium;s__
301218	1.16755	0.279905	0.825039	1	0.571429	0.538462	k__Bacteria;p__Firmicutes;c__Clostridia;o__Clostridiales;f__;g__;s__
4336940	1.16635	0.280152	0.825039	1	5.57143	16.0769	k__Bacteria;p__Firmicutes;c__Clostridia;o__Clostridiales;f__;g__;s__
343238	1.16546	0.280337	0.825039	1	9.42857	36.3846	k__Bacteria;p__Firmicutes;c__Clostridia;o__Clostridiales;f__Ruminococcaceae;g__;s__
294311	1.16457	0.280521	0.825039	1	2.71429	4.76923	k__Bacteria;p__Firmicutes;c__Clostridia;o__Clostridiales;f__Ruminococcaceae;g__;s__
292074	1.16422	0.280592	0.825039	1	0.285714	1.15385	k__Bacteria;p__Firmicutes;c__Clostridia;o__Clostridiales;f__Ruminococcaceae;g__Ruminococcus;s__
320321	1.16422	0.280592	0.825039	1	0.285714	1.69231	k__Bacteria;p__Firmicutes;c__Clostridia;o__Clostridiales;f__Ruminococcaceae;g__;s__
2230984	1.16309	0.280825	0.825039	1	0.285714	1.76923	k__Bacteria;p__Firmicutes;c__Clostridia;o__Clostridiales;f__Veillonellaceae;g__Succiniclasticum;s__
324951	1.1619	0.281072	0.825039	1	5.14286	7.30769	k__Bacteria;p__Firmicutes;c__Clostridia;o__Clostridiales;f__Ruminococcaceae;g__;s__
302987	1.16155	0.281144	0.825039	1	0.857143	0.307692	k__Bacteria;p__Bacteroidetes;c__Bacteroidia;o__Bacteroidales;f__;g__;s__
259033	1.15756	0.281972	0.825039	1	0.285714	1.84615	k__Bacteria;p__Bacteroidetes;c__Bacteroidia;o__Bacteroidales;f__Prevotellaceae;g__Prevotella;s__
New.ReferenceOTU321	1.15756	0.281972	0.825039	1	0.285714	4.69231	k__Bacteria;p__Actinobacteria;c__Coriobacteriia;o__Coriobacteriales;f__Coriobacteriaceae;g__;s__
288652	1.1566	0.282171	0.825039	1	10.5714	16.9231	k__Bacteria;p__Bacteroidetes;c__Bacteroidia;o__Bacteroidales;f__;g__;s__
332564	1.15572	0.282354	0.825039	1	7.28571	20.6923	k__Bacteria;p__Firmicutes;c__Clostridia;o__Clostridiales;f__[Mogibacteriaceae];g__;s__
New.ReferenceOTU273	1.15534	0.282434	0.825039	1	3.28571	0.846154	k__Bacteria;p__Firmicutes;c__Clostridia;o__Clostridiales;f__Lachnospiraceae;g__;s__
4396888	1.15416	0.282679	0.825039	1	4.85714	1.38462	k__Bacteria;p__Firmicutes;c__Clostridia;o__Clostridiales;f__Lachnospiraceae;g__Roseburia;s__
4367187	1.15397	0.282719	0.825039	1	54.1429	41.8462	k__Bacteria;p__Firmicutes;c__Clostridia;o__Clostridiales;f__Peptostreptococcaceae;g__;s__
4403506	1.15048	0.283448	0.825039	1	9.71429	18.8462	k__Bacteria;p__Firmicutes;c__Clostridia;o__Clostridiales;f__Ruminococcaceae;g__;s__
15700	1.14961	0.28363	0.825039	1	28.5714	35.2308	k__Bacteria;p__Tenericutes;c__Mollicutes;o__RF39;f__;g__;s__
New.ReferenceOTU533	1.14961	0.28363	0.825039	1	21.1429	44.4615	k__Bacteria;p__Bacteroidetes;c__Bacteroidia;o__Bacteroidales;f__;g__;s__
348897	1.14933	0.28369	0.825039	1	1.57143	1	k__Bacteria;p__Firmicutes;c__Clostridia;o__Clostridiales;f__;g__;s__
345995	1.14813	0.28394	0.825039	1	2.14286	1.92308	k__Bacteria;p__Bacteroidetes;c__Bacteroidia;o__Bacteroidales;f__Bacteroidaceae;g__;s__
4356388	1.14701	0.284175	0.825039	1	16.4286	20.8462	k__Bacteria;p__Firmicutes;c__Clostridia;o__Clostridiales;f__Ruminococcaceae;g__;s__
308759	1.14701	0.284175	0.825039	1	33	29	k__Bacteria;p__Firmicutes;c__Clostridia;o__Clostridiales;f__Ruminococcaceae;g__Oscillospira;s__
293547	1.14615	0.284356	0.825039	1	50	80.8462	k__Bacteria;p__Bacteroidetes;c__Bacteroidia;o__Bacteroidales;f__;g__;s__
312833	1.14529	0.284538	0.825039	1	104	153.846	k__Bacteria;p__Firmicutes;c__Clostridia;o__Clostridiales;f__Ruminococcaceae;g__;s__
New.ReferenceOTU318	1.14529	0.284538	0.825039	1	89.7143	198.231	k__Bacteria;p__Bacteroidetes;c__Bacteroidia;o__Bacteroidales;f__Bacteroidaceae;g__5-7N15;s__
305288	1.14457	0.28469	0.825039	1	4.42857	1.46154	k__Bacteria;p__Firmicutes;c__Clostridia;o__Clostridiales;f__Clostridiaceae
345791	1.14443	0.284719	0.825039	1	112.714	225.923	k__Bacteria;p__Bacteroidetes;c__Bacteroidia;o__Bacteroidales;f__S24-7;g__;s__
570049	1.14443	0.284719	0.825039	1	104.714	60.3077	k__Bacteria;p__Firmicutes;c__Clostridia;o__Clostridiales;f__Lachnospiraceae;g__;s__
292127	1.14443	0.284719	0.825039	1	297.714	446.385	k__Bacteria;p__Firmicutes;c__Clostridia;o__Clostridiales;f__;g__;s__
4421180	1.13675	0.28634	0.825039	1	0	0.153846	k__Bacteria;p__Proteobacteria;c__Alphaproteobacteria;o__Rhizobiales;f__Aurantimonadaceae;g__;s__
3330580	1.13675	0.28634	0.825039	1	0	0.153846	k__Bacteria;p__Proteobacteria;c__Gammaproteobacteria;o__Xanthomonadales;f__Xanthomonadaceae;g__;s__
302746	1.13675	0.28634	0.825039	1	0	0.153846	k__Bacteria;p__Firmicutes;c__Clostridia;o__Clostridiales;f__Lachnospiraceae;g__;s__
830657	1.13675	0.28634	0.825039	1	0	0.153846	k__Bacteria;p__Gemmatimonadetes;c__Gemm-3;o__;f__;g__;s__
519680	1.13675	0.28634	0.825039	1	0	0.153846	k__Bacteria;p__Firmicutes;c__Clostridia;o__Clostridiales;f__Lachnospiraceae
526376	1.13675	0.28634	0.825039	1	0	0.153846	k__Bacteria;p__Firmicutes;c__Erysipelotrichi;o__Erysipelotrichales;f__Erysipelotrichaceae;g__;s__
331150	1.13675	0.28634	0.825039	1	0	0.153846	k__Bacteria;p__Firmicutes;c__Clostridia;o__Clostridiales;f__Lachnospiraceae;g__;s__
185281	1.13675	0.28634	0.825039	1	0	0.153846	k__Bacteria;p__Firmicutes;c__Clostridia;o__Clostridiales;f__Lachnospiraceae;g__Dorea;s__
307820	1.13675	0.28634	0.825039	1	0	0.153846	k__Bacteria;p__Firmicutes;c__Clostridia;o__Clostridiales;f__Ruminococcaceae;g__Ruminococcus;s__flavefaciens
352513	1.13675	0.28634	0.825039	1	0	0.153846	k__Bacteria;p__Planctomycetes;c__Planctomycetia;o__Pirellulales;f__Pirellulaceae;g__;s__
710275	1.13675	0.28634	0.825039	1	0	0.461538	k__Bacteria;p__Proteobacteria;c__Gammaproteobacteria;o__Pseudomonadales;f__Moraxellaceae;g__Acinetobacter;s__
112026	1.13675	0.28634	0.825039	1	0	0.153846	k__Bacteria;p__Firmicutes;c__Bacilli;o__Lactobacillales;f__Lactobacillaceae;g__Lactobacillus;s__
362846	1.13675	0.28634	0.825039	1	0	0.153846	k__Bacteria;p__Firmicutes;c__Clostridia;o__Clostridiales;f__Lachnospiraceae;g__Roseburia;s__
1072784	1.13675	0.28634	0.825039	1	0	0.153846	k__Bacteria;p__Actinobacteria;c__Actinobacteria;o__Actinomycetales;f__Microbacteriaceae
330367	1.13675	0.28634	0.825039	1	0	0.153846	k__Bacteria;p__Firmicutes;c__Erysipelotrichi;o__Erysipelotrichales;f__Erysipelotrichaceae;g__Bulleidia;s__
843808	1.13675	0.28634	0.825039	1	0	0.153846	k__Bacteria;p__Firmicutes;c__Clostridia;o__Clostridiales;f__Ruminococcaceae;g__;s__
289569	1.13675	0.28634	0.825039	1	0	0.153846	k__Bacteria;p__Firmicutes;c__Clostridia;o__Clostridiales;f__;g__;s__
317004	1.13675	0.28634	0.825039	1	0	0.153846	k__Bacteria;p__Firmicutes;c__Clostridia;o__Clostridiales;f__;g__;s__
4369489	1.13675	0.28634	0.825039	1	0	0.153846	k__Bacteria;p__Proteobacteria;c__Gammaproteobacteria;o__Pseudomonadales;f__Pseudomonadaceae;g__Pseudomonas;s__veronii
169258	1.13675	0.28634	0.825039	1	0	0.153846	k__Bacteria;p__Bacteroidetes;c__Bacteroidia;o__Bacteroidales;f__Prevotellaceae;g__Prevotella;s__
317802	1.13675	0.28634	0.825039	1	0	0.153846	k__Bacteria;p__Bacteroidetes;c__Bacteroidia;o__Bacteroidales;f__Bacteroidaceae;g__5-7N15;s__
4373156	1.13675	0.28634	0.825039	1	0	0.153846	k__Bacteria;p__Firmicutes;c__Clostridia;o__Clostridiales;f__Lachnospiraceae;g__;s__
519970	1.13675	0.28634	0.825039	1	0	0.153846	k__Bacteria;p__Firmicutes;c__Clostridia;o__Clostridiales;f__Lachnospiraceae;g__;s__
211156	1.13675	0.28634	0.825039	1	0	0.153846	k__Bacteria;p__Actinobacteria;c__Actinobacteria;o__Actinomycetales;f__Corynebacteriaceae;g__Corynebacterium;s__
177230	1.13675	0.28634	0.825039	1	0	0.153846	k__Bacteria;p__Firmicutes;c__Clostridia;o__Clostridiales;f__Lachnospiraceae;g__;s__
297766	1.13675	0.28634	0.825039	1	0	0.153846	k__Bacteria;p__Firmicutes;c__Clostridia;o__Clostridiales;f__Ruminococcaceae;g__;s__
314646	1.13675	0.28634	0.825039	1	0	0.153846	k__Bacteria;p__Firmicutes;c__Clostridia;o__Clostridiales;f__Ruminococcaceae;g__;s__
299639	1.13675	0.28634	0.825039	1	0	0.153846	k__Bacteria;p__Firmicutes;c__Clostridia;o__Clostridiales;f__Lachnospiraceae;g__;s__
557810	1.13675	0.28634	0.825039	1	0	0.153846	k__Bacteria;p__Actinobacteria;c__Actinobacteria;o__Actinomycetales;f__Micrococcaceae;g__;s__
537886	1.13675	0.28634	0.825039	1	0	0.153846	k__Bacteria;p__Firmicutes;c__Clostridia;o__Clostridiales
823986	1.13675	0.28634	0.825039	1	0	0.153846	k__Bacteria;p__Firmicutes;c__Clostridia;o__Clostridiales;f__;g__;s__
397513	1.13675	0.28634	0.825039	1	0	0.153846	k__Bacteria;p__Bacteroidetes;c__Sphingobacteriia;o__Sphingobacteriales;f__Sphingobacteriaceae;g__Sphingobacterium;s__
1143645	1.13675	0.28634	0.825039	1	0	0.461538	k__Bacteria;p__Proteobacteria;c__Alphaproteobacteria;o__Sphingomonadales;f__Sphingomonadaceae;g__Sphingomonas;s__yabuuchiae
185597	1.13675	0.28634	0.825039	1	0	0.153846	k__Bacteria;p__Firmicutes;c__Clostridia;o__Clostridiales;f__Ruminococcaceae;g__;s__
316924	1.13675	0.28634	0.825039	1	0	0.153846	k__Bacteria;p__Proteobacteria;c__Alphaproteobacteria;o__Rhizobiales;f__Methylobacteriaceae;g__;s__
562014	1.13675	0.28634	0.825039	1	0	0.153846	k__Bacteria;p__Proteobacteria;c__Epsilonproteobacteria;o__Campylobacterales;f__Campylobacteraceae;g__Campylobacter;s__
179014	1.13675	0.28634	0.825039	1	0	0.153846	k__Bacteria;p__Firmicutes;c__Clostridia;o__Clostridiales;f__Lachnospiraceae;g__Dorea;s__
28109	1.13675	0.28634	0.825039	1	0	0.153846	k__Bacteria;p__Actinobacteria;c__Actinobacteria;o__Bifidobacteriales;f__Bifidobacteriaceae;g__Bifidobacterium
369953	1.13675	0.28634	0.825039	1	0	0.307692	k__Bacteria;p__Proteobacteria;c__Alphaproteobacteria;o__Rhodospirillales;f__Acetobacteraceae;g__;s__
84373	1.13675	0.28634	0.825039	1	0	0.153846	k__Bacteria;p__Bacteroidetes;c__Bacteroidia;o__Bacteroidales;f__Prevotellaceae;g__Prevotella;s__
4387771	1.13675	0.28634	0.825039	1	0	0.153846	k__Bacteria;p__Firmicutes;c__Clostridia;o__Clostridiales;f__Ruminococcaceae;g__;s__
816529	1.13675	0.28634	0.825039	1	0	0.153846	k__Bacteria;p__Actinobacteria;c__Actinobacteria;o__Actinomycetales;f__Micrococcaceae;g__;s__
4456129	1.13675	0.28634	0.825039	1	0	0.153846	k__Bacteria;p__Proteobacteria;c__Gammaproteobacteria;o__Alteromonadales;f__Alteromonadaceae;g__Cellvibrio;s__
306368	1.13675	0.28634	0.825039	1	0	0.153846	k__Bacteria;p__Firmicutes;c__Clostridia;o__Clostridiales;f__;g__;s__
294363	1.13675	0.28634	0.825039	1	0	0.153846	k__Bacteria;p__Firmicutes;c__Clostridia;o__Clostridiales;f__Ruminococcaceae;g__;s__
127	1.13675	0.28634	0.825039	1	0	0.153846	k__Archaea;p__Euryarchaeota;c__Methanobacteria;o__Methanobacteriales;f__Methanobacteriaceae;g__Methanobrevibacter;s__
4432889	1.13675	0.28634	0.825039	1	0	0.153846	k__Bacteria;p__Actinobacteria;c__Actinobacteria;o__Actinomycetales;f__Intrasporangiaceae
351726	1.13675	0.28634	0.825039	1	0	0.153846	k__Bacteria;p__Bacteroidetes;c__Bacteroidia;o__Bacteroidales;f__;g__;s__
318957	1.13675	0.28634	0.825039	1	0	0.153846	k__Bacteria;p__Firmicutes;c__Clostridia;o__Clostridiales;f__Ruminococcaceae;g__;s__
194925	1.13675	0.28634	0.825039	1	0	0.153846	k__Bacteria;p__Firmicutes;c__Clostridia;o__Clostridiales;f__Ruminococcaceae;g__;s__
807329	1.13675	0.28634	0.825039	1	0	0.153846	k__Bacteria;p__Proteobacteria;c__Alphaproteobacteria;o__Rhodobacterales;f__Rhodobacteraceae;g__Rhodobacter;s__
352840	1.13675	0.28634	0.825039	1	0	0.153846	k__Bacteria;p__Firmicutes;c__Clostridia;o__Clostridiales;f__Lachnospiraceae;g__;s__
232030	1.13675	0.28634	0.825039	1	0	0.153846	k__Bacteria;p__Firmicutes;c__Clostridia;o__Clostridiales;f__Lachnospiraceae;g__Coprococcus;s__
173965	1.13675	0.28634	0.825039	1	0	0.153846	k__Bacteria;p__Actinobacteria;c__Coriobacteriia;o__Coriobacteriales;f__Coriobacteriaceae;g__Adlercreutzia;s__
4324985	1.13675	0.28634	0.825039	1	0	0.153846	k__Bacteria;p__Firmicutes;c__Clostridia;o__Clostridiales;f__Ruminococcaceae;g__;s__
251539	1.13675	0.28634	0.825039	1	0	0.153846	k__Bacteria;p__Proteobacteria;c__Deltaproteobacteria;o__Myxococcales
24546	1.13675	0.28634	0.825039	1	0	0.153846	k__Bacteria;p__Firmicutes;c__Clostridia;o__Clostridiales;f__Lachnospiraceae
198422	1.13675	0.28634	0.825039	1	0	0.153846	k__Bacteria;p__Firmicutes;c__Clostridia;o__Clostridiales;f__Lachnospiraceae;g__;s__
287502	1.13675	0.28634	0.825039	1	0	0.153846	k__Bacteria;p__Firmicutes;c__Clostridia;o__Clostridiales;f__Clostridiaceae;g__Clostridium;s__
266952	1.13675	0.28634	0.825039	1	0	0.153846	k__Bacteria;p__Firmicutes;c__Clostridia;o__Clostridiales;f__[Mogibacteriaceae];g__Mogibacterium;s__
1141671	1.13675	0.28634	0.825039	1	0	0.153846	k__Bacteria;p__Actinobacteria;c__Actinobacteria;o__Actinomycetales;f__Streptomycetaceae
287998	1.13675	0.28634	0.825039	1	0	0.153846	k__Bacteria;p__Firmicutes;c__Clostridia;o__Clostridiales;f__Ruminococcaceae;g__;s__
4479392	1.13675	0.28634	0.825039	1	0	0.153846	k__Bacteria;p__Firmicutes;c__Clostridia;o__Clostridiales;f__Clostridiaceae;g__;s__
635096	1.13675	0.28634	0.825039	1	0	0.153846	k__Bacteria;p__Actinobacteria;c__Actinobacteria;o__Actinomycetales;f__Microbacteriaceae
317199	1.13675	0.28634	0.825039	1	0	0.153846	k__Bacteria;p__Firmicutes;c__Clostridia;o__Clostridiales;f__Lachnospiraceae;g__;s__
176401	1.13675	0.28634	0.825039	1	0	0.153846	k__Bacteria;p__Firmicutes;c__Clostridia;o__Clostridiales;f__Ruminococcaceae;g__Ruminococcus;s__
4045626	1.13675	0.28634	0.825039	1	0	0.153846	k__Bacteria;p__Proteobacteria;c__Gammaproteobacteria;o__Oceanospirillales;f__Halomonadaceae;g__Halomonas
4384802	1.13675	0.28634	0.825039	1	0	0.153846	k__Bacteria;p__Actinobacteria;c__Actinobacteria;o__Actinomycetales;f__Microbacteriaceae;g__;s__
354430	1.13675	0.28634	0.825039	1	0	0.153846	k__Bacteria;p__Firmicutes;c__Clostridia;o__Clostridiales;f__Ruminococcaceae;g__;s__
312858	1.13675	0.28634	0.825039	1	0	0.153846	k__Bacteria;p__Firmicutes;c__Clostridia;o__Clostridiales;f__[Mogibacteriaceae];g__;s__
262148	1.13675	0.28634	0.825039	1	0	0.153846	k__Bacteria;p__Bacteroidetes;c__Bacteroidia;o__Bacteroidales;f__S24-7;g__;s__
905537	1.13675	0.28634	0.825039	1	0	0.153846	k__Bacteria;p__Proteobacteria;c__Gammaproteobacteria;o__Pseudomonadales;f__Pseudomonadaceae
4447334	1.13675	0.28634	0.825039	1	0	0.153846	k__Bacteria;p__Proteobacteria;c__Alphaproteobacteria;o__Sphingomonadales;f__Sphingomonadaceae;g__Kaistobacter;s__
1141746	1.13675	0.28634	0.825039	1	0	0.153846	k__Bacteria;p__Firmicutes;c__Bacilli;o__Bacillales;f__Paenibacillaceae;g__Paenibacillus;s__
301924	1.13675	0.28634	0.825039	1	0	0.153846	k__Bacteria;p__Cyanobacteria;c__4C0d-2;o__YS2;f__;g__;s__
177032	1.13675	0.28634	0.825039	1	0	0.153846	k__Bacteria;p__Firmicutes;c__Clostridia;o__Clostridiales;f__Lachnospiraceae;g__;s__
4331137	1.13675	0.28634	0.825039	1	0	0.153846	k__Bacteria;p__Actinobacteria;c__Actinobacteria;o__Actinomycetales;f__Microbacteriaceae;g__Frigoribacterium;s__
4300679	1.13675	0.28634	0.825039	1	0	0.153846	k__Bacteria;p__Firmicutes;c__Clostridia;o__Clostridiales;f__Ruminococcaceae;g__;s__
4402752	1.13675	0.28634	0.825039	1	0	0.153846	k__Bacteria;p__Firmicutes;c__Clostridia;o__Clostridiales;f__Veillonellaceae;g__Succiniclasticum;s__
3450454	1.13675	0.28634	0.825039	1	0	0.153846	k__Bacteria;p__Firmicutes;c__Clostridia;o__Clostridiales;f__Lachnospiraceae
164946	1.13675	0.28634	0.825039	1	0	0.153846	k__Bacteria;p__Bacteroidetes;c__Bacteroidia;o__Bacteroidales;f__Prevotellaceae;g__Prevotella;s__
259666	1.13675	0.28634	0.825039	1	0	0.153846	k__Bacteria;p__Bacteroidetes;c__Bacteroidia;o__Bacteroidales;f__[Paraprevotellaceae];g__;s__
668514	1.13675	0.28634	0.825039	1	0	0.153846	k__Bacteria;p__Proteobacteria;c__Gammaproteobacteria;o__Enterobacteriales;f__Enterobacteriaceae;g__;s__
4318672	1.13675	0.28634	0.825039	1	0	0.153846	k__Bacteria;p__Proteobacteria;c__Betaproteobacteria;o__Neisseriales;f__Neisseriaceae;g__Neisseria;s__
608293	1.13675	0.28634	0.825039	1	0	0.153846	k__Bacteria;p__Proteobacteria;c__Alphaproteobacteria;o__Rhodobacterales;f__Rhodobacteraceae;g__;s__
742519	1.13675	0.28634	0.825039	1	0	0.153846	k__Bacteria;p__Spirochaetes;c__Spirochaetes;o__Spirochaetales;f__Spirochaetaceae;g__Treponema;s__
708184	1.13675	0.28634	0.825039	1	0	0.153846	k__Bacteria;p__Planctomycetes;c__Planctomycetia;o__Pirellulales;f__Pirellulaceae;g__;s__
1146349	1.13675	0.28634	0.825039	1	0	0.153846	k__Bacteria;p__Firmicutes;c__Clostridia;o__Clostridiales;f__Lachnospiraceae;g__Epulopiscium;s__
4410863	1.13675	0.28634	0.825039	1	0	0.153846	k__Bacteria;p__Firmicutes;c__Clostridia;o__Clostridiales;f__;g__;s__
1120966	1.13675	0.28634	0.825039	1	0	0.153846	k__Bacteria;p__Proteobacteria;c__Betaproteobacteria;o__Burkholderiales;f__Comamonadaceae;g__;s__
274115	1.13675	0.28634	0.825039	1	0	0.153846	k__Bacteria;p__Firmicutes;c__Clostridia;o__Clostridiales;f__;g__;s__
193946	1.13675	0.28634	0.825039	1	0	0.307692	k__Bacteria;p__Firmicutes;c__Clostridia;o__Clostridiales;f__Lachnospiraceae;g__;s__
581042	1.13675	0.28634	0.825039	1	0	0.153846	k__Bacteria;p__Actinobacteria;c__Actinobacteria;o__Actinomycetales;f__Micrococcaceae;g__Arthrobacter;s__
790368	1.13675	0.28634	0.825039	1	0	0.153846	k__Bacteria;p__Bacteroidetes;c__Bacteroidia;o__Bacteroidales;f__Prevotellaceae;g__Prevotella;s__
3007575	1.13675	0.28634	0.825039	1	0	0.153846	k__Bacteria;p__Firmicutes;c__Clostridia;o__Clostridiales;f__;g__;s__
987863	1.13675	0.28634	0.825039	1	0	0.153846	k__Bacteria;p__Bacteroidetes;c__Cytophagia;o__Cytophagales;f__Cytophagaceae;g__Hymenobacter;s__
917561	1.13675	0.28634	0.825039	1	0	0.153846	k__Bacteria;p__Actinobacteria;c__Actinobacteria;o__Actinomycetales;f__Corynebacteriaceae;g__Corynebacterium;s__
345354	1.13675	0.28634	0.825039	1	0	0.153846	k__Bacteria;p__Firmicutes;c__Clostridia;o__Clostridiales;f__Lachnospiraceae;g__;s__
4380450	1.13675	0.28634	0.825039	1	0	0.153846	k__Bacteria;p__Firmicutes;c__Clostridia;o__Clostridiales;f__Ruminococcaceae;g__;s__
4304638	1.13675	0.28634	0.825039	1	0	0.153846	k__Bacteria;p__Firmicutes;c__Bacilli;o__Bacillales;f__Bacillaceae;g__Bacillus;s__
296064	1.13675	0.28634	0.825039	1	0	0.461538	k__Bacteria;p__Proteobacteria;c__Alphaproteobacteria;o__RF32;f__;g__;s__
347413	1.13675	0.28634	0.825039	1	0	0.153846	k__Bacteria;p__Firmicutes;c__Clostridia;o__Clostridiales;f__Ruminococcaceae;g__;s__
274536	1.13675	0.28634	0.825039	1	0	0.153846	k__Bacteria;p__Firmicutes;c__Clostridia;o__Clostridiales;f__Lachnospiraceae;g__;s__
823916	1.13675	0.28634	0.825039	1	0	0.153846	k__Bacteria;p__Proteobacteria;c__Gammaproteobacteria;o__Pseudomonadales;f__Moraxellaceae;g__Enhydrobacter;s__
4396656	1.13675	0.28634	0.825039	1	0	0.153846	k__Bacteria;p__Firmicutes;c__Clostridia;o__Clostridiales;f__Clostridiaceae;g__;s__
336638	1.13675	0.28634	0.825039	1	0	0.153846	k__Bacteria;p__Firmicutes;c__Clostridia;o__Clostridiales;f__Ruminococcaceae;g__;s__
295023	1.13675	0.28634	0.825039	1	0	0.153846	k__Bacteria;p__Firmicutes;c__Clostridia;o__Clostridiales;f__Lachnospiraceae;g__Blautia;s__
1088254	1.13675	0.28634	0.825039	1	0	0.153846	k__Bacteria;p__Actinobacteria;c__Actinobacteria;o__Actinomycetales;f__Nocardioidaceae;g__;s__
302865	1.13675	0.28634	0.825039	1	0	0.153846	k__Bacteria;p__Firmicutes;c__Clostridia;o__Clostridiales;f__Lachnospiraceae;g__;s__
New.ReferenceOTU416	1.13675	0.28634	0.825039	1	0	0.307692	k__Bacteria;p__Firmicutes;c__Clostridia;o__Clostridiales;f__Ruminococcaceae;g__;s__
New.ReferenceOTU199	1.13675	0.28634	0.825039	1	0	0.153846	k__Bacteria;p__Firmicutes;c__Clostridia;o__Clostridiales;f__Ruminococcaceae;g__;s__
New.ReferenceOTU95	1.13675	0.28634	0.825039	1	0	0.153846	k__Bacteria;p__Tenericutes;c__Mollicutes;o__RF39;f__;g__;s__
New.ReferenceOTU393	1.13675	0.28634	0.825039	1	0	0.153846	k__Bacteria;p__Firmicutes;c__Clostridia;o__Clostridiales;f__Ruminococcaceae;g__;s__
New.ReferenceOTU277	1.13675	0.28634	0.825039	1	0	0.153846	Unassigned
New.ReferenceOTU46	1.13675	0.28634	0.825039	1	0	0.153846	k__Bacteria;p__Firmicutes;c__Clostridia;o__Clostridiales;f__Lachnospiraceae;g__Butyrivibrio;s__
586828	1.13642	0.286411	0.825039	1	1.85714	10.4615	k__Bacteria;p__Firmicutes;c__Clostridia;o__Clostridiales;f__;g__;s__
New.ReferenceOTU532	1.13642	0.286411	0.825039	1	3358.14	1481.62	k__Bacteria;p__Proteobacteria;c__Gammaproteobacteria;o__Pseudomonadales;f__Moraxellaceae;g__Psychrobacter
4308666	1.13375	0.286977	0.825039	1	2.85714	1.53846	k__Bacteria;p__Firmicutes;c__Clostridia;o__Clostridiales;f__Ruminococcaceae;g__;s__
336156	1.13368	0.286992	0.825039	1	2.85714	12.6154	k__Bacteria;p__Firmicutes;c__Erysipelotrichi;o__Erysipelotrichales;f__Erysipelotrichaceae;g__L7A_E11;s__
802787	1.1336	0.287008	0.825039	1	0	0.384615	k__Bacteria;p__Proteobacteria;c__Gammaproteobacteria;o__Enterobacteriales;f__Enterobacteriaceae;g__Erwinia
349658	1.1336	0.287008	0.825039	1	0	0.307692	k__Bacteria;p__Verrucomicrobia;c__Verruco-5;o__WCHB1-41;f__RFP12;g__;s__
346974	1.1336	0.287008	0.825039	1	0	0.307692	k__Bacteria;p__Firmicutes;c__Clostridia;o__Clostridiales;f__[Mogibacteriaceae];g__;s__
587336	1.1336	0.287008	0.825039	1	0	0.230769	k__Bacteria;p__Firmicutes;c__Clostridia;o__Clostridiales;f__Lachnospiraceae;g__;s__
4337815	1.1336	0.287008	0.825039	1	0	151.769	k__Bacteria;p__Firmicutes;c__Clostridia;o__Clostridiales;f__Clostridiaceae;g__;s__
103074	1.1336	0.287008	0.825039	1	0	0.230769	k__Bacteria;p__Bacteroidetes;c__Bacteroidia;o__Bacteroidales;f__;g__;s__
1144378	1.1336	0.287008	0.825039	1	0	0.230769	k__Bacteria;p__Proteobacteria;c__Alphaproteobacteria;o__Sphingomonadales;f__Sphingomonadaceae;g__Sphingomonas;s__
4309764	1.1336	0.287008	0.825039	1	0	0.230769	k__Bacteria;p__Firmicutes;c__Bacilli;o__Lactobacillales;f__Streptococcaceae;g__Streptococcus;s__
4400098	1.1336	0.287008	0.825039	1	0	0.230769	k__Bacteria;p__Bacteroidetes;c__Flavobacteriia;o__Flavobacteriales;f__Flavobacteriaceae;g__Flavobacterium;s__
715885	1.1336	0.287008	0.825039	1	0	0.230769	k__Bacteria;p__Proteobacteria;c__Alphaproteobacteria;o__Sphingomonadales;f__Sphingomonadaceae;g__Sphingomonas;s__
563591	1.1336	0.287008	0.825039	1	0	0.384615	k__Bacteria;p__Firmicutes;c__Clostridia;o__Clostridiales;f__Lachnospiraceae;g__;s__
1857626	1.1336	0.287008	0.825039	1	0	0.846154	k__Bacteria;p__Firmicutes;c__Clostridia;o__Clostridiales;f__;g__;s__
110535	1.1336	0.287008	0.825039	1	0	0.230769	k__Bacteria;p__Firmicutes;c__Clostridia;o__Clostridiales;f__;g__;s__
4349261	1.1336	0.287008	0.825039	1	0	0.307692	k__Bacteria;p__Firmicutes;c__Clostridia;o__Clostridiales;f__;g__;s__
558007	1.1336	0.287008	0.825039	1	0	0.230769	k__Bacteria;p__Firmicutes;c__Clostridia;o__Clostridiales;f__Lachnospiraceae;g__Epulopiscium;s__
269346	1.1336	0.287008	0.825039	1	0	0.307692	k__Bacteria;p__Firmicutes;c__Clostridia;o__Clostridiales;f__;g__;s__
566243	1.1336	0.287008	0.825039	1	0	0.230769	k__Bacteria;p__Proteobacteria;c__Gammaproteobacteria;o__Enterobacteriales;f__Enterobacteriaceae;g__;s__
534578	1.1336	0.287008	0.825039	1	0	0.230769	k__Bacteria;p__Firmicutes;c__Clostridia;o__Clostridiales;f__Caldicoprobacteraceae;g__Caldicoprobacter;s__
25461	1.1336	0.287008	0.825039	1	0	0.615385	k__Bacteria;p__Firmicutes;c__Clostridia;o__Clostridiales;f__Ruminococcaceae;g__;s__
302646	1.1336	0.287008	0.825039	1	0	1	k__Bacteria;p__Bacteroidetes;c__Bacteroidia;o__Bacteroidales;f__;g__;s__
2122726	1.1336	0.287008	0.825039	1	0	0.230769	k__Bacteria;p__Firmicutes;c__Clostridia;o__Clostridiales;f__Clostridiaceae;g__;s__
4338745	1.1336	0.287008	0.825039	1	0	0.692308	k__Bacteria;p__Firmicutes;c__Clostridia;o__Clostridiales;f__Veillonellaceae;g__;s__
353336	1.1336	0.287008	0.825039	1	0	0.230769	k__Bacteria;p__Firmicutes;c__Clostridia;o__Clostridiales;f__;g__;s__
369994	1.1336	0.287008	0.825039	1	0	0.230769	k__Bacteria;p__Firmicutes;c__Clostridia;o__Clostridiales;f__;g__;s__
537747	1.1336	0.287008	0.825039	1	0	0.230769	k__Bacteria;p__Bacteroidetes;c__Bacteroidia;o__Bacteroidales;f__Prevotellaceae;g__Prevotella;s__
186090	1.1336	0.287008	0.825039	1	0	0.230769	k__Bacteria;p__Firmicutes;c__Clostridia;o__Clostridiales;f__Ruminococcaceae;g__Ruminococcus;s__flavefaciens
2298935	1.1336	0.287008	0.825039	1	0	0.307692	k__Bacteria;p__Firmicutes;c__Clostridia;o__Clostridiales;f__Lachnospiraceae;g__Roseburia;s__
144713	1.1336	0.287008	0.825039	1	0	1.23077	k__Bacteria;p__Firmicutes;c__Bacilli;o__Bacillales;f__Paenibacillaceae;g__Paenibacillus;s__
4385889	1.1336	0.287008	0.825039	1	0	0.230769	k__Bacteria;p__Firmicutes;c__Clostridia;o__Clostridiales;f__Ruminococcaceae;g__;s__
790312	1.1336	0.287008	0.825039	1	0	0.384615	k__Bacteria;p__Proteobacteria;c__Gammaproteobacteria;o__Xanthomonadales;f__Xanthomonadaceae
4365141	1.1336	0.287008	0.825039	1	0	0.461538	k__Bacteria;p__Firmicutes;c__Bacilli;o__Lactobacillales;f__Leuconostocaceae;g__Leuconostoc;s__
814442	1.1336	0.287008	0.825039	1	0	0.230769	k__Bacteria;p__Proteobacteria;c__Gammaproteobacteria;o__Enterobacteriales;f__Enterobacteriaceae;g__Citrobacter;s__
338503	1.1336	0.287008	0.825039	1	0	0.230769	k__Bacteria;p__Firmicutes;c__Clostridia;o__Clostridiales;f__;g__;s__
4428037	1.1336	0.287008	0.825039	1	0	4.69231	k__Bacteria;p__Verrucomicrobia;c__Verruco-5;o__WCHB1-41;f__RFP12;g__;s__
101936	1.1336	0.287008	0.825039	1	0	0.384615	k__Bacteria;p__Firmicutes;c__Clostridia;o__Clostridiales;f__Lachnospiraceae;g__;s__
262716	1.1336	0.287008	0.825039	1	0	0.384615	k__Bacteria;p__Firmicutes;c__Clostridia;o__Clostridiales;f__Lachnospiraceae;g__;s__
301587	1.1336	0.287008	0.825039	1	0	0.230769	k__Bacteria;p__Spirochaetes;c__Spirochaetes;o__Spirochaetales;f__Spirochaetaceae;g__Treponema;s__
2532909	1.1336	0.287008	0.825039	1	0	0.923077	k__Bacteria;p__Firmicutes;c__Clostridia;o__Clostridiales;f__Clostridiaceae;g__;s__
1870411	1.1336	0.287008	0.825039	1	0	0.384615	k__Bacteria;p__Firmicutes;c__Clostridia;o__Clostridiales;f__Clostridiaceae;g__;s__
780555	1.1336	0.287008	0.825039	1	0	0.230769	k__Bacteria;p__Proteobacteria;c__Gammaproteobacteria;o__Pseudomonadales;f__Pseudomonadaceae;g__Pseudomonas;s__
555156	1.1336	0.287008	0.825039	1	0	0.307692	k__Bacteria;p__Planctomycetes;c__Planctomycetia;o__Pirellulales;f__Pirellulaceae;g__;s__
4469662	1.1336	0.287008	0.825039	1	0	1.38462	k__Bacteria;p__Firmicutes;c__Clostridia;o__Clostridiales;f__Lachnospiraceae;g__;s__
1090029	1.1336	0.287008	0.825039	1	0	0.307692	k__Bacteria;p__Actinobacteria;c__Actinobacteria;o__Actinomycetales;f__Sanguibacteraceae;g__Sanguibacter;s__
577316	1.1336	0.287008	0.825039	1	0	0.230769	k__Bacteria;p__Firmicutes;c__Clostridia;o__Clostridiales;f__;g__;s__
589076	1.1336	0.287008	0.825039	1	0	0.461538	k__Bacteria;p__Firmicutes;c__Clostridia;o__Clostridiales;f__Ruminococcaceae;g__Oscillospira;s__
4314582	1.1336	0.287008	0.825039	1	0	6.53846	k__Bacteria;p__Firmicutes;c__Bacilli;o__Bacillales;f__Paenibacillaceae;g__Paenibacillus;s__
4430225	1.1336	0.287008	0.825039	1	0	1.38462	k__Bacteria;p__Firmicutes;c__Bacilli;o__Bacillales;f__Planococcaceae;g__Paenisporosarcina;s__
584107	1.1336	0.287008	0.825039	1	0	0.307692	k__Bacteria;p__Firmicutes;c__Clostridia;o__Clostridiales;f__;g__;s__
4417921	1.1336	0.287008	0.825039	1	0	0.230769	k__Bacteria;p__Bacteroidetes;c__[Saprospirae];o__[Saprospirales];f__Chitinophagaceae;g__Flavisolibacter;s__
4306262	1.1336	0.287008	0.825039	1	0	0.230769	k__Bacteria;p__Verrucomicrobia;c__Verrucomicrobiae;o__Verrucomicrobiales;f__Verrucomicrobiaceae;g__Akkermansia;s__muciniphila
1138007	1.1336	0.287008	0.825039	1	0	0.230769	k__Bacteria;p__Bacteroidetes;c__Sphingobacteriia;o__Sphingobacteriales;f__Sphingobacteriaceae;g__Sphingobacterium;s__
293477	1.1336	0.287008	0.825039	1	0	0.384615	k__Bacteria;p__Firmicutes;c__Clostridia;o__Clostridiales;f__Ruminococcaceae;g__;s__
275257	1.1336	0.287008	0.825039	1	0	0.307692	k__Bacteria;p__Proteobacteria;c__Alphaproteobacteria;o__Rhizobiales
250722	1.1336	0.287008	0.825039	1	0	0.846154	k__Bacteria;p__Firmicutes;c__Bacilli;o__Bacillales;f__Planococcaceae;g__Sporosarcina;s__
270842	1.1336	0.287008	0.825039	1	0	0.384615	k__Bacteria;p__Proteobacteria;c__Gammaproteobacteria;o__Pseudomonadales;f__Pseudomonadaceae;g__Pseudomonas;s__umsongensis
4452633	1.1336	0.287008	0.825039	1	0	0.384615	k__Bacteria;p__Firmicutes;c__Clostridia;o__Clostridiales;f__Clostridiaceae;g__;s__
1012948	1.1336	0.287008	0.825039	1	0	0.230769	k__Bacteria;p__Actinobacteria;c__Actinobacteria;o__Actinomycetales;f__Corynebacteriaceae;g__Corynebacterium;s__
292521	1.1336	0.287008	0.825039	1	0	0.384615	k__Bacteria;p__Actinobacteria;c__Actinobacteria;o__Bifidobacteriales;f__Bifidobacteriaceae;g__Bifidobacterium;s__
275869	1.1336	0.287008	0.825039	1	0	0.230769	k__Bacteria;p__Firmicutes;c__Clostridia;o__Clostridiales;f__Lachnospiraceae;g__Coprococcus;s__
3643491	1.1336	0.287008	0.825039	1	0	0.230769	k__Bacteria;p__Proteobacteria;c__Gammaproteobacteria;o__Pseudomonadales;f__Pseudomonadaceae;g__Pseudomonas;s__viridiflava
561826	1.1336	0.287008	0.825039	1	0	0.384615	k__Bacteria;p__Firmicutes;c__Clostridia;o__Clostridiales;f__Christensenellaceae;g__;s__
1028036	1.1336	0.287008	0.825039	1	0	1.76923	k__Bacteria;p__Firmicutes;c__Bacilli;o__Bacillales;f__Bacillaceae;g__Bacillus;s__
111293	1.1336	0.287008	0.825039	1	0	0.230769	k__Bacteria;p__Firmicutes;c__Clostridia;o__Clostridiales;f__;g__;s__
338349	1.1336	0.287008	0.825039	1	0	0.230769	k__Bacteria;p__Firmicutes;c__Clostridia;o__Clostridiales;f__Lachnospiraceae;g__;s__
307608	1.1336	0.287008	0.825039	1	0	0.230769	k__Bacteria;p__Firmicutes;c__Clostridia;o__Clostridiales;f__Ruminococcaceae;g__Oscillospira;s__
293761	1.1336	0.287008	0.825039	1	0	10.8462	k__Bacteria;p__Firmicutes;c__Clostridia;o__Clostridiales;f__Ruminococcaceae;g__Ruminococcus;s__flavefaciens
656881	1.1336	0.287008	0.825039	1	0	5.38462	k__Bacteria;p__Proteobacteria;c__Gammaproteobacteria;o__Enterobacteriales;f__Enterobacteriaceae;g__;s__
178364	1.1336	0.287008	0.825039	1	0	0.307692	k__Bacteria;p__Firmicutes;c__Clostridia;o__Clostridiales;f__Clostridiaceae;g__;s__
4476892	1.1336	0.287008	0.825039	1	0	0.461538	k__Bacteria;p__Proteobacteria;c__Alphaproteobacteria;o__Sphingomonadales;f__Sphingomonadaceae;g__Kaistobacter;s__
748412	1.1336	0.287008	0.825039	1	0	0.230769	k__Bacteria;p__Proteobacteria;c__Alphaproteobacteria;o__Rhizobiales;f__Rhizobiaceae;g__Agrobacterium;s__
4401294	1.1336	0.287008	0.825039	1	0	0.461538	k__Bacteria;p__Bacteroidetes;c__Bacteroidia;o__Bacteroidales;f__;g__;s__
346868	1.1336	0.287008	0.825039	1	0	0.230769	k__Bacteria;p__Bacteroidetes;c__Bacteroidia;o__Bacteroidales;f__Prevotellaceae;g__Prevotella;s__
46567	1.1336	0.287008	0.825039	1	0	0.461538	k__Bacteria;p__Firmicutes;c__Clostridia;o__Clostridiales;f__Lachnospiraceae;g__Butyrivibrio;s__
4425629	1.1336	0.287008	0.825039	1	0	0.307692	k__Bacteria;p__Proteobacteria;c__Betaproteobacteria;o__Burkholderiales;f__Oxalobacteraceae;g__;s__
267605	1.1336	0.287008	0.825039	1	0	0.461538	k__Bacteria;p__Firmicutes;c__Clostridia;o__Clostridiales;f__Lachnospiraceae;g__;s__
563439	1.1336	0.287008	0.825039	1	0	0.307692	k__Bacteria;p__Firmicutes;c__Clostridia;o__Clostridiales;f__[Mogibacteriaceae];g__Mogibacterium;s__
176139	1.1336	0.287008	0.825039	1	0	0.230769	k__Bacteria;p__Firmicutes;c__Clostridia;o__Clostridiales;f__Lachnospiraceae;g__;s__
839137	1.1336	0.287008	0.825039	1	0	0.230769	k__Bacteria;p__Firmicutes;c__Clostridia;o__Clostridiales;f__Lachnospiraceae;g__;s__
1106624	1.1336	0.287008	0.825039	1	0	0.846154	k__Bacteria;p__Verrucomicrobia;c__Opitutae;o__[Cerasicoccales];f__[Cerasicoccaceae];g__;s__
269956	1.1336	0.287008	0.825039	1	0	0.230769	k__Bacteria;p__Firmicutes;c__Clostridia;o__Clostridiales;f__;g__;s__
237444	1.1336	0.287008	0.825039	1	0	0.923077	k__Bacteria;p__Firmicutes;c__Bacilli;o__Lactobacillales;f__Streptococcaceae;g__Streptococcus;s__
340357	1.1336	0.287008	0.825039	1	0	0.384615	k__Bacteria;p__Firmicutes;c__Clostridia;o__Clostridiales;f__Lachnospiraceae;g__;s__
516576	1.1336	0.287008	0.825039	1	0	0.307692	k__Bacteria;p__Firmicutes;c__Clostridia;o__Clostridiales;f__Lachnospiraceae;g__;s__
174911	1.1336	0.287008	0.825039	1	0	1.38462	k__Bacteria;p__Firmicutes;c__Clostridia;o__Clostridiales;f__Lachnospiraceae;g__Blautia;s__
4341734	1.1336	0.287008	0.825039	1	0	0.230769	k__Bacteria;p__Actinobacteria;c__Actinobacteria;o__Actinomycetales;f__Microbacteriaceae;g__;s__
182122	1.1336	0.287008	0.825039	1	0	0.230769	k__Bacteria;p__Firmicutes;c__Clostridia;o__Clostridiales;f__Lachnospiraceae;g__;s__
269930	1.1336	0.287008	0.825039	1	0	0.307692	k__Bacteria;p__Proteobacteria;c__Gammaproteobacteria;o__Pseudomonadales;f__Pseudomonadaceae;g__;s__
1043652	1.1336	0.287008	0.825039	1	0	0.307692	k__Bacteria;p__Actinobacteria;c__Actinobacteria;o__Actinomycetales;f__Nocardioidaceae;g__;s__
341094	1.1336	0.287008	0.825039	1	0	0.307692	k__Bacteria;p__Actinobacteria;c__Actinobacteria;o__Actinomycetales;f__Micrococcaceae;g__Arthrobacter;s__
306980	1.1336	0.287008	0.825039	1	0	0.384615	k__Bacteria;p__Firmicutes;c__Clostridia;o__Clostridiales;f__Ruminococcaceae;g__Ruminococcus;s__
321762	1.1336	0.287008	0.825039	1	0	0.230769	k__Bacteria;p__Tenericutes;c__Mollicutes;o__RF39;f__;g__;s__
289911	1.1336	0.287008	0.825039	1	0	0.923077	k__Bacteria;p__Firmicutes;c__Erysipelotrichi;o__Erysipelotrichales;f__Erysipelotrichaceae;g__Sharpea;s__p-3329-23G2
356245	1.1336	0.287008	0.825039	1	0	0.384615	k__Bacteria;p__Firmicutes;c__Clostridia;o__Clostridiales;f__Ruminococcaceae;g__;s__
1126851	1.1336	0.287008	0.825039	1	0	0.230769	k__Bacteria;p__Firmicutes;c__Bacilli;o__Lactobacillales;f__Streptococcaceae;g__Streptococcus;s__
815828	1.1336	0.287008	0.825039	1	0	0.230769	k__Bacteria;p__Firmicutes;c__Clostridia;o__Clostridiales;f__;g__;s__
4411374	1.1336	0.287008	0.825039	1	0	0.538462	k__Bacteria;p__Firmicutes;c__Clostridia;o__Clostridiales;f__Clostridiaceae;g__Thermoanaerobacterium;s__
137056	1.1336	0.287008	0.825039	1	0	0.230769	k__Bacteria;p__Firmicutes;c__Bacilli;o__Bacillales;f__Staphylococcaceae;g__Staphylococcus;s__epidermidis
179040	1.1336	0.287008	0.825039	1	0	2	k__Bacteria;p__Firmicutes;c__Bacilli;o__Bacillales;f__Paenibacillaceae;g__Paenibacillus;s__
238205	1.1336	0.287008	0.825039	1	0	0.461538	k__Bacteria;p__Firmicutes;c__Clostridia;o__Clostridiales;f__Clostridiaceae;g__Clostridium;s__butyricum
303828	1.1336	0.287008	0.825039	1	0	0.538462	k__Bacteria;p__Firmicutes;c__Clostridia;o__Clostridiales;f__;g__;s__
4380154	1.1336	0.287008	0.825039	1	0	1.61538	k__Bacteria;p__Firmicutes;c__Bacilli;o__Bacillales;f__Bacillaceae;g__Bacillus;s__
166896	1.1336	0.287008	0.825039	1	0	0.384615	k__Bacteria;p__Firmicutes;c__Clostridia;o__Clostridiales;f__Clostridiaceae;g__Clostridium;s__
22771	1.1336	0.287008	0.825039	1	0	0.230769	k__Bacteria;p__Firmicutes;c__Clostridia;o__Clostridiales;f__Lachnospiraceae;g__Blautia;s__
148279	1.1336	0.287008	0.825039	1	0	4	k__Bacteria;p__Firmicutes;c__Clostridia;o__Clostridiales;f__Lachnospiraceae;g__Blautia;s__
325384	1.1336	0.287008	0.825039	1	0	1.15385	k__Bacteria;p__Firmicutes;c__Clostridia;o__Clostridiales;f__Lachnospiraceae;g__Dorea;s__
320725	1.1336	0.287008	0.825039	1	0	0.461538	k__Bacteria;p__Firmicutes;c__Clostridia;o__Clostridiales;f__;g__;s__
342683	1.1336	0.287008	0.825039	1	0	0.615385	k__Bacteria;p__Firmicutes;c__Clostridia;o__Clostridiales;f__Ruminococcaceae
257034	1.1336	0.287008	0.825039	1	0	0.230769	k__Bacteria;p__Firmicutes;c__Clostridia;o__Clostridiales;f__Lachnospiraceae;g__;s__
291045	1.1336	0.287008	0.825039	1	0	0.230769	k__Bacteria;p__Firmicutes;c__Clostridia;o__Clostridiales;f__Ruminococcaceae;g__;s__
290502	1.1336	0.287008	0.825039	1	0	0.230769	k__Bacteria;p__Firmicutes;c__Clostridia;o__Clostridiales;f__Lachnospiraceae;g__Dorea;s__
195081	1.1336	0.287008	0.825039	1	0	0.230769	k__Bacteria;p__Firmicutes;c__Clostridia;o__Clostridiales;f__Lachnospiraceae;g__Dorea;s__
1790396	1.1336	0.287008	0.825039	1	0	0.230769	k__Bacteria;p__Proteobacteria;c__Gammaproteobacteria;o__Pseudomonadales;f__Moraxellaceae;g__Acinetobacter;s__
326833	1.1336	0.287008	0.825039	1	0	0.230769	k__Bacteria;p__Firmicutes;c__Clostridia;o__Clostridiales;f__Lachnospiraceae;g__Coprococcus;s__
269774	1.1336	0.287008	0.825039	1	0	10.7692	k__Bacteria;p__Proteobacteria;c__Gammaproteobacteria;o__Pseudomonadales;f__Moraxellaceae;g__Psychrobacter
142309	1.1336	0.287008	0.825039	1	0	1.30769	k__Bacteria;p__Firmicutes;c__Bacilli;o__Bacillales;f__Planococcaceae
446691	1.1336	0.287008	0.825039	1	0	0.230769	k__Bacteria;p__Firmicutes;c__Clostridia;o__Clostridiales;f__Ruminococcaceae;g__;s__
289327	1.1336	0.287008	0.825039	1	0	0.230769	k__Bacteria;p__Firmicutes;c__Clostridia;o__Clostridiales;f__Ruminococcaceae;g__;s__
310490	1.1336	0.287008	0.825039	1	0	0.307692	k__Bacteria;p__Firmicutes;c__Clostridia;o__Clostridiales;f__Lachnospiraceae;g__Blautia;s__
New.ReferenceOTU327	1.1336	0.287008	0.825039	1	0	1.53846	k__Bacteria;p__Firmicutes;c__Clostridia;o__Clostridiales;f__Ruminococcaceae;g__;s__
New.ReferenceOTU346	1.1336	0.287008	0.825039	1	0	0.307692	k__Archaea;p__Euryarchaeota;c__Methanobacteria;o__Methanobacteriales;f__Methanobacteriaceae;g__Methanobrevibacter;s__
New.ReferenceOTU492	1.1336	0.287008	0.825039	1	0	5.53846	k__Bacteria;p__Firmicutes;c__Clostridia;o__Clostridiales;f__Ruminococcaceae;g__Ruminococcus;s__
New.ReferenceOTU352	1.1336	0.287008	0.825039	1	0	10.8462	k__Bacteria;p__Firmicutes;c__Clostridia;o__Clostridiales;f__Clostridiaceae;g__Clostridium;s__
New.ReferenceOTU538	1.1336	0.287008	0.825039	1	0	0.230769	k__Bacteria;p__Firmicutes;c__Clostridia;o__Clostridiales;f__Ruminococcaceae;g__;s__
New.ReferenceOTU211	1.1336	0.287008	0.825039	1	0	3	k__Bacteria;p__Firmicutes;c__Clostridia;o__Clostridiales;f__Clostridiaceae;g__;s__
New.ReferenceOTU274	1.12107	0.289688	0.83211	1	23.5714	89.3846	k__Bacteria;p__Bacteroidetes;c__Bacteroidia;o__Bacteroidales;f__;g__;s__
326539	1.11977	0.289967	0.83228	1	1.14286	0.461538	k__Bacteria;p__Firmicutes;c__Clostridia;o__Clostridiales;f__;g__;s__
4426298	1.11136	0.291786	0.836867	1	3.14286	9.30769	k__Bacteria;p__Actinobacteria;c__Actinobacteria;o__Bifidobacteriales;f__Bifidobacteriaceae;g__Bifidobacterium;s__
355249	1.10435	0.293313	0.84061	1	0.571429	2.46154	k__Bacteria;p__Bacteroidetes;c__Bacteroidia;o__Bacteroidales;f__[Paraprevotellaceae];g__Paraprevotella;s__
New.ReferenceOTU34	1.09924	0.294432	0.843177	1	2.57143	24.1538	k__Bacteria;p__Firmicutes;c__Clostridia;o__Clostridiales;f__Lachnospiraceae;g__;s__
259677	1.09328	0.295745	0.844354	1	3.57143	6	k__Bacteria;p__Tenericutes;c__Mollicutes;o__RF39;f__;g__;s__
New.ReferenceOTU520	1.09328	0.295745	0.844354	1	33.1429	56.3077	k__Bacteria;p__Firmicutes;c__Clostridia;o__Clostridiales;f__Clostridiaceae;g__Clostridium;s__
309134	1.09244	0.295932	0.844354	1	7.85714	18.0769	k__Bacteria;p__Bacteroidetes;c__Bacteroidia;o__Bacteroidales;f__Prevotellaceae;g__Prevotella;s__copri
4474217	1.09244	0.295932	0.844354	1	6.28571	15.5385	k__Bacteria;p__Firmicutes;c__Clostridia;o__Clostridiales;f__Lachnospiraceae;g__;s__
New.ReferenceOTU190	1.09231	0.295959	0.844354	1	7.28571	0.923077	k__Bacteria;p__Firmicutes;c__Clostridia;o__Clostridiales;f__;g__;s__
New.ReferenceOTU299	1.08935	0.296616	0.845591	1	1.57143	2.61538	k__Bacteria;p__Firmicutes;c__Erysipelotrichi;o__Erysipelotrichales;f__Erysipelotrichaceae;g__RFN20;s__
274400	1.08745	0.297036	0.846085	1	0.571429	0.384615	k__Bacteria;p__Firmicutes;c__Clostridia;o__Clostridiales;f__Lachnospiraceae;g__Coprococcus;s__
519545	1.08655	0.297237	0.846085	1	5.71429	14.0769	k__Bacteria;p__Firmicutes;c__Clostridia;o__Clostridiales;f__Lachnospiraceae
297669	1.08321	0.29798	0.847561	1	5.85714	7.92308	k__Bacteria;p__Tenericutes;c__Mollicutes;o__Anaeroplasmatales;f__Anaeroplasmataceae;g__Anaeroplasma;s__
328573	1.07936	0.298841	0.847716	1	1.42857	1.46154	k__Bacteria;p__Firmicutes;c__Clostridia;o__Clostridiales;f__Peptostreptococcaceae
298302	1.07825	0.299089	0.847716	1	3.28571	5.76923	k__Bacteria;p__Firmicutes;c__Clostridia;o__Clostridiales;f__Ruminococcaceae;g__;s__
304643	1.07692	0.299387	0.847716	1	0.714286	0.230769	k__Bacteria;p__Bacteroidetes;c__Bacteroidia;o__Bacteroidales;f__;g__;s__
842941	1.07692	0.299387	0.847716	1	0.571429	0.230769	k__Bacteria;p__Actinobacteria;c__Actinobacteria;o__Actinomycetales;f__Microbacteriaceae
1579259	1.07692	0.299387	0.847716	1	0.571429	0.230769	k__Bacteria;p__Bacteroidetes;c__Bacteroidia;o__Bacteroidales;f__Porphyromonadaceae;g__Paludibacter;s__
180171	1.07692	0.299387	0.847716	1	0.571429	0.230769	k__Bacteria;p__Firmicutes;c__Clostridia;o__Clostridiales;f__Lachnospiraceae;g__Roseburia
New.ReferenceOTU502	1.07578	0.299643	0.847716	1	23.1429	27.3077	k__Bacteria;p__Bacteroidetes;c__Bacteroidia;o__Bacteroidales;f__Rikenellaceae;g__;s__
New.ReferenceOTU407	1.07496	0.299827	0.847716	1	20.1429	15.6923	k__Bacteria;p__Firmicutes;c__Clostridia;o__Clostridiales;f__Lachnospiraceae;g__;s__
291828	1.07333	0.300195	0.848008	1	9	14.0769	k__Bacteria;p__Firmicutes;c__Clostridia;o__Clostridiales;f__Ruminococcaceae;g__;s__
New.ReferenceOTU512	1.07251	0.300378	0.848008	1	31.4286	23.1538	k__Bacteria;p__Firmicutes;c__Clostridia;o__Clostridiales;f__Ruminococcaceae;g__Oscillospira;s__
300417	1.06875	0.301228	0.84899	1	0.714286	1.76923	k__Bacteria;p__Firmicutes;c__Clostridia;o__Clostridiales;f__Ruminococcaceae;g__;s__
532235	1.06684	0.30166	0.84899	1	39.7143	49.2308	k__Bacteria;p__Firmicutes;c__Clostridia;o__Clostridiales;f__Lachnospiraceae;g__;s__
New.ReferenceOTU161	1.06684	0.30166	0.84899	1	102.143	40.1538	k__Bacteria;p__Firmicutes;c__Clostridia;o__Clostridiales;f__Ruminococcaceae;g__;s__
333652	1.06523	0.302026	0.84899	1	27.1429	69.6923	k__Bacteria;p__Firmicutes;c__Clostridia;o__Clostridiales;f__Ruminococcaceae;g__;s__
206186	1.06407	0.302289	0.84899	1	0.428571	1.30769	k__Bacteria;p__TM7;c__TM7-3;o__CW040;f__F16;g__;s__
514825	1.06305	0.302521	0.84899	1	0.428571	1.69231	k__Bacteria;p__Firmicutes;c__Clostridia;o__Clostridiales;f__Clostridiaceae;g__Clostridium;s__
521913	1.06305	0.302521	0.84899	1	0.428571	3.23077	k__Bacteria;p__Firmicutes;c__Clostridia;o__Clostridiales;f__Lachnospiraceae;g__;s__
301982	1.06305	0.302521	0.84899	1	0.428571	4.84615	k__Bacteria;p__Actinobacteria;c__Actinobacteria;o__Actinomycetales;f__Micrococcaceae;g__Arthrobacter;s__
296962	1.06202	0.302754	0.849014	1	27	32.0769	k__Bacteria;p__Firmicutes;c__Clostridia;o__Clostridiales;f__Ruminococcaceae;g__;s__
320378	1.06007	0.303199	0.849553	1	1.42857	2.38462	k__Bacteria;p__Firmicutes;c__Clostridia;o__Clostridiales;f__Lachnospiraceae;g__;s__
566154	1.05921	0.303396	0.849553	1	1.85714	3.76923	k__Bacteria;p__Actinobacteria;c__Coriobacteriia;o__Coriobacteriales;f__Coriobacteriaceae;g__Atopobium;s__
New.ReferenceOTU579	1.05714	0.303868	0.850247	1	20.4286	5.61538	k__Bacteria;p__Bacteroidetes;c__Bacteroidia;o__Bacteroidales;f__;g__;s__
308338	1.05351	0.3047	0.851314	1	0.428571	1.92308	k__Bacteria;p__Firmicutes;c__Clostridia;o__Clostridiales;f__Lachnospiraceae;g__Dorea;s__
354920	1.05351	0.3047	0.851314	1	1.28571	0.615385	k__Bacteria;p__Firmicutes;c__Clostridia;o__Clostridiales;f__Ruminococcaceae;g__;s__
319450	1.05231	0.304976	0.851458	1	0.714286	5.61538	k__Bacteria;p__Firmicutes;c__Clostridia;o__Clostridiales;f__Ruminococcaceae;g__;s__
744617	1.05126	0.305218	0.851504	1	2.71429	1.92308	k__Bacteria;p__Firmicutes;c__Clostridia;o__Clostridiales;f__Lachnospiraceae;g__Epulopiscium;s__
New.ReferenceOTU152	1.04215	0.307323	0.856744	1	2.71429	1.76923	k__Bacteria;p__Firmicutes;c__Clostridia;o__Clostridiales;f__;g__;s__
317048	1.02671	0.310933	0.866171	1	4	5.30769	k__Bacteria;p__Firmicutes;c__Clostridia;o__Clostridiales;f__Lachnospiraceae;g__;s__
163857	1.02439	0.311479	0.866484	1	0.571429	1.92308	k__Bacteria;p__Proteobacteria;c__Gammaproteobacteria;o__Aeromonadales;f__Succinivibrionaceae;g__Succinivibrio;s__
3393191	1.02429	0.311504	0.866484	1	10.8571	5.53846	k__Bacteria;p__Firmicutes;c__Clostridia;o__Clostridiales;f__Lachnospiraceae
New.ReferenceOTU522	1.01552	0.313584	0.871512	1	3.85714	43.9231	k__Bacteria;p__Firmicutes;c__Clostridia;o__Clostridiales;f__Ruminococcaceae;g__;s__
312422	1.01473	0.313772	0.871512	1	2.28571	4.46154	k__Bacteria;p__Firmicutes;c__Clostridia;o__Clostridiales;f__;g__;s__
683549	1.01331	0.314112	0.871721	1	0.714286	1.69231	k__Bacteria;p__Bacteroidetes;c__Bacteroidia;o__Bacteroidales;f__RF16;g__;s__
356405	1.01159	0.314523	0.871721	1	4.71429	2.53846	k__Bacteria;p__Firmicutes;c__Clostridia;o__Clostridiales;f__Ruminococcaceae;g__;s__
4314258	1.00846	0.315272	0.871721	1	4.57143	4.92308	k__Bacteria;p__Firmicutes;c__Clostridia;o__Clostridiales;f__Ruminococcaceae;g__;s__
193654	1.00555	0.315971	0.871721	1	0.714286	3.23077	k__Bacteria;p__Firmicutes;c__Clostridia;o__Clostridiales;f__Lachnospiraceae;g__Coprococcus;s__
298616	1.0038	0.316392	0.871721	1	7.85714	16.6154	k__Bacteria;p__Firmicutes;c__Clostridia;o__Clostridiales;f__Ruminococcaceae;g__;s__
313396	0.999552	0.317419	0.871721	1	1.71429	2.53846	k__Bacteria;p__Firmicutes;c__Clostridia;o__Clostridiales;f__Lachnospiraceae;g__;s__
309799	0.997664	0.317876	0.871721	1	16.8571	27.6154	k__Bacteria;p__Firmicutes;c__Clostridia;o__Clostridiales;f__Ruminococcaceae;g__;s__
313390	0.996846	0.318075	0.871721	1	24.5714	4.15385	k__Bacteria;p__Bacteroidetes;c__Bacteroidia;o__Bacteroidales;f__;g__;s__
4315787	0.995947	0.318293	0.871721	1	1.71429	27.5385	k__Bacteria;p__Firmicutes;c__Clostridia;o__Clostridiales;f__Ruminococcaceae;g__;s__
New.ReferenceOTU457	0.99505	0.318511	0.871721	1	4.14286	13.4615	k__Bacteria;p__Firmicutes;c__Clostridia;o__Clostridiales;f__Ruminococcaceae;g__;s__
300627	0.994623	0.318615	0.871721	1	3.42857	7.69231	k__Bacteria;p__Bacteroidetes;c__Bacteroidia;o__Bacteroidales;f__;g__;s__
1133172	0.990095	0.319719	0.871721	1	8.42857	71.7692	k__Bacteria;p__Firmicutes;c__Clostridia;o__Clostridiales;f__Peptostreptococcaceae;g__;s__
290322	0.987829	0.320273	0.871721	1	0.285714	0.769231	k__Bacteria;p__Firmicutes;c__Clostridia;o__Clostridiales;f__Ruminococcaceae;g__;s__
New.ReferenceOTU414	0.987829	0.320273	0.871721	1	0.285714	0.846154	k__Bacteria;p__Firmicutes;c__Clostridia;o__Clostridiales;f__Lachnospiraceae;g__Blautia;s__
4367895	0.986865	0.32051	0.871721	1	0.285714	6.38462	k__Bacteria;p__Tenericutes;c__Mollicutes;o__Mycoplasmatales;f__Mycoplasmataceae;g__;s__
352369	0.986865	0.32051	0.871721	1	0.285714	1.92308	k__Bacteria;p__Firmicutes;c__Clostridia;o__Clostridiales;f__;g__;s__
New.ReferenceOTU495	0.986865	0.32051	0.871721	1	0.285714	1.15385	k__Bacteria;p__Firmicutes;c__Clostridia;o__Clostridiales;f__Clostridiaceae;g__;s__
4315396	0.986353	0.320635	0.871721	1	40.4286	48.6154	k__Bacteria;p__Firmicutes;c__Clostridia;o__Clostridiales;f__Peptococcaceae;g__rc4-4;s__
4318319	0.986353	0.320635	0.871721	1	7	9.53846	k__Bacteria;p__Firmicutes;c__Clostridia;o__Clostridiales;f__Ruminococcaceae;g__;s__
471180	0.986353	0.320635	0.871721	1	130.714	259.077	k__Bacteria;p__Actinobacteria;c__Actinobacteria;o__Bifidobacteriales;f__Bifidobacteriaceae;g__Bifidobacterium;s__
199268	0.985608	0.320818	0.871721	1	17.8571	22.6923	k__Bacteria;p__Firmicutes;c__Clostridia;o__Clostridiales;f__Clostridiaceae;g__;s__
New.ReferenceOTU326	0.985276	0.3209	0.871721	1	0.428571	0.307692	k__Bacteria;p__Firmicutes;c__Clostridia;o__Clostridiales;f__Lachnospiraceae;g__Blautia;s__
4322751	0.984864	0.321001	0.871721	1	13.7143	29.6923	k__Bacteria;p__Firmicutes;c__Clostridia;o__Clostridiales;f__Ruminococcaceae;g__;s__
4296771	0.984864	0.321001	0.871721	1	13.1429	23.6923	k__Bacteria;p__Firmicutes;c__Clostridia;o__Clostridiales;f__Ruminococcaceae;g__;s__
335071	0.984864	0.321001	0.871721	1	62.7143	89.3077	k__Bacteria;p__Firmicutes;c__Clostridia;o__Clostridiales;f__Lachnospiraceae;g__;s__
306056	0.984121	0.321183	0.871721	1	19.5714	59.9231	k__Bacteria;p__Firmicutes;c__Clostridia;o__Clostridiales;f__;g__;s__
4308835	0.98399	0.321216	0.871721	1	0.142857	1	k__Bacteria;p__Firmicutes;c__Clostridia;o__Clostridiales;f__;g__;s__
269726	0.98399	0.321216	0.871721	1	0.428571	3.61538	k__Bacteria;p__Bacteroidetes;c__Bacteroidia;o__Bacteroidales;f__S24-7;g__;s__
361679	0.98399	0.321216	0.871721	1	0.857143	0.769231	k__Bacteria;p__Firmicutes;c__Clostridia;o__Clostridiales;f__;g__;s__
303843	0.98399	0.321216	0.871721	1	0.428571	12.6923	k__Bacteria;p__Firmicutes;c__Clostridia;o__Clostridiales;f__Clostridiaceae;g__Clostridium;s__
289893	0.982639	0.321548	0.871721	1	31	111.308	k__Bacteria;p__Bacteroidetes;c__Bacteroidia;o__Bacteroidales;f__;g__;s__
4408418	0.981162	0.321912	0.871721	1	48.4286	86.4615	k__Bacteria;p__Firmicutes;c__Clostridia;o__Clostridiales;f__Ruminococcaceae;g__;s__
4483990	0.981162	0.321912	0.871721	1	345.857	845.308	k__Bacteria;p__Bacteroidetes;c__Bacteroidia;o__Bacteroidales;f__;g__;s__
4306005	0.981162	0.321912	0.871721	1	147	279.538	k__Bacteria;p__Bacteroidetes;c__Bacteroidia;o__Bacteroidales;f__;g__;s__
4341684	0.981162	0.321912	0.871721	1	95	164.692	k__Bacteria;p__Firmicutes;c__Clostridia;o__Clostridiales;f__Ruminococcaceae;g__;s__
291551	0.978878	0.322476	0.872623	1	0.142857	1.46154	k__Bacteria;p__Actinobacteria;c__Coriobacteriia;o__Coriobacteriales;f__Coriobacteriaceae;g__;s__
2386814	0.976167	0.323147	0.873814	1	5	3.76923	k__Bacteria;p__Firmicutes;c__Clostridia;o__Clostridiales;f__Lachnospiraceae;g__;s__
334839	0.972617	0.324028	0.87451	1	0.428571	1.53846	k__Bacteria;p__Firmicutes;c__Clostridia;o__Clostridiales;f__Ruminococcaceae;g__;s__
543509	0.972617	0.324028	0.87451	1	1.14286	1.76923	k__Bacteria;p__Firmicutes;c__Clostridia;o__Clostridiales;f__;g__;s__
291890	0.971682	0.324261	0.87451	1	0.428571	2.38462	k__Bacteria;p__Firmicutes;c__Clostridia;o__Clostridiales;f__Lachnospiraceae;g__Coprococcus;s__
4420215	0.967959	0.32519	0.87451	1	6.14286	4.30769	k__Bacteria;p__Bacteroidetes;c__Bacteroidia;o__Bacteroidales;f__S24-7;g__;s__
525729	0.965508	0.325803	0.87451	1	0.428571	0.923077	k__Bacteria;p__Firmicutes;c__Clostridia;o__Clostridiales;f__;g__;s__
331532	0.95711	0.327916	0.87451	1	2.28571	2	k__Bacteria;p__Firmicutes;c__Clostridia;o__Clostridiales;f__Ruminococcaceae;g__;s__
450576	0.956282	0.328125	0.87451	1	2.14286	3.53846	k__Bacteria;p__Firmicutes;c__Clostridia;o__Clostridiales;f__Ruminococcaceae;g__;s__
New.ReferenceOTU387	0.955566	0.328307	0.87451	1	17.2857	2.07692	k__Bacteria;p__Firmicutes;c__Clostridia;o__Clostridiales;f__Veillonellaceae;g__Anaerovibrio;s__
530061	0.952961	0.328967	0.87451	1	1.57143	7.15385	k__Bacteria;p__Firmicutes;c__Clostridia;o__Clostridiales;f__Clostridiaceae;g__Clostridium;s__
587753	0.95216	0.32917	0.87451	1	1.42857	7.07692	k__Bacteria;p__Actinobacteria;c__Coriobacteriia;o__Coriobacteriales;f__Coriobacteriaceae;g__;s__
607825	0.95216	0.32917	0.87451	1	3.42857	7.38462	k__Bacteria;p__Firmicutes;c__Clostridia;o__Clostridiales;f__;g__;s__
538279	0.95134	0.329378	0.87451	1	0.857143	4.61538	k__Bacteria;p__Firmicutes;c__Clostridia;o__Clostridiales;f__Ruminococcaceae;g__;s__
New.ReferenceOTU580	0.95134	0.329378	0.87451	1	4.14286	27	k__Bacteria;p__Firmicutes;c__Erysipelotrichi;o__Erysipelotrichales;f__Erysipelotrichaceae;g__Bulleidia
332292	0.942506	0.331634	0.87451	1	2.85714	6.15385	k__Bacteria;p__Firmicutes;c__Clostridia;o__Clostridiales;f__Ruminococcaceae;g__;s__
New.ReferenceOTU380	0.940921	0.332041	0.87451	1	1.14286	0.615385	k__Bacteria;p__Firmicutes;c__Clostridia;o__Clostridiales;f__Lachnospiraceae;g__;s__
4442282	0.932277	0.334272	0.87451	1	6.28571	10.1538	k__Bacteria;p__Firmicutes;c__Clostridia;o__Clostridiales;f__Ruminococcaceae;g__;s__
1579250	0.931555	0.334459	0.87451	1	5.57143	8	k__Bacteria;p__Firmicutes;c__Clostridia;o__Clostridiales;f__Ruminococcaceae;g__;s__
269386	0.925818	0.335952	0.87451	1	11.7143	20.5385	k__Bacteria;p__Cyanobacteria;c__4C0d-2;o__YS2;f__;g__;s__
186624	0.919517	0.337602	0.87451	1	1.57143	1.84615	k__Bacteria;p__Firmicutes;c__Clostridia;o__Clostridiales;f__Lachnospiraceae;g__Roseburia;s__
2658058	0.919517	0.337602	0.87451	1	1.28571	2	k__Bacteria;p__Firmicutes;c__Clostridia;o__Clostridiales;f__Clostridiaceae
315200	0.918745	0.337805	0.87451	1	14.2857	24.3846	k__Bacteria;p__Firmicutes;c__Clostridia;o__Clostridiales;f__Ruminococcaceae;g__Ruminococcus;s__
570243	0.918126	0.337968	0.87451	1	1.28571	4.15385	k__Bacteria;p__Bacteroidetes;c__Bacteroidia;o__Bacteroidales;f__Rikenellaceae;g__;s__
4347159	0.915249	0.338725	0.87451	1	39.8571	35.9231	k__Bacteria;p__Actinobacteria;c__Actinobacteria;o__Bifidobacteriales;f__Bifidobacteriaceae;g__Bifidobacterium;s__adolescentis
320915	0.914326	0.338969	0.87451	1	3.85714	9.30769	k__Bacteria;p__Cyanobacteria;c__4C0d-2;o__YS2;f__;g__;s__
186623	0.913858	0.339093	0.87451	1	9.42857	8	k__Bacteria;p__Firmicutes;c__Clostridia;o__Clostridiales;f__;g__;s__
581117	0.913569	0.339169	0.87451	1	1	2.53846	k__Bacteria;p__Firmicutes;c__Clostridia;o__Clostridiales;f__[Mogibacteriaceae];g__Mogibacterium;s__
New.ReferenceOTU107	0.913164	0.339276	0.87451	1	36.4286	135.231	k__Bacteria;p__Firmicutes;c__Clostridia;o__Clostridiales;f__Ruminococcaceae;g__;s__
New.ReferenceOTU236	0.913164	0.339276	0.87451	1	24.7143	11.0769	k__Bacteria;p__Bacteroidetes;c__Bacteroidia;o__Bacteroidales;f__Bacteroidaceae;g__5-7N15;s__
530379	0.912814	0.339369	0.87451	1	3	3.38462	k__Bacteria;p__Firmicutes;c__Clostridia;o__Clostridiales;f__Lachnospiraceae;g__;s__
297160	0.912048	0.339572	0.87451	1	3.85714	3.30769	k__Bacteria;p__Firmicutes;c__Clostridia;o__Clostridiales;f__Ruminococcaceae;g__Ruminococcus;s__
New.ReferenceOTU86	0.912048	0.339572	0.87451	1	9.42857	9.23077	k__Bacteria;p__Firmicutes;c__Clostridia;o__Clostridiales;f__Ruminococcaceae;g__;s__
343699	0.91178	0.339643	0.87451	1	7	35	k__Bacteria;p__Firmicutes;c__Clostridia;o__Clostridiales;f__Lachnospiraceae;g__Dorea;s__
4422556	0.91178	0.339643	0.87451	1	7.28571	9.76923	k__Bacteria;p__Firmicutes;c__Clostridia;o__Clostridiales;f__Lachnospiraceae;g__;s__
301089	0.91178	0.339643	0.87451	1	7.71429	13.0769	k__Bacteria;p__Firmicutes;c__Clostridia;o__Clostridiales;f__Ruminococcaceae;g__;s__
326452	0.909711	0.340191	0.87451	1	10.7143	24.3846	k__Bacteria;p__Firmicutes;c__Clostridia;o__Clostridiales;f__Ruminococcaceae;g__;s__
320430	0.909711	0.340191	0.87451	1	8.14286	12.3077	k__Bacteria;p__Firmicutes;c__Clostridia;o__Clostridiales;f__Lachnospiraceae;g__Dorea;s__
322004	0.907651	0.340738	0.87451	1	24	49.4615	k__Bacteria;p__Firmicutes;c__Clostridia;o__Clostridiales;f__Ruminococcaceae;g__;s__
344330	0.907651	0.340738	0.87451	1	18.5714	31.5385	k__Bacteria;p__Firmicutes;c__Clostridia;o__Clostridiales;f__Ruminococcaceae;g__;s__
293470	0.904919	0.341466	0.87451	1	31.8571	58.3846	k__Bacteria;p__Firmicutes;c__Clostridia;o__Clostridiales;f__Ruminococcaceae;g__;s__
295970	0.895084	0.344103	0.87451	1	1.28571	1	k__Bacteria;p__Firmicutes;c__Clostridia;o__Clostridiales;f__;g__;s__
New.ReferenceOTU485	0.892169	0.34489	0.87451	1	5.28571	3.76923	Unassigned
667010	0.887866	0.346056	0.87451	1	1	4.92308	k__Bacteria;p__Firmicutes;c__Clostridia;o__Clostridiales;f__;g__;s__
515751	0.886207	0.346507	0.87451	1	0.428571	43.4615	k__Bacteria;p__Firmicutes;c__Clostridia;o__Clostridiales;f__Ruminococcaceae;g__Ruminococcus;s__
300887	0.883656	0.347202	0.87451	1	0.571429	2.53846	k__Bacteria;p__Firmicutes;c__Clostridia;o__Clostridiales;f__Ruminococcaceae;g__;s__
297733	0.882808	0.347434	0.87451	1	0.857143	4.38462	k__Bacteria;p__Firmicutes;c__Clostridia;o__Clostridiales
355494	0.880838	0.347972	0.87451	1	0.285714	1	k__Bacteria;p__Firmicutes;c__Clostridia;o__Clostridiales;f__;g__;s__
760382	0.880838	0.347972	0.87451	1	0.142857	0.615385	k__Bacteria;p__Proteobacteria;c__Gammaproteobacteria;o__Pseudomonadales;f__Moraxellaceae;g__;s__
236578	0.880838	0.347972	0.87451	1	0.142857	0.692308	k__Bacteria;p__Firmicutes;c__Clostridia;o__Clostridiales;f__Lachnospiraceae;g__Butyrivibrio;s__
818742	0.880838	0.347972	0.87451	1	0.142857	0.692308	k__Bacteria;p__Firmicutes;c__Clostridia;o__Clostridiales;f__;g__;s__
4333897	0.880838	0.347972	0.87451	1	0.142857	8	k__Bacteria;p__Proteobacteria;c__Gammaproteobacteria;o__Enterobacteriales;f__Enterobacteriaceae;g__;s__
2119418	0.880838	0.347972	0.87451	1	0.142857	1.30769	k__Bacteria;p__Proteobacteria;c__Gammaproteobacteria;o__Enterobacteriales;f__Enterobacteriaceae;g__;s__
4374302	0.880838	0.347972	0.87451	1	0.142857	0.846154	k__Bacteria;p__Firmicutes;c__Clostridia;o__Clostridiales;f__Lachnospiraceae;g__Dorea;s__
New.ReferenceOTU589	0.880838	0.347972	0.87451	1	0.142857	0.846154	k__Bacteria;p__Proteobacteria;c__Gammaproteobacteria;o__Pseudomonadales;f__Moraxellaceae;g__Psychrobacter
314853	0.879692	0.348286	0.87451	1	0.142857	0.923077	k__Bacteria;p__Firmicutes;c__Clostridia;o__Clostridiales;f__[Mogibacteriaceae];g__;s__
244032	0.879692	0.348286	0.87451	1	0.142857	2.76923	k__Bacteria;p__Cyanobacteria;c__4C0d-2;o__YS2;f__;g__;s__
324099	0.879692	0.348286	0.87451	1	0.142857	2.46154	k__Bacteria;p__Firmicutes;c__Clostridia;o__Clostridiales;f__Christensenellaceae;g__;s__
New.ReferenceOTU30	0.879692	0.348286	0.87451	1	0.142857	6.30769	k__Bacteria;p__Bacteroidetes;c__Bacteroidia;o__Bacteroidales;f__S24-7;g__;s__
New.ReferenceOTU567	0.879692	0.348286	0.87451	1	0.142857	1.15385	k__Bacteria;p__Firmicutes;c__Clostridia;o__Clostridiales;f__Ruminococcaceae;g__;s__
2051	0.876452	0.349175	0.87451	1	3.14286	1.38462	k__Bacteria;p__Bacteroidetes;c__Bacteroidia;o__Bacteroidales;f__Prevotellaceae;g__Prevotella;s__
New.ReferenceOTU615	0.875202	0.349519	0.87451	1	2.57143	6.07692	k__Bacteria;p__Bacteroidetes;c__Bacteroidia;o__Bacteroidales;f__Rikenellaceae;g__;s__
292967	0.871915	0.350426	0.87451	1	2.71429	3.30769	k__Bacteria;p__Tenericutes;c__Mollicutes;o__RF39;f__;g__;s__
534988	0.871371	0.350576	0.87451	1	0.285714	0.615385	k__Bacteria;p__Firmicutes;c__Clostridia;o__Clostridiales;f__[Mogibacteriaceae];g__;s__
329390	0.871371	0.350576	0.87451	1	0.571429	1	k__Bacteria;p__Firmicutes;c__Clostridia;o__Clostridiales;f__Ruminococcaceae;g__;s__
289653	0.871061	0.350662	0.87451	1	3.57143	6.76923	k__Bacteria;p__Firmicutes;c__Clostridia;o__Clostridiales;f__Ruminococcaceae;g__;s__
New.ReferenceOTU542	0.870375	0.350852	0.87451	1	6.14286	4.69231	k__Bacteria;p__Firmicutes;c__Clostridia;o__Clostridiales;f__Ruminococcaceae;g__;s__
215060	0.869058	0.351216	0.87451	1	0.714286	1.15385	k__Bacteria;p__Firmicutes;c__Clostridia;o__Clostridiales;f__;g__;s__
326785	0.866364	0.351964	0.87451	1	0.714286	0.923077	k__Bacteria;p__Firmicutes;c__Clostridia;o__Clostridiales;f__Ruminococcaceae;g__;s__
3244896	0.866354	0.351967	0.87451	1	3.28571	0.769231	k__Bacteria;p__Firmicutes;c__Bacilli;o__Lactobacillales;f__Streptococcaceae;g__Streptococcus;s__
4473116	0.865369	0.352241	0.87451	1	2.57143	1.38462	k__Bacteria;p__Firmicutes;c__Clostridia;o__Clostridiales;f__Ruminococcaceae;g__;s__
184805	0.863386	0.352793	0.87451	1	1.57143	1.53846	k__Bacteria;p__Firmicutes;c__Clostridia;o__Clostridiales;f__Lachnospiraceae;g__Coprococcus;s__
266274	0.862398	0.353068	0.87451	1	2.14286	0.615385	k__Bacteria;p__Firmicutes;c__Clostridia;o__Clostridiales;f__Ruminococcaceae;g__;s__
714746	0.861413	0.353344	0.87451	1	2.42857	5.84615	k__Bacteria;p__Firmicutes;c__Erysipelotrichi;o__Erysipelotrichales;f__Erysipelotrichaceae;g__Sharpea;s__p-3329-23G2
New.ReferenceOTU245	0.860775	0.353522	0.87451	1	2.14286	1.30769	k__Bacteria;p__Firmicutes;c__Clostridia;o__Clostridiales;f__Ruminococcaceae;g__;s__
340642	0.858202	0.354242	0.87451	1	6.42857	8.38462	k__Bacteria;p__Firmicutes;c__Clostridia;o__Clostridiales;f__Lachnospiraceae;g__;s__
570450	0.852242	0.355919	0.87451	1	2.28571	5.46154	k__Bacteria;p__Firmicutes;c__Clostridia;o__Clostridiales;f__;g__;s__
575559	0.850929	0.35629	0.87451	1	3.28571	9.38462	k__Bacteria;p__Firmicutes;c__Clostridia;o__Clostridiales;f__Ruminococcaceae;g__;s__
306046	0.850929	0.35629	0.87451	1	8.71429	15.6154	k__Bacteria;p__Firmicutes;c__Clostridia;o__Clostridiales;f__Ruminococcaceae;g__;s__
New.ReferenceOTU554	0.84962	0.35666	0.87451	1	33.7143	28.0769	k__Bacteria;p__Bacteroidetes;c__Bacteroidia;o__Bacteroidales;f__Bacteroidaceae;g__5-7N15;s__
825808	0.845069	0.357951	0.87451	1	19.7143	37.5385	k__Bacteria;p__Actinobacteria;c__Actinobacteria;o__Bifidobacteriales;f__Bifidobacteriaceae;g__Bifidobacterium;s__
589662	0.844742	0.358044	0.87451	1	1.14286	1.61538	k__Bacteria;p__Firmicutes;c__Clostridia;o__Clostridiales;f__[Mogibacteriaceae];g__;s__
New.ReferenceOTU179	0.844423	0.358135	0.87451	1	17.1429	7.23077	k__Bacteria;p__Bacteroidetes;c__Bacteroidia;o__Bacteroidales;f__Porphyromonadaceae;g__Parabacteroides;s__
299187	0.843134	0.358502	0.87451	1	5.57143	3.23077	k__Bacteria;p__Firmicutes;c__Clostridia;o__Clostridiales;f__Lachnospiraceae;g__;s__
New.ReferenceOTU333	0.841208	0.359052	0.87451	1	4.57143	42.5385	k__Bacteria;p__Bacteroidetes;c__Bacteroidia;o__Bacteroidales;f__[Paraprevotellaceae];g__CF231;s__
297917	0.839928	0.359417	0.87451	1	39.7143	75	k__Bacteria;p__Firmicutes;c__Clostridia;o__Clostridiales;f__Lachnospiraceae;g__Dorea;s__
2883968	0.839327	0.359589	0.87451	1	1.71429	7	k__Bacteria;p__Firmicutes;c__Clostridia;o__Clostridiales;f__;g__;s__
New.ReferenceOTU50	0.839327	0.359589	0.87451	1	1.28571	4.61538	k__Bacteria;p__Firmicutes;c__Clostridia;o__Clostridiales;f__Ruminococcaceae;g__;s__
4481861	0.838653	0.359782	0.87451	1	35.8571	53.3846	k__Bacteria;p__Actinobacteria;c__Actinobacteria;o__Bifidobacteriales;f__Bifidobacteriaceae;g__Bifidobacterium;s__
332805	0.838653	0.359782	0.87451	1	9.85714	13.7692	k__Bacteria;p__Firmicutes;c__Clostridia;o__Clostridiales;f__Ruminococcaceae;g__;s__
548692	0.838653	0.359782	0.87451	1	8.71429	19.5385	k__Bacteria;p__Firmicutes;c__Clostridia;o__Clostridiales;f__Ruminococcaceae;g__Oscillospira;s__
323061	0.837825	0.36002	0.87451	1	2.42857	0.692308	k__Bacteria;p__Firmicutes;c__Clostridia;o__Clostridiales;f__Ruminococcaceae;g__Oscillospira;s__
347337	0.837381	0.360147	0.87451	1	15.7143	33.6154	k__Bacteria;p__Firmicutes;c__Clostridia;o__Clostridiales;f__Lachnospiraceae;g__Blautia;s__
113827	0.837241	0.360187	0.87451	1	1.28571	2.07692	k__Bacteria;p__Firmicutes;c__Clostridia;o__Clostridiales;f__Ruminococcaceae;g__;s__
288779	0.834849	0.360874	0.87451	1	13.1429	17.6923	k__Bacteria;p__Firmicutes;c__Clostridia;o__Clostridiales;f__Ruminococcaceae;g__;s__
New.ReferenceOTU496	0.834849	0.360874	0.87451	1	19.4286	18.6923	k__Bacteria;p__Firmicutes;c__Clostridia;o__Clostridiales
4430921	0.83296	0.361418	0.87451	1	68.5714	259.615	k__Bacteria;p__Bacteroidetes;c__Bacteroidia;o__Bacteroidales;f__S24-7;g__;s__
319316	0.83296	0.361418	0.87451	1	101	219.231	k__Bacteria;p__Firmicutes;c__Clostridia;o__Clostridiales;f__Ruminococcaceae;g__;s__
329058	0.832522	0.361544	0.87451	1	2.14286	2	k__Bacteria;p__Firmicutes;c__Erysipelotrichi;o__Erysipelotrichales;f__Erysipelotrichaceae;g__Bulleidia;s__
313816	0.832333	0.361599	0.87451	1	58.1429	136.231	k__Bacteria;p__Firmicutes;c__Clostridia;o__Clostridiales;f__Ruminococcaceae;g__;s__
New.ReferenceOTU354	0.832333	0.361599	0.87451	1	50.8571	81.3846	k__Bacteria;p__Bacteroidetes;c__Bacteroidia;o__Bacteroidales;f__;g__;s__
349018	0.831706	0.36178	0.87451	1	47.8571	89.1538	k__Bacteria;p__Bacteroidetes;c__Bacteroidia;o__Bacteroidales;f__;g__;s__
306950	0.831044	0.361971	0.87451	1	1	1.61538	k__Bacteria;p__Firmicutes;c__Clostridia;o__Clostridiales
300870	0.830455	0.362141	0.87451	1	129.571	191.769	k__Bacteria;p__Firmicutes;c__Clostridia;o__Clostridiales;f__Ruminococcaceae;g__;s__
323115	0.830455	0.362141	0.87451	1	68.1429	105.615	k__Bacteria;p__Firmicutes;c__Clostridia;o__Clostridiales;f__Clostridiaceae;g__Clostridium;s__
4443082	0.830455	0.362141	0.87451	1	94.4286	150.462	k__Bacteria;p__Bacteroidetes;c__Bacteroidia;o__Bacteroidales;f__;g__;s__
New.ReferenceOTU536	0.830455	0.362141	0.87451	1	187.286	208.385	k__Bacteria;p__Bacteroidetes;c__Bacteroidia;o__Bacteroidales;f__;g__;s__
4412309	0.827715	0.362934	0.87451	1	0.285714	0.769231	k__Bacteria;p__Firmicutes;c__Clostridia;o__Clostridiales;f__Lachnospiraceae;g__;s__
New.ReferenceOTU425	0.827715	0.362934	0.87451	1	0.285714	1.07692	k__Bacteria;p__Firmicutes;c__Clostridia;o__Clostridiales;f__Ruminococcaceae;g__;s__
290262	0.823583	0.364135	0.87451	1	1	0.153846	k__Bacteria;p__Firmicutes;c__Clostridia;o__Clostridiales;f__Lachnospiraceae;g__Dorea;s__
182033	0.823583	0.364135	0.87451	1	1.14286	0.153846	k__Bacteria;p__Firmicutes;c__Clostridia;o__Clostridiales;f__Ruminococcaceae;g__Oscillospira;s__
New.ReferenceOTU442	0.822316	0.364504	0.87451	1	632.286	1.15385	k__Bacteria;p__Firmicutes;c__Clostridia;o__Clostridiales;f__Clostridiaceae;g__Clostridium;s__bowmanii
738351	0.820918	0.364912	0.87451	1	5.14286	2.92308	k__Bacteria;p__Firmicutes;c__Clostridia;o__Clostridiales;f__Ruminococcaceae;g__;s__
512522	0.816936	0.366078	0.87451	1	1.28571	4.15385	k__Bacteria;p__Firmicutes;c__Clostridia;o__Clostridiales;f__;g__;s__
New.ReferenceOTU252	0.815617	0.366465	0.87451	1	3.42857	4.84615	k__Bacteria;p__Bacteroidetes;c__Bacteroidia;o__Bacteroidales;f__;g__;s__
110016	0.815591	0.366473	0.87451	1	1	0.769231	k__Bacteria;p__Firmicutes;c__Clostridia;o__Clostridiales;f__;g__;s__
292073	0.815562	0.366481	0.87451	1	1	0.769231	k__Bacteria;p__Firmicutes;c__Clostridia;o__Clostridiales;f__Lachnospiraceae;g__Dorea;s__
353868	0.809087	0.36839	0.87451	1	1.28571	2.30769	k__Bacteria;p__Firmicutes;c__Clostridia;o__Clostridiales;f__Ruminococcaceae;g__;s__
New.ReferenceOTU409	0.806144	0.369263	0.87451	1	0.428571	2	Unassigned
539202	0.805338	0.369502	0.87451	1	0.428571	0.230769	k__Bacteria;p__Firmicutes;c__Clostridia;o__Clostridiales;f__Ruminococcaceae
287531	0.804578	0.369728	0.87451	1	2.42857	1.46154	k__Bacteria;p__Firmicutes;c__Clostridia;o__Clostridiales;f__Ruminococcaceae;g__;s__
353688	0.804578	0.369728	0.87451	1	2	3.61538	k__Bacteria;p__Firmicutes;c__Clostridia;o__Clostridiales;f__Lachnospiraceae;g__Dorea;s__
295754	0.803298	0.370109	0.87451	1	8.85714	3.46154	k__Bacteria;p__Firmicutes;c__Clostridia;o__Clostridiales;f__Lachnospiraceae;g__;s__
339656	0.80266	0.370299	0.87451	1	4.42857	12.7692	k__Bacteria;p__Firmicutes;c__Clostridia;o__Clostridiales;f__;g__;s__
New.ReferenceOTU608	0.802023	0.370489	0.87451	1	1.14286	1.69231	k__Bacteria;p__Firmicutes;c__Clostridia;o__Clostridiales;f__Ruminococcaceae;g__;s__
4378906	0.797605	0.371811	0.87451	1	1	0.307692	k__Bacteria;p__Firmicutes;c__Clostridia;o__Clostridiales;f__Ruminococcaceae;g__;s__
4470092	0.793767	0.372964	0.87451	1	1	3.61538	k__Bacteria;p__Firmicutes;c__Clostridia;o__Clostridiales;f__Lachnospiraceae;g__;s__
554160	0.788767	0.374473	0.87451	1	0.142857	0.615385	k__Bacteria;p__Firmicutes;c__Clostridia;o__Clostridiales;f__Lachnospiraceae;g__Blautia;s__
553611	0.788767	0.374473	0.87451	1	0.142857	0.461538	k__Bacteria;p__Actinobacteria;c__Actinobacteria;o__Bifidobacteriales;f__Bifidobacteriaceae;g__;s__
1127852	0.788767	0.374473	0.87451	1	0.142857	0.461538	k__Bacteria;p__Proteobacteria;c__Alphaproteobacteria;o__Rhizobiales;f__Hyphomicrobiaceae;g__Devosia;s__
510377	0.788767	0.374473	0.87451	1	0.142857	0.461538	k__Bacteria;p__Firmicutes;c__Clostridia;o__Clostridiales;f__;g__;s__
3490230	0.788767	0.374473	0.87451	1	0.142857	0.461538	k__Bacteria;p__Proteobacteria;c__Alphaproteobacteria;o__Sphingomonadales;f__Sphingomonadaceae;g__Sphingomonas;s__
296385	0.787737	0.374785	0.87451	1	0.142857	1	k__Bacteria;p__Firmicutes;c__Erysipelotrichi;o__Erysipelotrichales;f__Erysipelotrichaceae;g__L7A_E11;s__
565495	0.787737	0.374785	0.87451	1	0.142857	1.23077	k__Bacteria;p__Firmicutes;c__Clostridia;o__Clostridiales;f__Christensenellaceae;g__;s__
354882	0.787737	0.374785	0.87451	1	0.142857	0.538462	k__Bacteria;p__Firmicutes;c__Clostridia;o__Clostridiales;f__;g__;s__
267465	0.787737	0.374785	0.87451	1	0.142857	0.692308	k__Bacteria;p__Tenericutes;c__Mollicutes;o__RF39;f__;g__;s__
188262	0.787737	0.374785	0.87451	1	0.142857	0.538462	k__Bacteria;p__Firmicutes;c__Clostridia;o__Clostridiales;f__Lachnospiraceae;g__Roseburia;s__
2254354	0.787737	0.374785	0.87451	1	0.142857	0.538462	k__Bacteria;p__Proteobacteria;c__Alphaproteobacteria;o__Sphingomonadales;f__Sphingomonadaceae;g__Sphingomonas;s__
1111522	0.787737	0.374785	0.87451	1	0.142857	1.92308	k__Bacteria;p__Tenericutes;c__Mollicutes;o__RF39;f__;g__;s__
212228	0.787737	0.374785	0.87451	1	0.285714	2.30769	k__Bacteria;p__Firmicutes;c__Clostridia;o__Clostridiales;f__Ruminococcaceae;g__;s__
New.ReferenceOTU270	0.787737	0.374785	0.87451	1	0.142857	13.0769	k__Bacteria;p__Firmicutes;c__Clostridia;o__Clostridiales;f__Ruminococcaceae;g__Ruminococcus;s__
540896	0.782967	0.376235	0.87451	1	0.285714	0.461538	k__Bacteria;p__Synergistetes;c__Synergistia;o__Synergistales;f__Dethiosulfovibrionaceae;g__Pyramidobacter;s__
256173	0.782967	0.376235	0.87451	1	0.285714	0.461538	k__Bacteria;p__Actinobacteria;c__Actinobacteria;o__Actinomycetales;f__Micrococcaceae;g__;s__
4393073	0.782967	0.376235	0.87451	1	0.714286	0.384615	k__Bacteria;p__Firmicutes;c__Clostridia;o__Clostridiales;f__Lachnospiraceae;g__;s__
555445	0.782967	0.376235	0.87451	1	0.285714	0.461538	k__Bacteria;p__Firmicutes;c__Clostridia;o__Clostridiales;f__Lachnospiraceae
3195500	0.782696	0.376318	0.87451	1	1.28571	0.538462	k__Bacteria;p__Firmicutes;c__Clostridia;o__Clostridiales;f__Lachnospiraceae;g__;s__
220269	0.781074	0.376813	0.87451	1	0.285714	1.84615	k__Bacteria;p__Proteobacteria;c__Alphaproteobacteria;o__Rhizobiales;f__Rhizobiaceae;g__Agrobacterium;s__
180516	0.780265	0.37706	0.87451	1	1.57143	13.2308	k__Bacteria;p__Firmicutes;c__Clostridia;o__Clostridiales;f__Peptostreptococcaceae;g__;s__
4315789	0.778543	0.377587	0.87451	1	4.71429	7.30769	k__Bacteria;p__Firmicutes;c__Clostridia;o__Clostridiales;f__Ruminococcaceae;g__;s__
511006	0.777944	0.377771	0.87451	1	8.28571	28.6154	k__Bacteria;p__Firmicutes;c__Clostridia;o__Clostridiales;f__Clostridiaceae;g__Clostridium;s__
301109	0.777346	0.377954	0.87451	1	16	27	k__Bacteria;p__Tenericutes;c__Mollicutes;o__RF39;f__;g__;s__
1522739	0.775784	0.378434	0.87451	1	0.857143	0.461538	k__Bacteria;p__Firmicutes;c__Clostridia;o__Clostridiales;f__Clostridiaceae;g__;s__
290472	0.775784	0.378434	0.87451	1	0.857143	0.461538	k__Bacteria;p__Firmicutes;c__Clostridia;o__Clostridiales;f__Lachnospiraceae;g__;s__
336292	0.774895	0.378707	0.87451	1	1	0.538462	k__Bacteria;p__Tenericutes;c__Mollicutes;o__RF39;f__;g__;s__
New.ReferenceOTU471	0.774009	0.37898	0.87451	1	4.14286	4.15385	k__Bacteria;p__Firmicutes;c__Clostridia;o__Clostridiales;f__;g__;s__
269619	0.773756	0.379058	0.87451	1	2.28571	3.38462	k__Bacteria;p__Tenericutes;c__Mollicutes;o__RF39;f__;g__;s__
290544	0.769064	0.380507	0.87451	1	8.85714	57.7692	k__Bacteria;p__Bacteroidetes;c__Bacteroidia;o__Bacteroidales;f__[Paraprevotellaceae];g__YRC22;s__
618906	0.767895	0.380869	0.87451	1	12	18.9231	k__Bacteria;p__Firmicutes;c__Erysipelotrichi;o__Erysipelotrichales;f__Erysipelotrichaceae;g__p-75-a5;s__
New.ReferenceOTU155	0.767895	0.380869	0.87451	1	5.28571	6.69231	k__Bacteria;p__Firmicutes;c__Clostridia;o__Clostridiales;f__Ruminococcaceae;g__;s__
346455	0.766729	0.381231	0.87451	1	19.7143	31.2308	k__Bacteria;p__Firmicutes;c__Clostridia;o__Clostridiales;f__Lachnospiraceae;g__;s__
316627	0.766729	0.381231	0.87451	1	5.57143	51.3846	k__Bacteria;p__Firmicutes;c__Clostridia;o__Clostridiales;f__Ruminococcaceae;g__Ruminococcus;s__
311732	0.766669	0.38125	0.87451	1	1.28571	2.61538	k__Bacteria;p__Firmicutes;c__Clostridia;o__Clostridiales;f__;g__;s__
4340745	0.766148	0.381411	0.87451	1	54.7143	68.6154	k__Bacteria;p__Firmicutes;c__Clostridia;o__Clostridiales;f__Lachnospiraceae;g__;s__
New.ReferenceOTU415	0.766148	0.381411	0.87451	1	49.1429	246.538	k__Bacteria;p__Firmicutes;c__Clostridia;o__Clostridiales;f__Lachnospiraceae;g__;s__
581463	0.765568	0.381592	0.87451	1	11	16.2308	k__Bacteria;p__Firmicutes;c__Clostridia;o__Clostridiales
New.ReferenceOTU7	0.764124	0.382041	0.87451	1	5.57143	5.23077	k__Bacteria;p__Firmicutes;c__Clostridia;o__Clostridiales;f__;g__;s__
301884	0.763832	0.382132	0.87451	1	10.5714	21.1538	k__Bacteria;p__Bacteroidetes;c__Bacteroidia;o__Bacteroidales;f__;g__;s__
4316060	0.76349	0.382238	0.87451	1	1	2.30769	k__Bacteria;p__Firmicutes;c__Clostridia;o__Clostridiales;f__Lachnospiraceae;g__Pseudobutyrivibrio;s__
4468739	0.76349	0.382238	0.87451	1	5.85714	31	k__Bacteria;p__Firmicutes;c__Clostridia;o__Clostridiales;f__Clostridiaceae;g__Clostridium;s__
180107	0.762104	0.382671	0.87451	1	17	18.5385	k__Bacteria;p__Firmicutes;c__Clostridia;o__Clostridiales;f__Ruminococcaceae;g__Ruminococcus;s__
4316998	0.762104	0.382671	0.87451	1	14.1429	21.9231	k__Bacteria;p__Firmicutes;c__Clostridia;o__Clostridiales;f__Ruminococcaceae;g__;s__
301121	0.761596	0.38283	0.87451	1	9.57143	44.9231	k__Bacteria;p__Bacteroidetes;c__Bacteroidia;o__Bacteroidales;f__;g__;s__
302192	0.760956	0.38303	0.87451	1	71.7143	123.077	k__Bacteria;p__Bacteroidetes;c__Bacteroidia;o__Bacteroidales;f__;g__;s__
582103	0.760956	0.38303	0.87451	1	34.1429	81.3077	k__Bacteria;p__Bacteroidetes;c__Bacteroidia;o__Bacteroidales;f__Rikenellaceae;g__;s__
290974	0.760383	0.383209	0.87451	1	145	113.308	k__Bacteria;p__Firmicutes;c__Clostridia;o__Clostridiales
319260	0.759241	0.383566	0.87451	1	1	1.30769	k__Bacteria;p__Firmicutes;c__Clostridia;o__Clostridiales;f__[Mogibacteriaceae];g__;s__
New.ReferenceOTU242	0.759241	0.383566	0.87451	1	2.57143	1.38462	k__Bacteria;p__Firmicutes;c__Clostridia;o__Clostridiales;f__Lachnospiraceae;g__Dorea;s__
356550	0.749812	0.386536	0.87451	1	1	2.15385	k__Bacteria;p__Firmicutes;c__Clostridia;o__Clostridiales;f__Ruminococcaceae;g__;s__
272980	0.748593	0.386922	0.87451	1	1.14286	1.76923	k__Bacteria;p__Firmicutes;c__Clostridia;o__Clostridiales;f__;g__;s__
297798	0.746771	0.3875	0.87451	1	1	1.69231	k__Bacteria;p__Firmicutes;c__Clostridia;o__Clostridiales;f__Ruminococcaceae;g__;s__
301614	0.742556	0.388843	0.87451	1	2.85714	16.0769	k__Bacteria;p__Cyanobacteria;c__4C0d-2;o__YS2;f__;g__;s__
4334755	0.742556	0.388843	0.87451	1	8.42857	6.15385	k__Bacteria;p__Firmicutes;c__Clostridia;o__Clostridiales;f__;g__;s__
New.ReferenceOTU525	0.739574	0.389797	0.87451	1	132.714	312.077	k__Bacteria;p__Firmicutes;c__Clostridia;o__Clostridiales;f__;g__;s__
New.ReferenceOTU4	0.73019	0.392822	0.87451	1	2.14286	3.69231	k__Bacteria;p__Firmicutes;c__Clostridia;o__Clostridiales;f__Ruminococcaceae;g__;s__
3510057	0.725444	0.394364	0.87451	1	0.714286	1.53846	k__Bacteria;p__Cyanobacteria;c__4C0d-2;o__YS2;f__;g__;s__
300394	0.724445	0.39469	0.87451	1	4.71429	14.1538	k__Bacteria;p__Firmicutes;c__Clostridia;o__Clostridiales;f__Ruminococcaceae;g__;s__
523481	0.724445	0.39469	0.87451	1	4.57143	10.4615	k__Bacteria;p__Firmicutes;c__Clostridia;o__Clostridiales;f__Ruminococcaceae;g__;s__
532384	0.724341	0.394724	0.87451	1	0.571429	1.38462	k__Bacteria;p__Firmicutes;c__Clostridia;o__Clostridiales;f__;g__;s__
1020605	0.723852	0.394883	0.87451	1	0.857143	0.230769	k__Bacteria;p__Proteobacteria;c__Betaproteobacteria;o__Neisseriales;f__Neisseriaceae;g__Kingella;s__
New.ReferenceOTU389	0.723852	0.394883	0.87451	1	0.714286	0.230769	k__Bacteria;p__Firmicutes;c__Clostridia;o__Clostridiales;f__Lachnospiraceae;g__Anaerostipes;s__
New.ReferenceOTU11	0.723852	0.394883	0.87451	1	1.28571	0.384615	k__Bacteria;p__Firmicutes;c__Clostridia;o__Clostridiales;f__;g__;s__
2177996	0.723713	0.394929	0.87451	1	2	1.53846	k__Bacteria;p__Firmicutes;c__Clostridia;o__Clostridiales;f__Lachnospiraceae;g__;s__
523811	0.722662	0.395272	0.87451	1	1.57143	3.76923	k__Bacteria;p__Firmicutes;c__Clostridia;o__Clostridiales;f__;g__;s__
292215	0.719351	0.396357	0.87451	1	5.57143	3.15385	k__Bacteria;p__Firmicutes;c__Clostridia;o__Clostridiales;f__;g__;s__
327383	0.717669	0.39691	0.87451	1	2.42857	3.92308	k__Bacteria;p__Firmicutes;c__Clostridia;o__Clostridiales;f__Lachnospiraceae;g__;s__
New.ReferenceOTU19	0.716552	0.397277	0.87451	1	42.1429	728.692	k__Bacteria;p__Firmicutes;c__Bacilli;o__Turicibacterales;f__Turicibacteraceae;g__Turicibacter;s__
4133116	0.70836	0.399989	0.87451	1	1.57143	0.538462	k__Bacteria;p__Firmicutes;c__Clostridia;o__Clostridiales;f__;g__;s__
4455895	0.707767	0.400186	0.87451	1	0.714286	2.53846	k__Bacteria;p__Proteobacteria;c__Gammaproteobacteria;o__Enterobacteriales;f__Enterobacteriaceae;g__;s__
304883	0.70774	0.400195	0.87451	1	11.1429	18.6923	k__Bacteria;p__Firmicutes;c__Clostridia;o__Clostridiales;f__;g__;s__
4315783	0.70774	0.400195	0.87451	1	10	9.23077	k__Bacteria;p__Firmicutes;c__Clostridia;o__Clostridiales;f__Ruminococcaceae;g__;s__
268978	0.706653	0.400557	0.87451	1	6.85714	5.53846	k__Bacteria;p__Firmicutes;c__Bacilli;o__Turicibacterales;f__Turicibacteraceae;g__Turicibacter;s__
838685	0.705739	0.400862	0.87451	1	0.571429	0.384615	k__Bacteria;p__Firmicutes;c__Clostridia;o__Clostridiales;f__Ruminococcaceae;g__Oscillospira;s__
316378	0.705739	0.400862	0.87451	1	0.714286	0.384615	k__Bacteria;p__Firmicutes;c__Clostridia;o__Clostridiales;f__Clostridiaceae;g__;s__
New.ReferenceOTU456	0.705739	0.400862	0.87451	1	0.285714	0.384615	k__Bacteria;p__Firmicutes;c__Clostridia;o__Clostridiales;f__Ruminococcaceae;g__;s__
130402	0.703297	0.401678	0.87451	1	0.142857	0.769231	k__Bacteria;p__Firmicutes;c__Clostridia;o__Clostridiales;f__Peptostreptococcaceae;g__;s__
355503	0.703297	0.401678	0.87451	1	0.142857	0.384615	k__Bacteria;p__Firmicutes;c__Clostridia;o__Clostridiales;f__;g__;s__
190851	0.703297	0.401678	0.87451	1	0.142857	0.461538	k__Bacteria;p__Firmicutes;c__Clostridia;o__Clostridiales;f__Ruminococcaceae;g__Ruminococcus;s__flavefaciens
543348	0.703297	0.401678	0.87451	1	0.142857	0.461538	k__Bacteria;p__Firmicutes;c__Clostridia;o__Clostridiales;f__Ruminococcaceae;g__;s__
350523	0.703297	0.401678	0.87451	1	0.142857	0.615385	k__Bacteria;p__Firmicutes;c__Clostridia;o__Clostridiales;f__Lachnospiraceae;g__;s__
274754	0.703297	0.401678	0.87451	1	0.142857	0.384615	k__Bacteria;p__Proteobacteria;c__Gammaproteobacteria;o__Enterobacteriales;f__Enterobacteriaceae
523916	0.703297	0.401678	0.87451	1	0.142857	0.538462	k__Bacteria;p__Firmicutes;c__Erysipelotrichi;o__Erysipelotrichales;f__Erysipelotrichaceae;g__;s__
304924	0.703297	0.401678	0.87451	1	0.142857	1	k__Bacteria;p__Firmicutes;c__Clostridia;o__Clostridiales;f__Ruminococcaceae;g__;s__
573287	0.703297	0.401678	0.87451	1	0.142857	0.538462	k__Bacteria;p__Firmicutes;c__Clostridia;o__Clostridiales;f__;g__;s__
511462	0.703297	0.401678	0.87451	1	0.142857	0.384615	k__Bacteria;p__Firmicutes;c__Clostridia;o__Clostridiales;f__Lachnospiraceae;g__Butyrivibrio;s__
292662	0.703297	0.401678	0.87451	1	0.142857	0.461538	k__Bacteria;p__Firmicutes;c__Clostridia;o__Clostridiales;f__Lachnospiraceae;g__;s__
992035	0.703297	0.401678	0.87451	1	0.142857	0.615385	k__Bacteria;p__Proteobacteria;c__Betaproteobacteria;o__Burkholderiales;f__Oxalobacteraceae;g__;s__
27711	0.703297	0.401678	0.87451	1	0.142857	0.384615	k__Bacteria;p__Firmicutes;c__Clostridia;o__Clostridiales;f__;g__;s__
4304967	0.703297	0.401678	0.87451	1	0.142857	0.461538	k__Bacteria;p__Bacteroidetes;c__Bacteroidia;o__Bacteroidales;f__Prevotellaceae;g__Prevotella;s__
150089	0.703297	0.401678	0.87451	1	0.142857	0.384615	k__Bacteria;p__Firmicutes;c__Clostridia;o__Clostridiales;f__[Mogibacteriaceae];g__Mogibacterium;s__
New.ReferenceOTU182	0.703297	0.401678	0.87451	1	0.142857	0.384615	k__Bacteria;p__Firmicutes;c__Clostridia;o__Clostridiales;f__Ruminococcaceae;g__;s__
4336746	0.701819	0.402173	0.87451	1	1	8.84615	k__Bacteria;p__Firmicutes;c__Clostridia;o__Clostridiales;f__Ruminococcaceae;g__;s__
111024	0.701019	0.402441	0.87451	1	0.428571	2.61538	k__Bacteria;p__Firmicutes;c__Clostridia;o__Clostridiales;f__;g__;s__
305304	0.700738	0.402536	0.87451	1	10.1429	48.4615	k__Bacteria;p__Proteobacteria;c__Betaproteobacteria;o__Burkholderiales
293789	0.700738	0.402536	0.87451	1	14.8571	13.4615	k__Bacteria;p__Firmicutes;c__Clostridia;o__Clostridiales;f__Ruminococcaceae;g__Ruminococcus;s__
344639	0.699141	0.403072	0.87451	1	10.4286	16.3077	k__Bacteria;p__Firmicutes;c__Clostridia;o__Clostridiales;f__;g__;s__
72926	0.698081	0.403429	0.87451	1	28.5714	37.6923	k__Bacteria;p__Firmicutes;c__Clostridia;o__Clostridiales;f__Veillonellaceae;g__Anaerovibrio;s__
298552	0.69758	0.403598	0.87451	1	0.714286	0.692308	k__Bacteria;p__Firmicutes;c__Clostridia;o__Clostridiales;f__;g__;s__
4311041	0.696551	0.403945	0.87451	1	7.57143	2.38462	k__Bacteria;p__Firmicutes;c__Clostridia;o__Clostridiales;f__Ruminococcaceae;g__;s__
287496	0.69492	0.404496	0.87451	1	9.71429	13.8462	k__Bacteria;p__Firmicutes;c__Clostridia;o__Clostridiales;f__Ruminococcaceae;g__;s__
320643	0.694396	0.404673	0.87451	1	31	202.462	k__Bacteria;p__Proteobacteria;c__Gammaproteobacteria;o__Aeromonadales;f__Succinivibrionaceae;g__Ruminobacter;s__
344394	0.694048	0.404791	0.87451	1	1.14286	1	k__Bacteria;p__Firmicutes;c__Clostridia;o__Clostridiales;f__Peptostreptococcaceae
272663	0.693659	0.404923	0.87451	1	14.4286	7.07692	k__Bacteria;p__Firmicutes;c__Erysipelotrichi;o__Erysipelotrichales;f__Erysipelotrichaceae;g__Bulleidia;s__
315831	0.69335	0.405027	0.87451	1	30.4286	151.846	k__Bacteria;p__Firmicutes;c__Clostridia;o__Clostridiales;f__[Mogibacteriaceae];g__;s__
344114	0.69335	0.405027	0.87451	1	33	46.9231	k__Bacteria;p__Firmicutes;c__Clostridia;o__Clostridiales;f__Lachnospiraceae;g__Dorea;s__
296556	0.693083	0.405118	0.87451	1	1.28571	4	k__Bacteria;p__Firmicutes;c__Clostridia;o__Clostridiales;f__Ruminococcaceae;g__;s__
294749	0.693083	0.405118	0.87451	1	20	2.92308	k__Bacteria;p__Firmicutes;c__Erysipelotrichi;o__Erysipelotrichales;f__Erysipelotrichaceae;g__;s__
4331782	0.692775	0.405222	0.87451	1	1	0.692308	k__Bacteria;p__Firmicutes;c__Clostridia;o__Clostridiales;f__Lachnospiraceae;g__;s__
New.ReferenceOTU176	0.692775	0.405222	0.87451	1	4	2.76923	k__Bacteria;p__Bacteroidetes;c__Bacteroidia;o__Bacteroidales;f__Bacteroidaceae;g__5-7N15;s__
New.ReferenceOTU478	0.692775	0.405222	0.87451	1	4.14286	0.923077	k__Bacteria;p__Firmicutes;c__Clostridia;o__Clostridiales;f__Ruminococcaceae;g__;s__
137209	0.692772	0.405223	0.87451	1	1	0.615385	k__Bacteria;p__Firmicutes;c__Clostridia;o__Clostridiales;f__;g__;s__
291418	0.691501	0.405654	0.87451	1	1.42857	1.46154	k__Bacteria;p__Firmicutes;c__Clostridia;o__Clostridiales;f__;g__;s__
287790	0.691501	0.405654	0.87451	1	2	1.07692	k__Bacteria;p__Firmicutes;c__Clostridia;o__Clostridiales;f__Ruminococcaceae;g__;s__
289581	0.691187	0.405761	0.87451	1	2.71429	2.92308	k__Bacteria;p__Bacteroidetes;c__Bacteroidia;o__Bacteroidales;f__;g__;s__
85903	0.691187	0.405761	0.87451	1	1.14286	0.923077	k__Bacteria;p__Firmicutes;c__Clostridia;o__Clostridiales;f__Ruminococcaceae;g__;s__
New.ReferenceOTU249	0.69079	0.405896	0.87451	1	2.28571	3.23077	Unassigned
551008	0.690397	0.40603	0.87451	1	1.28571	1	k__Bacteria;p__Bacteroidetes;c__Bacteroidia;o__Bacteroidales;f__Prevotellaceae;g__Prevotella;s__
213487	0.690397	0.40603	0.87451	1	1.14286	1.15385	k__Bacteria;p__Firmicutes;c__Clostridia;o__Clostridiales;f__Lachnospiraceae;g__Roseburia;s__
New.ReferenceOTU420	0.690397	0.40603	0.87451	1	0.857143	1.07692	k__Bacteria;p__Firmicutes;c__Clostridia;o__Clostridiales;f__Ruminococcaceae;g__Ruminococcus;s__
New.ReferenceOTU148	0.689608	0.406298	0.87451	1	5.71429	6.30769	k__Bacteria;p__Firmicutes;c__Clostridia;o__Clostridiales;f__Lachnospiraceae;g__;s__
New.ReferenceOTU350	0.689608	0.406298	0.87451	1	22	7.53846	k__Bacteria;p__Bacteroidetes;c__Bacteroidia;o__Bacteroidales;f__[Paraprevotellaceae];g__CF231;s__
4383092	0.685123	0.407828	0.87451	1	1.28571	1.46154	k__Bacteria;p__Firmicutes;c__Clostridia;o__Clostridiales;f__Lachnospiraceae;g__;s__
144196	0.682732	0.408648	0.87451	1	0.571429	1.84615	k__Bacteria;p__Firmicutes;c__Clostridia;o__Clostridiales;f__;g__;s__
352647	0.677344	0.410503	0.87451	1	1	3.07692	k__Bacteria;p__Firmicutes;c__Clostridia;o__Clostridiales;f__Ruminococcaceae;g__;s__
300177	0.676247	0.410882	0.87451	1	3.14286	9	k__Bacteria;p__Bacteroidetes;c__Bacteroidia;o__Bacteroidales;f__;g__;s__
300809	0.674064	0.411638	0.87451	1	6.28571	7.30769	k__Bacteria;p__Firmicutes;c__Clostridia;o__Clostridiales;f__;g__;s__
New.ReferenceOTU201	0.670815	0.412768	0.87451	1	75.1429	77.3077	k__Bacteria;p__Actinobacteria;c__Actinobacteria;o__Bifidobacteriales;f__Bifidobacteriaceae;g__Bifidobacterium;s__adolescentis
330414	0.66494	0.414821	0.87451	1	5.14286	3.23077	k__Bacteria;p__Firmicutes;c__Clostridia;o__Clostridiales;f__;g__;s__
248900	0.664085	0.415122	0.87451	1	0.571429	1.23077	k__Bacteria;p__Firmicutes;c__Clostridia;o__Clostridiales;f__;g__;s__
797183	0.663883	0.415192	0.87451	1	3.28571	2.46154	k__Bacteria;p__Firmicutes;c__Clostridia;o__Clostridiales;f__Lachnospiraceae
255199	0.660628	0.416338	0.87451	1	0.714286	0.846154	k__Bacteria;p__Firmicutes;c__Clostridia;o__Clostridiales;f__;g__;s__
2115	0.660628	0.416338	0.87451	1	0.571429	1.23077	k__Bacteria;p__Bacteroidetes;c__Bacteroidia;o__Bacteroidales;f__Prevotellaceae;g__Prevotella;s__
4452219	0.660628	0.416338	0.87451	1	0.857143	1.53846	k__Bacteria;p__Firmicutes;c__Clostridia;o__Clostridiales;f__Clostridiaceae;g__Clostridium;s__
4439489	0.655507	0.418151	0.87451	1	0.428571	0.846154	k__Bacteria;p__Firmicutes;c__Clostridia;o__Clostridiales;f__Ruminococcaceae;g__;s__
311464	0.654873	0.418376	0.87451	1	1	2.76923	k__Bacteria;p__Firmicutes;c__Clostridia;o__Clostridiales;f__Ruminococcaceae;g__;s__
515043	0.653151	0.418988	0.87451	1	2.14286	2.69231	k__Bacteria;p__Bacteroidetes;c__Bacteroidia;o__Bacteroidales;f__;g__;s__
313247	0.652586	0.41919	0.87451	1	1.42857	5.30769	k__Bacteria;p__Firmicutes;c__Clostridia;o__Clostridiales;f__;g__;s__
2555599	0.651091	0.419723	0.87451	1	1.71429	0.923077	k__Bacteria;p__Firmicutes;c__Clostridia;o__Clostridiales;f__Lachnospiraceae;g__Dorea;s__
New.ReferenceOTU319	0.650465	0.419947	0.87451	1	0.714286	5.53846	k__Bacteria;p__Bacteroidetes;c__Bacteroidia;o__Bacteroidales;f__;g__;s__
3869719	0.649934	0.420136	0.87451	1	1.71429	4.53846	k__Bacteria;p__Firmicutes;c__Clostridia;o__Clostridiales;f__;g__;s__
274318	0.64984	0.42017	0.87451	1	1	3.76923	k__Bacteria;p__Firmicutes;c__Clostridia;o__Clostridiales;f__;g__;s__
210102	0.649216	0.420393	0.87451	1	2	1.92308	k__Bacteria;p__Tenericutes;c__Mollicutes;o__RF39;f__;g__;s__
New.ReferenceOTU455	0.649216	0.420393	0.87451	1	1.85714	2.61538	k__Bacteria;p__Firmicutes;c__Clostridia;o__Clostridiales;f__Ruminococcaceae;g__;s__
184009	0.648654	0.420594	0.87451	1	3.42857	2.92308	k__Bacteria;p__Firmicutes;c__Clostridia;o__Clostridiales;f__;g__;s__
4090254	0.648097	0.420794	0.87451	1	3	3.23077	k__Bacteria;p__Firmicutes;c__Clostridia;o__Clostridiales;f__Lachnospiraceae;g__;s__
749770	0.648097	0.420794	0.87451	1	59.8571	8.76923	k__Bacteria;p__Verrucomicrobia;c__Verrucomicrobiae;o__Verrucomicrobiales;f__Verrucomicrobiaceae;g__Akkermansia;s__
4305241	0.64754	0.420994	0.87451	1	3.85714	10.0769	k__Bacteria;p__Cyanobacteria;c__4C0d-2;o__YS2;f__;g__;s__
260290	0.646984	0.421193	0.87451	1	6.42857	12.3846	k__Bacteria;p__Firmicutes;c__Clostridia;o__Clostridiales;f__;g__;s__
344259	0.640955	0.423365	0.87451	1	4.42857	5	k__Bacteria;p__Firmicutes;c__Clostridia;o__Clostridiales;f__Ruminococcaceae;g__;s__
New.ReferenceOTU169	0.638505	0.424253	0.87451	1	188.286	49.1538	k__Bacteria;p__Bacteroidetes;c__Bacteroidia;o__Bacteroidales;f__Bacteroidaceae;g__5-7N15;s__
4322752	0.636074	0.425136	0.87451	1	8.42857	11.0769	k__Bacteria;p__Firmicutes;c__Clostridia;o__Clostridiales;f__;g__;s__
New.ReferenceOTU82	0.636074	0.425136	0.87451	1	6.57143	9.76923	k__Bacteria;p__Bacteroidetes;c__Bacteroidia;o__Bacteroidales;f__;g__;s__
4465124	0.63559	0.425312	0.87451	1	11.5714	12.4615	k__Bacteria;p__Firmicutes;c__Clostridia;o__Clostridiales;f__Ruminococcaceae;g__;s__
297872	0.635528	0.425335	0.87451	1	2.28571	1.84615	k__Bacteria;p__Firmicutes;c__Clostridia;o__Clostridiales;f__Lachnospiraceae;g__;s__
290908	0.634624	0.425664	0.87451	1	9.42857	7.76923	k__Bacteria;p__Firmicutes;c__Clostridia;o__Clostridiales;f__;g__;s__
334395	0.634142	0.42584	0.87451	1	9.57143	20.6923	k__Bacteria;p__Firmicutes;c__Clostridia;o__Clostridiales;f__;g__;s__
289636	0.633925	0.425919	0.87451	1	0.857143	1.69231	k__Bacteria;p__Firmicutes;c__Clostridia;o__Clostridiales;f__;g__;s__
326390	0.633484	0.42608	0.87451	1	0.571429	0.230769	k__Bacteria;p__Firmicutes;c__Clostridia;o__Clostridiales;f__;g__;s__
3648820	0.633484	0.42608	0.87451	1	0.428571	0.153846	k__Bacteria;p__Firmicutes;c__Clostridia;o__Clostridiales;f__Ruminococcaceae;g__;s__
290833	0.633484	0.42608	0.87451	1	0.428571	0.153846	k__Bacteria;p__Firmicutes;c__Clostridia;o__Clostridiales;f__Ruminococcaceae;g__;s__
311566	0.633484	0.42608	0.87451	1	0.428571	0.153846	k__Bacteria;p__Firmicutes;c__Clostridia;o__Clostridiales;f__Ruminococcaceae;g__;s__
1579251	0.633484	0.42608	0.87451	1	0.714286	0.153846	k__Bacteria;p__Firmicutes;c__Clostridia;o__Clostridiales;f__Ruminococcaceae;g__;s__
304156	0.633484	0.42608	0.87451	1	0.428571	0.153846	k__Bacteria;p__Firmicutes;c__Clostridia;o__Clostridiales;f__;g__;s__
649732	0.633484	0.42608	0.87451	1	0.428571	0.153846	k__Bacteria;p__Tenericutes;c__Mollicutes;o__RF39;f__;g__;s__
2391105	0.633484	0.42608	0.87451	1	0.428571	0.153846	k__Bacteria;p__Firmicutes;c__Clostridia;o__Clostridiales;f__Lachnospiraceae;g__Dorea;s__
327592	0.633484	0.42608	0.87451	1	1.42857	0.538462	k__Bacteria;p__Firmicutes;c__Clostridia;o__Clostridiales;f__;g__;s__
New.ReferenceOTU551	0.633484	0.42608	0.87451	1	0.428571	0.153846	k__Bacteria;p__Firmicutes;c__Clostridia;o__Clostridiales;f__Ruminococcaceae;g__;s__
New.ReferenceOTU576	0.633484	0.42608	0.87451	1	2	0.153846	k__Bacteria;p__Firmicutes;c__Clostridia;o__Clostridiales;f__Ruminococcaceae;g__Oscillospira;s__
324820	0.63318	0.426191	0.87451	1	47.1429	63.8462	k__Bacteria;p__Firmicutes;c__Clostridia;o__Clostridiales;f__Ruminococcaceae;g__;s__
New.ReferenceOTU121	0.63318	0.426191	0.87451	1	55	159.154	k__Bacteria;p__Bacteroidetes;c__Bacteroidia;o__Bacteroidales;f__;g__;s__
New.ReferenceOTU183	0.632222	0.426542	0.87451	1	20.2857	27	k__Bacteria;p__Firmicutes;c__Clostridia;o__Clostridiales;f__Lachnospiraceae;g__;s__
311707	0.630789	0.427066	0.87451	1	45.2857	54.0769	k__Bacteria;p__Firmicutes;c__Clostridia;o__Clostridiales;f__Ruminococcaceae;g__;s__
4377703	0.629838	0.427415	0.87451	1	18	32.1538	k__Bacteria;p__Firmicutes;c__Clostridia;o__Clostridiales;f__Ruminococcaceae;g__;s__
New.ReferenceOTU71	0.629586	0.427507	0.87451	1	1.28571	0.384615	k__Bacteria;p__Firmicutes;c__Clostridia;o__Clostridiales;f__Clostridiaceae;g__SMB53;s__
4440301	0.629363	0.427589	0.87451	1	15.8571	38.2308	k__Bacteria;p__Bacteroidetes;c__Bacteroidia;o__Bacteroidales;f__Rikenellaceae;g__;s__
293819	0.629162	0.427663	0.87451	1	0.714286	2.38462	k__Bacteria;p__Firmicutes;c__Clostridia;o__Clostridiales;f__Lachnospiraceae;g__;s__
346705	0.628416	0.427937	0.87451	1	51.8571	39.4615	k__Bacteria;p__Firmicutes;c__Clostridia;o__Clostridiales;f__Ruminococcaceae;g__;s__
340473	0.627894	0.428129	0.87451	1	0.285714	0.923077	k__Bacteria;p__Firmicutes;c__Clostridia;o__Clostridiales;f__;g__;s__
300408	0.627894	0.428129	0.87451	1	1.28571	0.615385	k__Bacteria;p__Firmicutes;c__Clostridia;o__Clostridiales;f__Ruminococcaceae;g__;s__
New.ReferenceOTU79	0.627894	0.428129	0.87451	1	21.5714	2.84615	k__Bacteria;p__Bacteroidetes;c__Bacteroidia;o__Bacteroidales;f__S24-7;g__;s__
New.ReferenceOTU461	0.627242	0.428369	0.87451	1	432.857	0.923077	k__Bacteria;p__Proteobacteria;c__Gammaproteobacteria;o__Pseudomonadales;f__Moraxellaceae;g__Psychrobacter;s__
520840	0.626374	0.428689	0.87451	1	0.857143	0.615385	k__Bacteria;p__Firmicutes;c__Clostridia;o__Clostridiales;f__Ruminococcaceae;g__;s__
4393701	0.626374	0.428689	0.87451	1	0.142857	0.307692	k__Bacteria;p__Proteobacteria;c__Betaproteobacteria;o__Burkholderiales;f__Oxalobacteraceae;g__;s__
5364	0.626374	0.428689	0.87451	1	0.142857	0.307692	k__Bacteria;p__Proteobacteria;c__Alphaproteobacteria;o__Rhizobiales;f__Rhizobiaceae;g__Rhizobium;s__
2225203	0.626374	0.428689	0.87451	1	0.142857	0.307692	k__Bacteria;p__Firmicutes;c__Clostridia;o__Clostridiales;f__Clostridiaceae;g__;s__
New.ReferenceOTU400	0.626374	0.428689	0.87451	1	0.142857	0.307692	k__Bacteria;p__Firmicutes;c__Clostridia;o__Clostridiales;f__Lachnospiraceae;g__;s__
301678	0.623954	0.429582	0.87451	1	2.85714	5.61538	k__Bacteria;p__Firmicutes;c__Clostridia;o__Clostridiales;f__Ruminococcaceae;g__Ruminococcus;s__
4435236	0.620627	0.430814	0.87451	1	0.714286	1	k__Bacteria;p__Firmicutes;c__Clostridia;o__Clostridiales;f__Lachnospiraceae;g__Blautia;s__
4306461	0.614374	0.433146	0.87451	1	1.85714	2.07692	k__Bacteria;p__Elusimicrobia;c__Elusimicrobia;o__Elusimicrobiales;f__Elusimicrobiaceae;g__;s__
98542	0.614374	0.433146	0.87451	1	0.714286	0.461538	k__Bacteria;p__Firmicutes;c__Clostridia;o__Clostridiales;f__Lachnospiraceae;g__;s__
4345285	0.61329	0.433552	0.87451	1	0.285714	1.30769	k__Bacteria;p__Firmicutes;c__Bacilli;o__Bacillales;f__Staphylococcaceae;g__Staphylococcus;s__epidermidis
4378810	0.612757	0.433752	0.87451	1	1.42857	1.92308	k__Bacteria;p__Firmicutes;c__Clostridia;o__Clostridiales;f__Ruminococcaceae;g__;s__
557051	0.612202	0.43396	0.87451	1	4.57143	4.23077	k__Bacteria;p__Firmicutes;c__Clostridia;o__Clostridiales;f__Ruminococcaceae;g__;s__
320888	0.611693	0.434151	0.87451	1	0.285714	0.769231	k__Bacteria;p__Firmicutes;c__Clostridia;o__Clostridiales;f__Clostridiaceae
526583	0.610898	0.43445	0.87451	1	0.285714	1.23077	k__Bacteria;p__Firmicutes;c__Clostridia;o__Clostridiales;f__Clostridiaceae;g__;s__
495067	0.610898	0.43445	0.87451	1	0.285714	1.07692	k__Bacteria;p__Actinobacteria;c__Actinobacteria;o__Actinomycetales;f__Corynebacteriaceae;g__Corynebacterium;s__
New.ReferenceOTU215	0.610898	0.43445	0.87451	1	0.285714	3.07692	k__Bacteria;p__Firmicutes;c__Clostridia;o__Clostridiales;f__Clostridiaceae;g__Clostridium;s__
287879	0.610545	0.434583	0.87451	1	3.28571	3.07692	k__Bacteria;p__Firmicutes;c__Clostridia;o__Clostridiales;f__;g__;s__
302525	0.610313	0.43467	0.87451	1	2.14286	3.84615	k__Bacteria;p__Firmicutes;c__Clostridia;o__Clostridiales;f__;g__;s__
4338990	0.610313	0.43467	0.87451	1	1.85714	3.23077	k__Bacteria;p__Firmicutes;c__Clostridia;o__Clostridiales;f__Ruminococcaceae;g__;s__
529472	0.610104	0.434749	0.87451	1	0.428571	0.923077	k__Bacteria;p__Firmicutes;c__Erysipelotrichi;o__Erysipelotrichales;f__Erysipelotrichaceae;g__;s__
333360	0.610104	0.434749	0.87451	1	0.428571	1	k__Bacteria;p__Firmicutes;c__Clostridia;o__Clostridiales;f__;g__;s__
New.ReferenceOTU381	0.610104	0.434749	0.87451	1	1.14286	312	k__Bacteria;p__Firmicutes;c__Clostridia;o__Clostridiales;f__Clostridiaceae;g__Clostridium;s__
197930	0.609326	0.435042	0.87451	1	2.71429	2.38462	k__Bacteria;p__Firmicutes;c__Clostridia;o__Clostridiales;f__Lachnospiraceae;g__;s__
289774	0.607852	0.435598	0.87451	1	4.28571	2.69231	k__Bacteria;p__Firmicutes;c__Clostridia;o__Clostridiales;f__Ruminococcaceae;g__;s__
New.ReferenceOTU120	0.605411	0.436521	0.87451	1	28.2857	56.5385	k__Bacteria;p__Firmicutes;c__Clostridia;o__Clostridiales;f__Ruminococcaceae;g__;s__
New.ReferenceOTU246	0.598203	0.439264	0.87451	1	2.85714	4.23077	k__Bacteria;p__Firmicutes;c__Clostridia;o__Clostridiales;f__Ruminococcaceae;g__;s__
278650	0.59631	0.439989	0.87451	1	11.1429	13.1538	k__Bacteria;p__Cyanobacteria;c__4C0d-2;o__YS2;f__;g__;s__
13813	0.594429	0.440711	0.87451	1	2.14286	4.46154	k__Bacteria;p__Firmicutes;c__Clostridia;o__Clostridiales;f__Veillonellaceae;g__Selenomonas;s__ruminantium
331472	0.593961	0.440892	0.87451	1	5.42857	5.69231	k__Bacteria;p__Firmicutes;c__Clostridia;o__Clostridiales;f__Ruminococcaceae;g__;s__
New.ReferenceOTU310	0.593493	0.441072	0.87451	1	17.5714	6.76923	k__Bacteria;p__Firmicutes;c__Clostridia;o__Clostridiales;f__Ruminococcaceae;g__;s__
New.ReferenceOTU14	0.59256	0.441431	0.87451	1	64.8571	59.6154	k__Bacteria;p__Fibrobacteres;c__Fibrobacteria;o__Fibrobacterales;f__Fibrobacteraceae;g__Fibrobacter;s__succinogenes
298284	0.592094	0.44161	0.87451	1	1.71429	6.53846	k__Bacteria;p__Firmicutes;c__Clostridia;o__Clostridiales;f__;g__;s__
298019	0.591166	0.441969	0.87451	1	1.85714	4.61538	k__Bacteria;p__Bacteroidetes;c__Bacteroidia;o__Bacteroidales;f__;g__;s__
287593	0.587938	0.443218	0.87451	1	10.1429	3.61538	k__Bacteria;p__Firmicutes;c__Clostridia;o__Clostridiales;f__Ruminococcaceae;g__;s__
791014	0.587022	0.443573	0.87451	1	4	2.23077	k__Bacteria;p__Firmicutes;c__Clostridia;o__Clostridiales;f__Veillonellaceae;g__Anaerovibrio;s__
576991	0.586716	0.443692	0.87451	1	1	1.53846	k__Bacteria;p__Firmicutes;c__Clostridia;o__Clostridiales;f__[Mogibacteriaceae];g__;s__
304304	0.586716	0.443692	0.87451	1	1.42857	1	k__Bacteria;p__Tenericutes;c__Mollicutes;o__RF39;f__;g__;s__
New.ReferenceOTU527	0.585199	0.444282	0.87451	1	4	4.84615	k__Bacteria;p__Firmicutes;c__Clostridia;o__Clostridiales;f__Ruminococcaceae;g__;s__
297727	0.583175	0.44507	0.87451	1	3.14286	2.38462	k__Bacteria;p__Bacteroidetes;c__Bacteroidia;o__Bacteroidales;f__Bacteroidaceae;g__5-7N15;s__
4387488	0.581171	0.445854	0.87451	1	9	11.7692	k__Bacteria;p__Firmicutes;c__Clostridia;o__Clostridiales;f__Ruminococcaceae;g__;s__
518287	0.58069	0.446042	0.87451	1	5.71429	9.84615	k__Bacteria;p__Firmicutes;c__Clostridia;o__Clostridiales;f__Lachnospiraceae;g__;s__
319798	0.579641	0.446453	0.87451	1	1	2	k__Bacteria;p__Firmicutes;c__Clostridia;o__Clostridiales;f__Ruminococcaceae;g__Oscillospira;s__
307291	0.578907	0.446741	0.87451	1	5.14286	14.0769	k__Bacteria;p__Firmicutes;c__Clostridia;o__Clostridiales;f__Ruminococcaceae;g__;s__
New.ReferenceOTU268	0.57853	0.446889	0.87451	1	1.57143	3.15385	k__Bacteria;p__Firmicutes;c__Clostridia;o__Clostridiales;f__Ruminococcaceae;g__Ruminococcus;s__
331618	0.578462	0.446916	0.87451	1	5.42857	18.2308	k__Bacteria;p__Firmicutes;c__Clostridia;o__Clostridiales;f__;g__;s__
4464173	0.577576	0.447264	0.87451	1	5.85714	9.69231	k__Bacteria;p__Firmicutes;c__Clostridia;o__Clostridiales;f__Lachnospiraceae;g__;s__
193314	0.577133	0.447438	0.87451	1	5.14286	7.15385	k__Bacteria;p__Firmicutes;c__Clostridia;o__Clostridiales;f__Ruminococcaceae;g__Ruminococcus;s__
204352	0.575811	0.447959	0.87451	1	7.42857	17.9231	k__Bacteria;p__Firmicutes;c__Clostridia;o__Clostridiales;f__Ruminococcaceae;g__Ruminococcus;s__
289466	0.572313	0.449341	0.87451	1	17.2857	38.4615	k__Bacteria;p__Bacteroidetes;c__Bacteroidia;o__Bacteroidales;f__;g__;s__
321960	0.571879	0.449513	0.87451	1	13.2857	21.3077	k__Bacteria;p__Firmicutes;c__Clostridia;o__Clostridiales;f__Ruminococcaceae;g__;s__
New.ReferenceOTU65	0.571879	0.449513	0.87451	1	17.5714	40.8462	k__Bacteria;p__Firmicutes;c__Clostridia;o__Clostridiales;f__Ruminococcaceae;g__;s__
345871	0.571012	0.449857	0.87451	1	66.2857	50.2308	k__Bacteria;p__Firmicutes;c__Clostridia;o__Clostridiales;f__Ruminococcaceae;g__;s__
New.ReferenceOTU262	0.571012	0.449857	0.87451	1	381.286	184.462	k__Bacteria;p__Bacteroidetes;c__Bacteroidia;o__Bacteroidales;f__Bacteroidaceae;g__5-7N15;s__
520385	0.570148	0.4502	0.87451	1	22.2857	15	k__Bacteria;p__Firmicutes;c__Clostridia;o__Clostridiales;f__Ruminococcaceae;g__;s__
4345516	0.569287	0.450542	0.87451	1	10.4286	23.0769	k__Bacteria;p__Firmicutes;c__Clostridia;o__Clostridiales;f__Ruminococcaceae;g__;s__
338487	0.569287	0.450542	0.87451	1	16.5714	25.1538	k__Bacteria;p__Firmicutes;c__Clostridia;o__Clostridiales;f__Lachnospiraceae;g__;s__
340170	0.569287	0.450542	0.87451	1	19.4286	18.7692	k__Bacteria;p__Firmicutes;c__Clostridia;o__Clostridiales;f__Ruminococcaceae;g__Ruminococcus;s__
293990	0.568952	0.450676	0.87451	1	1.28571	1.61538	k__Bacteria;p__Firmicutes;c__Clostridia;o__Clostridiales;f__;g__;s__
693893	0.568429	0.450884	0.87451	1	21	33	k__Bacteria;p__Bacteroidetes;c__Bacteroidia;o__Bacteroidales;f__;g__;s__
300805	0.568	0.451055	0.87451	1	15	42	k__Bacteria;p__Firmicutes;c__Clostridia;o__Clostridiales;f__Ruminococcaceae;g__;s__
300384	0.567572	0.451225	0.87451	1	68.8571	145.231	k__Bacteria;p__Bacteroidetes;c__Bacteroidia;o__Bacteroidales;f__Bacteroidaceae;g__5-7N15;s__
343266	0.567572	0.451225	0.87451	1	11.7143	21.6154	k__Bacteria;p__Firmicutes;c__Clostridia;o__Clostridiales;f__Ruminococcaceae;g__;s__
4324041	0.566719	0.451566	0.87451	1	86.5714	260.462	k__Bacteria;p__Bacteroidetes;c__Bacteroidia;o__Bacteroidales;f__RF16;g__;s__
4298017	0.566719	0.451566	0.87451	1	50.5714	123.154	k__Bacteria;p__Firmicutes;c__Clostridia;o__Clostridiales;f__Ruminococcaceae;g__;s__
348065	0.565149	0.452193	0.87451	1	1.14286	2.07692	k__Bacteria;p__Firmicutes;c__Clostridia;o__Clostridiales;f__Lachnospiraceae;g__Blautia;s__
346370	0.565149	0.452193	0.87451	1	1.57143	3.15385	k__Bacteria;p__Firmicutes;c__Clostridia;o__Clostridiales;f__Ruminococcaceae;g__;s__
567875	0.564206	0.45257	0.87451	1	2.71429	2.69231	k__Bacteria;p__Firmicutes;c__Clostridia;o__Clostridiales;f__Lachnospiraceae;g__;s__
300491	0.563267	0.452947	0.87451	1	3.28571	1.61538	k__Bacteria;p__Firmicutes;c__Clostridia;o__Clostridiales;f__Ruminococcaceae;g__Oscillospira;s__
New.ReferenceOTU435	0.559106	0.454621	0.87451	1	1.14286	0.461538	k__Bacteria;p__Firmicutes;c__Clostridia;o__Clostridiales;f__Ruminococcaceae;g__Oscillospira;s__
326359	0.550882	0.457957	0.87451	1	1	1.92308	k__Bacteria;p__Firmicutes;c__Clostridia;o__Clostridiales;f__Ruminococcaceae;g__;s__
355196	0.550882	0.457957	0.87451	1	1	1.53846	k__Bacteria;p__Firmicutes;c__Clostridia;o__Clostridiales;f__Lachnospiraceae
4307330	0.549551	0.458501	0.87451	1	0.714286	3.46154	k__Bacteria;p__Firmicutes;c__Clostridia;o__Clostridiales;f__Ruminococcaceae;g__;s__
312932	0.546433	0.459779	0.87451	1	1.57143	2.84615	k__Bacteria;p__Bacteroidetes;c__Bacteroidia;o__Bacteroidales;f__;g__;s__
335896	0.545576	0.460131	0.87451	1	2.42857	5.38462	k__Bacteria;p__Firmicutes;c__Clostridia;o__Clostridiales;f__Eubacteriaceae;g__Pseudoramibacter_Eubacterium;s__
317104	0.5441	0.460739	0.87451	1	2	5.84615	k__Bacteria;p__Firmicutes;c__Clostridia;o__Clostridiales;f__;g__;s__
1602314	0.543694	0.460906	0.87451	1	1.14286	0.230769	k__Bacteria;p__Firmicutes;c__Clostridia;o__Clostridiales
155577	0.543694	0.460906	0.87451	1	0.571429	0.230769	k__Bacteria;p__Firmicutes;c__Clostridia;o__Clostridiales;f__Ruminococcaceae;g__;s__
New.ReferenceOTU548	0.543694	0.460906	0.87451	1	1	0.384615	k__Bacteria;p__Firmicutes;c__Clostridia;o__Clostridiales;f__Lachnospiraceae;g__;s__
205118	0.538462	0.463071	0.87451	1	0	0.307692	k__Bacteria;p__Bacteroidetes;c__Bacteroidia;o__Bacteroidales;f__RF16;g__;s__
211555	0.538462	0.463071	0.87451	1	0	0.153846	k__Bacteria;p__Proteobacteria;c__Alphaproteobacteria;o__Ellin329;f__;g__;s__
183224	0.538462	0.463071	0.87451	1	0	0.153846	k__Bacteria;p__Firmicutes;c__Clostridia;o__Clostridiales;f__Lachnospiraceae;g__;s__
209449	0.538462	0.463071	0.87451	1	0	0.230769	k__Bacteria;p__Firmicutes;c__Clostridia;o__Clostridiales;f__Veillonellaceae;g__Succiniclasticum;s__
2254348	0.538462	0.463071	0.87451	1	0	0.153846	k__Bacteria;p__Proteobacteria;c__Alphaproteobacteria;o__Rhizobiales;f__Methylobacteriaceae;g__;s__
351960	0.538462	0.463071	0.87451	1	0	0.153846	k__Bacteria;p__Firmicutes;c__Clostridia;o__Clostridiales;f__Ruminococcaceae;g__Ruminococcus;s__
167878	0.538462	0.463071	0.87451	1	0	0.230769	k__Bacteria;p__Gemmatimonadetes;c__Gemmatimonadetes;o__Gemmatimonadales;f__;g__;s__
566976	0.538462	0.463071	0.87451	1	0	0.153846	k__Bacteria;p__Proteobacteria;c__Gammaproteobacteria;o__Enterobacteriales;f__Enterobacteriaceae;g__;s__
4320428	0.538462	0.463071	0.87451	1	0	0.307692	k__Bacteria;p__Acidobacteria;c__Solibacteres;o__Solibacterales;f__;g__;s__
4376318	0.538462	0.463071	0.87451	1	0	0.153846	k__Bacteria;p__Proteobacteria;c__Alphaproteobacteria;o__Rhodobacterales;f__Rhodobacteraceae
4424063	0.538462	0.463071	0.87451	1	0	0.153846	k__Bacteria;p__Firmicutes;c__Clostridia;o__Clostridiales
2426688	0.538462	0.463071	0.87451	1	0	0.538462	k__Bacteria;p__Proteobacteria;c__Gammaproteobacteria;o__Enterobacteriales;f__Enterobacteriaceae;g__;s__
821906	0.538462	0.463071	0.87451	1	0	0.307692	k__Bacteria;p__Bacteroidetes;c__Bacteroidia;o__Bacteroidales;f__Prevotellaceae;g__Prevotella;s__
4360679	0.538462	0.463071	0.87451	1	0	0.153846	k__Bacteria;p__Chlamydiae;c__Chlamydiia;o__Chlamydiales;f__Parachlamydiaceae;g__Parachlamydia
4362819	0.538462	0.463071	0.87451	1	0	0.153846	k__Bacteria;p__Actinobacteria;c__Actinobacteria;o__Actinomycetales;f__Nocardioidaceae;g__;s__
347535	0.538462	0.463071	0.87451	1	0	0.153846	k__Bacteria;p__Bacteroidetes;c__Bacteroidia;o__Bacteroidales;f__Bacteroidaceae;g__;s__
109402	0.538462	0.463071	0.87451	1	0	0.153846	k__Bacteria;p__Bacteroidetes;c__Bacteroidia;o__Bacteroidales;f__;g__;s__
3876673	0.538462	0.463071	0.87451	1	0	0.153846	k__Bacteria;p__Firmicutes;c__Clostridia;o__Clostridiales;f__Clostridiaceae;g__;s__
653954	0.538462	0.463071	0.87451	1	0	0.153846	k__Bacteria;p__Firmicutes;c__Clostridia;o__Clostridiales;f__Lachnospiraceae;g__;s__
4307166	0.538462	0.463071	0.87451	1	0	0.153846	k__Bacteria;p__Firmicutes;c__Clostridia;o__Clostridiales;f__[Tissierellaceae];g__Helcococcus;s__
4316566	0.538462	0.463071	0.87451	1	0	1.53846	k__Bacteria;p__Firmicutes;c__Bacilli;o__Lactobacillales
929901	0.538462	0.463071	0.87451	1	0	0.153846	k__Bacteria;p__Actinobacteria;c__Actinobacteria;o__Actinomycetales;f__Micrococcaceae;g__;s__
809192	0.538462	0.463071	0.87451	1	0	0.153846	k__Bacteria;p__Actinobacteria;c__Actinobacteria;o__Actinomycetales;f__Dermabacteraceae;g__Brachybacterium;s__conglomeratum
4245392	0.538462	0.463071	0.87451	1	0	0.153846	k__Bacteria;p__Proteobacteria;c__Alphaproteobacteria;o__Rhodobacterales;f__Rhodobacteraceae
337468	0.538462	0.463071	0.87451	1	0	0.153846	k__Bacteria;p__Firmicutes;c__Clostridia;o__Clostridiales;f__Ruminococcaceae;g__Oscillospira;s__
975918	0.538462	0.463071	0.87451	1	0	0.384615	k__Bacteria;p__Firmicutes;c__Bacilli;o__Lactobacillales;f__Lactobacillaceae;g__Lactobacillus;s__
4424239	0.538462	0.463071	0.87451	1	0	0.153846	k__Bacteria;p__Firmicutes;c__Bacilli;o__Lactobacillales;f__Streptococcaceae;g__Streptococcus;s__
582169	0.538462	0.463071	0.87451	1	0	0.307692	k__Bacteria;p__Firmicutes;c__Erysipelotrichi;o__Erysipelotrichales;f__Erysipelotrichaceae;g__Bulleidia;s__
2251904	0.538462	0.463071	0.87451	1	0	0.153846	k__Bacteria;p__Proteobacteria;c__Gammaproteobacteria;o__Enterobacteriales;f__Enterobacteriaceae;g__;s__
579901	0.538462	0.463071	0.87451	1	0	0.153846	k__Bacteria;p__Bacteroidetes;c__Bacteroidia;o__Bacteroidales;f__Prevotellaceae;g__Prevotella;s__
313650	0.538462	0.463071	0.87451	1	0	0.153846	k__Bacteria;p__Bacteroidetes;c__Bacteroidia;o__Bacteroidales;f__S24-7;g__;s__
4318989	0.538462	0.463071	0.87451	1	0	0.153846	k__Bacteria;p__Proteobacteria;c__Gammaproteobacteria;o__Pseudomonadales;f__Pseudomonadaceae;g__Pseudomonas;s__
855968	0.538462	0.463071	0.87451	1	0	0.153846	k__Bacteria;p__Proteobacteria;c__Deltaproteobacteria;o__Myxococcales;f__Cystobacterineae;g__;s__
4344055	0.538462	0.463071	0.87451	1	0	0.153846	k__Bacteria;p__Proteobacteria;c__Alphaproteobacteria;o__Rhodospirillales;f__Acetobacteraceae;g__;s__
328936	0.538462	0.463071	0.87451	1	0	0.692308	k__Bacteria;p__Bacteroidetes;c__Bacteroidia;o__Bacteroidales;f__Prevotellaceae;g__Prevotella;s__copri
101672	0.538462	0.463071	0.87451	1	0	0.230769	k__Bacteria;p__Firmicutes;c__Clostridia;o__Clostridiales;f__Christensenellaceae;g__;s__
810959	0.538462	0.463071	0.87451	1	0	0.230769	k__Bacteria;p__Actinobacteria;c__Actinobacteria;o__Actinomycetales;f__Intrasporangiaceae;g__Janibacter;s__
698236	0.538462	0.463071	0.87451	1	0	0.153846	k__Bacteria;p__Actinobacteria;c__Actinobacteria;o__Actinomycetales;f__Pseudonocardiaceae;g__Actinomycetospora;s__
4380971	0.538462	0.463071	0.87451	1	0	0.384615	k__Bacteria;p__Firmicutes;c__Clostridia;o__Clostridiales;f__Clostridiaceae;g__Clostridium;s__
4354103	0.538462	0.463071	0.87451	1	0	0.153846	k__Bacteria;p__Firmicutes;c__Bacilli;o__Lactobacillales;f__Lactobacillaceae;g__Lactobacillus;s__
4425634	0.538462	0.463071	0.87451	1	0	0.230769	k__Bacteria;p__Proteobacteria;c__Gammaproteobacteria;o__Pseudomonadales;f__Moraxellaceae;g__Acinetobacter;s__
227962	0.538462	0.463071	0.87451	1	0	0.230769	k__Bacteria;p__Bacteroidetes;c__Flavobacteriia;o__Flavobacteriales;f__Flavobacteriaceae;g__Flavobacterium;s__
316560	0.538462	0.463071	0.87451	1	0	16.9231	k__Bacteria;p__Firmicutes;c__Bacilli;o__Lactobacillales;f__Carnobacteriaceae;g__Carnobacterium;s__
1122504	0.538462	0.463071	0.87451	1	0	0.153846	k__Bacteria;p__Bacteroidetes;c__Flavobacteriia;o__Flavobacteriales;f__Flavobacteriaceae;g__;s__
825201	0.538462	0.463071	0.87451	1	0	0.153846	k__Bacteria;p__Firmicutes;c__Clostridia;o__Clostridiales;f__Lachnospiraceae;g__Coprococcus;s__
153982	0.538462	0.463071	0.87451	1	0	0.153846	k__Bacteria;p__Proteobacteria;c__Alphaproteobacteria;o__Rhizobiales;f__Phyllobacteriaceae;g__Mesorhizobium;s__
274828	0.538462	0.463071	0.87451	1	0	0.153846	k__Bacteria;p__Firmicutes;c__Clostridia;o__Clostridiales;f__Lachnospiraceae;g__;s__
1001564	0.538462	0.463071	0.87451	1	0	4.76923	k__Bacteria;p__Firmicutes;c__Bacilli;o__Bacillales;f__Paenibacillaceae;g__Paenibacillus;s__
205434	0.538462	0.463071	0.87451	1	0	0.153846	k__Bacteria;p__Proteobacteria;c__Alphaproteobacteria;o__Ellin329;f__;g__;s__
14125	0.538462	0.463071	0.87451	1	0	0.230769	k__Bacteria;p__Firmicutes;c__Clostridia;o__Clostridiales;f__Lachnospiraceae;g__Epulopiscium;s__
1105247	0.538462	0.463071	0.87451	1	0	0.230769	k__Bacteria;p__Proteobacteria;c__Alphaproteobacteria;o__Rickettsiales;f__;g__;s__
847142	0.538462	0.463071	0.87451	1	0	0.153846	k__Bacteria;p__Firmicutes;c__Clostridia;o__Clostridiales;f__Clostridiaceae;g__Clostridium;s__
775976	0.538462	0.463071	0.87451	1	0	0.153846	k__Bacteria;p__Firmicutes;c__Clostridia;o__Clostridiales;f__Ruminococcaceae;g__Ruminococcus;s__
2160433	0.538462	0.463071	0.87451	1	0	0.153846	k__Bacteria;p__Proteobacteria;c__Alphaproteobacteria;o__Rhizobiales;f__Hyphomicrobiaceae;g__Devosia;s__
1027904	0.538462	0.463071	0.87451	1	0	0.153846	k__Bacteria;p__Firmicutes;c__Bacilli;o__Bacillales;f__Staphylococcaceae
873747	0.538462	0.463071	0.87451	1	0	0.153846	k__Bacteria;p__Bacteroidetes;c__Flavobacteriia;o__Flavobacteriales;f__Flavobacteriaceae;g__Flavobacterium;s__
4415689	0.538462	0.463071	0.87451	1	0	0.153846	k__Bacteria;p__Actinobacteria;c__Actinobacteria;o__Actinomycetales;f__Dermabacteraceae;g__Brachybacterium;s__
4305815	0.538462	0.463071	0.87451	1	0	0.153846	k__Bacteria;p__Firmicutes;c__Bacilli;o__Lactobacillales;f__Streptococcaceae;g__Streptococcus;s__
175642	0.538462	0.463071	0.87451	1	0	0.153846	k__Bacteria;p__Firmicutes;c__Clostridia;o__Clostridiales;f__Lachnospiraceae;g__;s__
4466597	0.538462	0.463071	0.87451	1	0	0.461538	k__Bacteria;p__Firmicutes;c__Bacilli;o__Bacillales;f__Bacillaceae;g__Bacillus;s__
3856404	0.538462	0.463071	0.87451	1	0	0.153846	k__Bacteria;p__Firmicutes;c__Clostridia;o__Clostridiales;f__Ruminococcaceae;g__Ruminococcus;s__flavefaciens
3134492	0.538462	0.463071	0.87451	1	0	0.153846	k__Bacteria;p__Firmicutes;c__Clostridia;o__Clostridiales;f__Lachnospiraceae;g__Roseburia;s__
365033	0.538462	0.463071	0.87451	1	0	1.30769	k__Bacteria;p__Actinobacteria;c__Coriobacteriia;o__Coriobacteriales;f__Coriobacteriaceae;g__;s__
338484	0.538462	0.463071	0.87451	1	0	0.307692	k__Bacteria;p__Bacteroidetes;c__Bacteroidia;o__Bacteroidales;f__;g__;s__
539253	0.538462	0.463071	0.87451	1	0	0.307692	k__Bacteria;p__Synergistetes;c__Synergistia;o__Synergistales;f__Dethiosulfovibrionaceae;g__Pyramidobacter;s__
269907	0.538462	0.463071	0.87451	1	0	0.153846	k__Bacteria;p__Bacteroidetes;c__Bacteroidia;o__Bacteroidales;f__[Paraprevotellaceae];g__[Prevotella];s__
144161	0.538462	0.463071	0.87451	1	0	0.230769	k__Bacteria;p__Bacteroidetes;c__Bacteroidia;o__Bacteroidales;f__Prevotellaceae;g__Prevotella;s__
2216505	0.538462	0.463071	0.87451	1	0	0.230769	k__Bacteria;p__Bacteroidetes;c__[Saprospirae];o__[Saprospirales];f__Chitinophagaceae;g__;s__
83763	0.538462	0.463071	0.87451	1	0	0.923077	k__Bacteria;p__Firmicutes;c__Bacilli;o__Lactobacillales;f__Carnobacteriaceae;g__Carnobacterium;s__
276650	0.538462	0.463071	0.87451	1	0	0.153846	k__Bacteria;p__Actinobacteria;c__Coriobacteriia;o__Coriobacteriales;f__Coriobacteriaceae;g__;s__
834677	0.538462	0.463071	0.87451	1	0	0.153846	k__Bacteria;p__Firmicutes;c__Clostridia;o__Clostridiales;f__Ruminococcaceae;g__;s__
4315100	0.538462	0.463071	0.87451	1	0	0.153846	k__Bacteria;p__Firmicutes;c__Clostridia;o__Clostridiales;f__[Mogibacteriaceae];g__;s__
259220	0.538462	0.463071	0.87451	1	0	0.153846	k__Bacteria;p__Firmicutes;c__Clostridia;o__Clostridiales;f__Clostridiaceae;g__Clostridium;s__
254744	0.538462	0.463071	0.87451	1	0	0.769231	k__Bacteria;p__Proteobacteria;c__Alphaproteobacteria;o__Rhizobiales;f__Beijerinckiaceae;g__;s__
160268	0.538462	0.463071	0.87451	1	0	0.307692	k__Bacteria;p__Chloroflexi;c__Ktedonobacteria;o__Ktedonobacterales;f__Ktedonobacteraceae;g__;s__
207023	0.538462	0.463071	0.87451	1	0	0.153846	k__Bacteria;p__Tenericutes;c__Mollicutes;o__RF39;f__;g__;s__
103132	0.538462	0.463071	0.87451	1	0	0.230769	k__Bacteria;p__Firmicutes;c__Clostridia;o__Clostridiales;f__Clostridiaceae;g__Clostridium;s__
255170	0.538462	0.463071	0.87451	1	0	0.153846	k__Bacteria;p__Firmicutes;c__Clostridia;o__Clostridiales;f__Lachnospiraceae;g__;s__
330210	0.538462	0.463071	0.87451	1	0	0.230769	k__Bacteria;p__Firmicutes;c__Bacilli;o__Bacillales;f__Paenibacillaceae;g__Paenibacillus;s__
151126	0.538462	0.463071	0.87451	1	0	0.230769	k__Bacteria;p__Cyanobacteria;c__4C0d-2;o__MLE1-12;f__;g__;s__
260900	0.538462	0.463071	0.87451	1	0	0.153846	k__Bacteria;p__Firmicutes;c__Bacilli;o__Bacillales;f__Bacillaceae;g__Bacillus;s__
350910	0.538462	0.463071	0.87451	1	0	0.153846	k__Bacteria;p__Firmicutes;c__Clostridia;o__Clostridiales;f__Ruminococcaceae;g__;s__
2116	0.538462	0.463071	0.87451	1	0	0.153846	k__Bacteria;p__Bacteroidetes;c__Bacteroidia;o__Bacteroidales;f__Prevotellaceae;g__Prevotella;s__
511916	0.538462	0.463071	0.87451	1	0	0.153846	k__Bacteria;p__Proteobacteria;c__Betaproteobacteria;o__Burkholderiales;f__Alcaligenaceae;g__;s__
107308	0.538462	0.463071	0.87451	1	0	0.307692	k__Bacteria;p__Bacteroidetes;c__Bacteroidia;o__Bacteroidales;f__S24-7;g__;s__
3980364	0.538462	0.463071	0.87451	1	0	0.153846	k__Bacteria;p__Firmicutes;c__Clostridia;o__Clostridiales;f__;g__;s__
3587343	0.538462	0.463071	0.87451	1	0	0.230769	k__Bacteria;p__Bacteroidetes;c__Sphingobacteriia;o__Sphingobacteriales;f__Sphingobacteriaceae;g__Sphingobacterium;s__multivorum
809106	0.538462	0.463071	0.87451	1	0	0.153846	k__Bacteria;p__Firmicutes;c__Bacilli;o__Lactobacillales;f__Lactobacillaceae;g__Lactobacillus;s__
4349891	0.538462	0.463071	0.87451	1	0	0.230769	k__Bacteria;p__Firmicutes;c__Bacilli;o__Lactobacillales;f__Lactobacillaceae;g__Lactobacillus;s__
178893	0.538462	0.463071	0.87451	1	0	0.153846	k__Bacteria;p__Firmicutes;c__Clostridia;o__Clostridiales;f__Ruminococcaceae;g__Ruminococcus;s__
585377	0.538462	0.463071	0.87451	1	0	0.230769	k__Bacteria;p__Firmicutes;c__Clostridia;o__Clostridiales;f__Lachnospiraceae;g__;s__
4381092	0.538462	0.463071	0.87451	1	0	0.153846	k__Bacteria;p__Firmicutes;c__Clostridia;o__Clostridiales;f__Clostridiaceae;g__;s__
15257	0.538462	0.463071	0.87451	1	0	4.46154	k__Bacteria;p__Firmicutes;c__Bacilli;o__Lactobacillales;f__Carnobacteriaceae;g__Carnobacterium;s__
335363	0.538462	0.463071	0.87451	1	0	0.153846	k__Bacteria;p__Firmicutes;c__Clostridia;o__Clostridiales;f__[Mogibacteriaceae];g__;s__
102915	0.538462	0.463071	0.87451	1	0	0.153846	k__Bacteria;p__Proteobacteria;c__Alphaproteobacteria;o__Sphingomonadales;f__Sphingomonadaceae;g__Sphingomonas;s__
718358	0.538462	0.463071	0.87451	1	0	0.230769	k__Bacteria;p__Firmicutes;c__Clostridia;o__Clostridiales;f__Ruminococcaceae;g__;s__
1986324	0.538462	0.463071	0.87451	1	0	0.307692	k__Bacteria;p__Firmicutes;c__Clostridia;o__Clostridiales;f__Clostridiaceae;g__;s__
310826	0.538462	0.463071	0.87451	1	0	0.153846	k__Bacteria;p__Firmicutes;c__Clostridia;o__Clostridiales;f__;g__;s__
4382194	0.538462	0.463071	0.87451	1	0	0.307692	k__Bacteria;p__Bacteroidetes;c__[Saprospirae];o__[Saprospirales];f__Chitinophagaceae;g__;s__
2925620	0.538462	0.463071	0.87451	1	0	0.538462	k__Bacteria;p__Firmicutes;c__Clostridia;o__Clostridiales;f__Clostridiaceae;g__;s__
337729	0.538462	0.463071	0.87451	1	0	0.153846	k__Bacteria;p__Firmicutes;c__Clostridia;o__Clostridiales;f__Lachnospiraceae;g__Blautia;s__
4338392	0.538462	0.463071	0.87451	1	0	0.153846	k__Bacteria;p__Bacteroidetes;c__Cytophagia;o__Cytophagales;f__Cytophagaceae;g__Dyadobacter;s__
326693	0.538462	0.463071	0.87451	1	0	0.461538	k__Bacteria;p__Proteobacteria;c__Gammaproteobacteria;o__Xanthomonadales;f__Xanthomonadaceae;g__Lysobacter;s__
1816138	0.538462	0.463071	0.87451	1	0	0.384615	k__Bacteria;p__Firmicutes;c__Bacilli;o__Bacillales;f__Bacillaceae;g__Bacillus;s__
1113180	0.538462	0.463071	0.87451	1	0	0.153846	k__Bacteria;p__Proteobacteria;c__Alphaproteobacteria;o__Rhodobacterales;f__Rhodobacteraceae;g__Rubellimicrobium;s__
581782	0.538462	0.463071	0.87451	1	0	0.230769	k__Bacteria;p__Proteobacteria;c__Gammaproteobacteria;o__Enterobacteriales;f__Enterobacteriaceae;g__;s__
263244	0.538462	0.463071	0.87451	1	0	0.153846	k__Bacteria;p__Firmicutes;c__Clostridia;o__Clostridiales;f__;g__;s__
101031	0.538462	0.463071	0.87451	1	0	0.307692	k__Bacteria;p__Bacteroidetes;c__Flavobacteriia;o__Flavobacteriales;f__Flavobacteriaceae;g__Flavobacterium;s__
40230	0.538462	0.463071	0.87451	1	0	0.230769	k__Bacteria;p__Proteobacteria;c__Alphaproteobacteria;o__RF32;f__;g__;s__
164967	0.538462	0.463071	0.87451	1	0	0.153846	k__Bacteria;p__Firmicutes;c__Clostridia;o__Clostridiales;f__;g__;s__
4333237	0.538462	0.463071	0.87451	1	0	0.230769	k__Bacteria;p__Proteobacteria;c__Alphaproteobacteria;o__Rhodospirillales;f__Acetobacteraceae;g__Acetobacter;s__
3937304	0.538462	0.463071	0.87451	1	0	0.153846	k__Bacteria;p__Proteobacteria;c__Alphaproteobacteria;o__Sphingomonadales;f__Sphingomonadaceae;g__Kaistobacter;s__
276703	0.538462	0.463071	0.87451	1	0	0.153846	k__Bacteria;p__Firmicutes;c__Clostridia;o__Clostridiales;f__Lachnospiraceae;g__;s__
241489	0.538462	0.463071	0.87451	1	0	0.307692	k__Bacteria;p__Firmicutes;c__Clostridia;o__Clostridiales;f__Ruminococcaceae;g__Ruminococcus;s__
154939	0.538462	0.463071	0.87451	1	0	0.153846	k__Bacteria;p__Firmicutes;c__Clostridia;o__Clostridiales;f__Lachnospiraceae;g__Butyrivibrio;s__
28089	0.538462	0.463071	0.87451	1	0	0.153846	k__Bacteria;p__Actinobacteria;c__Actinobacteria;o__Actinomycetales;f__Micromonosporaceae;g__Actinoplanes;s__
1112389	0.538462	0.463071	0.87451	1	0	4.46154	k__Bacteria;p__Bacteroidetes;c__Bacteroidia;o__Bacteroidales;f__S24-7;g__;s__
184497	0.538462	0.463071	0.87451	1	0	0.230769	k__Bacteria;p__Firmicutes;c__Clostridia;o__Clostridiales;f__Lachnospiraceae
207831	0.538462	0.463071	0.87451	1	0	0.307692	k__Bacteria;p__Bacteroidetes;c__Bacteroidia;o__Bacteroidales;f__Prevotellaceae;g__Prevotella;s__
4383166	0.538462	0.463071	0.87451	1	0	0.153846	k__Bacteria;p__Proteobacteria;c__Betaproteobacteria;o__Burkholderiales;f__Comamonadaceae
2286580	0.538462	0.463071	0.87451	1	0	0.538462	k__Bacteria;p__Tenericutes;c__Mollicutes;o__RF39;f__;g__;s__
745417	0.538462	0.463071	0.87451	1	0	0.153846	k__Bacteria;p__Proteobacteria;c__Gammaproteobacteria;o__Oceanospirillales;f__Halomonadaceae;g__Halomonas;s__
566513	0.538462	0.463071	0.87451	1	0	0.153846	k__Bacteria;p__WPS-2;c__;o__;f__;g__;s__
4369434	0.538462	0.463071	0.87451	1	0	0.153846	k__Bacteria;p__Firmicutes;c__Clostridia;o__Clostridiales;f__Lachnospiraceae;g__;s__
261240	0.538462	0.463071	0.87451	1	0	0.538462	k__Bacteria;p__Bacteroidetes;c__Bacteroidia;o__Bacteroidales;f__Prevotellaceae;g__Prevotella;s__
350438	0.538462	0.463071	0.87451	1	0	0.153846	k__Bacteria;p__Firmicutes;c__Clostridia;o__Clostridiales;f__;g__;s__
575933	0.538462	0.463071	0.87451	1	0	0.153846	k__Bacteria;p__Firmicutes;c__Clostridia;o__Clostridiales;f__[Mogibacteriaceae];g__Mogibacterium;s__
352999	0.538462	0.463071	0.87451	1	0	0.153846	k__Bacteria;p__Firmicutes;c__Clostridia;o__Clostridiales;f__Lachnospiraceae;g__;s__
554304	0.538462	0.463071	0.87451	1	0	0.153846	k__Bacteria;p__Firmicutes;c__Clostridia;o__Clostridiales;f__Ruminococcaceae;g__Ruminococcus
137609	0.538462	0.463071	0.87451	1	0	0.153846	k__Bacteria;p__Firmicutes;c__Clostridia;o__Clostridiales;f__Clostridiaceae;g__;s__
665703	0.538462	0.463071	0.87451	1	0	0.153846	k__Bacteria;p__Firmicutes;c__Clostridia;o__Clostridiales;f__;g__;s__
309220	0.538462	0.463071	0.87451	1	0	0.153846	k__Bacteria;p__Firmicutes;c__Clostridia;o__Clostridiales;f__;g__;s__
293682	0.538462	0.463071	0.87451	1	0	0.307692	k__Bacteria;p__Verrucomicrobia;c__Verruco-5;o__WCHB1-41;f__RFP12;g__;s__
4457268	0.538462	0.463071	0.87451	1	0	0.153846	k__Bacteria;p__Proteobacteria;c__Gammaproteobacteria;o__Enterobacteriales;f__Enterobacteriaceae;g__;s__
207320	0.538462	0.463071	0.87451	1	0	0.307692	k__Bacteria;p__Proteobacteria;c__Betaproteobacteria;o__SC-I-84;f__;g__;s__
4393057	0.538462	0.463071	0.87451	1	0	0.153846	k__Bacteria;p__Proteobacteria;c__Alphaproteobacteria;o__Sphingomonadales;f__Sphingomonadaceae;g__Sphingobium;s__
347335	0.538462	0.463071	0.87451	1	0	0.153846	k__Bacteria;p__Firmicutes;c__Clostridia;o__Clostridiales;f__Ruminococcaceae;g__Ruminococcus;s__
216511	0.538462	0.463071	0.87451	1	0	0.153846	k__Bacteria;p__Bacteroidetes;c__Bacteroidia;o__Bacteroidales;f__Prevotellaceae;g__Prevotella;s__
4437746	0.538462	0.463071	0.87451	1	0	0.923077	k__Bacteria;p__Firmicutes;c__Clostridia;o__Clostridiales;f__;g__;s__
235424	0.538462	0.463071	0.87451	1	0	0.230769	k__Bacteria;p__Firmicutes;c__Clostridia;o__Clostridiales;f__Clostridiaceae;g__;s__
32754	0.538462	0.463071	0.87451	1	0	0.230769	k__Bacteria;p__Proteobacteria;c__Alphaproteobacteria;o__Rhizobiales;f__Phyllobacteriaceae;g__;s__
141976	0.538462	0.463071	0.87451	1	0	0.153846	k__Bacteria;p__Proteobacteria;c__Gammaproteobacteria;o__Xanthomonadales;f__Xanthomonadaceae;g__;s__
3349140	0.538462	0.463071	0.87451	1	0	0.153846	k__Bacteria;p__Bacteroidetes;c__Bacteroidia;o__Bacteroidales;f__Porphyromonadaceae;g__Parabacteroides;s__
804995	0.538462	0.463071	0.87451	1	0	0.153846	k__Bacteria;p__Bacteroidetes;c__Bacteroidia;o__Bacteroidales;f__S24-7;g__;s__
813954	0.538462	0.463071	0.87451	1	0	0.153846	k__Bacteria;p__Proteobacteria;c__Alphaproteobacteria;o__Rhizobiales;f__Hyphomicrobiaceae;g__Devosia;s__
1147983	0.538462	0.463071	0.87451	1	0	0.153846	k__Bacteria;p__Proteobacteria;c__Betaproteobacteria;o__Burkholderiales;f__Comamonadaceae;g__Ramlibacter;s__
3152469	0.538462	0.463071	0.87451	1	0	0.153846	k__Bacteria;p__Firmicutes;c__Clostridia;o__Clostridiales;f__Lachnospiraceae;g__Roseburia;s__
349572	0.538462	0.463071	0.87451	1	0	0.307692	k__Bacteria;p__Firmicutes;c__Clostridia;o__Clostridiales;f__;g__;s__
112158	0.538462	0.463071	0.87451	1	0	0.153846	k__Bacteria;p__Actinobacteria;c__Actinobacteria;o__Actinomycetales;f__Corynebacteriaceae;g__Corynebacterium;s__
151120	0.538462	0.463071	0.87451	1	0	0.153846	k__Bacteria;p__Cyanobacteria;c__4C0d-2;o__YS2;f__;g__;s__
290641	0.538462	0.463071	0.87451	1	0	0.615385	k__Bacteria;p__Proteobacteria;c__Alphaproteobacteria;o__Rickettsiales;f__;g__;s__
38888	0.538462	0.463071	0.87451	1	0	0.153846	k__Bacteria;p__Proteobacteria;c__Gammaproteobacteria;o__Pseudomonadales;f__Pseudomonadaceae;g__Pseudomonas;s__stutzeri
509070	0.538462	0.463071	0.87451	1	0	0.230769	k__Bacteria;p__Firmicutes;c__Clostridia;o__Clostridiales
45074	0.538462	0.463071	0.87451	1	0	0.307692	k__Bacteria;p__Firmicutes;c__Clostridia;o__Clostridiales;f__Clostridiaceae;g__Clostridium;s__
326482	0.538462	0.463071	0.87451	1	0	0.153846	k__Bacteria;p__Bacteroidetes;c__Bacteroidia;o__Bacteroidales;f__Prevotellaceae;g__Prevotella;s__copri
611360	0.538462	0.463071	0.87451	1	0	0.230769	k__Bacteria;p__Proteobacteria;c__Betaproteobacteria;o__Burkholderiales;f__Comamonadaceae;g__;s__
304957	0.538462	0.463071	0.87451	1	0	0.153846	k__Bacteria;p__Firmicutes;c__Bacilli;o__Bacillales;f__Bacillaceae;g__Bacillus;s__
36004	0.538462	0.463071	0.87451	1	0	0.153846	k__Bacteria;p__Firmicutes;c__Clostridia;o__Clostridiales;f__Clostridiaceae;g__Clostridium;s__
905892	0.538462	0.463071	0.87451	1	0	0.153846	k__Bacteria;p__Bacteroidetes;c__[Saprospirae];o__[Saprospirales];f__Chitinophagaceae;g__;s__
4389576	0.538462	0.463071	0.87451	1	0	0.461538	k__Bacteria;p__Firmicutes;c__Clostridia;o__Clostridiales;f__Clostridiaceae;g__Clostridiisalibacter;s__
85199	0.538462	0.463071	0.87451	1	0	0.153846	k__Bacteria;p__Firmicutes;c__Clostridia;o__Clostridiales;f__Veillonellaceae;g__;s__
4303423	0.538462	0.463071	0.87451	1	0	0.153846	k__Bacteria;p__Cyanobacteria;c__4C0d-2;o__YS2;f__;g__;s__
103411	0.538462	0.463071	0.87451	1	0	0.230769	k__Bacteria;p__Proteobacteria;c__Gammaproteobacteria;o__Pseudomonadales;f__Moraxellaceae;g__Acinetobacter;s__johnsonii
4409449	0.538462	0.463071	0.87451	1	0	0.153846	k__Bacteria;p__Bacteroidetes;c__[Saprospirae];o__[Saprospirales];f__Chitinophagaceae;g__;s__
807548	0.538462	0.463071	0.87451	1	0	0.307692	k__Bacteria;p__Firmicutes;c__Erysipelotrichi;o__Erysipelotrichales;f__Erysipelotrichaceae;g__cc_115;s__
4326874	0.538462	0.463071	0.87451	1	0	0.230769	k__Bacteria;p__Proteobacteria;c__Betaproteobacteria;o__Burkholderiales;f__Comamonadaceae
820356	0.538462	0.463071	0.87451	1	0	0.230769	k__Bacteria;p__Bacteroidetes;c__Bacteroidia;o__Bacteroidales;f__[Paraprevotellaceae];g__;s__
110361	0.538462	0.463071	0.87451	1	0	0.153846	k__Bacteria;p__Firmicutes;c__Clostridia;o__Clostridiales;f__Lachnospiraceae;g__;s__
831178	0.538462	0.463071	0.87451	1	0	0.307692	k__Bacteria;p__Proteobacteria;c__Alphaproteobacteria;o__Rhizobiales;f__;g__;s__
112328	0.538462	0.463071	0.87451	1	0	0.153846	k__Bacteria;p__Firmicutes;c__Clostridia;o__Clostridiales;f__[Mogibacteriaceae];g__Mogibacterium;s__
41204	0.538462	0.463071	0.87451	1	0	0.230769	k__Bacteria;p__Firmicutes;c__Clostridia;o__Clostridiales;f__Lachnospiraceae;g__Shuttleworthia;s__
315802	0.538462	0.463071	0.87451	1	0	3	k__Bacteria;p__Verrucomicrobia;c__Verruco-5;o__WCHB1-41;f__RFP12;g__;s__
545061	0.538462	0.463071	0.87451	1	0	0.384615	k__Bacteria;p__Bacteroidetes;c__Bacteroidia;o__Bacteroidales;f__Prevotellaceae;g__Prevotella;s__copri
341449	0.538462	0.463071	0.87451	1	0	0.538462	k__Bacteria;p__Firmicutes;c__Clostridia;o__Clostridiales
3333615	0.538462	0.463071	0.87451	1	0	0.153846	k__Bacteria;p__Proteobacteria;c__Gammaproteobacteria;o__Xanthomonadales;f__Xanthomonadaceae;g__Lysobacter;s__
1141071	0.538462	0.463071	0.87451	1	0	0.230769	k__Bacteria;p__Proteobacteria;c__Alphaproteobacteria;o__Rhizobiales;f__Brucellaceae
742140	0.538462	0.463071	0.87451	1	0	0.692308	k__Bacteria;p__Firmicutes;c__Clostridia;o__Clostridiales;f__Eubacteriaceae;g__Garciella;s__
3198540	0.538462	0.463071	0.87451	1	0	0.153846	k__Bacteria;p__Proteobacteria;c__Alphaproteobacteria;o__Rhizobiales
548434	0.538462	0.463071	0.87451	1	0	0.230769	k__Bacteria;p__Proteobacteria;c__Betaproteobacteria;o__Burkholderiales;f__Oxalobacteraceae;g__;s__
270200	0.538462	0.463071	0.87451	1	0	0.153846	k__Bacteria;p__Firmicutes;c__Clostridia;o__Clostridiales;f__;g__;s__
4386437	0.538462	0.463071	0.87451	1	0	0.153846	k__Bacteria;p__Firmicutes;c__Clostridia;o__Clostridiales;f__Ruminococcaceae;g__Oscillospira;s__
811516	0.538462	0.463071	0.87451	1	0	0.307692	k__Bacteria;p__Bacteroidetes;c__Flavobacteriia;o__Flavobacteriales;f__Flavobacteriaceae;g__Capnocytophaga;s__
4330205	0.538462	0.463071	0.87451	1	0	0.153846	k__Bacteria;p__Proteobacteria;c__Alphaproteobacteria;o__Rhizobiales;f__;g__;s__
3468225	0.538462	0.463071	0.87451	1	0	0.230769	k__Bacteria;p__Proteobacteria;c__Alphaproteobacteria;o__Rhodobacterales;f__Rhodobacteraceae;g__Paracoccus;s__
279107	0.538462	0.463071	0.87451	1	0	0.230769	k__Bacteria;p__Firmicutes;c__Clostridia;o__Clostridiales;f__Lachnospiraceae;g__Anaerostipes;s__
318599	0.538462	0.463071	0.87451	1	0	0.153846	k__Bacteria;p__Firmicutes;c__Clostridia;o__Clostridiales;f__Lachnospiraceae;g__;s__
4419310	0.538462	0.463071	0.87451	1	0	0.153846	k__Bacteria;p__Proteobacteria;c__Alphaproteobacteria;o__Rhizobiales;f__Xanthobacteraceae;g__;s__
4484193	0.538462	0.463071	0.87451	1	0	0.153846	k__Bacteria;p__Proteobacteria;c__Gammaproteobacteria;o__Xanthomonadales;f__Xanthomonadaceae;g__;s__
589822	0.538462	0.463071	0.87451	1	0	0.153846	k__Bacteria;p__Firmicutes;c__Clostridia;o__Clostridiales;f__Lachnospiraceae;g__Blautia;s__
326333	0.538462	0.463071	0.87451	1	0	0.153846	k__Bacteria;p__Bacteroidetes;c__Bacteroidia;o__Bacteroidales;f__Prevotellaceae;g__Prevotella;s__
295804	0.538462	0.463071	0.87451	1	0	0.153846	k__Bacteria;p__Firmicutes;c__Clostridia;o__Clostridiales;f__Lachnospiraceae;g__;s__
697548	0.538462	0.463071	0.87451	1	0	0.153846	k__Bacteria;p__Firmicutes;c__Clostridia;o__Clostridiales;f__Ruminococcaceae;g__;s__
818289	0.538462	0.463071	0.87451	1	0	0.769231	k__Bacteria;p__Firmicutes;c__Clostridia;o__Clostridiales;f__Lachnospiraceae;g__Butyrivibrio;s__
2125	0.538462	0.463071	0.87451	1	0	0.153846	k__Bacteria;p__Bacteroidetes;c__Bacteroidia;o__Bacteroidales;f__Prevotellaceae;g__Prevotella;s__
4321227	0.538462	0.463071	0.87451	1	0	0.692308	k__Bacteria;p__Firmicutes;c__Bacilli;o__Bacillales;f__Paenibacillaceae;g__Paenibacillus;s__
557974	0.538462	0.463071	0.87451	1	0	0.153846	k__Bacteria;p__Proteobacteria;c__Gammaproteobacteria;o__Pseudomonadales;f__Pseudomonadaceae;g__Pseudomonas;s__
258375	0.538462	0.463071	0.87451	1	0	0.615385	k__Bacteria;p__Firmicutes;c__Clostridia;o__Clostridiales;f__Veillonellaceae;g__Dialister;s__
152485	0.538462	0.463071	0.87451	1	0	0.153846	k__Bacteria;p__Firmicutes;c__Bacilli;o__Lactobacillales;f__Enterococcaceae;g__Enterococcus;s__
4104836	0.538462	0.463071	0.87451	1	0	0.153846	k__Bacteria;p__Bacteroidetes;c__Sphingobacteriia;o__Sphingobacteriales;f__Sphingobacteriaceae;g__;s__
516296	0.538462	0.463071	0.87451	1	0	0.846154	k__Bacteria;p__Firmicutes;c__Bacilli;o__Lactobacillales;f__Carnobacteriaceae;g__Trichococcus;s__
4428313	0.538462	0.463071	0.87451	1	0	0.153846	k__Bacteria;p__Firmicutes;c__Bacilli;o__Lactobacillales;f__Lactobacillaceae;g__Lactobacillus;s__
1111118	0.538462	0.463071	0.87451	1	0	0.230769	k__Bacteria;p__Proteobacteria;c__Alphaproteobacteria;o__Ellin329;f__;g__;s__
224647	0.538462	0.463071	0.87451	1	0	0.153846	k__Bacteria;p__Proteobacteria;c__Betaproteobacteria;o__SC-I-84;f__;g__;s__
361398	0.538462	0.463071	0.87451	1	0	0.230769	k__Bacteria;p__Firmicutes;c__Clostridia;o__Clostridiales;f__Ruminococcaceae;g__;s__
New.ReferenceOTU600	0.538462	0.463071	0.87451	1	0	59.2308	k__Bacteria;p__Firmicutes;c__Bacilli;o__Bacillales;f__Paenibacillaceae;g__Paenibacillus;s__
New.ReferenceOTU44	0.538462	0.463071	0.87451	1	0	9.15385	k__Bacteria;p__Firmicutes;c__Clostridia;o__Clostridiales;f__Clostridiaceae;g__;s__
New.ReferenceOTU139	0.538462	0.463071	0.87451	1	0	0.153846	k__Bacteria;p__Firmicutes;c__Clostridia;o__Clostridiales;f__Clostridiaceae;g__Clostridium;s__
New.ReferenceOTU511	0.538462	0.463071	0.87451	1	0	0.153846	k__Bacteria;p__Tenericutes;c__Mollicutes;o__RF39;f__;g__;s__
New.ReferenceOTU202	0.538462	0.463071	0.87451	1	0	0.230769	k__Bacteria;p__Firmicutes;c__Clostridia;o__Clostridiales;f__Lachnospiraceae;g__Dorea;s__
New.ReferenceOTU204	0.538462	0.463071	0.87451	1	0	0.615385	k__Bacteria;p__Bacteroidetes;c__Bacteroidia;o__Bacteroidales;f__;g__;s__
New.ReferenceOTU243	0.538462	0.463071	0.87451	1	0	0.153846	k__Bacteria;p__Actinobacteria;c__Coriobacteriia;o__Coriobacteriales;f__Coriobacteriaceae;g__;s__
New.ReferenceOTU340	0.538462	0.463071	0.87451	1	0	0.153846	k__Bacteria;p__Firmicutes;c__Clostridia;o__Clostridiales;f__Ruminococcaceae;g__Ruminococcus;s__
New.ReferenceOTU98	0.538462	0.463071	0.87451	1	0	1.53846	k__Bacteria;p__Firmicutes;c__Bacilli;o__Bacillales;f__Paenibacillaceae;g__Paenibacillus;s__
[truncated: 1,785 more rows]
