# Supplementary material for: Comparison of Microbial Communities Isolated from Feces of Asymptomatic Salmonella-Shedding and Non-Salmonella Shedding Dairy Cows
Source: Front Microbiol. 2016 Jun 1;7:691. doi: 10.3389/fmicb.2016.00691 (PMC4887466; doi:10.3389/fmicb.2016.00691)
Supplement: Supplementary Table 5 — Results of Kruskal–Wallis test of differences in OTU abundances based on Salmonella status (culture-positive and 16S rRNA-positive vs. culture-negative and 16S rRNA-negative) excluding “atypical community” samples. [file DataSheet5.XLSX]

## Sheet: supplementary_table_5
Supplementary table 5-- results of Kruskal-Wallis test of differences in OTU abundances based on Salmonella status (culture-positive and 16S rRNA-positive vs culture-negative and 16S rRNA-negative) excluding "atypical community" samples.
OTU	Test-Statistic	P	FDR_P	Bonferroni_P	Negative_mean	Positive_mean	taxonomy
297963	9.16364	0.00246872	0.932875	1	1.2	0	k__Bacteria;p__Firmicutes;c__Clostridia;o__Clostridiales;f__;g__;s__
303417	6.89641	0.00863689	0.932875	1	0.8	16.5556	k__Bacteria;p__Firmicutes;c__Clostridia;o__Clostridiales;f__Clostridiaceae;g__;s__
4429608	6.38182	0.0115295	0.932875	1	0.6	0	k__Bacteria;p__Firmicutes;c__Clostridia;o__Clostridiales;f__Lachnospiraceae;g__;s__
3412718	6.38182	0.0115295	0.932875	1	0.6	0	k__Bacteria;p__Firmicutes;c__Clostridia;o__Clostridiales;f__Ruminococcaceae;g__;s__
217060	6.38182	0.0115295	0.932875	1	0.6	0	k__Bacteria;p__Firmicutes;c__Clostridia;o__Clostridiales;f__Lachnospiraceae;g__Anaerostipes;s__
542064	6.36818	0.0116185	0.932875	1	0	3.88889	k__Bacteria;p__Firmicutes;c__Clostridia;o__Clostridiales;f__[Mogibacteriaceae];g__;s__
New.ReferenceOTU209	6.3	0.0120738	0.932875	1	0.8	0	k__Bacteria;p__Firmicutes;c__Clostridia;o__Clostridiales;f__Clostridiaceae;g__;s__
340436	6.28737	0.0121602	0.932875	1	0	2.44444	k__Bacteria;p__Firmicutes;c__Clostridia;o__Clostridiales;f__[Mogibacteriaceae];g__;s__
New.ReferenceOTU116	6.28737	0.0121602	0.932875	1	0	1.77778	k__Bacteria;p__Firmicutes;c__Clostridia;o__Clostridiales;f__Ruminococcaceae
New.ReferenceOTU0	6.27319	0.0122578	0.932875	1	1.8	0	k__Bacteria;p__Bacteroidetes;c__Bacteroidia;o__Bacteroidales;f__;g__;s__
511820	6.22418	0.0126018	0.932875	1	0	5.22222	k__Bacteria;p__Firmicutes;c__Clostridia;o__Clostridiales;f__;g__;s__
4314256	6.16575	0.0130247	0.932875	1	0.8	12.6667	k__Bacteria;p__Firmicutes;c__Clostridia;o__Clostridiales;f__Ruminococcaceae;g__;s__
633252	5.98363	0.0144393	0.932875	1	0.2	1.77778	k__Bacteria;p__Proteobacteria;c__Gammaproteobacteria;o__Pseudomonadales;f__Pseudomonadaceae;g__Pseudomonas;s__
260468	5.87116	0.0153909	0.932875	1	0.4	1.55556	k__Bacteria;p__Firmicutes;c__Erysipelotrichi;o__Erysipelotrichales;f__Erysipelotrichaceae;g__p-75-a5;s__
299087	5.81109	0.0159255	0.932875	1	1.6	10.5556	k__Bacteria;p__Firmicutes;c__Clostridia;o__Clostridiales;f__[Mogibacteriaceae];g__Mogibacterium;s__
289157	5.64288	0.0175264	0.932875	1	0.8	15.8889	k__Bacteria;p__Firmicutes;c__Clostridia;o__Clostridiales;f__;g__;s__
New.ReferenceOTU259	5.50494	0.0189628	0.932875	1	4.2	19.6667	k__Bacteria;p__Firmicutes;c__Clostridia;o__Clostridiales;f__Clostridiaceae;g__Clostridium;s__
309083	5.45644	0.0194964	0.932875	1	32.6	334	k__Bacteria;p__Bacteroidetes;c__Bacteroidia;o__Bacteroidales;f__S24-7;g__;s__
48444	5.3494	0.0207294	0.932875	1	1	4.77778	k__Bacteria;p__Firmicutes;c__Clostridia;o__Clostridiales;f__Ruminococcaceae;g__Ruminococcus;s__
1579257	5.22973	0.022204	0.932875	1	1	8.55556	k__Bacteria;p__Firmicutes;c__Clostridia;o__Clostridiales;f__Ruminococcaceae;g__;s__
348641	5.18519	0.0227802	0.932875	1	0	1.33333	k__Bacteria;p__Firmicutes;c__Clostridia;o__Clostridiales;f__Lachnospiraceae;g__;s__
4449891	5.17188	0.0229554	0.932875	1	3.2	18	k__Bacteria;p__Proteobacteria;c__Alphaproteobacteria;o__Rickettsiales;f__;g__;s__
300285	5.06297	0.0244423	0.932875	1	0.2	2.44444	k__Bacteria;p__Firmicutes;c__Clostridia;o__Clostridiales;f__Clostridiaceae;g__;s__
534481	5.05556	0.0245471	0.932875	1	0	0.888889	k__Bacteria;p__Firmicutes;c__Clostridia;o__Clostridiales;f__[Mogibacteriaceae];g__Mogibacterium;s__
331227	4.97268	0.0257508	0.932875	1	0	1.88889	k__Bacteria;p__Firmicutes;c__Clostridia;o__Clostridiales;f__[Mogibacteriaceae];g__;s__
303313	4.95913	0.0259533	0.932875	1	0	2.44444	k__Bacteria;p__Firmicutes;c__Clostridia;o__Clostridiales;f__Lachnospiraceae;g__Blautia;s__
517583	4.93225	0.02636	0.932875	1	0	2.55556	k__Bacteria;p__Firmicutes;c__Clostridia;o__Clostridiales;f__Lachnospiraceae;g__Blautia;s__
545127	4.92662	0.026446	0.932875	1	5.4	24	k__Bacteria;p__Firmicutes;c__Clostridia;o__Clostridiales;f__[Mogibacteriaceae];g__;s__
300053	4.89378	0.0269536	0.932875	1	1211	332.667	k__Bacteria;p__Bacteroidetes;c__Bacteroidia;o__Bacteroidales;f__p-2534-18B5;g__;s__
300644	4.86137	0.0274645	0.932875	1	5.8	26.2222	k__Bacteria;p__Firmicutes;c__Clostridia;o__Clostridiales;f__Ruminococcaceae;g__Ruminococcus;s__
New.ReferenceOTU450	4.86137	0.0274645	0.932875	1	4.8	22	k__Bacteria;p__Firmicutes;c__Clostridia;o__Clostridiales;f__Lachnospiraceae;g__Butyrivibrio;s__
New.ReferenceOTU75	4.86137	0.0274645	0.932875	1	6.2	37.8889	k__Archaea;p__Euryarchaeota;c__Methanobacteria;o__Methanobacteriales;f__Methanobacteriaceae;g__Methanobrevibacter;s__
317908	4.85066	0.0276355	0.932875	1	10.2	45.2222	k__Bacteria;p__Firmicutes;c__Clostridia;o__Clostridiales;f__Ruminococcaceae;g__;s__
331350	4.84	0.0278069	0.932875	1	10.6	85.4444	k__Bacteria;p__TM7;c__TM7-3;o__CW040;f__F16;g__;s__
153168	4.84	0.0278069	0.932875	1	121.6	892.556	k__Archaea;p__Euryarchaeota;c__Methanobacteria;o__Methanobacteriales;f__Methanobacteriaceae;g__Methanobrevibacter;s__
333348	4.71698	0.0298661	0.932875	1	1.2	3.22222	k__Bacteria;p__Firmicutes;c__Clostridia;o__Clostridiales;f__Ruminococcaceae;g__;s__
823657	4.64918	0.0310685	0.932875	1	0.4	3.88889	k__Bacteria;p__Firmicutes;c__Clostridia;o__Clostridiales;f__[Mogibacteriaceae];g__Mogibacterium;s__
205859	4.62222	0.0315603	0.932875	1	6.2	32	k__Bacteria;p__Firmicutes;c__Clostridia;o__Clostridiales;f__;g__;s__
4299543	4.56114	0.0327054	0.932875	1	27.2	58.7778	k__Bacteria;p__Firmicutes;c__Clostridia;o__Clostridiales;f__Ruminococcaceae;g__;s__
339624	4.55118	0.032896	0.932875	1	0.6	7.22222	k__Bacteria;p__Firmicutes;c__Clostridia;o__Clostridiales;f__Lachnospiraceae;g__;s__
309161	4.47778	0.0343383	0.932875	1	1.2	5.88889	k__Bacteria;p__Firmicutes;c__Clostridia;o__Clostridiales;f__Lachnospiraceae;g__;s__
New.ReferenceOTU497	4.44988	0.0349037	0.932875	1	0.4	6.33333	k__Bacteria;p__Firmicutes;c__Bacilli;o__Turicibacterales;f__Turicibacteraceae;g__Turicibacter;s__
New.ReferenceOTU36	4.42678	0.0353792	0.932875	1	0.6	4.44444	k__Bacteria;p__Firmicutes;c__Clostridia;o__Clostridiales;f__Ruminococcaceae;g__Ruminococcus;s__
New.ReferenceOTU338	4.37693	0.0364286	0.932875	1	2	168.333	k__Bacteria;p__Actinobacteria;c__Actinobacteria;o__Bifidobacteriales;f__Bifidobacteriaceae;g__Bifidobacterium
260716	4.3573	0.0368507	0.932875	1	4	17.3333	k__Bacteria;p__Firmicutes;c__Clostridia;o__Clostridiales;f__;g__;s__
4481084	4.3573	0.0368507	0.932875	1	1.2	9.11111	k__Bacteria;p__Firmicutes;c__Clostridia;o__Clostridiales;f__Clostridiaceae;g__;s__
664795	4.32819	0.0374862	0.932875	1	2.6	27.7778	k__Bacteria;p__Firmicutes;c__Clostridia;o__Clostridiales;f__Ruminococcaceae;g__;s__
New.ReferenceOTU6	4.31995	0.037668	0.932875	1	151	10.3333	k__Bacteria;p__Bacteroidetes;c__Bacteroidia;o__Bacteroidales;f__;g__;s__
New.ReferenceOTU532	4.31995	0.037668	0.932875	1	3	0.666667	k__Bacteria;p__Proteobacteria;c__Gammaproteobacteria;o__Pseudomonadales;f__Moraxellaceae;g__Psychrobacter
289091	4.31857	0.0376986	0.932875	1	6.4	42.5556	k__Bacteria;p__Firmicutes;c__Clostridia;o__Clostridiales;f__Lachnospiraceae;g__;s__
335941	4.30899	0.0379114	0.932875	1	18	64.1111	k__Bacteria;p__Firmicutes;c__Erysipelotrichi;o__Erysipelotrichales;f__Erysipelotrichaceae;g__Bulleidia;s__
324815	4.29946	0.0381245	0.932875	1	11.4	61.6667	k__Bacteria;p__Firmicutes;c__Clostridia;o__Clostridiales;f__Ruminococcaceae;g__;s__
4302908	4.29946	0.0381245	0.932875	1	10.8	69.3333	k__Bacteria;p__Bacteroidetes;c__Bacteroidia;o__Bacteroidales;f__S24-7;g__;s__
109634	4.28052	0.0385516	0.932875	1	42.2	140.778	k__Bacteria;p__Firmicutes;c__Clostridia;o__Clostridiales;f__[Mogibacteriaceae];g__Mogibacterium;s__
821401	4.27111	0.0387656	0.932875	1	73.6	307	k__Bacteria;p__Firmicutes;c__Clostridia;o__Clostridiales;f__Lachnospiraceae;g__Butyrivibrio;s__
263957	4.26238	0.0389653	0.932875	1	0.2	1.33333	k__Bacteria;p__Firmicutes;c__Clostridia;o__Clostridiales;f__Clostridiaceae;g__;s__
4460775	4.25172	0.0392105	0.932875	1	0.2	5.33333	k__Bacteria;p__Firmicutes;c__Clostridia;o__Clostridiales;f__Clostridiaceae;g__Clostridium;s__
52163	4.13636	0.0419712	0.932875	1	1.4	4.55556	k__Bacteria;p__Firmicutes;c__Clostridia;o__Clostridiales;f__Lachnospiraceae;g__Butyrivibrio;s__
567011	4.08819	0.0431837	0.932875	1	0.4	5.66667	k__Bacteria;p__Firmicutes;c__Clostridia;o__Clostridiales;f__Lachnospiraceae;g__;s__
New.ReferenceOTU216	4.05345	0.0440811	0.932875	1	2.6	35.7778	k__Bacteria;p__Firmicutes;c__Clostridia;o__Clostridiales;f__[Mogibacteriaceae];g__;s__
701221	4.04444	0.044317	0.932875	1	1.8	0.111111	k__Bacteria;p__Firmicutes;c__Clostridia;o__Clostridiales;f__Lachnospiraceae;g__Roseburia;s__
179785	4.03964	0.0444433	0.932875	1	0.4	2.11111	k__Bacteria;p__Firmicutes;c__Clostridia;o__Clostridiales;f__Lachnospiraceae;g__;s__
105434	4.01766	0.0450261	0.932875	1	6.8	24.7778	k__Bacteria;p__Firmicutes;c__Clostridia;o__Clostridiales;f__;g__;s__
576805	4.01235	0.0451683	0.932875	1	0	0.555556	k__Bacteria;p__Bacteroidetes;c__Bacteroidia;o__Bacteroidales;f__;g__;s__
New.ReferenceOTU43	4.00881	0.0452631	0.932875	1	10.8	42.5556	k__Archaea;p__Euryarchaeota;c__Methanobacteria;o__Methanobacteriales;f__Methanobacteriaceae;g__Methanobrevibacter;s__
14152	3.91864	0.0477536	0.932875	1	8.2	29.4444	k__Bacteria;p__Firmicutes;c__Clostridia;o__Clostridiales;f__[Mogibacteriaceae];g__;s__
131386	3.91864	0.0477536	0.932875	1	0.6	5	k__Bacteria;p__Firmicutes;c__Clostridia;o__Clostridiales;f__Lachnospiraceae;g__;s__
3926480	3.9	0.0482861	0.932875	1	0.4	0	k__Bacteria;p__Firmicutes;c__Clostridia;o__Clostridiales;f__Lachnospiraceae;g__Roseburia;s__
1107586	3.9	0.0482861	0.932875	1	0.4	0	k__Bacteria;p__Firmicutes;c__Clostridia;o__Clostridiales;f__Lachnospiraceae;g__Coprococcus;s__
307180	3.9	0.0482861	0.932875	1	0.4	0	k__Bacteria;p__Firmicutes;c__Clostridia;o__Clostridiales;f__;g__;s__
4405482	3.9	0.0482861	0.932875	1	0.4	0	k__Bacteria;p__Firmicutes;c__Clostridia;o__Clostridiales;f__Lachnospiraceae
297114	3.9	0.0482861	0.932875	1	0.4	0	k__Bacteria;p__Bacteroidetes;c__Bacteroidia;o__Bacteroidales;f__Bacteroidaceae;g__5-7N15;s__
169950	3.9	0.0482861	0.932875	1	0.4	0	k__Bacteria;p__Bacteroidetes;c__Bacteroidia;o__Bacteroidales;f__Prevotellaceae;g__Prevotella;s__
541354	3.9	0.0482861	0.932875	1	0.4	0	k__Bacteria;p__Firmicutes;c__Clostridia;o__Clostridiales;f__;g__;s__
180725	3.9	0.0482861	0.932875	1	0.4	0	k__Bacteria;p__Firmicutes;c__Clostridia;o__Clostridiales;f__;g__;s__
4355436	3.9	0.0482861	0.932875	1	0.4	0	k__Bacteria;p__Firmicutes;c__Clostridia;o__Clostridiales;f__Lachnospiraceae;g__;s__
110136	3.9	0.0482861	0.932875	1	0.4	0	k__Bacteria;p__Firmicutes;c__Clostridia;o__Clostridiales;f__Dehalobacteriaceae;g__Dehalobacterium;s__
1002634	3.9	0.0482861	0.932875	1	0.4	0	k__Bacteria;p__Firmicutes;c__Clostridia;o__Clostridiales;f__[Tissierellaceae];g__Anaerococcus;s__
313155	3.9	0.0482861	0.932875	1	0.4	0	k__Bacteria;p__Firmicutes;c__Clostridia;o__Clostridiales;f__Ruminococcaceae;g__;s__
New.ReferenceOTU231	3.9	0.0482861	0.932875	1	0.4	0	k__Bacteria;p__Firmicutes;c__Clostridia;o__Clostridiales;f__Ruminococcaceae;g__;s__
340502	3.88971	0.0485828	0.932875	1	1.8	0.333333	k__Bacteria;p__Firmicutes;c__Clostridia;o__Clostridiales;f__;g__;s__
4435982	3.88889	0.0486066	0.932875	1	0	0.888889	k__Bacteria;p__Proteobacteria;c__Gammaproteobacteria;o__Pseudomonadales;f__Pseudomonadaceae;g__Pseudomonas;s__veronii
69910	3.87692	0.0489542	0.932875	1	0.6	0	k__Bacteria;p__Bacteroidetes;c__Bacteroidia;o__Bacteroidales;f__Prevotellaceae;g__Prevotella;s__
533298	3.87692	0.0489542	0.932875	1	0.6	0	k__Bacteria;p__Proteobacteria;c__Gammaproteobacteria;o__Aeromonadales;f__Succinivibrionaceae;g__Succinivibrio;s__
36647	3.87692	0.0489542	0.932875	1	1.2	0	k__Bacteria;p__Firmicutes;c__Clostridia;o__Clostridiales;f__;g__;s__
1928156	3.87692	0.0489542	0.932875	1	0.8	0	k__Bacteria;p__Firmicutes;c__Clostridia;o__Clostridiales;f__Lachnospiraceae
3244896	3.87692	0.0489542	0.932875	1	4.2	0	k__Bacteria;p__Firmicutes;c__Bacilli;o__Lactobacillales;f__Streptococcaceae;g__Streptococcus;s__
4476330	3.87692	0.0489542	0.932875	1	1.4	0	k__Bacteria;p__Firmicutes;c__Clostridia;o__Clostridiales;f__Lachnospiraceae;g__Coprococcus;s__
328207	3.87692	0.0489542	0.932875	1	0.6	0	k__Bacteria;p__Firmicutes;c__Clostridia;o__Clostridiales;f__Lachnospiraceae;g__;s__
New.ReferenceOTU523	3.87692	0.0489542	0.932875	1	3.8	0	k__Bacteria;p__Bacteroidetes;c__Bacteroidia;o__Bacteroidales;f__;g__;s__
260907	3.82997	0.0503439	0.932875	1	0	0.777778	k__Bacteria;p__Firmicutes;c__Clostridia;o__Clostridiales;f__;g__;s__
102704	3.82997	0.0503439	0.932875	1	0	0.888889	k__Bacteria;p__Firmicutes;c__Clostridia;o__Clostridiales;f__Lachnospiraceae;g__Blautia;s__
341139	3.82029	0.0506353	0.932875	1	0.8	2.77778	k__Bacteria;p__Firmicutes;c__Clostridia;o__Clostridiales;f__Lachnospiraceae;g__;s__
295055	3.8184	0.0506928	0.932875	1	0	1	k__Bacteria;p__Firmicutes;c__Clostridia;o__Clostridiales;f__Ruminococcaceae;g__;s__
590015	3.8184	0.0506928	0.932875	1	0	1.55556	k__Bacteria;p__Firmicutes;c__Clostridia;o__Clostridiales;f__;g__;s__
306558	3.8184	0.0506928	0.932875	1	0	1.88889	k__Bacteria;p__Firmicutes;c__Clostridia;o__Clostridiales;f__Lachnospiraceae;g__;s__
2863553	3.8184	0.0506928	0.932875	1	0	1.11111	k__Bacteria;p__Firmicutes;c__Clostridia;o__Clostridiales;f__[Mogibacteriaceae];g__;s__
198133	3.8184	0.0506928	0.932875	1	0	1.55556	k__Bacteria;p__Firmicutes;c__Clostridia;o__Clostridiales;f__Ruminococcaceae;g__;s__
311906	3.8132	0.0508501	0.932875	1	2.4	6.11111	k__Bacteria;p__Firmicutes;c__Clostridia;o__Clostridiales;f__Lachnospiraceae;g__Butyrivibrio;s__
522255	3.8132	0.0508501	0.932875	1	5.2	10.7778	k__Bacteria;p__Firmicutes;c__Clostridia;o__Clostridiales;f__[Mogibacteriaceae];g__;s__
13983	3.79618	0.0513696	0.932875	1	3.2	10.8889	k__Bacteria;p__Firmicutes;c__Clostridia;o__Clostridiales;f__Lachnospiraceae;g__Butyrivibrio;s__
322281	3.7841	0.0517418	0.932875	1	0	1.22222	k__Bacteria;p__Firmicutes;c__Clostridia;o__Clostridiales;f__Lachnospiraceae;g__;s__
New.ReferenceOTU285	3.7841	0.0517418	0.932875	1	0	2.88889	k__Archaea;p__Euryarchaeota;c__Methanobacteria;o__Methanobacteriales;f__Methanobacteriaceae;g__Methanobrevibacter;s__
249189	3.78382	0.0517503	0.932875	1	0.8	12.7778	k__Bacteria;p__Firmicutes;c__Clostridia;o__Clostridiales;f__;g__;s__
New.ReferenceOTU586	3.78382	0.0517503	0.932875	1	37	3.77778	k__Bacteria;p__Firmicutes;c__Clostridia;o__Clostridiales;f__Ruminococcaceae;g__;s__
509596	3.7728	0.0520923	0.932875	1	0	4	k__Bacteria;p__Firmicutes;c__Clostridia;o__Clostridiales;f__;g__;s__
592977	3.7728	0.0520923	0.932875	1	0	2	k__Bacteria;p__Firmicutes;c__Clostridia;o__Clostridiales;f__Lachnospiraceae;g__Butyrivibrio;s__
898217	3.7728	0.0520923	0.932875	1	0	5	k__Bacteria;p__Tenericutes;c__Mollicutes;o__RF39;f__;g__;s__
New.ReferenceOTU1	3.7728	0.0520923	0.932875	1	0	75	k__Bacteria;p__Firmicutes;c__Erysipelotrichi;o__Erysipelotrichales;f__Erysipelotrichaceae;g__Coprobacillus;s__
349546	3.77093	0.0521507	0.932875	1	6.2	26	k__Bacteria;p__Firmicutes;c__Clostridia;o__Clostridiales;f__Lachnospiraceae;g__;s__
336333	3.76259	0.0524115	0.932875	1	11.4	20.4444	k__Bacteria;p__Firmicutes;c__Clostridia;o__Clostridiales;f__Eubacteriaceae;g__Anaerofustis;s__
2591716	3.76259	0.0524115	0.932875	1	12	57.2222	k__Bacteria;p__Firmicutes;c__Clostridia;o__Clostridiales;f__[Mogibacteriaceae];g__Mogibacterium;s__
169738	3.75428	0.0526725	0.932875	1	52.4	129.444	k__Bacteria;p__Firmicutes;c__Clostridia;o__Clostridiales;f__Lachnospiraceae;g__Butyrivibrio;s__
214310	3.75428	0.0526725	0.932875	1	6.6	27.7778	k__Bacteria;p__Tenericutes;c__Mollicutes;o__RF39;f__;g__;s__
4416951	3.75428	0.0526725	0.932875	1	34	108.667	k__Bacteria;p__Firmicutes;c__Clostridia;o__Clostridiales;f__Ruminococcaceae;g__Ruminococcus;s__
162169	3.74601	0.0529337	0.932875	1	32.6	148.556	k__Bacteria;p__Firmicutes;c__Clostridia;o__Clostridiales;f__Lachnospiraceae;g__Butyrivibrio;s__
334956	3.7404	0.0531116	0.932875	1	0.8	0.111111	k__Bacteria;p__Firmicutes;c__Clostridia;o__Clostridiales;f__Lachnospiraceae;g__;s__
335675	3.7404	0.0531116	0.932875	1	1.4	0.111111	k__Bacteria;p__Firmicutes;c__Clostridia;o__Clostridiales;f__Lachnospiraceae;g__;s__
New.ReferenceOTU427	3.7404	0.0531116	0.932875	1	3.4	0.111111	k__Bacteria;p__Proteobacteria;c__Gammaproteobacteria;o__Pseudomonadales;f__Moraxellaceae;g__Psychrobacter;s__
193672	3.73778	0.0531951	0.932875	1	773.2	819.667	k__Bacteria;p__Firmicutes;c__Clostridia;o__Clostridiales;f__Clostridiaceae;g__;s__
806675	3.73778	0.0531951	0.932875	1	30.6	92.3333	k__Bacteria;p__Firmicutes;c__Clostridia;o__Clostridiales;f__Lachnospiraceae;g__Butyrivibrio;s__
295033	3.73778	0.0531951	0.932875	1	26.6	91.2222	k__Bacteria;p__Bacteroidetes;c__Bacteroidia;o__Bacteroidales;f__;g__;s__
347529	3.73778	0.0531951	0.932875	1	3642.8	2846.56	k__Bacteria;p__Firmicutes;c__Bacilli;o__Turicibacterales;f__Turicibacteraceae;g__Turicibacter;s__
310786	3.73778	0.0531951	0.932875	1	357	1351.11	k__Bacteria;p__Firmicutes;c__Clostridia;o__Clostridiales;f__Ruminococcaceae;g__Ruminococcus;s__
526676	3.73778	0.0531951	0.932875	1	10.8	26.3333	k__Bacteria;p__Bacteroidetes;c__Bacteroidia;o__Bacteroidales;f__S24-7;g__;s__
351498	3.73215	0.0533746	0.932875	1	0.2	2.77778	k__Bacteria;p__Firmicutes;c__Clostridia;o__Clostridiales;f__[Mogibacteriaceae];g__;s__
340572	3.72486	0.0536082	0.932875	1	2.4	0.444444	k__Bacteria;p__Firmicutes;c__Clostridia;o__Clostridiales;f__Lachnospiraceae;g__Coprococcus;s__
163539	3.69562	0.0545554	0.932875	1	0.6	3.11111	k__Bacteria;p__Firmicutes;c__Clostridia;o__Clostridiales;f__Lachnospiraceae;g__;s__
318315	3.69562	0.0545554	0.932875	1	0.8	2.66667	k__Bacteria;p__Firmicutes;c__Clostridia;o__Clostridiales;f__Ruminococcaceae;g__;s__
New.ReferenceOTU607	3.68881	0.0547786	0.932875	1	6.6	0.666667	k__Bacteria;p__Bacteroidetes;c__Bacteroidia;o__Bacteroidales;f__Bacteroidaceae;g__;s__
310957	3.61144	0.0573834	0.932875	1	0.8	3.44444	k__Bacteria;p__Firmicutes;c__Clostridia;o__Clostridiales;f__Lachnospiraceae;g__;s__
316496	3.59506	0.0579515	0.932875	1	2.2	7.77778	k__Bacteria;p__Firmicutes;c__Clostridia;o__Clostridiales
526114	3.55476	0.059375	0.932875	1	2	4.88889	k__Bacteria;p__Firmicutes;c__Erysipelotrichi;o__Erysipelotrichales;f__Erysipelotrichaceae;g__;s__
297770	3.54681	0.0596602	0.932875	1	1.8	6	k__Bacteria;p__Firmicutes;c__Clostridia;o__Clostridiales;f__;g__;s__
301891	3.53101	0.0602312	0.932875	1	4.2	8.66667	k__Bacteria;p__Firmicutes;c__Clostridia;o__Clostridiales
315975	3.53101	0.0602312	0.932875	1	5	19.8889	k__Bacteria;p__Firmicutes;c__Clostridia;o__Clostridiales;f__;g__;s__
319981	3.52316	0.0605169	0.932875	1	4.2	13.1111	k__Bacteria;p__Firmicutes;c__Clostridia;o__Clostridiales;f__Ruminococcaceae;g__;s__
137004	3.49556	0.0615338	0.932875	1	0.6	0.111111	k__Bacteria;p__Firmicutes;c__Clostridia;o__Clostridiales;f__Lachnospiraceae;g__Coprococcus;s__
4238405	3.47689	0.0622317	0.932875	1	0.4	3.22222	k__Bacteria;p__Firmicutes;c__Clostridia;o__Clostridiales;f__;g__;s__
580633	3.47689	0.0622317	0.932875	1	0.4	4.77778	k__Bacteria;p__Firmicutes;c__Clostridia;o__Clostridiales;f__[Mogibacteriaceae];g__;s__
243911	3.47689	0.0622317	0.932875	1	0.4	2.55556	k__Bacteria;p__Firmicutes;c__Clostridia;o__Clostridiales;f__[Mogibacteriaceae];g__Mogibacterium;s__
New.ReferenceOTU623	3.45325	0.0631276	0.932875	1	1.4	0.444444	k__Bacteria;p__Firmicutes;c__Clostridia;o__Clostridiales
206186	3.45208	0.0631724	0.932875	1	0.2	1.88889	k__Bacteria;p__TM7;c__TM7-3;o__CW040;f__F16;g__;s__
176306	3.42837	0.0640852	0.932875	1	1.2	4.44444	k__Bacteria;p__Firmicutes;c__Clostridia;o__Clostridiales;f__Lachnospiraceae;g__;s__
261871	3.39677	0.0653241	0.932875	1	2.4	14.8889	k__Bacteria;p__Firmicutes;c__Erysipelotrichi;o__Erysipelotrichales;f__Erysipelotrichaceae;g__p-75-a5;s__
326862	3.33529	0.0678083	0.932875	1	1.4	4.88889	k__Bacteria;p__Firmicutes;c__Clostridia;o__Clostridiales;f__;g__;s__
New.ReferenceOTU201	3.32027	0.0684306	0.932875	1	1.6	101.222	k__Bacteria;p__Actinobacteria;c__Actinobacteria;o__Bifidobacteriales;f__Bifidobacteriaceae;g__Bifidobacterium;s__adolescentis
299398	3.31281	0.0687419	0.932875	1	3	5.66667	k__Bacteria;p__Firmicutes;c__Clostridia;o__Clostridiales;f__Lachnospiraceae;g__;s__
4322275	3.30199	0.0691962	0.932875	1	0.4	2.55556	k__Bacteria;p__Firmicutes;c__Clostridia;o__Clostridiales;f__;g__;s__
312588	3.29062	0.0696765	0.932875	1	2.6	10.4444	k__Bacteria;p__Firmicutes;c__Clostridia;o__Clostridiales;f__Lachnospiraceae;g__;s__
4416954	3.2833	0.0699882	0.932875	1	2.2	7	k__Bacteria;p__Firmicutes;c__Clostridia;o__Clostridiales;f__;g__;s__
296033	3.26874	0.070612	0.932875	1	21.8	59	k__Bacteria;p__Firmicutes;c__Clostridia;o__Clostridiales;f__[Mogibacteriaceae];g__Mogibacterium;s__
291462	3.2615	0.070924	0.932875	1	14.6	18.4444	k__Bacteria;p__Firmicutes;c__Clostridia;o__Clostridiales;f__Lachnospiraceae;g__Butyrivibrio;s__
4446320	3.2615	0.070924	0.932875	1	95.8	21.3333	k__Bacteria;p__Firmicutes;c__Clostridia;o__Clostridiales;f__Clostridiaceae;g__;s__
302552	3.2615	0.070924	0.932875	1	6.4	30.4444	k__Bacteria;p__Firmicutes;c__Clostridia;o__Clostridiales;f__;g__;s__
4348664	3.2615	0.070924	0.932875	1	4.2	18.2222	k__Bacteria;p__Bacteroidetes;c__Bacteroidia;o__Bacteroidales;f__Rikenellaceae;g__;s__
4481861	3.2543	0.0712361	0.932875	1	26.8	47.7778	k__Bacteria;p__Actinobacteria;c__Actinobacteria;o__Bifidobacteriales;f__Bifidobacteriaceae;g__Bifidobacterium;s__
New.ReferenceOTU58	3.24907	0.0714639	0.932875	1	83.8	5.88889	k__Bacteria;p__Bacteroidetes;c__Bacteroidia;o__Bacteroidales;f__Bacteroidaceae;g__Bacteroides;s__
New.ReferenceOTU260	3.24907	0.0714639	0.932875	1	18.8	2.66667	k__Bacteria;p__Firmicutes;c__Clostridia;o__Clostridiales;f__Lachnospiraceae;g__Dorea;s__
583633	3.24714	0.0715483	0.932875	1	20	24.7778	k__Bacteria;p__Firmicutes;c__Clostridia;o__Clostridiales;f__Lachnospiraceae;g__;s__
194151	3.24	0.0718606	0.932875	1	167	207.667	k__Bacteria;p__Firmicutes;c__Clostridia;o__Clostridiales;f__;g__;s__
842598	3.24	0.0718606	0.932875	1	354.8	1296.33	k__Archaea;p__Euryarchaeota;c__Methanobacteria;o__Methanobacteriales;f__Methanobacteriaceae;g__Methanobrevibacter;s__
262600	3.24	0.0718606	0.932875	1	86.6	329.556	k__Bacteria;p__Firmicutes;c__Erysipelotrichi;o__Erysipelotrichales;f__Erysipelotrichaceae;g__Bulleidia;s__
287767	3.23245	0.0721925	0.932875	1	0.2	1.88889	k__Bacteria;p__Firmicutes;c__Clostridia;o__Clostridiales;f__Lachnospiraceae;g__Blautia;s__
4440970	3.20784	0.0732862	0.932875	1	0.2	1.66667	k__Bacteria;p__TM7;c__TM7-3;o__CW040;f__F16;g__;s__
808794	3.20784	0.0732862	0.932875	1	0.2	2	k__Bacteria;p__Firmicutes;c__Clostridia;o__Clostridiales;f__Lachnospiraceae;g__;s__
3232988	3.20784	0.0732862	0.932875	1	0.2	1.55556	k__Bacteria;p__Tenericutes;c__RF3;o__ML615J-28;f__;g__;s__
260703	3.19972	0.0736509	0.932875	1	0.2	2.44444	k__Bacteria;p__Firmicutes;c__Clostridia;o__Clostridiales;f__Ruminococcaceae;g__;s__
New.ReferenceOTU503	3.1836	0.0743807	0.932875	1	163.2	10.3333	k__Bacteria;p__Bacteroidetes;c__Bacteroidia;o__Bacteroidales;f__;g__;s__
28702	3.17912	0.0745848	0.932875	1	3.8	6.77778	k__Bacteria;p__Firmicutes;c__Clostridia;o__Clostridiales;f__;g__;s__
4306043	3.16764	0.0751108	0.932875	1	1.2	29.6667	k__Bacteria;p__Bacteroidetes;c__Bacteroidia;o__Bacteroidales;f__S24-7;g__;s__
New.ReferenceOTU466	3.16764	0.0751108	0.932875	1	177.2	6.55556	k__Bacteria;p__Bacteroidetes;c__Bacteroidia;o__Bacteroidales;f__p-2534-18B5;g__;s__
New.ReferenceOTU330	3.1282	0.0769488	0.932875	1	5.4	1.77778	k__Bacteria;p__Bacteroidetes;c__Bacteroidia;o__Bacteroidales;f__[Paraprevotellaceae];g__CF231;s__
298486	3.11818	0.0774231	0.932875	1	1	0.222222	k__Bacteria;p__Firmicutes;c__Clostridia;o__Clostridiales;f__;g__;s__
2136916	3.11818	0.0774231	0.932875	1	1	0.222222	k__Bacteria;p__Lentisphaerae;c__[Lentisphaeria];o__Victivallales;f__Victivallaceae;g__;s__
New.ReferenceOTU186	3.10687	0.0779627	0.932875	1	116.4	19.7778	k__Bacteria;p__Firmicutes;c__Clostridia;o__Clostridiales;f__Ruminococcaceae;g__;s__
109978	3.08583	0.078977	0.932875	1	1.2	6.88889	k__Bacteria;p__Firmicutes;c__Clostridia;o__Clostridiales;f__Ruminococcaceae;g__;s__
4368466	3.08266	0.0791312	0.932875	1	0.4	2.44444	k__Bacteria;p__Firmicutes;c__Clostridia;o__Clostridiales;f__[Mogibacteriaceae];g__;s__
New.ReferenceOTU578	3.07517	0.0794962	0.932875	1	35	2	k__Bacteria;p__Bacteroidetes;c__Bacteroidia;o__Bacteroidales;f__;g__;s__
299187	3.05139	0.0806681	0.932875	1	7.6	3	k__Bacteria;p__Firmicutes;c__Clostridia;o__Clostridiales;f__Lachnospiraceae;g__;s__
511072	3.04552	0.0809604	0.932875	1	0.6	2	k__Bacteria;p__Firmicutes;c__Clostridia;o__Clostridiales;f__Ruminococcaceae;g__;s__
4389035	3.04552	0.0809604	0.932875	1	3.6	6.44444	k__Bacteria;p__Firmicutes;c__Clostridia;o__Clostridiales;f__Lachnospiraceae;g__;s__
182643	3.04459	0.0810064	0.932875	1	139	37.5556	k__Bacteria;p__Firmicutes;c__Clostridia;o__Clostridiales;f__Clostridiaceae;g__;s__
New.ReferenceOTU174	3.04459	0.0810064	0.932875	1	13.6	29.7778	k__Bacteria;p__Firmicutes;c__Bacilli;o__Turicibacterales;f__Turicibacteraceae;g__Turicibacter;s__
New.ReferenceOTU298	3.03819	0.0813263	0.932875	1	27.8	68	k__Bacteria;p__Firmicutes;c__Clostridia;o__Clostridiales;f__Ruminococcaceae;g__;s__
825808	3.03783	0.0813447	0.932875	1	11.2	30.3333	k__Bacteria;p__Actinobacteria;c__Actinobacteria;o__Bifidobacteriales;f__Bifidobacteriaceae;g__Bifidobacterium;s__
294748	3.02439	0.0820214	0.932875	1	8	16.3333	k__Bacteria;p__Firmicutes;c__Clostridia;o__Clostridiales;f__Ruminococcaceae;g__;s__
254446	3.01771	0.0823597	0.932875	1	15.4	22.4444	k__Bacteria;p__Firmicutes;c__Clostridia;o__Clostridiales;f__Clostridiaceae
99332	3.01644	0.0824242	0.932875	1	1.8	10.6667	k__Bacteria;p__Actinobacteria;c__Coriobacteriia;o__Coriobacteriales;f__Coriobacteriaceae;g__;s__
4404830	3.01106	0.0826981	0.932875	1	202.4	469.556	k__Bacteria;p__Firmicutes;c__Clostridia;o__Clostridiales;f__Ruminococcaceae;g__;s__
New.ReferenceOTU131	3.01106	0.0826981	0.932875	1	3.2	22.4444	k__Bacteria;p__Firmicutes;c__Clostridia;o__Clostridiales;f__Ruminococcaceae;g__;s__
315491	3.00206	0.0831586	0.932875	1	0.2	3.33333	k__Bacteria;p__Firmicutes;c__Clostridia;o__Clostridiales;f__;g__;s__
678813	3.00206	0.0831586	0.932875	1	0.2	1.22222	k__Bacteria;p__Proteobacteria;c__Gammaproteobacteria;o__Xanthomonadales;f__Xanthomonadaceae;g__;s__
544678	3.00206	0.0831586	0.932875	1	0.2	1.44444	k__Bacteria;p__Firmicutes;c__Clostridia;o__Clostridiales;f__Lachnospiraceae;g__;s__
319680	3.00206	0.0831586	0.932875	1	0.2	1.11111	k__Bacteria;p__Firmicutes;c__Clostridia;o__Clostridiales;f__Lachnospiraceae;g__;s__
New.ReferenceOTU332	3.00206	0.0831586	0.932875	1	0.2	1.11111	k__Bacteria;p__Firmicutes;c__Clostridia;o__Clostridiales;f__Lachnospiraceae;g__;s__
301012	2.99434	0.0835557	0.932875	1	0.2	2.44444	k__Bacteria;p__Firmicutes;c__Clostridia;o__Clostridiales;f__;g__;s__
578155	2.93928	0.0864494	0.932875	1	0.8	4.44444	k__Bacteria;p__Firmicutes;c__Clostridia;o__Clostridiales;f__Lachnospiraceae;g__;s__
New.ReferenceOTU476	2.92567	0.0871811	0.932875	1	14.4	1.22222	k__Bacteria;p__Bacteroidetes;c__Bacteroidia;o__Bacteroidales;f__;g__;s__
296320	2.91219	0.0879126	0.932875	1	4.6	8.22222	k__Bacteria;p__Actinobacteria;c__Coriobacteriia;o__Coriobacteriales;f__Coriobacteriaceae;g__Atopobium;s__
581287	2.88889	0.0891924	0.932875	1	0	0.444444	k__Bacteria;p__Actinobacteria;c__Coriobacteriia;o__Coriobacteriales;f__Coriobacteriaceae;g__Atopobium;s__
368261	2.88889	0.0891924	0.932875	1	0	0.444444	k__Bacteria;p__Firmicutes;c__Clostridia;o__Clostridiales;f__Lachnospiraceae;g__;s__
337013	2.88889	0.0891924	0.932875	1	0	0.444444	k__Bacteria;p__Firmicutes;c__Clostridia;o__Clostridiales;f__;g__;s__
New.ReferenceOTU349	2.88889	0.0891924	0.932875	1	0	0.444444	k__Bacteria;p__Firmicutes;c__Clostridia;o__Clostridiales;f__Ruminococcaceae;g__;s__
New.ReferenceOTU60	2.88889	0.0891924	0.932875	1	0	0.444444	k__Bacteria;p__Firmicutes;c__Clostridia;o__Clostridiales;f__Peptostreptococcaceae;g__;s__
298141	2.86596	0.0904716	0.932875	1	1.4	3.55556	k__Bacteria;p__Firmicutes;c__Clostridia;o__Clostridiales;f__Ruminococcaceae;g__;s__
New.ReferenceOTU224	2.85302	0.0912023	0.932875	1	4.2	27.3333	k__Bacteria;p__Firmicutes;c__Clostridia;o__Clostridiales;f__[Mogibacteriaceae];g__Mogibacterium;s__
292851	2.8466	0.0915676	0.932875	1	9.4	16.4444	k__Bacteria;p__Firmicutes;c__Clostridia;o__Clostridiales;f__;g__;s__
4305923	2.83004	0.092516	0.932875	1	0.2	0.888889	k__Bacteria;p__Tenericutes;c__Mollicutes;o__RF39;f__;g__;s__
299280	2.83004	0.092516	0.932875	1	0.2	0.888889	k__Bacteria;p__Firmicutes;c__Clostridia;o__Clostridiales;f__Ruminococcaceae;g__;s__
350523	2.82828	0.0926173	0.932875	1	0	0.888889	k__Bacteria;p__Firmicutes;c__Clostridia;o__Clostridiales;f__Lachnospiraceae;g__;s__
573551	2.82828	0.0926173	0.932875	1	0	0.666667	k__Bacteria;p__Firmicutes;c__Clostridia;o__Clostridiales;f__;g__;s__
353577	2.82828	0.0926173	0.932875	1	0	0.555556	k__Bacteria;p__Firmicutes;c__Clostridia;o__Clostridiales;f__Lachnospiraceae
337579	2.82828	0.0926173	0.932875	1	0	0.555556	k__Bacteria;p__Firmicutes;c__Erysipelotrichi;o__Erysipelotrichales;f__Erysipelotrichaceae;g__Bulleidia;s__
334705	2.82828	0.0926173	0.932875	1	0	0.777778	k__Bacteria;p__Firmicutes;c__Clostridia;o__Clostridiales;f__Ruminococcaceae;g__;s__
4414257	2.82828	0.0926173	0.932875	1	0	0.555556	k__Bacteria;p__Firmicutes;c__Bacilli;o__Lactobacillales;f__Lactobacillaceae;g__Lactobacillus;s__
773251	2.82828	0.0926173	0.932875	1	0	1	k__Bacteria;p__Firmicutes;c__Bacilli;o__Lactobacillales;f__Lactobacillaceae;g__Pediococcus;s__
321214	2.82828	0.0926173	0.932875	1	0	0.777778	k__Bacteria;p__Firmicutes;c__Clostridia;o__Clostridiales;f__Lachnospiraceae;g__;s__
333577	2.82828	0.0926173	0.932875	1	0	0.666667	k__Bacteria;p__Firmicutes;c__Clostridia;o__Clostridiales;f__Lachnospiraceae;g__;s__
165266	2.82828	0.0926173	0.932875	1	0	0.777778	k__Bacteria;p__Firmicutes;c__Clostridia;o__Clostridiales;f__Lachnospiraceae;g__;s__
295145	2.82828	0.0926173	0.932875	1	0	0.555556	k__Bacteria;p__Firmicutes;c__Clostridia;o__Clostridiales;f__Ruminococcaceae;g__;s__
2456812	2.82828	0.0926173	0.932875	1	0	1.22222	k__Bacteria;p__Bacteroidetes;c__Bacteroidia;o__Bacteroidales;f__Prevotellaceae;g__Prevotella;s__
4304967	2.82828	0.0926173	0.932875	1	0	0.666667	k__Bacteria;p__Bacteroidetes;c__Bacteroidia;o__Bacteroidales;f__Prevotellaceae;g__Prevotella;s__
304400	2.82828	0.0926173	0.932875	1	0	0.777778	k__Bacteria;p__Firmicutes;c__Clostridia;o__Clostridiales;f__;g__;s__
New.ReferenceOTU379	2.82828	0.0926173	0.932875	1	0	0.555556	k__Bacteria;p__TM7;c__TM7-3;o__CW040;f__F16;g__;s__
New.ReferenceOTU398	2.82828	0.0926173	0.932875	1	0	0.888889	k__Bacteria;p__Firmicutes;c__Clostridia;o__Clostridiales;f__Ruminococcaceae;g__;s__
New.ReferenceOTU221	2.82828	0.0926173	0.932875	1	0	3.22222	k__Bacteria;p__Firmicutes;c__Clostridia;o__Clostridiales;f__Ruminococcaceae;g__;s__
New.ReferenceOTU486	2.82828	0.0926173	0.932875	1	0	1	k__Bacteria;p__Firmicutes;c__Clostridia;o__Clostridiales;f__[Mogibacteriaceae];g__;s__
289968	2.82749	0.092663	0.932875	1	13.4	17.6667	k__Bacteria;p__Firmicutes;c__Clostridia;o__Clostridiales;f__[Mogibacteriaceae];g__Mogibacterium;s__
4422405	2.82257	0.0929472	0.932875	1	0.2	1.44444	k__Bacteria;p__Actinobacteria;c__Actinobacteria;o__Actinomycetales;f__Micrococcaceae;g__Micrococcus;s__
275984	2.82257	0.0929472	0.932875	1	0.2	1.11111	k__Bacteria;p__Firmicutes;c__Clostridia;o__Clostridiales;f__Lachnospiraceae;g__;s__
New.ReferenceOTU157	2.8149	0.0933929	0.932875	1	1.8	17.1111	k__Bacteria;p__Firmicutes;c__Clostridia;o__Clostridiales;f__Ruminococcaceae;g__Ruminococcus;s__
553611	2.80864	0.0937577	0.932875	1	0	0.666667	k__Bacteria;p__Actinobacteria;c__Actinobacteria;o__Bifidobacteriales;f__Bifidobacteriaceae;g__;s__
522702	2.80864	0.0937577	0.932875	1	0	0.666667	k__Bacteria;p__Verrucomicrobia;c__Verruco-5;o__WCHB1-41;f__RFP12;g__;s__
553648	2.80864	0.0937577	0.932875	1	0	0.888889	k__Bacteria;p__Proteobacteria;c__Gammaproteobacteria;o__Pseudomonadales;f__Pseudomonadaceae;g__Pseudomonas;s__
3973322	2.80864	0.0937577	0.932875	1	1	0.333333	k__Bacteria;p__Firmicutes;c__Clostridia;o__Clostridiales;f__;g__;s__
4454257	2.80864	0.0937577	0.932875	1	0	0.666667	k__Bacteria;p__Proteobacteria;c__Gammaproteobacteria;o__Enterobacteriales;f__Enterobacteriaceae;g__Enterobacter
137981	2.79892	0.0943276	0.932875	1	0	5.55556	k__Bacteria;p__Actinobacteria;c__Actinobacteria;o__Actinomycetales;f__Micrococcaceae;g__;s__
151714	2.79892	0.0943276	0.932875	1	0	1.44444	k__Bacteria;p__Firmicutes;c__Clostridia;o__Clostridiales;f__[Mogibacteriaceae];g__Mogibacterium;s__
4368792	2.79892	0.0943276	0.932875	1	0	1.22222	k__Bacteria;p__Firmicutes;c__Clostridia;o__Clostridiales;f__;g__;s__
294022	2.79892	0.0943276	0.932875	1	0	2.66667	k__Bacteria;p__Firmicutes;c__Clostridia;o__Clostridiales;f__Lachnospiraceae;g__Dorea;s__
4154872	2.79892	0.0943276	0.932875	1	0	4.55556	k__Bacteria;p__Bacteroidetes;c__Flavobacteriia;o__Flavobacteriales;f__[Weeksellaceae];g__Cloacibacterium;s__
296385	2.79892	0.0943276	0.932875	1	0	1.44444	k__Bacteria;p__Firmicutes;c__Erysipelotrichi;o__Erysipelotrichales;f__Erysipelotrichaceae;g__L7A_E11;s__
298388	2.79892	0.0943276	0.932875	1	1.6	0.444444	k__Bacteria;p__Firmicutes;c__Clostridia;o__Clostridiales;f__;g__;s__
308386	2.79892	0.0943276	0.932875	1	0	1.22222	k__Bacteria;p__Firmicutes;c__Clostridia;o__Clostridiales;f__;g__;s__
335546	2.79892	0.0943276	0.932875	1	0	0.888889	k__Bacteria;p__Firmicutes;c__Clostridia;o__Clostridiales;f__Lachnospiraceae
323862	2.79892	0.0943276	0.932875	1	0	0.777778	k__Bacteria;p__Firmicutes;c__Clostridia;o__Clostridiales;f__Lachnospiraceae;g__;s__
350153	2.79329	0.09466	0.932875	1	1.2	2.77778	k__Bacteria;p__Firmicutes;c__Clostridia;o__Clostridiales;f__Ruminococcaceae;g__;s__
1106362	2.79004	0.0948518	0.932875	1	18.8	54.4444	k__Bacteria;p__Firmicutes;c__Clostridia;o__Clostridiales;f__Clostridiaceae;g__Clostridium;s__
4341679	2.79004	0.0948518	0.932875	1	9.4	25.7778	k__Bacteria;p__Firmicutes;c__Clostridia;o__Clostridiales;f__Ruminococcaceae;g__;s__
515308	2.78927	0.0948973	0.932875	1	0	1.22222	k__Bacteria;p__Firmicutes;c__Clostridia;o__Clostridiales;f__Ruminococcaceae;g__;s__
1538	2.78927	0.0948973	0.932875	1	0	3	k__Bacteria;p__Verrucomicrobia;c__Verruco-5;o__WCHB1-41;f__RFP12;g__;s__
2421587	2.78927	0.0948973	0.932875	1	0	59.1111	k__Bacteria;p__Actinobacteria;c__Actinobacteria;o__Actinomycetales;f__Micrococcaceae;g__Arthrobacter;s__
209059	2.78927	0.0948973	0.932875	1	0	7.88889	k__Bacteria;p__Firmicutes;c__Clostridia;o__Clostridiales;f__;g__;s__
251961	2.78927	0.0948973	0.932875	1	0	3.22222	k__Bacteria;p__Firmicutes;c__Clostridia;o__Clostridiales;f__;g__;s__
269890	2.78927	0.0948973	0.932875	1	0	1.77778	k__Bacteria;p__Proteobacteria;c__Deltaproteobacteria;o__Desulfovibrionales;f__Desulfovibrionaceae;g__Desulfovibrio;s__
16559	2.78927	0.0948973	0.932875	1	0	3	k__Bacteria;p__Firmicutes;c__Clostridia;o__Clostridiales;f__Ruminococcaceae;g__;s__
178332	2.78927	0.0948973	0.932875	1	0	1.66667	k__Bacteria;p__Firmicutes;c__Clostridia;o__Clostridiales;f__Lachnospiraceae;g__Dorea;s__
New.ReferenceOTU196	2.78927	0.0948973	0.932875	1	0	623.333	k__Bacteria;p__Firmicutes;c__Clostridia;o__Clostridiales;f__Clostridiaceae;g__Clostridium;s__
287413	2.7839	0.0952163	0.932875	1	25.2	47.6667	k__Bacteria;p__Firmicutes;c__Clostridia;o__Clostridiales;f__Ruminococcaceae;g__;s__
296290	2.7839	0.0952163	0.932875	1	18.4	76.4444	k__Bacteria;p__Firmicutes;c__Clostridia;o__Clostridiales;f__Lachnospiraceae;g__;s__
4383953	2.7839	0.0952163	0.932875	1	744	148.444	k__Bacteria;p__Firmicutes;c__Clostridia;o__Clostridiales;f__Clostridiaceae;g__;s__
323481	2.77778	0.0955807	0.932875	1	55.4	392.444	k__Bacteria;p__Firmicutes;c__Clostridia;o__Clostridiales;f__Ruminococcaceae;g__;s__
199268	2.77778	0.0955807	0.932875	1	8.4	23.4444	k__Bacteria;p__Firmicutes;c__Clostridia;o__Clostridiales;f__Clostridiaceae;g__;s__
306704	2.77778	0.0955807	0.932875	1	327.2	248.444	k__Bacteria;p__Firmicutes;c__Clostridia;o__Clostridiales;f__Peptostreptococcaceae
291171	2.77778	0.0955807	0.932875	1	96	233.667	k__Bacteria;p__Firmicutes;c__Clostridia;o__Clostridiales;f__Ruminococcaceae;g__;s__
315683	2.73427	0.0982162	0.932875	1	1.4	2.22222	k__Bacteria;p__Firmicutes;c__Clostridia;o__Clostridiales;f__Ruminococcaceae;g__;s__
277400	2.71512	0.0994018	0.932875	1	1.6	0.777778	k__Bacteria;p__Firmicutes;c__Clostridia;o__Clostridiales;f__;g__;s__
New.ReferenceOTU553	2.70884	0.0997937	0.932875	1	2	9.22222	k__Bacteria;p__Tenericutes;c__Mollicutes;o__RF39;f__;g__;s__
345301	2.70242	0.100196	0.932875	1	1	0.222222	k__Bacteria;p__Firmicutes;c__Clostridia;o__Clostridiales;f__;g__;s__
301294	2.6946	0.100689	0.932875	1	5.8	1.11111	k__Bacteria;p__Tenericutes;c__RF3;o__ML615J-28;f__;g__;s__
291314	2.69426	0.10071	0.932875	1	1.6	0.222222	k__Bacteria;p__Firmicutes;c__Clostridia;o__Clostridiales;f__Ruminococcaceae;g__;s__
302987	2.69426	0.10071	0.932875	1	1.2	0.222222	k__Bacteria;p__Bacteroidetes;c__Bacteroidia;o__Bacteroidales;f__;g__;s__
337583	2.69007	0.100975	0.932875	1	1	4.88889	k__Bacteria;p__Firmicutes;c__Clostridia;o__Clostridiales;f__Ruminococcaceae;g__Ruminococcus;s__
4340734	2.68889	0.10105	0.932875	1	0.2	1.33333	k__Bacteria;p__Firmicutes;c__Clostridia;o__Clostridiales;f__Lachnospiraceae;g__Anaerostipes;s__
4412850	2.68889	0.10105	0.932875	1	0.2	1	k__Bacteria;p__Firmicutes;c__Clostridia;o__Clostridiales;f__Lachnospiraceae;g__;s__
New.ReferenceOTU337	2.68783	0.101118	0.932875	1	0.4	10.4444	k__Bacteria;p__Firmicutes;c__Clostridia;o__Clostridiales;f__Ruminococcaceae;g__Ruminococcus;s__
532384	2.67439	0.101974	0.932875	1	0.4	1.88889	k__Bacteria;p__Firmicutes;c__Clostridia;o__Clostridiales;f__;g__;s__
287531	2.66545	0.102549	0.932875	1	3.4	1.66667	k__Bacteria;p__Firmicutes;c__Clostridia;o__Clostridiales;f__Ruminococcaceae;g__;s__
New.ReferenceOTU77	2.66209	0.102766	0.932875	1	168.8	9.88889	k__Bacteria;p__Bacteroidetes;c__Bacteroidia;o__Bacteroidales;f__;g__;s__
258263	2.6533	0.103335	0.932875	1	1	22.6667	k__Bacteria;p__TM7;c__TM7-3;o__CW040;f__F16;g__;s__
291844	2.64727	0.103728	0.932875	1	4.2	9.22222	k__Bacteria;p__Firmicutes;c__Clostridia;o__Clostridiales;f__Peptostreptococcaceae;g__;s__
288839	2.64529	0.103858	0.932875	1	2.6	3.66667	k__Bacteria;p__Firmicutes;c__Clostridia;o__Clostridiales;f__Ruminococcaceae;g__;s__
320783	2.62342	0.105297	0.932875	1	2.6	11.3333	k__Bacteria;p__Firmicutes;c__Clostridia;o__Clostridiales;f__[Mogibacteriaceae];g__;s__
924547	2.60916	0.106248	0.932875	1	0.8	4.22222	k__Bacteria;p__Proteobacteria;c__Gammaproteobacteria;o__Enterobacteriales;f__Enterobacteriaceae;g__;s__
541167	2.60582	0.106472	0.932875	1	2.6	14.3333	k__Bacteria;p__Firmicutes;c__Clostridia;o__Clostridiales;f__[Mogibacteriaceae];g__;s__
326013	2.59421	0.107255	0.932875	1	1.8	13.8889	k__Bacteria;p__Firmicutes;c__Clostridia;o__Clostridiales;f__;g__;s__
515279	2.59421	0.107255	0.932875	1	2.8	35.1111	k__Bacteria;p__Firmicutes;c__Clostridia;o__Clostridiales;f__Lachnospiraceae;g__;s__
153647	2.59421	0.107255	0.932875	1	7.4	98.5556	k__Archaea;p__Euryarchaeota;c__Methanobacteria;o__Methanobacteriales;f__Methanobacteriaceae;g__Methanosphaera;s__
389529	2.59421	0.107255	0.932875	1	8.8	16.4444	k__Bacteria;p__Firmicutes;c__Clostridia;o__Clostridiales;f__Ruminococcaceae;g__;s__
813614	2.58395	0.107952	0.932875	1	0.8	2.55556	k__Bacteria;p__Firmicutes;c__Clostridia;o__Clostridiales;f__;g__;s__
517545	2.58271	0.108037	0.932875	1	53.2	58.4444	k__Bacteria;p__Firmicutes;c__Clostridia;o__Clostridiales;f__Lachnospiraceae;g__;s__
323910	2.57699	0.108428	0.932875	1	5.6	14.4444	k__Bacteria;p__Firmicutes;c__Clostridia;o__Clostridiales;f__Ruminococcaceae;g__;s__
179512	2.5713	0.108818	0.932875	1	37	55.4444	k__Bacteria;p__Firmicutes;c__Clostridia;o__Clostridiales;f__Clostridiaceae;g__;s__
New.ReferenceOTU193	2.5713	0.108818	0.932875	1	15	28.8889	k__Bacteria;p__Firmicutes;c__Bacilli;o__Turicibacterales;f__Turicibacteraceae;g__Turicibacter;s__
527058	2.56564	0.109208	0.932875	1	17	152.222	k__Bacteria;p__Proteobacteria;c__Gammaproteobacteria;o__Aeromonadales;f__Succinivibrionaceae;g__Succinivibrio;s__
198209	2.56564	0.109208	0.932875	1	48.6	75.6667	k__Bacteria;p__Firmicutes;c__Clostridia;o__Clostridiales;f__;g__;s__
166099	2.56564	0.109208	0.932875	1	20	24.2222	k__Bacteria;p__Firmicutes;c__Clostridia;o__Clostridiales;f__;g__;s__
New.ReferenceOTU598	2.56564	0.109208	0.932875	1	10.4	42	k__Bacteria;p__Firmicutes;c__Clostridia;o__Clostridiales;f__Clostridiaceae;g__;s__
1122110	2.55922	0.109652	0.932875	1	7.4	19	k__Bacteria;p__Actinobacteria;c__Coriobacteriia;o__Coriobacteriales;f__Coriobacteriaceae;g__;s__
361679	2.55253	0.110118	0.932875	1	1.2	0.777778	k__Bacteria;p__Firmicutes;c__Clostridia;o__Clostridiales;f__;g__;s__
356405	2.52897	0.111773	0.932875	1	6.4	3.44444	k__Bacteria;p__Firmicutes;c__Clostridia;o__Clostridiales;f__Ruminococcaceae;g__;s__
255199	2.52603	0.111982	0.932875	1	0.8	0.444444	k__Bacteria;p__Firmicutes;c__Clostridia;o__Clostridiales;f__;g__;s__
New.ReferenceOTU153	2.52603	0.111982	0.932875	1	6.2	7.11111	Unassigned
New.ReferenceOTU568	2.51732	0.112602	0.932875	1	13.2	10.3333	k__Bacteria;p__Bacteroidetes;c__Bacteroidia;o__Bacteroidales;f__Bacteroidaceae;g__;s__
New.ReferenceOTU283	2.51707	0.11262	0.932875	1	0.6	5.55556	k__Bacteria;p__Bacteroidetes;c__Bacteroidia;o__Bacteroidales;f__Bacteroidaceae;g__5-7N15;s__
293765	2.4878	0.114732	0.932875	1	5.8	1.11111	k__Bacteria;p__Firmicutes;c__Clostridia;o__Clostridiales;f__;g__;s__
New.ReferenceOTU370	2.48203	0.115153	0.932875	1	19.6	2.33333	k__Bacteria;p__Bacteroidetes;c__Bacteroidia;o__Bacteroidales;f__Bacteroidaceae;g__;s__
520966	2.47057	0.115996	0.932875	1	3.8	3.88889	k__Bacteria;p__Firmicutes;c__Clostridia;o__Clostridiales;f__[Mogibacteriaceae];g__Mogibacterium;s__
270860	2.45918	0.116839	0.932875	1	1	4.55556	k__Bacteria;p__Firmicutes;c__Clostridia;o__Clostridiales;f__Lachnospiraceae;g__;s__
110829	2.45357	0.117258	0.932875	1	0.8	4	k__Bacteria;p__Firmicutes;c__Clostridia;o__Clostridiales;f__;g__;s__
New.ReferenceOTU274	2.4368	0.118518	0.932875	1	31.6	128.667	k__Bacteria;p__Bacteroidetes;c__Bacteroidia;o__Bacteroidales;f__;g__;s__
191108	2.43126	0.118937	0.932875	1	15.2	22.6667	k__Bacteria;p__Firmicutes;c__Clostridia;o__Clostridiales;f__;g__;s__
4303212	2.42182	0.119656	0.932875	1	5	0.666667	k__Bacteria;p__Firmicutes;c__Clostridia;o__Clostridiales;f__Ruminococcaceae;g__;s__
New.ReferenceOTU74	2.42182	0.119656	0.932875	1	29.4	0.555556	k__Bacteria;p__Bacteroidetes;c__Bacteroidia;o__Bacteroidales;f__Bacteroidaceae;g__5-7N15;s__
532187	2.4148	0.120193	0.932875	1	5.2	15.8889	k__Bacteria;p__Firmicutes;c__Clostridia;o__Clostridiales;f__Ruminococcaceae;g__Ruminococcus;s__
142942	2.40936	0.120612	0.932875	1	6.4	17.6667	k__Bacteria;p__Firmicutes;c__Clostridia;o__Clostridiales;f__;g__;s__
New.ReferenceOTU179	2.40936	0.120612	0.932875	1	23.8	10.1111	k__Bacteria;p__Bacteroidetes;c__Bacteroidia;o__Bacteroidales;f__Porphyromonadaceae;g__Parabacteroides;s__
350891	2.40395	0.12103	0.932875	1	2	6.11111	k__Bacteria;p__Firmicutes;c__Clostridia;o__Clostridiales;f__Ruminococcaceae;g__;s__
126	2.40395	0.12103	0.932875	1	2.8	10.8889	k__Archaea;p__Euryarchaeota;c__Methanobacteria;o__Methanobacteriales;f__Methanobacteriaceae;g__Methanobrevibacter;s__
New.ReferenceOTU40	2.40395	0.12103	0.932875	1	4.6	136.556	k__Bacteria;p__Bacteroidetes;c__Bacteroidia;o__Bacteroidales;f__p-2534-18B5;g__;s__
518933	2.40377	0.121043	0.932875	1	0.2	6.88889	k__Bacteria;p__Proteobacteria;c__Gammaproteobacteria;o__Aeromonadales;f__Succinivibrionaceae;g__Succinivibrio;s__
4311539	2.40377	0.121043	0.932875	1	0.2	30.3333	k__Bacteria;p__Bacteroidetes;c__Bacteroidia;o__Bacteroidales;f__S24-7;g__;s__
New.ReferenceOTU444	2.40377	0.121043	0.932875	1	0.4	3.55556	k__Bacteria;p__Verrucomicrobia;c__Verruco-5;o__WCHB1-41;f__RFP12;g__;s__
516126	2.39856	0.121447	0.932875	1	2.6	6.22222	k__Bacteria;p__Firmicutes;c__Clostridia;o__Clostridiales;f__Ruminococcaceae;g__;s__
334734	2.39305	0.121876	0.932875	1	0.6	1.44444	k__Bacteria;p__Firmicutes;c__Clostridia;o__Clostridiales;f__;g__;s__
104272	2.38785	0.122282	0.932875	1	3.4	14.8889	k__Bacteria;p__Firmicutes;c__Clostridia;o__Clostridiales;f__[Mogibacteriaceae];g__;s__
178738	2.38253	0.122699	0.932875	1	10	15.7778	k__Bacteria;p__Firmicutes;c__Clostridia;o__Clostridiales;f__Clostridiaceae;g__;s__
111098	2.37723	0.123115	0.932875	1	9.2	25.2222	k__Bacteria;p__Firmicutes;c__Clostridia;o__Clostridiales;f__Ruminococcaceae;g__;s__
4315790	2.37196	0.123532	0.932875	1	42.8	67.2222	k__Bacteria;p__Firmicutes;c__Clostridia;o__Clostridiales;f__Ruminococcaceae;g__;s__
302433	2.36672	0.123948	0.932875	1	4.8	50	k__Bacteria;p__Firmicutes;c__Clostridia;o__Clostridiales;f__[Mogibacteriaceae];g__;s__
913036	2.36672	0.123948	0.932875	1	4	11.4444	k__Bacteria;p__Tenericutes;c__Mollicutes;o__RF39;f__;g__;s__
307692	2.36149	0.124363	0.932875	1	13.2	40.2222	k__Bacteria;p__Bacteroidetes;c__Bacteroidia;o__Bacteroidales;f__;g__;s__
New.ReferenceOTU555	2.36149	0.124363	0.932875	1	12.4	19.3333	k__Bacteria;p__Firmicutes;c__Erysipelotrichi;o__Erysipelotrichales;f__Erysipelotrichaceae;g__;s__
564267	2.35926	0.124541	0.932875	1	0.4	1	k__Bacteria;p__Firmicutes;c__Clostridia;o__Clostridiales;f__Ruminococcaceae;g__;s__
324882	2.35629	0.124779	0.932875	1	211.4	314	k__Bacteria;p__Firmicutes;c__Bacilli;o__Turicibacterales;f__Turicibacteraceae;g__Turicibacter;s__
New.ReferenceOTU605	2.35629	0.124779	0.932875	1	49.2	19.3333	k__Bacteria;p__Bacteroidetes;c__Bacteroidia;o__Bacteroidales;f__[Paraprevotellaceae];g__CF231;s__
New.ReferenceOTU581	2.35629	0.124779	0.932875	1	25	22.2222	k__Bacteria;p__Bacteroidetes;c__Bacteroidia;o__Bacteroidales;f__Bacteroidaceae;g__;s__
289658	2.35303	0.125039	0.932875	1	0.4	1.11111	k__Bacteria;p__Firmicutes;c__Clostridia;o__Clostridiales;f__Lachnospiraceae;g__;s__
338151	2.35278	0.12506	0.932875	1	0.4	8.55556	k__Bacteria;p__Firmicutes;c__Clostridia;o__Clostridiales;f__;g__;s__
172296	2.35278	0.12506	0.932875	1	0.4	95.8889	k__Bacteria;p__Firmicutes;c__Clostridia;o__Clostridiales;f__Ruminococcaceae;g__Ruminococcus;s__
New.ReferenceOTU235	2.35278	0.12506	0.932875	1	0.8	12.7778	k__Bacteria;p__Firmicutes;c__Clostridia;o__Clostridiales;f__Lachnospiraceae;g__;s__
4387469	2.35111	0.125194	0.932875	1	386.2	962.444	k__Bacteria;p__Firmicutes;c__Clostridia;o__Clostridiales;f__;g__;s__
662124	2.35111	0.125194	0.932875	1	66	101.444	k__Bacteria;p__Firmicutes;c__Clostridia;o__Clostridiales;f__Ruminococcaceae;g__;s__
585998	2.33593	0.126419	0.932875	1	4.2	8.44444	k__Bacteria;p__Firmicutes;c__Clostridia;o__Clostridiales;f__[Mogibacteriaceae];g__Mogibacterium;s__
317288	2.27089	0.131824	0.932875	1	0.8	3.22222	k__Bacteria;p__Firmicutes;c__Clostridia;o__Clostridiales;f__Ruminococcaceae;g__;s__
519246	2.26921	0.131967	0.932875	1	0.4	1.55556	k__Bacteria;p__Firmicutes;c__Clostridia;o__Clostridiales;f__Ruminococcaceae;g__;s__
New.ReferenceOTU313	2.26041	0.132719	0.932875	1	139.2	24.2222	k__Bacteria;p__Firmicutes;c__Clostridia;o__Clostridiales;f__Ruminococcaceae;g__;s__
New.ReferenceOTU151	2.25001	0.133613	0.932875	1	1	2.66667	k__Bacteria;p__Firmicutes;c__Clostridia;o__Clostridiales;f__Lachnospiraceae
313390	2.24635	0.13393	0.932875	1	34.4	5	k__Bacteria;p__Bacteroidetes;c__Bacteroidia;o__Bacteroidales;f__;g__;s__
4478502	2.24622	0.133941	0.932875	1	0.8	0.222222	k__Bacteria;p__Firmicutes;c__Clostridia;o__Clostridiales;f__;g__;s__
4317006	2.24622	0.133941	0.932875	1	6	0.888889	k__Bacteria;p__Firmicutes;c__Clostridia;o__Clostridiales;f__Ruminococcaceae;g__;s__
525401	2.24622	0.133941	0.932875	1	1.6	0.222222	k__Bacteria;p__Firmicutes;c__Clostridia;o__Clostridiales;f__Lachnospiraceae;g__;s__
180171	2.24622	0.133941	0.932875	1	0.8	0.222222	k__Bacteria;p__Firmicutes;c__Clostridia;o__Clostridiales;f__Lachnospiraceae;g__Roseburia
111800	2.24622	0.133941	0.932875	1	1	0.222222	k__Bacteria;p__Firmicutes;c__Clostridia;o__Clostridiales;f__Ruminococcaceae;g__;s__
344858	2.24485	0.13406	0.932875	1	1.2	5.22222	k__Bacteria;p__Firmicutes;c__Clostridia;o__Clostridiales;f__;g__;s__
4452400	2.22951	0.135397	0.932875	1	2.6	7.11111	k__Bacteria;p__Firmicutes;c__Clostridia;o__Clostridiales;f__Lachnospiraceae;g__;s__
112771	2.22951	0.135397	0.932875	1	1.2	4.11111	k__Bacteria;p__Firmicutes;c__Clostridia;o__Clostridiales;f__;g__;s__
760428	2.22951	0.135397	0.932875	1	2.8	6.33333	k__Bacteria;p__Tenericutes;c__Mollicutes;o__RF39;f__;g__;s__
320382	2.21438	0.13673	0.932875	1	1.4	7.33333	k__Bacteria;p__Firmicutes;c__Clostridia;o__Clostridiales;f__[Mogibacteriaceae];g__;s__
823924	2.2044	0.137617	0.932875	1	15.2	38.7778	k__Bacteria;p__Firmicutes;c__Clostridia;o__Clostridiales;f__[Mogibacteriaceae];g__Mogibacterium;s__
72820	2.19945	0.13806	0.932875	1	364.2	175.111	k__Bacteria;p__Actinobacteria;c__Actinobacteria;o__Bifidobacteriales;f__Bifidobacteriaceae;g__Bifidobacterium;s__
535500	2.19945	0.13806	0.932875	1	3.4	9.88889	k__Bacteria;p__Firmicutes;c__Clostridia;o__Clostridiales;f__[Mogibacteriaceae];g__Mogibacterium;s__
531867	2.19807	0.138184	0.932875	1	0.2	1.22222	k__Bacteria;p__Firmicutes;c__Clostridia;o__Clostridiales;f__Ruminococcaceae;g__;s__
175298	2.19226	0.138706	0.932875	1	1.2	0.333333	k__Bacteria;p__Firmicutes;c__Clostridia;o__Clostridiales;f__Ruminococcaceae;g__;s__
New.ReferenceOTU460	2.19226	0.138706	0.932875	1	37.8	5.33333	k__Bacteria;p__Firmicutes;c__Clostridia;o__Clostridiales;f__Ruminococcaceae;g__Oscillospira;s__
309194	2.19211	0.138719	0.932875	1	0.2	1.44444	k__Bacteria;p__Firmicutes;c__Clostridia;o__Clostridiales;f__Ruminococcaceae;g__;s__
546619	2.19211	0.138719	0.932875	1	0.2	1.77778	k__Bacteria;p__Firmicutes;c__Clostridia;o__Clostridiales;f__Ruminococcaceae
4391262	2.19211	0.138719	0.932875	1	0.2	5.55556	k__Bacteria;p__Proteobacteria;c__Gammaproteobacteria;o__Enterobacteriales;f__Enterobacteriaceae;g__;s__
340473	2.19211	0.138719	0.932875	1	0.2	1.33333	k__Bacteria;p__Firmicutes;c__Clostridia;o__Clostridiales;f__;g__;s__
313733	2.18961	0.138945	0.932875	1	1.6	6.11111	k__Bacteria;p__Tenericutes;c__Mollicutes;o__RF39;f__;g__;s__
103975	2.18619	0.139254	0.932875	1	0.2	15.5556	k__Archaea;p__Euryarchaeota;c__Methanobacteria;o__Methanobacteriales;f__Methanobacteriaceae;g__Methanobrevibacter;s__
104752	2.18619	0.139254	0.932875	1	0.2	16.5556	k__Bacteria;p__Firmicutes;c__Clostridia;o__Clostridiales;f__;g__;s__
4302396	2.18619	0.139254	0.932875	1	0.2	5.33333	k__Bacteria;p__Firmicutes;c__Clostridia;o__Clostridiales;f__Ruminococcaceae;g__;s__
590263	2.18619	0.139254	0.932875	1	0.2	4.33333	k__Bacteria;p__Firmicutes;c__Clostridia;o__Clostridiales;f__Lachnospiraceae;g__Butyrivibrio;s__
187447	2.17986	0.139828	0.932875	1	5	11.8889	k__Bacteria;p__Firmicutes;c__Clostridia;o__Clostridiales;f__Lachnospiraceae;g__Roseburia;s__
590911	2.17512	0.140258	0.932875	1	0.8	2.11111	k__Bacteria;p__Bacteroidetes;c__Bacteroidia;o__Bacteroidales;f__;g__;s__
529905	2.17501	0.140268	0.932875	1	10	28.6667	k__Bacteria;p__Firmicutes;c__Clostridia;o__Clostridiales;f__Lachnospiraceae;g__;s__
New.ReferenceOTU107	2.16539	0.141149	0.932875	1	17.2	183.556	k__Bacteria;p__Firmicutes;c__Clostridia;o__Clostridiales;f__Ruminococcaceae;g__;s__
512546	2.16061	0.141589	0.932875	1	15.8	50.5556	k__Bacteria;p__Firmicutes;c__Clostridia;o__Clostridiales;f__Lachnospiraceae;g__;s__
336518	2.16061	0.141589	0.932875	1	22.2	79.5556	k__Bacteria;p__Bacteroidetes;c__Bacteroidia;o__Bacteroidales;f__[Paraprevotellaceae];g__[Prevotella];s__
New.ReferenceOTU614	2.16061	0.141589	0.932875	1	7	43	k__Archaea;p__Euryarchaeota;c__Methanobacteria;o__Methanobacteriales;f__Methanobacteriaceae;g__Methanobrevibacter;s__
New.ReferenceOTU125	2.16061	0.141589	0.932875	1	11	35.2222	k__Bacteria;p__Firmicutes;c__Erysipelotrichi;o__Erysipelotrichales;f__Erysipelotrichaceae;g__;s__
547714	2.15585	0.142028	0.932875	1	41.6	1085.78	k__Bacteria;p__Firmicutes;c__Clostridia;o__Clostridiales;f__Peptostreptococcaceae;g__;s__
307920	2.15585	0.142028	0.932875	1	11.2	29.7778	k__Bacteria;p__Firmicutes;c__Clostridia;o__Clostridiales;f__Ruminococcaceae;g__;s__
309809	2.15585	0.142028	0.932875	1	24.4	137.333	k__Bacteria;p__Firmicutes;c__Clostridia;o__Clostridiales;f__Ruminococcaceae;g__;s__
331046	2.15585	0.142028	0.932875	1	18	62	k__Bacteria;p__Firmicutes;c__Clostridia;o__Clostridiales;f__Ruminococcaceae;g__;s__
471180	2.15585	0.142028	0.932875	1	138	251.111	k__Bacteria;p__Actinobacteria;c__Actinobacteria;o__Bifidobacteriales;f__Bifidobacteriaceae;g__Bifidobacterium;s__
589920	2.14892	0.142671	0.932875	1	1.4	3	k__Bacteria;p__Actinobacteria;c__Coriobacteriia;o__Coriobacteriales;f__Coriobacteriaceae;g__;s__
73000	2.14375	0.143152	0.932875	1	4.4	5.44444	k__Bacteria;p__Firmicutes;c__Clostridia;o__Clostridiales;f__Clostridiaceae;g__Clostridium;s__neonatale
297143	2.13349	0.144112	0.932875	1	3	5.55556	k__Bacteria;p__Firmicutes;c__Clostridia;o__Clostridiales;f__Peptostreptococcaceae;g__;s__
577671	2.1033	0.146981	0.932875	1	0.6	2.22222	k__Bacteria;p__TM7;c__TM7-3;o__CW040;f__F16;g__;s__
4308666	2.08852	0.148409	0.932875	1	4	2	k__Bacteria;p__Firmicutes;c__Clostridia;o__Clostridiales;f__Ruminococcaceae;g__;s__
186263	2.06914	0.150306	0.932875	1	2	6.77778	k__Bacteria;p__Firmicutes;c__Clostridia;o__Clostridiales;f__Lachnospiraceae;g__Roseburia;s__
320121	2.05958	0.151251	0.932875	1	1	2.33333	k__Bacteria;p__Firmicutes;c__Clostridia;o__Clostridiales;f__;g__;s__
New.ReferenceOTU531	2.05958	0.151251	0.932875	1	1.2	6.33333	k__Bacteria;p__Firmicutes;c__Clostridia;o__Clostridiales;f__Lachnospiraceae;g__;s__
New.ReferenceOTU541	2.05484	0.151723	0.932875	1	192.6	38.7778	k__Bacteria;p__Firmicutes;c__Clostridia;o__Clostridiales;f__Ruminococcaceae;g__;s__
3879458	2.05302	0.151905	0.932875	1	0.8	8.33333	k__Bacteria;p__Firmicutes;c__Bacilli;o__Lactobacillales;f__Lactobacillaceae;g__Lactobacillus;s__
347801	2.02682	0.154544	0.932875	1	2.8	9.22222	k__Bacteria;p__Firmicutes;c__Clostridia;o__Clostridiales;f__Lachnospiraceae;g__;s__
1107057	2.01309	0.155947	0.932875	1	23.4	10.1111	k__Bacteria;p__Firmicutes;c__Clostridia;o__Clostridiales;f__Lachnospiraceae;g__Coprococcus;s__
137353	2.01309	0.155947	0.932875	1	16.2	20.6667	k__Bacteria;p__Firmicutes;c__Clostridia;o__Clostridiales;f__Lachnospiraceae;g__Coprococcus;s__
320915	2.00856	0.156414	0.932875	1	5.2	13.4444	k__Bacteria;p__Cyanobacteria;c__4C0d-2;o__YS2;f__;g__;s__
3869719	2.00856	0.156414	0.932875	1	1.6	6	k__Bacteria;p__Firmicutes;c__Clostridia;o__Clostridiales;f__;g__;s__
356624	2.00856	0.156414	0.932875	1	6.8	12.7778	k__Bacteria;p__Firmicutes;c__Clostridia;o__Clostridiales;f__[Mogibacteriaceae];g__;s__
4449899	2.00856	0.156414	0.932875	1	5	23.2222	k__Bacteria;p__Firmicutes;c__Clostridia;o__Clostridiales;f__Ruminococcaceae;g__;s__
New.ReferenceOTU94	2.00856	0.156414	0.932875	1	4	8.55556	k__Bacteria;p__Firmicutes;c__Clostridia;o__Clostridiales;f__Ruminococcaceae;g__;s__
297628	2.00404	0.15688	0.932875	1	3.4	7	k__Bacteria;p__Firmicutes;c__Clostridia;o__Clostridiales;f__;g__;s__
296023	1.99508	0.157811	0.932875	1	2.6	5.88889	k__Bacteria;p__Firmicutes;c__Clostridia;o__Clostridiales;f__Ruminococcaceae;g__;s__
133732	1.9946	0.157861	0.932875	1	0.2	2.22222	k__Bacteria;p__Firmicutes;c__Clostridia;o__Clostridiales;f__Lachnospiraceae;g__;s__
331116	1.98916	0.158429	0.932875	1	0.2	2.22222	k__Bacteria;p__Firmicutes;c__Clostridia;o__Clostridiales;f__Lachnospiraceae;g__;s__
151675	1.98916	0.158429	0.932875	1	0.2	3.33333	k__Bacteria;p__Firmicutes;c__Clostridia;o__Clostridiales;f__Lachnospiraceae;g__;s__
291890	1.98916	0.158429	0.932875	1	0.2	2.88889	k__Bacteria;p__Firmicutes;c__Clostridia;o__Clostridiales;f__Lachnospiraceae;g__Coprococcus;s__
676509	1.98916	0.158429	0.932875	1	0.2	19.6667	k__Bacteria;p__Actinobacteria;c__Actinobacteria;o__Actinomycetales;f__Micrococcaceae;g__Arthrobacter;s__
655466	1.98916	0.158429	0.932875	1	0.2	1.44444	k__Bacteria;p__Verrucomicrobia;c__Verruco-5;o__WCHB1-41;f__RFP12;g__;s__
4327233	1.98916	0.158429	0.932875	1	0.2	1.44444	k__Bacteria;p__Actinobacteria;c__Actinobacteria;o__Actinomycetales;f__Microbacteriaceae;g__Curtobacterium;s__
New.ReferenceOTU295	1.98916	0.158429	0.932875	1	0.2	1.44444	k__Bacteria;p__Firmicutes;c__Clostridia;o__Clostridiales;f__Lachnospiraceae;g__Butyrivibrio;s__
311684	1.98619	0.15874	0.932875	1	3.6	10.1111	k__Bacteria;p__Firmicutes;c__Clostridia;o__Clostridiales
346559	1.98619	0.15874	0.932875	1	4.8	9.66667	k__Bacteria;p__Firmicutes;c__Clostridia;o__Clostridiales;f__Lachnospiraceae;g__;s__
609589	1.98619	0.15874	0.932875	1	5	18.7778	k__Bacteria;p__Firmicutes;c__Clostridia;o__Clostridiales;f__;g__;s__
294311	1.98619	0.15874	0.932875	1	2.8	6	k__Bacteria;p__Firmicutes;c__Clostridia;o__Clostridiales;f__Ruminococcaceae;g__;s__
New.ReferenceOTU546	1.98619	0.15874	0.932875	1	24.6	10	k__Bacteria;p__Bacteroidetes;c__Bacteroidia;o__Bacteroidales;f__Bacteroidaceae;g__5-7N15;s__
4347159	1.98178	0.159203	0.932875	1	46	39.7778	k__Bacteria;p__Actinobacteria;c__Actinobacteria;o__Bifidobacteriales;f__Bifidobacteriaceae;g__Bifidobacterium;s__adolescentis
334044	1.97738	0.159666	0.932875	1	3	6.44444	k__Bacteria;p__Firmicutes;c__Clostridia;o__Clostridiales;f__Ruminococcaceae;g__;s__
260536	1.97303	0.160126	0.932875	1	0.4	3.66667	k__Bacteria;p__Tenericutes;c__Mollicutes;o__RF39;f__;g__;s__
589234	1.97303	0.160126	0.932875	1	0.4	4.55556	k__Bacteria;p__Firmicutes;c__Clostridia;o__Clostridiales;f__Lachnospiraceae;g__;s__
302932	1.97301	0.160129	0.932875	1	11.6	14.4444	k__Bacteria;p__Firmicutes;c__Clostridia;o__Clostridiales;f__Clostridiaceae
New.ReferenceOTU67	1.97301	0.160129	0.932875	1	8.6	17.1111	k__Bacteria;p__Firmicutes;c__Clostridia;o__Clostridiales;f__Ruminococcaceae;g__;s__
2230984	1.9729	0.16014	0.932875	1	0.4	2.55556	k__Bacteria;p__Firmicutes;c__Clostridia;o__Clostridiales;f__Veillonellaceae;g__Succiniclasticum;s__
322527	1.9729	0.16014	0.932875	1	0.4	2	k__Bacteria;p__Firmicutes;c__Clostridia;o__Clostridiales;f__Ruminococcaceae;g__Ruminococcus;s__
291301	1.9697	0.16048	0.932875	1	0	0.333333	k__Bacteria;p__Bacteroidetes;c__Bacteroidia;o__Bacteroidales;f__Prevotellaceae;g__Prevotella;s__
526278	1.9697	0.16048	0.932875	1	0	0.333333	k__Bacteria;p__Firmicutes;c__Clostridia;o__Clostridiales;f__;g__;s__
208042	1.9697	0.16048	0.932875	1	0	0.333333	k__Bacteria;p__Firmicutes;c__Clostridia;o__Clostridiales;f__;g__;s__
192773	1.9697	0.16048	0.932875	1	0	0.333333	k__Bacteria;p__Firmicutes;c__Clostridia;o__Clostridiales;f__Lachnospiraceae
292801	1.9697	0.16048	0.932875	1	0	0.333333	k__Bacteria;p__Firmicutes;c__Clostridia;o__Clostridiales;f__Ruminococcaceae;g__;s__
301655	1.9697	0.16048	0.932875	1	0	0.333333	k__Bacteria;p__Firmicutes;c__Clostridia;o__Clostridiales;f__;g__;s__
317892	1.9697	0.16048	0.932875	1	0	0.333333	k__Bacteria;p__Firmicutes;c__Clostridia;o__Clostridiales;f__Lachnospiraceae
222733	1.9697	0.16048	0.932875	1	0	0.333333	k__Bacteria;p__Firmicutes;c__Clostridia;o__Clostridiales;f__;g__;s__
511624	1.9697	0.16048	0.932875	1	0	0.333333	k__Bacteria;p__Firmicutes;c__Clostridia;o__Clostridiales;f__;g__;s__
561290	1.9697	0.16048	0.932875	1	0	0.333333	k__Bacteria;p__Bacteroidetes;c__Bacteroidia;o__Bacteroidales;f__;g__;s__
4449608	1.9697	0.16048	0.932875	1	0	0.333333	k__Bacteria;p__Proteobacteria;c__Alphaproteobacteria;o__Sphingomonadales;f__Sphingomonadaceae;g__Sphingomonas;s__
296002	1.9697	0.16048	0.932875	1	0	0.333333	k__Bacteria;p__Actinobacteria;c__Actinobacteria;o__Actinomycetales;f__Micrococcaceae;g__Arthrobacter;s__
316781	1.9697	0.16048	0.932875	1	0	0.333333	k__Bacteria;p__Firmicutes;c__Clostridia;o__Clostridiales;f__;g__;s__
13354	1.9697	0.16048	0.932875	1	0	0.333333	k__Bacteria;p__Actinobacteria;c__Actinobacteria;o__Actinomycetales;f__Corynebacteriaceae;g__Corynebacterium;s__
New.ReferenceOTU529	1.9697	0.16048	0.932875	1	0	0.333333	Unassigned
New.ReferenceOTU564	1.96865	0.160591	0.932875	1	11.6	33.5556	k__Archaea;p__Euryarchaeota;c__Methanobacteria;o__Methanobacteriales;f__Methanobacteriaceae;g__Methanobrevibacter;s__
248902	1.96432	0.161052	0.932875	1	1091.8	854.333	k__Bacteria;p__Firmicutes;c__Bacilli;o__Turicibacterales;f__Turicibacteraceae;g__Turicibacter;s__
4442774	1.96432	0.161052	0.932875	1	31.8	90.1111	k__Bacteria;p__Firmicutes;c__Clostridia;o__Clostridiales;f__Ruminococcaceae;g__;s__
289208	1.96432	0.161052	0.932875	1	16.2	43.1111	k__Bacteria;p__Firmicutes;c__Clostridia;o__Clostridiales;f__Ruminococcaceae;g__;s__
102471	1.96332	0.161158	0.932875	1	2.6	0.777778	k__Bacteria;p__Firmicutes;c__Clostridia;o__Clostridiales;f__;g__;s__
345871	1.96	0.161513	0.932875	1	92.8	70.6667	k__Bacteria;p__Firmicutes;c__Clostridia;o__Clostridiales;f__Ruminococcaceae;g__;s__
287662	1.96	0.161513	0.932875	1	235.8	499.111	k__Bacteria;p__Bacteroidetes;c__Bacteroidia;o__Bacteroidales;f__;g__;s__
4339901	1.96	0.161513	0.932875	1	327.2	720.667	k__Bacteria;p__Firmicutes;c__Clostridia;o__Clostridiales;f__Ruminococcaceae;g__;s__
290222	1.96	0.161513	0.932875	1	17.6	34.1111	k__Bacteria;p__Firmicutes;c__Clostridia;o__Clostridiales;f__Ruminococcaceae;g__;s__
4447373	1.96	0.161513	0.932875	1	34.4	107.889	k__Bacteria;p__Firmicutes;c__Clostridia;o__Clostridiales;f__Ruminococcaceae;g__;s__
169234	1.94913	0.162681	0.932875	1	2.6	2.55556	k__Bacteria;p__Firmicutes;c__Clostridia;o__Clostridiales;f__;g__;s__
347714	1.94444	0.163187	0.932875	1	0	0.444444	k__Bacteria;p__Firmicutes;c__Clostridia;o__Clostridiales
290030	1.94444	0.163187	0.932875	1	0	0.444444	k__Bacteria;p__Firmicutes;c__Clostridia;o__Clostridiales;f__Lachnospiraceae;g__;s__
99718	1.94444	0.163187	0.932875	1	0	0.777778	k__Bacteria;p__Firmicutes;c__Clostridia;o__Clostridiales;f__;g__;s__
463204	1.94444	0.163187	0.932875	1	0	0.444444	k__Bacteria;p__Proteobacteria;c__Gammaproteobacteria;o__Enterobacteriales;f__Enterobacteriaceae;g__Erwinia;s__dispersa
4469032	1.94444	0.163187	0.932875	1	0	0.444444	k__Bacteria;p__Firmicutes;c__Bacilli;o__Lactobacillales;f__;g__;s__
539506	1.94444	0.163187	0.932875	1	0	0.444444	k__Bacteria;p__Firmicutes;c__Clostridia;o__Clostridiales;f__Ruminococcaceae;g__;s__
153989	1.94444	0.163187	0.932875	1	0	0.555556	k__Bacteria;p__Firmicutes;c__Clostridia;o__Clostridiales;f__;g__;s__
178224	1.94444	0.163187	0.932875	1	0	1.44444	k__Bacteria;p__Firmicutes;c__Clostridia;o__Clostridiales;f__Veillonellaceae;g__;s__
179905	1.94444	0.163187	0.932875	1	0	0.444444	k__Bacteria;p__Firmicutes;c__Clostridia;o__Clostridiales;f__Lachnospiraceae;g__;s__
4444760	1.94444	0.163187	0.932875	1	0	0.444444	k__Bacteria;p__Actinobacteria;c__Actinobacteria;o__Actinomycetales;f__Micrococcaceae;g__Arthrobacter;s__
4472551	1.94444	0.163187	0.932875	1	0	2.44444	k__Bacteria;p__Firmicutes;c__Clostridia;o__Clostridiales;f__Lachnospiraceae;g__Blautia;s__producta
620189	1.94444	0.163187	0.932875	1	0	0.555556	k__Bacteria;p__Proteobacteria;c__Alphaproteobacteria;o__Sphingomonadales;f__Sphingomonadaceae;g__Novosphingobium;s__
259866	1.94444	0.163187	0.932875	1	0	0.444444	k__Bacteria;p__Firmicutes;c__Clostridia;o__Clostridiales;f__Lachnospiraceae;g__Dorea;s__
1047075	1.94444	0.163187	0.932875	1	0	0.444444	k__Bacteria;p__Actinobacteria;c__Actinobacteria;o__Actinomycetales;f__Nocardioidaceae;g__;s__
4478861	1.94444	0.163187	0.932875	1	0	0.444444	k__Bacteria;p__Proteobacteria;c__Gammaproteobacteria;o__Pseudomonadales;f__Pseudomonadaceae;g__Pseudomonas;s__
310409	1.94444	0.163187	0.932875	1	0	0.444444	k__Bacteria;p__Firmicutes;c__Clostridia;o__Clostridiales;f__Lachnospiraceae;g__;s__
73371	1.94444	0.163187	0.932875	1	0	1	k__Bacteria;p__Firmicutes;c__Clostridia;o__Clostridiales;f__Lachnospiraceae;g__;s__
351287	1.94444	0.163187	0.932875	1	0	0.444444	k__Bacteria;p__Firmicutes;c__Clostridia;o__Clostridiales;f__;g__;s__
133961	1.94444	0.163187	0.932875	1	0	0.444444	k__Bacteria;p__Proteobacteria;c__Gammaproteobacteria;o__Pseudomonadales;f__Pseudomonadaceae;g__;s__
526468	1.94444	0.163187	0.932875	1	0	0.555556	k__Bacteria;p__Firmicutes;c__Clostridia;o__Clostridiales;f__Lachnospiraceae;g__;s__
320856	1.94444	0.163187	0.932875	1	0	0.555556	k__Bacteria;p__Firmicutes;c__Clostridia;o__Clostridiales;f__Lachnospiraceae;g__;s__
695200	1.94444	0.163187	0.932875	1	0	0.555556	k__Bacteria;p__Firmicutes;c__Clostridia;o__Clostridiales;f__Lachnospiraceae;g__Butyrivibrio;s__
342303	1.94444	0.163187	0.932875	1	0	0.444444	k__Bacteria;p__Firmicutes;c__Clostridia;o__Clostridiales;f__Lachnospiraceae;g__Blautia;s__
335301	1.94444	0.163187	0.932875	1	0	0.888889	k__Bacteria;p__Firmicutes;c__Clostridia;o__Clostridiales;f__Lachnospiraceae;g__;s__
203934	1.94444	0.163187	0.932875	1	0	0.777778	k__Bacteria;p__Bacteroidetes;c__Bacteroidia;o__Bacteroidales;f__;g__;s__
746661	1.94444	0.163187	0.932875	1	1.2	0.222222	k__Bacteria;p__Cyanobacteria;c__4C0d-2;o__YS2;f__;g__;s__
4354477	1.94444	0.163187	0.932875	1	0	3.22222	k__Bacteria;p__Proteobacteria;c__Gammaproteobacteria;o__Enterobacteriales;f__Enterobacteriaceae;g__;s__
1860111	1.94444	0.163187	0.932875	1	0	0.444444	k__Bacteria;p__Firmicutes;c__Clostridia;o__Clostridiales;f__Lachnospiraceae;g__Roseburia;s__
311087	1.94444	0.163187	0.932875	1	0	0.555556	k__Bacteria;p__Firmicutes;c__Clostridia;o__Clostridiales;f__Ruminococcaceae;g__;s__
325793	1.94444	0.163187	0.932875	1	0	0.555556	k__Bacteria;p__Firmicutes;c__Clostridia;o__Clostridiales;f__[Mogibacteriaceae];g__;s__
1517779	1.94444	0.163187	0.932875	1	1.6	7.11111	k__Bacteria;p__Bacteroidetes;c__Bacteroidia;o__Bacteroidales;f__Rikenellaceae;g__;s__
152381	1.94444	0.163187	0.932875	1	0	0.555556	k__Bacteria;p__Firmicutes;c__Clostridia;o__Clostridiales;f__;g__;s__
355203	1.94444	0.163187	0.932875	1	0	0.888889	k__Bacteria;p__Firmicutes;c__Clostridia;o__Clostridiales;f__Ruminococcaceae;g__Ruminococcus;s__
545236	1.94444	0.163187	0.932875	1	0	0.444444	k__Bacteria;p__Firmicutes;c__Clostridia;o__Clostridiales;f__Lachnospiraceae;g__;s__
262849	1.94444	0.163187	0.932875	1	0	0.555556	k__Bacteria;p__Proteobacteria;c__Gammaproteobacteria;o__Aeromonadales;f__Succinivibrionaceae;g__Ruminobacter;s__
549499	1.94444	0.163187	0.932875	1	0	0.444444	k__Bacteria;p__Firmicutes;c__Clostridia;o__Clostridiales;f__Ruminococcaceae;g__;s__
579658	1.94444	0.163187	0.932875	1	0	0.444444	k__Bacteria;p__Firmicutes;c__Clostridia;o__Clostridiales;f__Lachnospiraceae;g__Moryella;s__
New.ReferenceOTU571	1.94444	0.163187	0.932875	1	0	0.888889	k__Bacteria;p__Firmicutes;c__Clostridia;o__Clostridiales;f__Lachnospiraceae;g__Blautia;s__
New.ReferenceOTU426	1.94444	0.163187	0.932875	1	0	0.444444	k__Bacteria;p__Bacteroidetes;c__Bacteroidia;o__Bacteroidales;f__Bacteroidaceae;g__5-7N15;s__
New.ReferenceOTU191	1.94444	0.163187	0.932875	1	0	0.777778	k__Bacteria;p__Bacteroidetes;c__Bacteroidia;o__Bacteroidales;f__;g__;s__
New.ReferenceOTU292	1.94444	0.163187	0.932875	1	0	0.444444	k__Bacteria;p__Firmicutes;c__Clostridia;o__Clostridiales;f__Ruminococcaceae;g__;s__
New.ReferenceOTU477	1.94444	0.163187	0.932875	1	0	0.777778	k__Bacteria;p__Proteobacteria;c__Gammaproteobacteria;o__Aeromonadales;f__Succinivibrionaceae;g__Ruminobacter;s__
New.ReferenceOTU270	1.94444	0.163187	0.932875	1	0	16.6667	k__Bacteria;p__Firmicutes;c__Clostridia;o__Clostridiales;f__Ruminococcaceae;g__Ruminococcus;s__
New.ReferenceOTU61	1.94444	0.163187	0.932875	1	0	0.444444	k__Bacteria;p__Firmicutes;c__Clostridia;o__Clostridiales;f__;g__;s__
New.ReferenceOTU508	1.94444	0.163187	0.932875	1	0	0.555556	k__Bacteria;p__Firmicutes;c__Clostridia;o__Clostridiales;f__Lachnospiraceae;g__;s__
4454531	1.93617	0.164085	0.932875	1	0	6.22222	k__Bacteria;p__Proteobacteria;c__Gammaproteobacteria;o__Enterobacteriales;f__Enterobacteriaceae;g__;s__
164693	1.93617	0.164085	0.932875	1	0	0.666667	k__Bacteria;p__Firmicutes;c__Clostridia;o__Clostridiales;f__Lachnospiraceae;g__;s__
300596	1.93617	0.164085	0.932875	1	0	1.22222	k__Bacteria;p__Firmicutes;c__Clostridia;o__Clostridiales;f__Lachnospiraceae;g__Coprococcus;s__
222721	1.93617	0.164085	0.932875	1	0	0.666667	k__Bacteria;p__Firmicutes;c__Clostridia;o__Clostridiales;f__Lachnospiraceae;g__Coprococcus;s__
338980	1.93617	0.164085	0.932875	1	0	0.777778	k__Bacteria;p__Firmicutes;c__Clostridia;o__Clostridiales;f__;g__;s__
294254	1.93617	0.164085	0.932875	1	0	2.33333	k__Bacteria;p__Firmicutes;c__Bacilli;o__Lactobacillales;f__Streptococcaceae;g__Lactococcus;s__garvieae
138389	1.93617	0.164085	0.932875	1	0	2.66667	k__Bacteria;p__Firmicutes;c__Bacilli;o__Lactobacillales;f__Enterococcaceae;g__Enterococcus
4432516	1.93617	0.164085	0.932875	1	0	1	k__Bacteria;p__Firmicutes;c__Clostridia;o__Clostridiales;f__Clostridiaceae;g__Clostridium
298368	1.93617	0.164085	0.932875	1	0	4.88889	k__Bacteria;p__Actinobacteria;c__Actinobacteria;o__Actinomycetales;f__Micrococcaceae;g__Arthrobacter;s__
297677	1.93617	0.164085	0.932875	1	0	0.666667	k__Bacteria;p__Firmicutes;c__Clostridia;o__Clostridiales;f__;g__;s__
142444	1.93617	0.164085	0.932875	1	0	0.666667	k__Bacteria;p__Actinobacteria;c__Coriobacteriia;o__Coriobacteriales;f__Coriobacteriaceae;g__;s__
2084364	1.93617	0.164085	0.932875	1	0	2.22222	k__Bacteria;p__Proteobacteria;c__Gammaproteobacteria;o__Enterobacteriales;f__Enterobacteriaceae;g__;s__
847896	1.93617	0.164085	0.932875	1	0	0.666667	k__Bacteria;p__Firmicutes;c__Clostridia;o__Clostridiales;f__Lachnospiraceae;g__Butyrivibrio;s__
279534	1.93617	0.164085	0.932875	1	0	4.55556	k__Bacteria;p__Firmicutes;c__Clostridia;o__Clostridiales;f__Ruminococcaceae;g__;s__
646499	1.93617	0.164085	0.932875	1	0	0.777778	k__Bacteria;p__Firmicutes;c__Clostridia;o__Clostridiales;f__;g__;s__
103049	1.93617	0.164085	0.932875	1	0	3.44444	k__Bacteria;p__Firmicutes;c__Clostridia;o__Clostridiales;f__Veillonellaceae;g__Veillonella;s__dispar
349943	1.93617	0.164085	0.932875	1	0	0.666667	k__Bacteria;p__Firmicutes;c__Clostridia;o__Clostridiales;f__[Mogibacteriaceae];g__Mogibacterium;s__
1112762	1.93617	0.164085	0.932875	1	0	0.666667	k__Bacteria;p__Firmicutes;c__Clostridia;o__Clostridiales;f__Ruminococcaceae;g__Oscillospira;s__
328466	1.93617	0.164085	0.932875	1	0	0.666667	k__Bacteria;p__Firmicutes;c__Clostridia;o__Clostridiales;f__Lachnospiraceae;g__;s__
314029	1.93617	0.164085	0.932875	1	0	0.666667	k__Bacteria;p__Firmicutes;c__Clostridia;o__Clostridiales;f__;g__;s__
663969	1.93617	0.164085	0.932875	1	0	0.666667	k__Bacteria;p__Firmicutes;c__Bacilli;o__Lactobacillales;f__Leuconostocaceae;g__;s__
4468125	1.93617	0.164085	0.932875	1	0	0.777778	k__Bacteria;p__Actinobacteria;c__Actinobacteria;o__Actinomycetales;f__Nocardiaceae;g__Rhodococcus;s__
299047	1.93617	0.164085	0.932875	1	0	0.777778	k__Bacteria;p__Firmicutes;c__Clostridia;o__Clostridiales;f__Dehalobacteriaceae;g__;s__
248567	1.93617	0.164085	0.932875	1	0	3.77778	k__Bacteria;p__Firmicutes;c__Clostridia;o__Clostridiales;f__Lachnospiraceae;g__Butyrivibrio;s__
4413888	1.93617	0.164085	0.932875	1	0	0.888889	k__Bacteria;p__Firmicutes;c__Clostridia;o__Clostridiales;f__;g__;s__
4384058	1.93617	0.164085	0.932875	1	0	2	k__Bacteria;p__Proteobacteria;c__Gammaproteobacteria;o__Enterobacteriales;f__Enterobacteriaceae;g__Salmonella
275010	1.93617	0.164085	0.932875	1	0	0.777778	k__Bacteria;p__Firmicutes;c__Clostridia;o__Clostridiales;f__Ruminococcaceae;g__Ruminococcus;s__
539601	1.93617	0.164085	0.932875	1	0	1.33333	k__Bacteria;p__Firmicutes;c__Clostridia;o__Clostridiales;f__Lachnospiraceae;g__;s__
716286	1.93617	0.164085	0.932875	1	0	1.22222	k__Bacteria;p__Firmicutes;c__Bacilli;o__Lactobacillales;f__Lactobacillaceae;g__Lactobacillus;s__
4402368	1.93617	0.164085	0.932875	1	1	0.111111	k__Bacteria;p__Firmicutes;c__Clostridia;o__Clostridiales;f__Lachnospiraceae;g__;s__
New.ReferenceOTU257	1.93617	0.164085	0.932875	1	0	1.44444	k__Bacteria;p__Bacteroidetes;c__Bacteroidia;o__Bacteroidales;f__RF16;g__;s__
New.ReferenceOTU250	1.93617	0.164085	0.932875	1	0	1.77778	k__Bacteria;p__Actinobacteria;c__Actinobacteria;o__Actinomycetales;f__Micrococcaceae;g__Microbispora;s__rosea
New.ReferenceOTU557	1.93617	0.164085	0.932875	1	0	76.4444	k__Bacteria;p__Firmicutes;c__Clostridia;o__Clostridiales;f__;g__;s__
New.ReferenceOTU388	1.93617	0.164085	0.932875	1	31.6	2.77778	k__Bacteria;p__Firmicutes;c__Clostridia;o__Clostridiales;f__;g__;s__
New.ReferenceOTU309	1.93617	0.164085	0.932875	1	1.2	0.111111	k__Bacteria;p__Firmicutes;c__Bacilli;o__Turicibacterales;f__Turicibacteraceae;g__Turicibacter;s__
New.ReferenceOTU304	1.93617	0.164085	0.932875	1	0	13	k__Bacteria;p__Actinobacteria;c__Actinobacteria;o__Actinomycetales;f__Micrococcaceae;g__Arthrobacter;s__
New.ReferenceOTU158	1.93617	0.164085	0.932875	1	0	1	k__Bacteria;p__Firmicutes;c__Clostridia;o__Clostridiales;f__;g__;s__
191945	1.93514	0.164197	0.932875	1	0.6	7.88889	k__Bacteria;p__Firmicutes;c__Clostridia;o__Clostridiales;f__;g__;s__
192912	1.92135	0.165708	0.932875	1	0.6	1.66667	k__Bacteria;p__Firmicutes;c__Clostridia;o__Clostridiales;f__Lachnospiraceae;g__Dorea;s__
3724439	1.91227	0.166712	0.932875	1	3.2	1.11111	k__Bacteria;p__Firmicutes;c__Clostridia;o__Clostridiales;f__;g__;s__
353868	1.88114	0.170205	0.932875	1	1.6	3.22222	k__Bacteria;p__Firmicutes;c__Clostridia;o__Clostridiales;f__Ruminococcaceae;g__;s__
New.ReferenceOTU272	1.88114	0.170205	0.932875	1	190.4	17.3333	k__Bacteria;p__Bacteroidetes;c__Bacteroidia;o__Bacteroidales;f__;g__;s__
New.ReferenceOTU145	1.87243	0.171197	0.932875	1	2.2	4.22222	k__Bacteria;p__Firmicutes;c__Clostridia;o__Clostridiales;f__Ruminococcaceae;g__;s__
New.ReferenceOTU482	1.8681	0.171692	0.932875	1	5.4	11.5556	k__Bacteria;p__Firmicutes;c__Erysipelotrichi;o__Erysipelotrichales;f__Erysipelotrichaceae;g__Bulleidia;s__
754976	1.86706	0.171812	0.932875	1	0.4	2.11111	k__Bacteria;p__Bacteroidetes;c__Bacteroidia;o__Bacteroidales;f__;g__;s__
576813	1.85531	0.173167	0.932875	1	0.6	0.222222	k__Bacteria;p__Firmicutes;c__Clostridia;o__Clostridiales;f__Dehalobacteriaceae;g__Dehalobacterium;s__
539202	1.85531	0.173167	0.932875	1	0.6	0.222222	k__Bacteria;p__Firmicutes;c__Clostridia;o__Clostridiales;f__Ruminococcaceae
New.ReferenceOTU129	1.85531	0.173167	0.932875	1	0.6	0.222222	Unassigned
84779	1.85525	0.173174	0.932875	1	1	2.88889	k__Bacteria;p__Firmicutes;c__Clostridia;o__Clostridiales;f__Ruminococcaceae;g__Ruminococcus;s__
287790	1.84816	0.173998	0.932875	1	2.8	1.33333	k__Bacteria;p__Firmicutes;c__Clostridia;o__Clostridiales;f__Ruminococcaceae;g__;s__
300487	1.84816	0.173998	0.932875	1	1.8	14.4444	k__Bacteria;p__Firmicutes;c__Clostridia;o__Clostridiales;f__Clostridiaceae;g__Clostridium;s__
4404187	1.84257	0.17465	0.932875	1	15.6	4	k__Bacteria;p__Firmicutes;c__Clostridia;o__Clostridiales;f__Lachnospiraceae;g__;s__
530061	1.83838	0.17514	0.932875	1	2.2	10.1111	k__Bacteria;p__Firmicutes;c__Clostridia;o__Clostridiales;f__Clostridiaceae;g__Clostridium;s__
349053	1.83423	0.175629	0.932875	1	2.4	11.2222	k__Bacteria;p__Firmicutes;c__Clostridia;o__Clostridiales;f__Ruminococcaceae;g__Ruminococcus;s__
352647	1.83422	0.17563	0.932875	1	1.4	4.44444	k__Bacteria;p__Firmicutes;c__Clostridia;o__Clostridiales;f__Ruminococcaceae;g__;s__
29205	1.83007	0.17612	0.932875	1	12.2	3.33333	k__Bacteria;p__Firmicutes;c__Clostridia;o__Clostridiales;f__;g__;s__
New.ReferenceOTU618	1.82593	0.176609	0.932875	1	10.2	67	k__Bacteria;p__Firmicutes;c__Clostridia;o__Clostridiales;f__Ruminococcaceae;g__;s__
344512	1.82	0.177313	0.932875	1	1.4	0.333333	k__Bacteria;p__Firmicutes;c__Clostridia;o__Clostridiales;f__;g__;s__
190676	1.82	0.177313	0.932875	1	1	0.333333	k__Bacteria;p__Firmicutes;c__Clostridia;o__Clostridiales;f__Ruminococcaceae;g__Oscillospira;s__
287909	1.82	0.177313	0.932875	1	0.2	0.777778	k__Bacteria;p__Firmicutes;c__Clostridia;o__Clostridiales;f__;g__;s__
4378906	1.82	0.177313	0.932875	1	1.4	0.333333	k__Bacteria;p__Firmicutes;c__Clostridia;o__Clostridiales;f__Ruminococcaceae;g__;s__
New.ReferenceOTU4	1.81773	0.177584	0.932875	1	2.6	5.22222	k__Bacteria;p__Firmicutes;c__Clostridia;o__Clostridiales;f__Ruminococcaceae;g__;s__
584309	1.81496	0.177915	0.932875	1	0.2	0.888889	k__Bacteria;p__Firmicutes;c__Clostridia;o__Clostridiales;f__[Mogibacteriaceae];g__Mogibacterium;s__
251289	1.81496	0.177915	0.932875	1	1.2	0.333333	k__Bacteria;p__Firmicutes;c__Clostridia;o__Clostridiales;f__Ruminococcaceae;g__;s__
180826	1.81496	0.177915	0.932875	1	0.2	1.44444	k__Bacteria;p__Firmicutes;c__Clostridia;o__Clostridiales;f__Ruminococcaceae;g__Ruminococcus;s__
821809	1.81496	0.177915	0.932875	1	0.2	2.11111	k__Bacteria;p__Firmicutes;c__Clostridia;o__Clostridiales;f__[Mogibacteriaceae];g__;s__
498063	1.81496	0.177915	0.932875	1	0.2	1	k__Bacteria;p__Proteobacteria;c__Gammaproteobacteria;o__Xanthomonadales;f__Xanthomonadaceae;g__Luteimonas;s__
568828	1.81496	0.177915	0.932875	1	0.2	1.11111	k__Bacteria;p__Firmicutes;c__Clostridia;o__Clostridiales;f__Lachnospiraceae;g__;s__
291307	1.81496	0.177915	0.932875	1	0.2	0.888889	k__Bacteria;p__Firmicutes;c__Clostridia;o__Clostridiales;f__Lachnospiraceae;g__;s__
552376	1.81496	0.177915	0.932875	1	0.2	1.44444	k__Bacteria;p__Proteobacteria;c__Gammaproteobacteria;o__Enterobacteriales;f__Enterobacteriaceae;g__Enterobacter
New.ReferenceOTU425	1.81496	0.177915	0.932875	1	0.2	1.44444	k__Bacteria;p__Firmicutes;c__Clostridia;o__Clostridiales;f__Ruminococcaceae;g__;s__
New.ReferenceOTU584	1.81496	0.177915	0.932875	1	2.4	0.333333	k__Bacteria;p__Tenericutes;c__Mollicutes;o__RF39;f__;g__;s__
290241	1.80153	0.179527	0.932875	1	29.2	45	k__Bacteria;p__Firmicutes;c__Clostridia;o__Clostridiales;f__Clostridiaceae;g__Clostridium
New.ReferenceOTU80	1.80153	0.179527	0.932875	1	2	10.3333	k__Bacteria;p__Tenericutes;c__Mollicutes;o__Anaeroplasmatales;f__Anaeroplasmataceae;g__Anaeroplasma;s__
295854	1.8	0.179712	0.932875	1	0.4	0	k__Bacteria;p__Firmicutes;c__Clostridia;o__Clostridiales;f__Lachnospiraceae;g__;s__
295856	1.8	0.179712	0.932875	1	0.6	0	k__Bacteria;p__Firmicutes;c__Clostridia;o__Clostridiales;f__Ruminococcaceae;g__;s__
258946	1.8	0.179712	0.932875	1	0.2	0	k__Bacteria;p__Firmicutes;c__Clostridia;o__Clostridiales;f__Ruminococcaceae;g__Oscillospira;s__
530629	1.8	0.179712	0.932875	1	0.4	0	k__Bacteria;p__Firmicutes;c__Clostridia;o__Clostridiales;f__Lachnospiraceae;g__;s__
365634	1.8	0.179712	0.932875	1	0.2	0	k__Bacteria;p__Firmicutes;c__Clostridia;o__Clostridiales;f__Lachnospiraceae;g__Roseburia;s__
826597	1.8	0.179712	0.932875	1	0.2	0	k__Bacteria;p__Actinobacteria;c__Actinobacteria;o__Actinomycetales;f__Kineosporiaceae;g__Kineosporia;s__
157012	1.8	0.179712	0.932875	1	0.6	0	k__Bacteria;p__Firmicutes;c__Clostridia;o__Clostridiales;f__;g__;s__
4380191	1.8	0.179712	0.932875	1	0.4	0	k__Bacteria;p__Firmicutes;c__Clostridia;o__Clostridiales;f__Lachnospiraceae;g__Roseburia
4343627	1.8	0.179712	0.932875	1	0.4	0	k__Bacteria;p__Bacteroidetes;c__Bacteroidia;o__Bacteroidales;f__Bacteroidaceae;g__Bacteroides;s__fragilis
266632	1.8	0.179712	0.932875	1	2.6	0	k__Bacteria;p__Proteobacteria;c__Gammaproteobacteria;o__Pseudomonadales;f__Moraxellaceae;g__Psychrobacter;s__
235003	1.8	0.179712	0.932875	1	0.2	0	k__Bacteria;p__Proteobacteria;c__Gammaproteobacteria;o__Pseudomonadales;f__Moraxellaceae;g__Psychrobacter
2251909	1.8	0.179712	0.932875	1	0.4	0	k__Bacteria;p__Firmicutes;c__Clostridia;o__Clostridiales;f__Peptostreptococcaceae;g__;s__
4386507	1.8	0.179712	0.932875	1	0.8	0	k__Bacteria;p__Bacteroidetes;c__Bacteroidia;o__Bacteroidales;f__Bacteroidaceae;g__Bacteroides;s__fragilis
153084	1.8	0.179712	0.932875	1	0.4	0	k__Bacteria;p__Proteobacteria;c__Betaproteobacteria;o__Burkholderiales;f__Comamonadaceae
311521	1.8	0.179712	0.932875	1	0.2	0	k__Bacteria;p__Firmicutes;c__Clostridia;o__Clostridiales;f__Lachnospiraceae;g__Blautia;s__
4307265	1.8	0.179712	0.932875	1	0.4	0	k__Bacteria;p__Firmicutes;c__Clostridia;o__Clostridiales;f__Lachnospiraceae;g__Coprococcus;s__
528266	1.8	0.179712	0.932875	1	0.8	0	k__Bacteria;p__Firmicutes;c__Clostridia;o__Clostridiales;f__Lachnospiraceae;g__;s__
269360	1.8	0.179712	0.932875	1	0.2	0	k__Bacteria;p__Firmicutes;c__Clostridia;o__Clostridiales;f__Ruminococcaceae;g__;s__
3855886	1.8	0.179712	0.932875	1	1	0	k__Bacteria;p__Firmicutes;c__Clostridia;o__Clostridiales;f__Lachnospiraceae;g__;s__
276183	1.8	0.179712	0.932875	1	0.2	0	k__Bacteria;p__Firmicutes;c__Bacilli;o__Lactobacillales;f__Carnobacteriaceae;g__Carnobacterium;s__
510286	1.8	0.179712	0.932875	1	0.4	0	k__Bacteria;p__Firmicutes;c__Clostridia;o__Clostridiales;f__Lachnospiraceae;g__;s__
168671	1.8	0.179712	0.932875	1	0.4	0	k__Bacteria;p__Proteobacteria;c__Alphaproteobacteria;o__;f__;g__;s__
809772	1.8	0.179712	0.932875	1	0.6	0	k__Bacteria;p__Firmicutes;c__Bacilli;o__Bacillales;f__Bacillaceae;g__Bacillus;s__
673343	1.8	0.179712	0.932875	1	0.2	0	k__Bacteria;p__Proteobacteria;c__Betaproteobacteria;o__Burkholderiales;f__Alcaligenaceae;g__;s__
837640	1.8	0.179712	0.932875	1	7.6	0	k__Bacteria;p__Firmicutes;c__Clostridia;o__Clostridiales;f__Peptostreptococcaceae
4300127	1.8	0.179712	0.932875	1	0.6	0	k__Bacteria;p__Firmicutes;c__Clostridia;o__Clostridiales;f__Veillonellaceae;g__Mitsuokella;s__multacida
4402042	1.8	0.179712	0.932875	1	0.4	0	k__Bacteria;p__Firmicutes;c__Clostridia;o__Clostridiales;f__;g__;s__
353897	1.8	0.179712	0.932875	1	0.2	0	k__Bacteria;p__Firmicutes;c__Clostridia;o__Clostridiales;f__Lachnospiraceae;g__Dorea;s__
4405879	1.8	0.179712	0.932875	1	0.2	0	k__Bacteria;p__Proteobacteria;c__Alphaproteobacteria;o__Rhodobacterales;f__Rhodobacteraceae;g__Rubellimicrobium;s__
510908	1.8	0.179712	0.932875	1	0.2	0	k__Bacteria;p__Firmicutes;c__Clostridia;o__Clostridiales;f__[Mogibacteriaceae];g__Mogibacterium;s__
4329112	1.8	0.179712	0.932875	1	0.4	0	k__Bacteria;p__Bacteroidetes;c__Bacteroidia;o__Bacteroidales;f__Bacteroidaceae;g__Bacteroides;s__fragilis
111050	1.8	0.179712	0.932875	1	0.4	0	k__Bacteria;p__Actinobacteria;c__Thermoleophilia;o__Solirubrobacterales;f__Conexibacteraceae;g__;s__
300582	1.8	0.179712	0.932875	1	1	0	k__Bacteria;p__Firmicutes;c__Clostridia;o__Clostridiales;f__Clostridiaceae;g__;s__
806361	1.8	0.179712	0.932875	1	0.6	0	k__Bacteria;p__Bacteroidetes;c__Bacteroidia;o__Bacteroidales;f__[Paraprevotellaceae];g__CF231;s__
707087	1.8	0.179712	0.932875	1	11.8	0	k__Bacteria;p__Firmicutes;c__Clostridia;o__Clostridiales;f__Clostridiaceae;g__Clostridium;s__
36125	1.8	0.179712	0.932875	1	0.2	0	k__Bacteria;p__Firmicutes;c__Bacilli;o__Lactobacillales;f__Carnobacteriaceae;g__Carnobacterium;s__
367813	1.8	0.179712	0.932875	1	0.4	0	k__Bacteria;p__Firmicutes;c__Clostridia;o__Clostridiales;f__Lachnospiraceae;g__;s__
267039	1.8	0.179712	0.932875	1	0.2	0	k__Bacteria;p__Firmicutes;c__Clostridia;o__Clostridiales;f__Lachnospiraceae;g__Blautia;s__
296649	1.8	0.179712	0.932875	1	0.4	0	k__Bacteria;p__Firmicutes;c__Clostridia;o__Clostridiales;f__Ruminococcaceae;g__;s__
4463108	1.8	0.179712	0.932875	1	0.6	0	k__Bacteria;p__Firmicutes;c__Bacilli;o__Lactobacillales;f__Lactobacillaceae;g__Lactobacillus;s__
325168	1.8	0.179712	0.932875	1	0.4	0	k__Bacteria;p__Firmicutes;c__Clostridia;o__Clostridiales;f__;g__;s__
289883	1.8	0.179712	0.932875	1	0.4	0	k__Bacteria;p__Firmicutes;c__Bacilli;o__Bacillales;f__Bacillaceae;g__Bacillus;s__
271670	1.8	0.179712	0.932875	1	0.2	0	k__Bacteria;p__Firmicutes;c__Clostridia;o__Clostridiales;f__Lachnospiraceae;g__Blautia;s__
332718	1.8	0.179712	0.932875	1	0.4	0	k__Bacteria;p__Firmicutes;c__Bacilli;o__Lactobacillales;f__Streptococcaceae;g__Streptococcus;s__
351813	1.8	0.179712	0.932875	1	0.2	0	k__Bacteria;p__Bacteroidetes;c__Bacteroidia;o__Bacteroidales;f__Prevotellaceae;g__Prevotella;s__
4410538	1.8	0.179712	0.932875	1	0.4	0	k__Bacteria;p__Firmicutes;c__Clostridia;o__Clostridiales;f__Ruminococcaceae;g__;s__
3474081	1.8	0.179712	0.932875	1	1.6	0	k__Bacteria;p__Bacteroidetes;c__Bacteroidia;o__Bacteroidales;f__Bacteroidaceae;g__Bacteroides;s__fragilis
811402	1.8	0.179712	0.932875	1	0.4	0	k__Bacteria;p__Planctomycetes;c__Planctomycetia;o__Planctomycetales;f__Planctomycetaceae;g__Planctomyces;s__
325443	1.8	0.179712	0.932875	1	0.4	0	k__Bacteria;p__Firmicutes;c__Clostridia;o__Clostridiales;f__Ruminococcaceae
4433823	1.8	0.179712	0.932875	1	2.2	0	k__Bacteria;p__Bacteroidetes;c__Bacteroidia;o__Bacteroidales;f__Bacteroidaceae;g__Bacteroides;s__fragilis
4333154	1.8	0.179712	0.932875	1	0.4	0	k__Bacteria;p__Fusobacteria;c__Fusobacteriia;o__Fusobacteriales;f__Fusobacteriaceae;g__Fusobacterium;s__
351028	1.8	0.179712	0.932875	1	0.4	0	k__Bacteria;p__Firmicutes;c__Clostridia;o__Clostridiales;f__Ruminococcaceae;g__;s__
351020	1.8	0.179712	0.932875	1	0.4	0	k__Bacteria;p__Firmicutes;c__Clostridia;o__Clostridiales;f__Clostridiaceae;g__Clostridium
320961	1.8	0.179712	0.932875	1	0.4	0	k__Bacteria;p__Firmicutes;c__Clostridia;o__Clostridiales;f__Ruminococcaceae;g__;s__
4425256	1.8	0.179712	0.932875	1	0.4	0	k__Bacteria;p__Firmicutes;c__Clostridia;o__Clostridiales;f__Ruminococcaceae;g__Oscillospira;s__
1636835	1.8	0.179712	0.932875	1	0.4	0	k__Bacteria;p__Actinobacteria;c__Actinobacteria;o__Actinomycetales;f__Corynebacteriaceae;g__Corynebacterium;s__
319898	1.8	0.179712	0.932875	1	0.4	0	k__Bacteria;p__Firmicutes;c__Clostridia;o__Clostridiales;f__;g__;s__
15993	1.8	0.179712	0.932875	1	0.4	0	k__Bacteria;p__Firmicutes;c__Clostridia;o__Clostridiales;f__;g__;s__
589657	1.8	0.179712	0.932875	1	1.4	0	k__Bacteria;p__Firmicutes;c__Clostridia;o__Clostridiales;f__Lachnospiraceae
99331	1.8	0.179712	0.932875	1	2.8	0	k__Bacteria;p__Firmicutes;c__Bacilli;o__Bacillales;f__Bacillaceae;g__Bacillus;s__
186804	1.8	0.179712	0.932875	1	0.6	0	k__Bacteria;p__Firmicutes;c__Clostridia;o__Clostridiales;f__Lachnospiraceae;g__Roseburia;s__
816702	1.8	0.179712	0.932875	1	0.2	0	k__Bacteria;p__Proteobacteria;c__Gammaproteobacteria;o__Enterobacteriales;f__Enterobacteriaceae;g__;s__
161677	1.8	0.179712	0.932875	1	0.2	0	k__Bacteria;p__Proteobacteria;c__Gammaproteobacteria;o__Pseudomonadales;f__Moraxellaceae;g__Acinetobacter;s__
New.ReferenceOTU56	1.8	0.179712	0.932875	1	1.8	0	k__Bacteria;p__Proteobacteria;c__Gammaproteobacteria;o__Pseudomonadales;f__Moraxellaceae;g__;s__
New.ReferenceOTU322	1.8	0.179712	0.932875	1	1	0	Unassigned
New.ReferenceOTU513	1.8	0.179712	0.932875	1	2.2	0	k__Bacteria;p__Proteobacteria;c__Gammaproteobacteria;o__Pseudomonadales;f__Moraxellaceae;g__Psychrobacter
New.ReferenceOTU177	1.8	0.179712	0.932875	1	0.4	0	k__Bacteria;p__Bacteroidetes;c__Bacteroidia;o__Bacteroidales;f__[Barnesiellaceae];g__;s__
New.ReferenceOTU569	1.8	0.179712	0.932875	1	1.8	0	k__Bacteria;p__Proteobacteria;c__Gammaproteobacteria;o__Pseudomonadales;f__Moraxellaceae;g__Psychrobacter;s__
New.ReferenceOTU109	1.8	0.179712	0.932875	1	10.2	0	k__Bacteria;p__Firmicutes;c__Bacilli;o__Lactobacillales;f__Carnobacteriaceae;g__Carnobacterium;s__
New.ReferenceOTU592	1.8	0.179712	0.932875	1	1	0	k__Bacteria;p__Proteobacteria;c__Gammaproteobacteria;o__Pseudomonadales;f__Moraxellaceae;g__Psychrobacter;s__
New.ReferenceOTU399	1.8	0.179712	0.932875	1	0.4	0	k__Bacteria;p__Firmicutes;c__Clostridia;o__Clostridiales;f__Ruminococcaceae;g__Ruminococcus;s__
New.ReferenceOTU403	1.8	0.179712	0.932875	1	2.6	0	k__Bacteria;p__Proteobacteria;c__Gammaproteobacteria;o__Pseudomonadales;f__Moraxellaceae;g__Psychrobacter
New.ReferenceOTU572	1.8	0.179712	0.932875	1	1.4	0	k__Bacteria;p__Firmicutes;c__Clostridia;o__Clostridiales
New.ReferenceOTU59	1.8	0.179712	0.932875	1	1.6	0	k__Bacteria;p__Proteobacteria;c__Gammaproteobacteria;o__Pseudomonadales;f__Moraxellaceae;g__Psychrobacter;s__
508945	1.79355	0.180495	0.932875	1	3.8	10	k__Bacteria;p__Firmicutes;c__Clostridia;o__Clostridiales;f__Clostridiaceae;g__Clostridium;s__
529539	1.78958	0.180978	0.932875	1	2.4	8.33333	k__Bacteria;p__Tenericutes;c__Mollicutes;o__Anaeroplasmatales;f__Anaeroplasmataceae;g__Anaeroplasma;s__
18066	1.78958	0.180978	0.932875	1	8.6	18.7778	k__Bacteria;p__Firmicutes;c__Clostridia;o__Clostridiales;f__[Mogibacteriaceae];g__Mogibacterium;s__
New.ReferenceOTU311	1.78563	0.18146	0.932875	1	40.4	73.3333	k__Bacteria;p__Firmicutes;c__Clostridia;o__Clostridiales;f__Ruminococcaceae;g__;s__
297150	1.7849	0.181549	0.932875	1	2.8	5.77778	k__Bacteria;p__Firmicutes;c__Clostridia;o__Clostridiales;f__Lachnospiraceae
333652	1.78169	0.181942	0.932875	1	37	95.1111	k__Bacteria;p__Firmicutes;c__Clostridia;o__Clostridiales;f__Ruminococcaceae;g__;s__
305348	1.78169	0.181942	0.932875	1	10.6	24.3333	k__Bacteria;p__Tenericutes;c__Mollicutes;o__Anaeroplasmatales;f__Anaeroplasmataceae;g__;s__
520385	1.78169	0.181942	0.932875	1	29	18.8889	k__Bacteria;p__Firmicutes;c__Clostridia;o__Clostridiales;f__Ruminococcaceae;g__;s__
344330	1.78169	0.181942	0.932875	1	24.4	41.3333	k__Bacteria;p__Firmicutes;c__Clostridia;o__Clostridiales;f__Ruminococcaceae;g__;s__
185834	1.77081	0.183282	0.932875	1	0.4	2.11111	k__Bacteria;p__Firmicutes;c__Clostridia;o__Clostridiales;f__Lachnospiraceae;g__Dorea;s__
514825	1.75909	0.184738	0.932875	1	0.6	2.44444	k__Bacteria;p__Firmicutes;c__Clostridia;o__Clostridiales;f__Clostridiaceae;g__Clostridium;s__
4386920	1.75909	0.184738	0.932875	1	1.4	9.11111	k__Bacteria;p__Proteobacteria;c__Gammaproteobacteria;o__Pseudomonadales;f__Pseudomonadaceae;g__Pseudomonas;s__
331881	1.74646	0.186322	0.932875	1	4.8	3.55556	k__Bacteria;p__Firmicutes;c__Clostridia;o__Clostridiales;f__Clostridiaceae;g__;s__
304779	1.74646	0.186322	0.932875	1	11.8	5.44444	k__Bacteria;p__Firmicutes;c__Clostridia;o__Clostridiales;f__Clostridiaceae;g__;s__
New.ReferenceOTU408	1.74454	0.186564	0.932875	1	3.6	0.888889	k__Bacteria;p__Firmicutes;c__Clostridia;o__Clostridiales;f__Dehalobacteriaceae;g__Dehalobacterium;s__
302431	1.7423	0.186848	0.932875	1	10.8	4.77778	k__Bacteria;p__Firmicutes;c__Clostridia;o__Clostridiales;f__Ruminococcaceae;g__;s__
184009	1.7423	0.186848	0.932875	1	3.6	4	k__Bacteria;p__Firmicutes;c__Clostridia;o__Clostridiales;f__;g__;s__
New.ReferenceOTU580	1.7423	0.186848	0.932875	1	5.6	38.7778	k__Bacteria;p__Firmicutes;c__Erysipelotrichi;o__Erysipelotrichales;f__Erysipelotrichaceae;g__Bulleidia
168046	1.72175	0.189468	0.932875	1	3	1.44444	k__Bacteria;p__Firmicutes;c__Clostridia;o__Clostridiales;f__;g__;s__
300854	1.69383	0.193097	0.932875	1	0.6	0.111111	k__Bacteria;p__Firmicutes;c__Clostridia;o__Clostridiales;f__Ruminococcaceae;g__;s__
325786	1.69383	0.193097	0.932875	1	1	0.111111	k__Bacteria;p__Firmicutes;c__Clostridia;o__Clostridiales;f__;g__;s__
315852	1.69383	0.193097	0.932875	1	0.6	0.111111	k__Bacteria;p__Firmicutes;c__Clostridia;o__Clostridiales;f__Ruminococcaceae;g__;s__
303004	1.69383	0.193097	0.932875	1	0.6	0.111111	k__Bacteria;p__Firmicutes;c__Erysipelotrichi;o__Erysipelotrichales;f__Erysipelotrichaceae;g__Bulleidia;s__
568211	1.69383	0.193097	0.932875	1	0.6	0.111111	k__Bacteria;p__Firmicutes;c__Clostridia;o__Clostridiales;f__Ruminococcaceae;g__;s__
311423	1.69383	0.193097	0.932875	1	0.6	0.111111	k__Bacteria;p__Firmicutes;c__Clostridia;o__Clostridiales;f__Lachnospiraceae;g__;s__
3868285	1.69383	0.193097	0.932875	1	0.6	0.111111	k__Bacteria;p__Firmicutes;c__Clostridia;o__Clostridiales;f__;g__;s__
685156	1.69383	0.193097	0.932875	1	0.6	0.111111	k__Bacteria;p__Firmicutes;c__Bacilli;o__Lactobacillales;f__Lactobacillaceae;g__Lactobacillus;s__mucosae
1145616	1.69383	0.193097	0.932875	1	0.6	0.111111	k__Bacteria;p__Actinobacteria;c__Actinobacteria;o__Actinomycetales;f__Geodermatophilaceae;g__;s__
324936	1.69383	0.193097	0.932875	1	0.6	0.111111	k__Bacteria;p__Firmicutes;c__Clostridia;o__Clostridiales;f__Ruminococcaceae;g__;s__
314824	1.69383	0.193097	0.932875	1	0.6	0.111111	k__Bacteria;p__Bacteroidetes;c__Bacteroidia;o__Bacteroidales;f__Prevotellaceae;g__Prevotella;s__
2391105	1.69383	0.193097	0.932875	1	0.6	0.111111	k__Bacteria;p__Firmicutes;c__Clostridia;o__Clostridiales;f__Lachnospiraceae;g__Dorea;s__
19873	1.69383	0.193097	0.932875	1	0.6	0.111111	k__Bacteria;p__Firmicutes;c__Clostridia;o__Clostridiales;f__Lachnospiraceae;g__;s__
New.ReferenceOTU289	1.69383	0.193097	0.932875	1	0.6	0.111111	Unassigned
New.ReferenceOTU389	1.69383	0.193097	0.932875	1	1	0.222222	k__Bacteria;p__Firmicutes;c__Clostridia;o__Clostridiales;f__Lachnospiraceae;g__Anaerostipes;s__
New.ReferenceOTU509	1.69383	0.193097	0.932875	1	0.8	0.111111	k__Bacteria;p__Firmicutes;c__Clostridia;o__Clostridiales;f__Ruminococcaceae;g__;s__
New.ReferenceOTU325	1.67053	0.196187	0.932875	1	48.4	96.4444	k__Bacteria;p__Actinobacteria;c__Actinobacteria;o__Bifidobacteriales;f__Bifidobacteriaceae;g__Bifidobacterium;s__
45365	1.66502	0.196927	0.932875	1	0.2	0.666667	k__Bacteria;p__Firmicutes;c__Clostridia;o__Clostridiales;f__Clostridiaceae;g__Clostridium;s__
510607	1.66502	0.196927	0.932875	1	0.2	0.666667	k__Bacteria;p__Firmicutes;c__Clostridia;o__Clostridiales;f__Ruminococcaceae;g__;s__
297334	1.66502	0.196927	0.932875	1	0.2	0.666667	k__Bacteria;p__Firmicutes;c__Clostridia;o__Clostridiales;f__Lachnospiraceae;g__;s__
291416	1.66294	0.197206	0.932875	1	1	1.88889	k__Bacteria;p__Firmicutes;c__Clostridia;o__Clostridiales;f__Lachnospiraceae;g__;s__
652696	1.66292	0.197209	0.932875	1	2.2	3.11111	k__Bacteria;p__Actinobacteria;c__Actinobacteria;o__Bifidobacteriales;f__Bifidobacteriaceae;g__Bifidobacterium;s__
317703	1.65914	0.197719	0.932875	1	6.4	11.5556	k__Bacteria;p__Firmicutes;c__Erysipelotrichi;o__Erysipelotrichales;f__Erysipelotrichaceae;g__;s__
567437	1.65163	0.198737	0.932875	1	1.8	4.33333	k__Bacteria;p__Tenericutes;c__Mollicutes;o__RF39;f__;g__;s__
287539	1.64791	0.199244	0.932875	1	8.6	21.5556	k__Bacteria;p__Firmicutes;c__Clostridia;o__Clostridiales;f__Lachnospiraceae;g__Blautia;s__
570450	1.64791	0.199244	0.932875	1	1.6	5.33333	k__Bacteria;p__Firmicutes;c__Clostridia;o__Clostridiales;f__;g__;s__
4410988	1.64791	0.199244	0.932875	1	8.4	3.66667	k__Bacteria;p__Firmicutes;c__Clostridia;o__Clostridiales;f__Ruminococcaceae;g__Oscillospira;s__
334339	1.64791	0.199244	0.932875	1	3.2	5.11111	k__Bacteria;p__Firmicutes;c__Clostridia;o__Clostridiales;f__Ruminococcaceae;g__;s__
New.ReferenceOTU522	1.6405	0.200257	0.932875	1	5.2	37.7778	k__Bacteria;p__Firmicutes;c__Clostridia;o__Clostridiales;f__Ruminococcaceae;g__;s__
207400	1.638	0.2006	0.932875	1	0.4	1.88889	k__Bacteria;p__Cyanobacteria;c__4C0d-2;o__YS2;f__;g__;s__
292215	1.63682	0.200762	0.932875	1	7.8	4.44444	k__Bacteria;p__Firmicutes;c__Clostridia;o__Clostridiales;f__;g__;s__
300627	1.62951	0.20177	0.932875	1	4.6	8.77778	k__Bacteria;p__Bacteroidetes;c__Bacteroidia;o__Bacteroidales;f__;g__;s__
309070	1.62951	0.20177	0.932875	1	4.8	9.11111	k__Bacteria;p__Firmicutes;c__Clostridia;o__Clostridiales;f__Ruminococcaceae;g__;s__
327387	1.62588	0.202273	0.932875	1	9.8	178.444	k__Bacteria;p__Firmicutes;c__Clostridia;o__Clostridiales;f__Ruminococcaceae;g__Ruminococcus;s__
162660	1.62588	0.202273	0.932875	1	4	14.3333	k__Bacteria;p__Firmicutes;c__Clostridia;o__Clostridiales;f__Ruminococcaceae;g__Ruminococcus;s__
4376828	1.62227	0.202775	0.932875	1	157	59.3333	k__Bacteria;p__Actinobacteria;c__Actinobacteria;o__Bifidobacteriales;f__Bifidobacteriaceae;g__Bifidobacterium;s__
333948	1.61867	0.203277	0.932875	1	17.6	32.7778	k__Bacteria;p__Firmicutes;c__Clostridia;o__Clostridiales;f__Ruminococcaceae;g__Ruminococcus;s__
173378	1.61867	0.203277	0.932875	1	39.6	72.5556	k__Bacteria;p__Firmicutes;c__Clostridia;o__Clostridiales;f__Lachnospiraceae;g__Butyrivibrio;s__
196315	1.61867	0.203277	0.932875	1	22.4	24.4444	k__Bacteria;p__Firmicutes;c__Clostridia;o__Clostridiales
197099	1.61379	0.203959	0.932875	1	2.4	0.888889	k__Bacteria;p__Firmicutes;c__Clostridia;o__Clostridiales;f__Ruminococcaceae;g__Oscillospira;s__
591464	1.61153	0.204277	0.932875	1	30	73.1111	k__Bacteria;p__Firmicutes;c__Clostridia;o__Clostridiales;f__;g__;s__
289140	1.61153	0.204277	0.932875	1	28.6	83.4444	k__Bacteria;p__Firmicutes;c__Clostridia;o__Clostridiales;f__[Mogibacteriaceae];g__;s__
1133172	1.61153	0.204277	0.932875	1	7.8	100.333	k__Bacteria;p__Firmicutes;c__Clostridia;o__Clostridiales;f__Peptostreptococcaceae;g__;s__
295344	1.60798	0.204776	0.932875	1	71	36	k__Bacteria;p__Firmicutes;c__Clostridia;o__Clostridiales;f__Ruminococcaceae;g__Oscillospira;s__
4377709	1.60798	0.204776	0.932875	1	48.2	166.111	k__Bacteria;p__Firmicutes;c__Clostridia;o__Clostridiales;f__Ruminococcaceae;g__;s__
332564	1.60798	0.204776	0.932875	1	9.6	29.1111	k__Bacteria;p__Firmicutes;c__Clostridia;o__Clostridiales;f__[Mogibacteriaceae];g__;s__
New.ReferenceOTU236	1.60798	0.204776	0.932875	1	34	15.2222	k__Bacteria;p__Bacteroidetes;c__Bacteroidia;o__Bacteroidales;f__Bacteroidaceae;g__5-7N15;s__
New.ReferenceOTU549	1.60798	0.204776	0.932875	1	7	12.7778	k__Bacteria;p__Bacteroidetes;c__Bacteroidia;o__Bacteroidales;f__Rikenellaceae;g__;s__
518598	1.60444	0.205275	0.932875	1	24.4	69.3333	k__Bacteria;p__Bacteroidetes;c__Bacteroidia;o__Bacteroidales;f__Rikenellaceae;g__;s__
302273	1.60444	0.205275	0.932875	1	14.6	36	k__Bacteria;p__Firmicutes;c__Clostridia;o__Clostridiales;f__Ruminococcaceae;g__;s__
4440297	1.60444	0.205275	0.932875	1	93.8	144.222	k__Bacteria;p__Firmicutes;c__Clostridia;o__Clostridiales;f__Ruminococcaceae;g__;s__
1142110	1.60444	0.205275	0.932875	1	136.8	245.778	k__Bacteria;p__Firmicutes;c__Clostridia;o__Clostridiales;f__Peptostreptococcaceae;g__;s__
294390	1.60444	0.205275	0.932875	1	35.8	69.6667	k__Bacteria;p__Firmicutes;c__Clostridia;o__Clostridiales;f__Ruminococcaceae;g__;s__
342703	1.60444	0.205275	0.932875	1	50.2	83.6667	k__Bacteria;p__Firmicutes;c__Clostridia;o__Clostridiales;f__Ruminococcaceae;g__;s__
4383093	1.60444	0.205275	0.932875	1	24.8	48.8889	k__Bacteria;p__Firmicutes;c__Clostridia;o__Clostridiales;f__Lachnospiraceae;g__Dorea;s__
4314260	1.60444	0.205275	0.932875	1	26.4	51.7778	k__Bacteria;p__Firmicutes;c__Clostridia;o__Clostridiales;f__;g__;s__
4374114	1.60444	0.205275	0.932875	1	74.6	140.111	k__Bacteria;p__Firmicutes;c__Clostridia;o__Clostridiales;f__Ruminococcaceae;g__;s__
4133116	1.59678	0.20636	0.932875	1	2.2	0.666667	k__Bacteria;p__Firmicutes;c__Clostridia;o__Clostridiales;f__;g__;s__
New.ReferenceOTU524	1.59243	0.206979	0.932875	1	17.2	3.22222	k__Bacteria;p__Firmicutes;c__Clostridia;o__Clostridiales;f__Clostridiaceae;g__Clostridium;s__
New.ReferenceOTU99	1.59243	0.206979	0.932875	1	111	3.33333	k__Bacteria;p__Bacteroidetes;c__Bacteroidia;o__Bacteroidales;f__Bacteroidaceae;g__5-7N15;s__
New.ReferenceOTU17	1.59243	0.206979	0.932875	1	6	1.33333	k__Bacteria;p__Firmicutes;c__Clostridia;o__Clostridiales;f__Ruminococcaceae;g__Ruminococcus;s__
New.ReferenceOTU563	1.59029	0.207285	0.932875	1	2	2	Unassigned
300859	1.57952	0.20883	0.932875	1	0.6	11.7778	k__Bacteria;p__Bacteroidetes;c__Bacteroidia;o__Bacteroidales;f__Prevotellaceae;g__Prevotella;s__
New.ReferenceOTU603	1.5788	0.208934	0.932875	1	7.6	1.33333	k__Bacteria;p__Bacteroidetes;c__Bacteroidia;o__Bacteroidales;f__Bacteroidaceae;g__;s__
New.ReferenceOTU104	1.575	0.209482	0.932875	1	0.8	4.44444	k__Bacteria;p__Firmicutes;c__Clostridia;o__Clostridiales;f__;g__;s__
4428544	1.56746	0.210576	0.932875	1	1	6.88889	k__Bacteria;p__Firmicutes;c__Clostridia;o__Clostridiales;f__Lachnospiraceae;g__;s__
143811	1.56746	0.210576	0.932875	1	0.8	4	k__Bacteria;p__Actinobacteria;c__Actinobacteria;o__Actinomycetales;f__Actinomycetaceae;g__;s__
179319	1.55629	0.212209	0.932875	1	0.6	2	k__Bacteria;p__Firmicutes;c__Clostridia;o__Clostridiales;f__Lachnospiraceae;g__Dorea;s__
288238	1.54997	0.21314	0.932875	1	1.2	1.44444	k__Bacteria;p__Bacteroidetes;c__Bacteroidia;o__Bacteroidales;f__Porphyromonadaceae;g__Paludibacter;s__
New.ReferenceOTU190	1.53803	0.214912	0.932875	1	10.2	1.33333	k__Bacteria;p__Firmicutes;c__Clostridia;o__Clostridiales;f__;g__;s__
New.ReferenceOTU114	1.50237	0.220307	0.932875	1	0.6	4.66667	k__Bacteria;p__Firmicutes;c__Clostridia;o__Clostridiales;f__Ruminococcaceae;g__;s__
348065	1.49589	0.221305	0.932875	1	1.4	3	k__Bacteria;p__Firmicutes;c__Clostridia;o__Clostridiales;f__Lachnospiraceae;g__Blautia;s__
336513	1.49248	0.221832	0.932875	1	3.6	2.55556	k__Bacteria;p__Firmicutes;c__Clostridia;o__Clostridiales;f__Ruminococcaceae;g__;s__
528722	1.48571	0.222883	0.932875	1	26.4	19.7778	k__Bacteria;p__Firmicutes;c__Clostridia;o__Clostridiales;f__Ruminococcaceae;g__;s__
552651	1.48331	0.223258	0.932875	1	4	8.88889	k__Bacteria;p__Firmicutes;c__Clostridia;o__Clostridiales;f__;g__;s__
New.ReferenceOTU620	1.48331	0.223258	0.932875	1	1.2	43.4444	k__Bacteria;p__Firmicutes;c__Clostridia;o__Clostridiales;f__Ruminococcaceae;g__Ruminococcus;s__
197624	1.47946	0.223859	0.932875	1	0.4	0.111111	k__Bacteria;p__Firmicutes;c__Clostridia;o__Clostridiales;f__Ruminococcaceae;g__Oscillospira;s__
215918	1.47946	0.223859	0.932875	1	0.4	0.111111	k__Bacteria;p__Firmicutes;c__Clostridia;o__Clostridiales;f__;g__;s__
356398	1.47946	0.223859	0.932875	1	0.4	0.111111	k__Bacteria;p__Firmicutes;c__Clostridia;o__Clostridiales;f__Lachnospiraceae;g__;s__
171674	1.47946	0.223859	0.932875	1	0.4	0.111111	k__Bacteria;p__Firmicutes;c__Clostridia;o__Clostridiales;f__Ruminococcaceae;g__;s__
4449609	1.47946	0.223859	0.932875	1	0.4	0.111111	k__Bacteria;p__Proteobacteria;c__Alphaproteobacteria;o__Sphingomonadales;f__Sphingomonadaceae;g__Sphingomonas;s__
4326080	1.47946	0.223859	0.932875	1	0.4	0.111111	k__Bacteria;p__Firmicutes;c__Clostridia;o__Clostridiales;f__Ruminococcaceae;g__;s__
3907189	1.47946	0.223859	0.932875	1	0.4	0.111111	k__Bacteria;p__Firmicutes;c__Clostridia;o__Clostridiales;f__Lachnospiraceae;g__;s__
New.ReferenceOTU410	1.47946	0.223859	0.932875	1	0.4	0.111111	k__Bacteria;p__Firmicutes;c__Clostridia;o__Clostridiales;f__Clostridiaceae;g__Clostridium;s__
New.ReferenceOTU624	1.47946	0.223859	0.932875	1	0.4	0.111111	k__Bacteria;p__Firmicutes;c__Clostridia;o__Clostridiales;f__Ruminococcaceae;g__;s__
303326	1.47568	0.224452	0.932875	1	19.2	28.1111	k__Bacteria;p__Firmicutes;c__Clostridia;o__Clostridiales
New.ReferenceOTU506	1.47568	0.224452	0.932875	1	571.4	146.667	k__Bacteria;p__Firmicutes;c__Clostridia;o__Clostridiales;f__Ruminococcaceae;g__;s__
302655	1.47236	0.224974	0.932875	1	11.8	30.1111	k__Bacteria;p__Firmicutes;c__Erysipelotrichi;o__Erysipelotrichales;f__Erysipelotrichaceae;g__;s__
144196	1.4721	0.225015	0.932875	1	0.4	2.44444	k__Bacteria;p__Firmicutes;c__Clostridia;o__Clostridiales;f__;g__;s__
212359	1.4721	0.225015	0.932875	1	0.4	2.22222	k__Bacteria;p__Firmicutes;c__Clostridia;o__Clostridiales;f__Lachnospiraceae;g__;s__
227819	1.4721	0.225015	0.932875	1	0.8	2.33333	k__Bacteria;p__Actinobacteria;c__Coriobacteriia;o__Coriobacteriales;f__Coriobacteriaceae;g__;s__
4437589	1.46906	0.225494	0.932875	1	3.6	8.55556	k__Bacteria;p__Bacteroidetes;c__Bacteroidia;o__Bacteroidales;f__Bacteroidaceae;g__;s__
531342	1.4684	0.225599	0.932875	1	0.8	247	k__Bacteria;p__Firmicutes;c__Erysipelotrichi;o__Erysipelotrichales;f__Erysipelotrichaceae;g__Coprobacillus;s__
586828	1.46472	0.226181	0.932875	1	1.2	2.66667	k__Bacteria;p__Firmicutes;c__Clostridia;o__Clostridiales;f__;g__;s__
337392	1.45428	0.227843	0.932875	1	4.6	1	k__Bacteria;p__Firmicutes;c__Clostridia;o__Clostridiales;f__[Mogibacteriaceae];g__;s__
837396	1.45428	0.227843	0.932875	1	2.6	1.11111	k__Bacteria;p__Firmicutes;c__Clostridia;o__Clostridiales;f__;g__;s__
155577	1.45428	0.227843	0.932875	1	0.8	0.222222	k__Bacteria;p__Firmicutes;c__Clostridia;o__Clostridiales;f__Ruminococcaceae;g__;s__
193722	1.45428	0.227843	0.932875	1	1.2	0.222222	k__Bacteria;p__Firmicutes;c__Clostridia;o__Clostridiales;f__Ruminococcaceae;g__;s__
290498	1.45428	0.227843	0.932875	1	0.8	0.222222	k__Bacteria;p__Firmicutes;c__Clostridia;o__Clostridiales;f__;g__;s__
541334	1.45428	0.227843	0.932875	1	1.8	0.555556	k__Bacteria;p__Firmicutes;c__Clostridia;o__Clostridiales;f__Ruminococcaceae;g__Ruminococcus;s__flavefaciens
New.ReferenceOTU479	1.45428	0.227843	0.932875	1	5	1.22222	k__Bacteria;p__Bacteroidetes;c__Bacteroidia;o__Bacteroidales;f__;g__;s__
New.ReferenceOTU510	1.45428	0.227843	0.932875	1	19.2	0.555556	k__Bacteria;p__Firmicutes;c__Clostridia;o__Clostridiales;f__;g__;s__
New.ReferenceOTU361	1.45428	0.227843	0.932875	1	1.8	0.666667	k__Bacteria;p__Firmicutes;c__Clostridia;o__Clostridiales;f__Ruminococcaceae;g__;s__
297669	1.44956	0.228599	0.932875	1	8	10.7778	k__Bacteria;p__Tenericutes;c__Mollicutes;o__Anaeroplasmatales;f__Anaeroplasmataceae;g__Anaeroplasma;s__
329134	1.44636	0.229113	0.932875	1	67.8	42.7778	k__Bacteria;p__Bacteroidetes;c__Bacteroidia;o__Bacteroidales;f__;g__;s__
355373	1.44636	0.229113	0.932875	1	11.2	60.2222	k__Bacteria;p__Firmicutes;c__Clostridia;o__Clostridiales;f__Ruminococcaceae;g__;s__
343699	1.44636	0.229113	0.932875	1	9.2	49.6667	k__Bacteria;p__Firmicutes;c__Clostridia;o__Clostridiales;f__Lachnospiraceae;g__Dorea;s__
4474215	1.44636	0.229113	0.932875	1	18.4	12.5556	k__Bacteria;p__Firmicutes;c__Clostridia;o__Clostridiales;f__Lachnospiraceae;g__Epulopiscium;s__
4347266	1.44317	0.229627	0.932875	1	7.4	15.4444	k__Bacteria;p__Firmicutes;c__Clostridia;o__Clostridiales;f__Ruminococcaceae;g__;s__
305099	1.44317	0.229627	0.932875	1	25.4	111.111	k__Bacteria;p__Bacteroidetes;c__Bacteroidia;o__Bacteroidales;f__RF16;g__;s__
4311535	1.44317	0.229627	0.932875	1	19.2	49.5556	k__Bacteria;p__Firmicutes;c__Clostridia;o__Clostridiales
334395	1.44317	0.229627	0.932875	1	12.6	29.4444	k__Bacteria;p__Firmicutes;c__Clostridia;o__Clostridiales;f__;g__;s__
342510	1.44317	0.229627	0.932875	1	22.6	19.5556	k__Bacteria;p__Firmicutes;c__Clostridia;o__Clostridiales;f__Ruminococcaceae;g__;s__
New.ReferenceOTU415	1.44317	0.229627	0.932875	1	25.6	106.556	k__Bacteria;p__Firmicutes;c__Clostridia;o__Clostridiales;f__Lachnospiraceae;g__;s__
New.ReferenceOTU111	1.41165	0.234783	0.932875	1	6.8	1.55556	k__Bacteria;p__Firmicutes;c__Clostridia;o__Clostridiales;f__Ruminococcaceae;g__Ruminococcus;s__
337511	1.40825	0.235348	0.932875	1	2	1.88889	k__Bacteria;p__Firmicutes;c__Clostridia;o__Clostridiales;f__Clostridiaceae;g__;s__
New.ReferenceOTU87	1.40825	0.235348	0.932875	1	0.6	3.22222	k__Bacteria;p__Firmicutes;c__Bacilli;o__Turicibacterales;f__Turicibacteraceae;g__Turicibacter;s__
515751	1.40295	0.23623	0.932875	1	0.4	56.2222	k__Bacteria;p__Firmicutes;c__Clostridia;o__Clostridiales;f__Ruminococcaceae;g__Ruminococcus;s__
4407030	1.40295	0.23623	0.932875	1	0.4	2.33333	k__Bacteria;p__Firmicutes;c__Clostridia;o__Clostridiales;f__Lachnospiraceae
258908	1.39916	0.236864	0.932875	1	0.6	2	k__Bacteria;p__Firmicutes;c__Clostridia;o__Clostridiales;f__;g__;s__
308502	1.39916	0.236864	0.932875	1	0.6	28.7778	k__Bacteria;p__Firmicutes;c__Clostridia;o__Clostridiales;f__Peptostreptococcaceae;g__;s__
300887	1.39814	0.237035	0.932875	1	0.8	3.66667	k__Bacteria;p__Firmicutes;c__Clostridia;o__Clostridiales;f__Ruminococcaceae;g__;s__
290144	1.37462	0.241019	0.932875	1	0.2	1.77778	k__Bacteria;p__TM7;c__TM7-3;o__CW040;f__F16;g__;s__
3943186	1.37462	0.241019	0.932875	1	0.8	0.555556	k__Bacteria;p__Firmicutes;c__Clostridia;o__Clostridiales;f__Lachnospiraceae;g__;s__
521913	1.36228	0.243144	0.932875	1	0.2	2	k__Bacteria;p__Firmicutes;c__Clostridia;o__Clostridiales;f__Lachnospiraceae;g__;s__
335032	1.36228	0.243144	0.932875	1	0.2	2.22222	k__Bacteria;p__Firmicutes;c__Clostridia;o__Clostridiales;f__;g__;s__
510094	1.36228	0.243144	0.932875	1	0.2	1.44444	k__Bacteria;p__Firmicutes;c__Clostridia;o__Clostridiales;f__[Mogibacteriaceae];g__Mogibacterium;s__
New.ReferenceOTU628	1.36228	0.243144	0.932875	1	0.2	30.1111	k__Bacteria;p__Proteobacteria;c__Gammaproteobacteria;o__Aeromonadales;f__Succinivibrionaceae;g__Ruminobacter;s__
220269	1.35821	0.243848	0.932875	1	0.2	2.44444	k__Bacteria;p__Proteobacteria;c__Alphaproteobacteria;o__Rhizobiales;f__Rhizobiaceae;g__Agrobacterium;s__
531299	1.35821	0.243848	0.932875	1	0.2	9.44444	k__Bacteria;p__Proteobacteria;c__Gammaproteobacteria;o__Aeromonadales;f__Succinivibrionaceae;g__Ruminobacter;s__
323794	1.35597	0.244237	0.932875	1	1	6.22222	k__Bacteria;p__Firmicutes;c__Clostridia;o__Clostridiales;f__Lachnospiraceae;g__Dorea;s__
4308037	1.34659	0.245874	0.932875	1	9	12.2222	k__Bacteria;p__Firmicutes;c__Clostridia;o__Clostridiales;f__Ruminococcaceae;g__;s__
4315787	1.34659	0.245874	0.932875	1	2.4	39.7778	k__Bacteria;p__Firmicutes;c__Clostridia;o__Clostridiales;f__Ruminococcaceae;g__;s__
342110	1.34465	0.246216	0.932875	1	0.4	2	k__Bacteria;p__Firmicutes;c__Clostridia;o__Clostridiales;f__Lachnospiraceae;g__Dorea;s__
513513	1.34465	0.246216	0.932875	1	0.4	3.11111	k__Bacteria;p__Firmicutes;c__Erysipelotrichi;o__Erysipelotrichales;f__Erysipelotrichaceae;g__Bulleidia;s__
298198	1.3435	0.246418	0.932875	1	2.6	18.8889	k__Bacteria;p__Actinobacteria;c__Actinobacteria;o__Bifidobacteriales;f__Bifidobacteriaceae;g__;s__
New.ReferenceOTU457	1.3435	0.246418	0.932875	1	5.8	19.4444	k__Bacteria;p__Firmicutes;c__Clostridia;o__Clostridiales;f__Ruminococcaceae;g__;s__
193654	1.33735	0.247502	0.932875	1	1	4.55556	k__Bacteria;p__Firmicutes;c__Clostridia;o__Clostridiales;f__Lachnospiraceae;g__Coprococcus;s__
4458775	1.33735	0.247502	0.932875	1	1.4	4.55556	k__Bacteria;p__Proteobacteria;c__Gammaproteobacteria;o__Enterobacteriales;f__Enterobacteriaceae;g__;s__
4354235	1.32823	0.24912	0.932875	1	4.8	8.66667	k__Bacteria;p__Firmicutes;c__Clostridia;o__Clostridiales;f__Lachnospiraceae;g__;s__
299833	1.32823	0.24912	0.932875	1	7.2	21.6667	k__Bacteria;p__Firmicutes;c__Clostridia;o__Clostridiales;f__Ruminococcaceae;g__;s__
4327501	1.32522	0.249657	0.932875	1	2.6	10.6667	k__Bacteria;p__Proteobacteria;c__Gammaproteobacteria;o__Pseudomonadales;f__Pseudomonadaceae;g__Pseudomonas;s__
New.ReferenceOTU34	1.32522	0.249657	0.932875	1	2.2	26	k__Bacteria;p__Firmicutes;c__Clostridia;o__Clostridiales;f__Lachnospiraceae;g__;s__
3735156	1.31924	0.250729	0.932875	1	3.4	17.5556	k__Bacteria;p__Firmicutes;c__Clostridia;o__Clostridiales;f__[Mogibacteriaceae];g__;s__
334670	1.31924	0.250729	0.932875	1	3.6	8.88889	k__Bacteria;p__Firmicutes;c__Clostridia;o__Clostridiales;f__Lachnospiraceae;g__Blautia;s__
262673	1.31393	0.251684	0.932875	1	0.6	1.66667	k__Bacteria;p__Firmicutes;c__Clostridia;o__Clostridiales;f__;g__;s__
4367187	1.31331	0.251797	0.932875	1	29.8	40.1111	k__Bacteria;p__Firmicutes;c__Clostridia;o__Clostridiales;f__Peptostreptococcaceae;g__;s__
New.ReferenceOTU587	1.31331	0.251797	0.932875	1	4	52.4444	k__Bacteria;p__Firmicutes;c__Clostridia;o__Clostridiales;f__Clostridiaceae;g__;s__
531238	1.30743	0.25286	0.932875	1	3.6	14.3333	k__Bacteria;p__Firmicutes;c__Clostridia;o__Clostridiales;f__Ruminococcaceae;g__;s__
621285	1.30743	0.25286	0.932875	1	2.4	7.66667	k__Bacteria;p__Firmicutes;c__Clostridia;o__Clostridiales;f__;g__;s__
New.ReferenceOTU520	1.30743	0.25286	0.932875	1	43	67.7778	k__Bacteria;p__Firmicutes;c__Clostridia;o__Clostridiales;f__Clostridiaceae;g__Clostridium;s__
New.ReferenceOTU166	1.30451	0.25339	0.932875	1	119	17.4444	k__Bacteria;p__Bacteroidetes;c__Bacteroidia;o__Bacteroidales;f__;g__;s__
566391	1.304	0.253483	0.932875	1	0.6	2.55556	k__Bacteria;p__Firmicutes;c__Clostridia;o__Clostridiales;f__;g__;s__
575559	1.30161	0.25392	0.932875	1	4.2	13	k__Bacteria;p__Firmicutes;c__Clostridia;o__Clostridiales;f__Ruminococcaceae;g__;s__
185411	1.2963	0.254891	0.932875	1	1.6	0.333333	k__Bacteria;p__Firmicutes;c__Clostridia;o__Clostridiales;f__Lachnospiraceae;g__Roseburia;s__
304643	1.2963	0.254891	0.932875	1	1	0.333333	k__Bacteria;p__Bacteroidetes;c__Bacteroidia;o__Bacteroidales;f__;g__;s__
1579259	1.2963	0.254891	0.932875	1	0.8	0.333333	k__Bacteria;p__Bacteroidetes;c__Bacteroidia;o__Bacteroidales;f__Porphyromonadaceae;g__Paludibacter;s__
New.ReferenceOTU102	1.2963	0.254891	0.932875	1	12.6	0.333333	Unassigned
511006	1.29584	0.254975	0.932875	1	11.6	40.8889	k__Bacteria;p__Firmicutes;c__Clostridia;o__Clostridiales;f__Clostridiaceae;g__Clostridium;s__
300225	1.29297	0.255501	0.932875	1	5.6	9.11111	k__Bacteria;p__Firmicutes;c__Clostridia;o__Clostridiales;f__Clostridiaceae;g__Clostridium;s__
4312432	1.29012	0.256027	0.932875	1	66	20.1111	k__Bacteria;p__Firmicutes;c__Clostridia;o__Clostridiales;f__Ruminococcaceae;g__;s__
292493	1.28444	0.257074	0.932875	1	362.4	590.222	k__Bacteria;p__Firmicutes;c__Clostridia;o__Clostridiales;f__Ruminococcaceae;g__;s__
163648	1.28444	0.257074	0.932875	1	166.2	341.556	k__Bacteria;p__Spirochaetes;c__Spirochaetes;o__Spirochaetales;f__Spirochaetaceae;g__Treponema;s__
303068	1.28444	0.257074	0.932875	1	41.4	193.111	k__Bacteria;p__Bacteroidetes;c__Bacteroidia;o__Bacteroidales;f__Bacteroidaceae;g__5-7N15;s__
291528	1.28444	0.257074	0.932875	1	221.6	413.778	k__Bacteria;p__Bacteroidetes;c__Bacteroidia;o__Bacteroidales;f__;g__;s__
4298020	1.28444	0.257074	0.932875	1	229	418.889	k__Bacteria;p__Bacteroidetes;c__Bacteroidia;o__Bacteroidales;f__;g__;s__
720093	1.28444	0.257074	0.932875	1	96.6	242.444	k__Bacteria;p__Firmicutes;c__Clostridia;o__Clostridiales;f__Ruminococcaceae;g__;s__
307643	1.28444	0.257074	0.932875	1	53.8	62	k__Bacteria;p__Firmicutes;c__Clostridia;o__Clostridiales;f__Ruminococcaceae;g__;s__
342089	1.28444	0.257074	0.932875	1	131	351.889	k__Bacteria;p__Bacteroidetes;c__Bacteroidia;o__Bacteroidales;f__;g__;s__
266198	1.25958	0.26173	0.932875	1	0.6	1.55556	k__Bacteria;p__Tenericutes;c__Mollicutes;o__RF39;f__;g__;s__
346107	1.24744	0.264041	0.932875	1	0.8	2.11111	k__Bacteria;p__Actinobacteria;c__Coriobacteriia;o__Coriobacteriales;f__Coriobacteriaceae;g__Adlercreutzia;s__
293975	1.24744	0.264041	0.932875	1	1	3.55556	k__Bacteria;p__Firmicutes;c__Clostridia;o__Clostridiales;f__Lachnospiraceae;g__;s__
581117	1.24744	0.264041	0.932875	1	1	3.33333	k__Bacteria;p__Firmicutes;c__Clostridia;o__Clostridiales;f__[Mogibacteriaceae];g__Mogibacterium;s__
306087	1.24444	0.264616	0.932875	1	0.6	0.222222	k__Bacteria;p__Lentisphaerae;c__[Lentisphaeria];o__Victivallales;f__Victivallaceae;g__;s__
522727	1.24444	0.264616	0.932875	1	0.6	0.222222	k__Bacteria;p__Firmicutes;c__Clostridia;o__Clostridiales;f__Lachnospiraceae;g__;s__
303269	1.24444	0.264616	0.932875	1	0.6	0.222222	k__Bacteria;p__Firmicutes;c__Clostridia;o__Clostridiales;f__;g__;s__
345763	1.24444	0.264616	0.932875	1	0.6	0.222222	k__Bacteria;p__Firmicutes;c__Clostridia;o__Clostridiales;f__Ruminococcaceae;g__;s__
297878	1.24444	0.264616	0.932875	1	0.6	0.222222	k__Bacteria;p__Firmicutes;c__Clostridia;o__Clostridiales;f__;g__;s__
185374	1.24444	0.264616	0.932875	1	0.6	0.222222	k__Bacteria;p__Firmicutes;c__Clostridia;o__Clostridiales;f__;g__;s__
347873	1.23978	0.265513	0.932875	1	0.4	3.11111	k__Bacteria;p__Verrucomicrobia;c__Verruco-5;o__WCHB1-41;f__RFP12;g__;s__
258280	1.23978	0.265513	0.932875	1	6.2	0.555556	k__Bacteria;p__Firmicutes;c__Clostridia;o__Clostridiales;f__;g__;s__
New.ReferenceOTU514	1.23553	0.266333	0.932875	1	3	62.5556	k__Bacteria;p__Firmicutes;c__Clostridia;o__Clostridiales;f__Lachnospiraceae;g__Butyrivibrio;s__
New.ReferenceOTU525	1.23259	0.266903	0.932875	1	178.6	385.778	k__Bacteria;p__Firmicutes;c__Clostridia;o__Clostridiales;f__;g__;s__
167463	1.22973	0.26746	0.932875	1	0.6	2.66667	k__Bacteria;p__Firmicutes;c__Clostridia;o__Clostridiales;f__;g__;s__
354920	1.22973	0.26746	0.932875	1	1.8	0.888889	k__Bacteria;p__Firmicutes;c__Clostridia;o__Clostridiales;f__Ruminococcaceae;g__;s__
344422	1.22973	0.26746	0.932875	1	0.8	2.11111	k__Bacteria;p__Firmicutes;c__Clostridia;o__Clostridiales;f__Lachnospiraceae;g__;s__
New.ReferenceOTU123	1.22642	0.268105	0.932875	1	35.2	63.4444	k__Bacteria;p__Bacteroidetes;c__Bacteroidia;o__Bacteroidales;f__p-2534-18B5;g__;s__
New.ReferenceOTU396	1.21809	0.269736	0.932875	1	5.4	8	k__Bacteria;p__Firmicutes;c__Clostridia;o__Clostridiales;f__Lachnospiraceae;g__;s__
300417	1.20673	0.27198	0.932875	1	0.8	2.11111	k__Bacteria;p__Firmicutes;c__Clostridia;o__Clostridiales;f__Ruminococcaceae;g__;s__
293819	1.20393	0.272538	0.932875	1	0.8	3.11111	k__Bacteria;p__Firmicutes;c__Clostridia;o__Clostridiales;f__Lachnospiraceae;g__;s__
175087	1.2037	0.272583	0.932875	1	0	0.222222	k__Bacteria;p__Firmicutes;c__Clostridia;o__Clostridiales;f__Lachnospiraceae;g__;s__
4421180	1.2037	0.272583	0.932875	1	0	0.222222	k__Bacteria;p__Proteobacteria;c__Alphaproteobacteria;o__Rhizobiales;f__Aurantimonadaceae;g__;s__
830657	1.2037	0.272583	0.932875	1	0	0.222222	k__Bacteria;p__Gemmatimonadetes;c__Gemm-3;o__;f__;g__;s__
529180	1.2037	0.272583	0.932875	1	0	0.222222	k__Bacteria;p__Firmicutes;c__Clostridia;o__Clostridiales;f__Lachnospiraceae;g__Coprococcus;s__
519680	1.2037	0.272583	0.932875	1	0	0.222222	k__Bacteria;p__Firmicutes;c__Clostridia;o__Clostridiales;f__Lachnospiraceae
806991	1.2037	0.272583	0.932875	1	0	0.444444	k__Bacteria;p__Proteobacteria;c__Gammaproteobacteria;o__Aeromonadales;f__Succinivibrionaceae;g__;s__
331150	1.2037	0.272583	0.932875	1	0	0.222222	k__Bacteria;p__Firmicutes;c__Clostridia;o__Clostridiales;f__Lachnospiraceae;g__;s__
352513	1.2037	0.272583	0.932875	1	0	0.222222	k__Bacteria;p__Planctomycetes;c__Planctomycetia;o__Pirellulales;f__Pirellulaceae;g__;s__
112026	1.2037	0.272583	0.932875	1	0	0.222222	k__Bacteria;p__Firmicutes;c__Bacilli;o__Lactobacillales;f__Lactobacillaceae;g__Lactobacillus;s__
330367	1.2037	0.272583	0.932875	1	0	0.222222	k__Bacteria;p__Firmicutes;c__Erysipelotrichi;o__Erysipelotrichales;f__Erysipelotrichaceae;g__Bulleidia;s__
843808	1.2037	0.272583	0.932875	1	0	0.222222	k__Bacteria;p__Firmicutes;c__Clostridia;o__Clostridiales;f__Ruminococcaceae;g__;s__
289569	1.2037	0.272583	0.932875	1	0	0.222222	k__Bacteria;p__Firmicutes;c__Clostridia;o__Clostridiales;f__;g__;s__
610842	1.2037	0.272583	0.932875	1	0	0.666667	k__Bacteria;p__Firmicutes;c__Clostridia;o__Clostridiales;f__;g__;s__
4369489	1.2037	0.272583	0.932875	1	0	0.222222	k__Bacteria;p__Proteobacteria;c__Gammaproteobacteria;o__Pseudomonadales;f__Pseudomonadaceae;g__Pseudomonas;s__veronii
169258	1.2037	0.272583	0.932875	1	0	0.222222	k__Bacteria;p__Bacteroidetes;c__Bacteroidia;o__Bacteroidales;f__Prevotellaceae;g__Prevotella;s__
317802	1.2037	0.272583	0.932875	1	0	0.222222	k__Bacteria;p__Bacteroidetes;c__Bacteroidia;o__Bacteroidales;f__Bacteroidaceae;g__5-7N15;s__
4373156	1.2037	0.272583	0.932875	1	0	0.222222	k__Bacteria;p__Firmicutes;c__Clostridia;o__Clostridiales;f__Lachnospiraceae;g__;s__
29029	1.2037	0.272583	0.932875	1	0	0.222222	k__Bacteria;p__Firmicutes;c__Clostridia;o__Clostridiales;f__Ruminococcaceae;g__Ruminococcus;s__
351800	1.2037	0.272583	0.932875	1	0	0.222222	k__Bacteria;p__Actinobacteria;c__Coriobacteriia;o__Coriobacteriales;f__Coriobacteriaceae;g__;s__
211156	1.2037	0.272583	0.932875	1	0	0.222222	k__Bacteria;p__Actinobacteria;c__Actinobacteria;o__Actinomycetales;f__Corynebacteriaceae;g__Corynebacterium;s__
177230	1.2037	0.272583	0.932875	1	0	0.222222	k__Bacteria;p__Firmicutes;c__Clostridia;o__Clostridiales;f__Lachnospiraceae;g__;s__
297766	1.2037	0.272583	0.932875	1	0	0.222222	k__Bacteria;p__Firmicutes;c__Clostridia;o__Clostridiales;f__Ruminococcaceae;g__;s__
223684	1.2037	0.272583	0.932875	1	0	0.222222	k__Bacteria;p__Proteobacteria;c__Alphaproteobacteria;o__Rhizobiales;f__Phyllobacteriaceae;g__;s__
314646	1.2037	0.272583	0.932875	1	0	0.222222	k__Bacteria;p__Firmicutes;c__Clostridia;o__Clostridiales;f__Ruminococcaceae;g__;s__
293918	1.2037	0.272583	0.932875	1	0	0.222222	k__Bacteria;p__Firmicutes;c__Clostridia;o__Clostridiales;f__Lachnospiraceae;g__;s__
299639	1.2037	0.272583	0.932875	1	0	0.222222	k__Bacteria;p__Firmicutes;c__Clostridia;o__Clostridiales;f__Lachnospiraceae;g__;s__
537886	1.2037	0.272583	0.932875	1	0	0.222222	k__Bacteria;p__Firmicutes;c__Clostridia;o__Clostridiales
3875675	1.2037	0.272583	0.932875	1	0	0.222222	k__Bacteria;p__Proteobacteria;c__Betaproteobacteria;o__Burkholderiales;f__Oxalobacteraceae;g__;s__
1143645	1.2037	0.272583	0.932875	1	0	0.666667	k__Bacteria;p__Proteobacteria;c__Alphaproteobacteria;o__Sphingomonadales;f__Sphingomonadaceae;g__Sphingomonas;s__yabuuchiae
562408	1.2037	0.272583	0.932875	1	0	0.222222	k__Bacteria;p__Firmicutes;c__Clostridia;o__Clostridiales;f__Ruminococcaceae;g__Ruminococcus;s__
185597	1.2037	0.272583	0.932875	1	0	0.222222	k__Bacteria;p__Firmicutes;c__Clostridia;o__Clostridiales;f__Ruminococcaceae;g__;s__
316924	1.2037	0.272583	0.932875	1	0	0.222222	k__Bacteria;p__Proteobacteria;c__Alphaproteobacteria;o__Rhizobiales;f__Methylobacteriaceae;g__;s__
562014	1.2037	0.272583	0.932875	1	0	0.222222	k__Bacteria;p__Proteobacteria;c__Epsilonproteobacteria;o__Campylobacterales;f__Campylobacteraceae;g__Campylobacter;s__
179014	1.2037	0.272583	0.932875	1	0	0.222222	k__Bacteria;p__Firmicutes;c__Clostridia;o__Clostridiales;f__Lachnospiraceae;g__Dorea;s__
369953	1.2037	0.272583	0.932875	1	0	0.444444	k__Bacteria;p__Proteobacteria;c__Alphaproteobacteria;o__Rhodospirillales;f__Acetobacteraceae;g__;s__
84373	1.2037	0.272583	0.932875	1	0	0.222222	k__Bacteria;p__Bacteroidetes;c__Bacteroidia;o__Bacteroidales;f__Prevotellaceae;g__Prevotella;s__
287471	1.2037	0.272583	0.932875	1	0	0.222222	k__Bacteria;p__Firmicutes;c__Clostridia;o__Clostridiales;f__[Mogibacteriaceae];g__Mogibacterium;s__
4387771	1.2037	0.272583	0.932875	1	0	0.222222	k__Bacteria;p__Firmicutes;c__Clostridia;o__Clostridiales;f__Ruminococcaceae;g__;s__
816529	1.2037	0.272583	0.932875	1	0	0.222222	k__Bacteria;p__Actinobacteria;c__Actinobacteria;o__Actinomycetales;f__Micrococcaceae;g__;s__
204369	1.2037	0.272583	0.932875	1	0	0.222222	k__Bacteria;p__Firmicutes;c__Clostridia;o__Clostridiales;f__Christensenellaceae;g__;s__
5364	1.2037	0.272583	0.932875	1	0	0.222222	k__Bacteria;p__Proteobacteria;c__Alphaproteobacteria;o__Rhizobiales;f__Rhizobiaceae;g__Rhizobium;s__
306368	1.2037	0.272583	0.932875	1	0	0.222222	k__Bacteria;p__Firmicutes;c__Clostridia;o__Clostridiales;f__;g__;s__
127	1.2037	0.272583	0.932875	1	0	0.222222	k__Archaea;p__Euryarchaeota;c__Methanobacteria;o__Methanobacteriales;f__Methanobacteriaceae;g__Methanobrevibacter;s__
210165	1.2037	0.272583	0.932875	1	0	0.222222	k__Bacteria;p__Firmicutes;c__Clostridia;o__Clostridiales;f__Ruminococcaceae;g__;s__
318957	1.2037	0.272583	0.932875	1	0	0.222222	k__Bacteria;p__Firmicutes;c__Clostridia;o__Clostridiales;f__Ruminococcaceae;g__;s__
194925	1.2037	0.272583	0.932875	1	0	0.222222	k__Bacteria;p__Firmicutes;c__Clostridia;o__Clostridiales;f__Ruminococcaceae;g__;s__
807329	1.2037	0.272583	0.932875	1	0	0.222222	k__Bacteria;p__Proteobacteria;c__Alphaproteobacteria;o__Rhodobacterales;f__Rhodobacteraceae;g__Rhodobacter;s__
4328189	1.2037	0.272583	0.932875	1	0	0.222222	k__Bacteria;p__Proteobacteria;c__Gammaproteobacteria;o__Enterobacteriales;f__Enterobacteriaceae
352840	1.2037	0.272583	0.932875	1	0	0.222222	k__Bacteria;p__Firmicutes;c__Clostridia;o__Clostridiales;f__Lachnospiraceae;g__;s__
173965	1.2037	0.272583	0.932875	1	0	0.222222	k__Bacteria;p__Actinobacteria;c__Coriobacteriia;o__Coriobacteriales;f__Coriobacteriaceae;g__Adlercreutzia;s__
251539	1.2037	0.272583	0.932875	1	0	0.222222	k__Bacteria;p__Proteobacteria;c__Deltaproteobacteria;o__Myxococcales
24546	1.2037	0.272583	0.932875	1	0	0.222222	k__Bacteria;p__Firmicutes;c__Clostridia;o__Clostridiales;f__Lachnospiraceae
287502	1.2037	0.272583	0.932875	1	0	0.222222	k__Bacteria;p__Firmicutes;c__Clostridia;o__Clostridiales;f__Clostridiaceae;g__Clostridium;s__
266952	1.2037	0.272583	0.932875	1	0	0.222222	k__Bacteria;p__Firmicutes;c__Clostridia;o__Clostridiales;f__[Mogibacteriaceae];g__Mogibacterium;s__
3504555	1.2037	0.272583	0.932875	1	0	0.222222	k__Bacteria;p__Proteobacteria;c__Gammaproteobacteria;o__Alteromonadales;f__Alteromonadaceae;g__Marinobacter;s__
4479392	1.2037	0.272583	0.932875	1	0	0.222222	k__Bacteria;p__Firmicutes;c__Clostridia;o__Clostridiales;f__Clostridiaceae;g__;s__
317199	1.2037	0.272583	0.932875	1	0	0.222222	k__Bacteria;p__Firmicutes;c__Clostridia;o__Clostridiales;f__Lachnospiraceae;g__;s__
176401	1.2037	0.272583	0.932875	1	0	0.222222	k__Bacteria;p__Firmicutes;c__Clostridia;o__Clostridiales;f__Ruminococcaceae;g__Ruminococcus;s__
4045626	1.2037	0.272583	0.932875	1	0	0.222222	k__Bacteria;p__Proteobacteria;c__Gammaproteobacteria;o__Oceanospirillales;f__Halomonadaceae;g__Halomonas
4384802	1.2037	0.272583	0.932875	1	0	0.222222	k__Bacteria;p__Actinobacteria;c__Actinobacteria;o__Actinomycetales;f__Microbacteriaceae;g__;s__
354430	1.2037	0.272583	0.932875	1	0	0.222222	k__Bacteria;p__Firmicutes;c__Clostridia;o__Clostridiales;f__Ruminococcaceae;g__;s__
109593	1.2037	0.272583	0.932875	1	0	0.444444	k__Bacteria;p__Firmicutes;c__Clostridia;o__Clostridiales;f__Lachnospiraceae;g__;s__
312858	1.2037	0.272583	0.932875	1	0	0.222222	k__Bacteria;p__Firmicutes;c__Clostridia;o__Clostridiales;f__[Mogibacteriaceae];g__;s__
262148	1.2037	0.272583	0.932875	1	0	0.222222	k__Bacteria;p__Bacteroidetes;c__Bacteroidia;o__Bacteroidales;f__S24-7;g__;s__
561916	1.2037	0.272583	0.932875	1	0	0.666667	k__Bacteria;p__Firmicutes;c__Clostridia;o__Clostridiales;f__;g__;s__
149744	1.2037	0.272583	0.932875	1	0	0.222222	k__Bacteria;p__Firmicutes;c__Erysipelotrichi;o__Erysipelotrichales;f__Erysipelotrichaceae;g__p-75-a5;s__
4402752	1.2037	0.272583	0.932875	1	0	0.222222	k__Bacteria;p__Firmicutes;c__Clostridia;o__Clostridiales;f__Veillonellaceae;g__Succiniclasticum;s__
3450454	1.2037	0.272583	0.932875	1	0	0.222222	k__Bacteria;p__Firmicutes;c__Clostridia;o__Clostridiales;f__Lachnospiraceae
164946	1.2037	0.272583	0.932875	1	0	0.222222	k__Bacteria;p__Bacteroidetes;c__Bacteroidia;o__Bacteroidales;f__Prevotellaceae;g__Prevotella;s__
172308	1.2037	0.272583	0.932875	1	0	0.222222	k__Bacteria;p__Firmicutes;c__Clostridia;o__Clostridiales;f__Lachnospiraceae;g__Blautia;s__
742519	1.2037	0.272583	0.932875	1	0	0.222222	k__Bacteria;p__Spirochaetes;c__Spirochaetes;o__Spirochaetales;f__Spirochaetaceae;g__Treponema;s__
708184	1.2037	0.272583	0.932875	1	0	0.222222	k__Bacteria;p__Planctomycetes;c__Planctomycetia;o__Pirellulales;f__Pirellulaceae;g__;s__
1146349	1.2037	0.272583	0.932875	1	0	0.222222	k__Bacteria;p__Firmicutes;c__Clostridia;o__Clostridiales;f__Lachnospiraceae;g__Epulopiscium;s__
4410863	1.2037	0.272583	0.932875	1	0	0.222222	k__Bacteria;p__Firmicutes;c__Clostridia;o__Clostridiales;f__;g__;s__
207718	1.2037	0.272583	0.932875	1	0	0.222222	k__Bacteria;p__Firmicutes;c__Clostridia;o__Clostridiales;f__;g__;s__
274115	1.2037	0.272583	0.932875	1	0	0.222222	k__Bacteria;p__Firmicutes;c__Clostridia;o__Clostridiales;f__;g__;s__
193946	1.2037	0.272583	0.932875	1	0	0.444444	k__Bacteria;p__Firmicutes;c__Clostridia;o__Clostridiales;f__Lachnospiraceae;g__;s__
103166	1.2037	0.272583	0.932875	1	0	0.222222	k__Bacteria;p__Proteobacteria;c__Gammaproteobacteria;o__Enterobacteriales;f__Enterobacteriaceae;g__Klebsiella;s__
121180	1.2037	0.272583	0.932875	1	0	0.222222	k__Bacteria;p__Proteobacteria;c__Gammaproteobacteria;o__Enterobacteriales;f__Enterobacteriaceae;g__;s__
345354	1.2037	0.272583	0.932875	1	0	0.222222	k__Bacteria;p__Firmicutes;c__Clostridia;o__Clostridiales;f__Lachnospiraceae;g__;s__
350697	1.2037	0.272583	0.932875	1	0	0.222222	k__Bacteria;p__Firmicutes;c__Clostridia;o__Clostridiales;f__Peptostreptococcaceae;g__;s__
318202	1.2037	0.272583	0.932875	1	0	0.222222	k__Bacteria;p__Bacteroidetes;c__Bacteroidia;o__Bacteroidales;f__;g__;s__
4380450	1.2037	0.272583	0.932875	1	0	0.222222	k__Bacteria;p__Firmicutes;c__Clostridia;o__Clostridiales;f__Ruminococcaceae;g__;s__
131100	1.2037	0.272583	0.932875	1	0	0.222222	k__Bacteria;p__Firmicutes;c__Clostridia;o__Clostridiales;f__Lachnospiraceae;g__;s__
296064	1.2037	0.272583	0.932875	1	0	0.666667	k__Bacteria;p__Proteobacteria;c__Alphaproteobacteria;o__RF32;f__;g__;s__
3490230	1.2037	0.272583	0.932875	1	0	0.444444	k__Bacteria;p__Proteobacteria;c__Alphaproteobacteria;o__Sphingomonadales;f__Sphingomonadaceae;g__Sphingomonas;s__
347413	1.2037	0.272583	0.932875	1	0	0.222222	k__Bacteria;p__Firmicutes;c__Clostridia;o__Clostridiales;f__Ruminococcaceae;g__;s__
823916	1.2037	0.272583	0.932875	1	0	0.222222	k__Bacteria;p__Proteobacteria;c__Gammaproteobacteria;o__Pseudomonadales;f__Moraxellaceae;g__Enhydrobacter;s__
336638	1.2037	0.272583	0.932875	1	0	0.222222	k__Bacteria;p__Firmicutes;c__Clostridia;o__Clostridiales;f__Ruminococcaceae;g__;s__
182647	1.2037	0.272583	0.932875	1	0	0.222222	k__Bacteria;p__Firmicutes;c__Clostridia;o__Clostridiales;f__;g__;s__
1088254	1.2037	0.272583	0.932875	1	0	0.222222	k__Bacteria;p__Actinobacteria;c__Actinobacteria;o__Actinomycetales;f__Nocardioidaceae;g__;s__
302865	1.2037	0.272583	0.932875	1	0	0.222222	k__Bacteria;p__Firmicutes;c__Clostridia;o__Clostridiales;f__Lachnospiraceae;g__;s__
New.ReferenceOTU416	1.2037	0.272583	0.932875	1	0	0.444444	k__Bacteria;p__Firmicutes;c__Clostridia;o__Clostridiales;f__Ruminococcaceae;g__;s__
New.ReferenceOTU199	1.2037	0.272583	0.932875	1	0	0.222222	k__Bacteria;p__Firmicutes;c__Clostridia;o__Clostridiales;f__Ruminococcaceae;g__;s__
New.ReferenceOTU95	1.2037	0.272583	0.932875	1	0	0.222222	k__Bacteria;p__Tenericutes;c__Mollicutes;o__RF39;f__;g__;s__
New.ReferenceOTU393	1.2037	0.272583	0.932875	1	0	0.222222	k__Bacteria;p__Firmicutes;c__Clostridia;o__Clostridiales;f__Ruminococcaceae;g__;s__
New.ReferenceOTU277	1.2037	0.272583	0.932875	1	0	0.222222	Unassigned
New.ReferenceOTU46	1.2037	0.272583	0.932875	1	0	0.222222	k__Bacteria;p__Firmicutes;c__Clostridia;o__Clostridiales;f__Lachnospiraceae;g__Butyrivibrio;s__
2688035	1.20053	0.273216	0.932875	1	1.2	0.777778	k__Bacteria;p__Firmicutes;c__Clostridia;o__Clostridiales;f__Lachnospiraceae;g__;s__
274010	1.19658	0.274006	0.932875	1	0	0.555556	k__Bacteria;p__Chloroflexi;c__Anaerolineae;o__Anaerolineales;f__Anaerolinaceae;g__SHD-231;s__
304482	1.19658	0.274006	0.932875	1	0	1	k__Bacteria;p__Bacteroidetes;c__Bacteroidia;o__Bacteroidales;f__[Paraprevotellaceae];g__CF231;s__
802787	1.19658	0.274006	0.932875	1	0	0.555556	k__Bacteria;p__Proteobacteria;c__Gammaproteobacteria;o__Enterobacteriales;f__Enterobacteriaceae;g__Erwinia
346974	1.19658	0.274006	0.932875	1	0	0.444444	k__Bacteria;p__Firmicutes;c__Clostridia;o__Clostridiales;f__[Mogibacteriaceae];g__;s__
4309764	1.19658	0.274006	0.932875	1	0	0.333333	k__Bacteria;p__Firmicutes;c__Bacilli;o__Lactobacillales;f__Streptococcaceae;g__Streptococcus;s__
4400098	1.19658	0.274006	0.932875	1	0	0.333333	k__Bacteria;p__Bacteroidetes;c__Flavobacteriia;o__Flavobacteriales;f__Flavobacteriaceae;g__Flavobacterium;s__
715885	1.19658	0.274006	0.932875	1	0	0.333333	k__Bacteria;p__Proteobacteria;c__Alphaproteobacteria;o__Sphingomonadales;f__Sphingomonadaceae;g__Sphingomonas;s__
563591	1.19658	0.274006	0.932875	1	0	0.555556	k__Bacteria;p__Firmicutes;c__Clostridia;o__Clostridiales;f__Lachnospiraceae;g__;s__
1857626	1.19658	0.274006	0.932875	1	0	1.22222	k__Bacteria;p__Firmicutes;c__Clostridia;o__Clostridiales;f__;g__;s__
110535	1.19658	0.274006	0.932875	1	0	0.333333	k__Bacteria;p__Firmicutes;c__Clostridia;o__Clostridiales;f__;g__;s__
2458172	1.19658	0.274006	0.932875	1	0	1.11111	k__Bacteria;p__Proteobacteria;c__Alphaproteobacteria;o__Rhizobiales;f__Brucellaceae;g__Ochrobactrum;s__
4349261	1.19658	0.274006	0.932875	1	0	0.444444	k__Bacteria;p__Firmicutes;c__Clostridia;o__Clostridiales;f__;g__;s__
574762	1.19658	0.274006	0.932875	1	0	0.333333	k__Bacteria;p__Firmicutes;c__Clostridia;o__Clostridiales;f__[Mogibacteriaceae];g__;s__
558007	1.19658	0.274006	0.932875	1	0	0.333333	k__Bacteria;p__Firmicutes;c__Clostridia;o__Clostridiales;f__Lachnospiraceae;g__Epulopiscium;s__
566243	1.19658	0.274006	0.932875	1	0	0.333333	k__Bacteria;p__Proteobacteria;c__Gammaproteobacteria;o__Enterobacteriales;f__Enterobacteriaceae;g__;s__
534578	1.19658	0.274006	0.932875	1	0	0.333333	k__Bacteria;p__Firmicutes;c__Clostridia;o__Clostridiales;f__Caldicoprobacteraceae;g__Caldicoprobacter;s__
13995	1.19658	0.274006	0.932875	1	0	0.444444	k__Bacteria;p__Firmicutes;c__Clostridia;o__Clostridiales;f__Lachnospiraceae;g__Blautia;s__
806057	1.19658	0.274006	0.932875	1	0	26.8889	k__Bacteria;p__Firmicutes;c__Clostridia;o__Clostridiales;f__;g__;s__
2273298	1.19658	0.274006	0.932875	1	0	160.889	k__Bacteria;p__Firmicutes;c__Clostridia;o__Clostridiales;f__Clostridiaceae;g__;s__
4388068	1.19658	0.274006	0.932875	1	0	0.555556	k__Bacteria;p__Tenericutes;c__Mollicutes;o__RF39;f__;g__;s__
302646	1.19658	0.274006	0.932875	1	0	1.44444	k__Bacteria;p__Bacteroidetes;c__Bacteroidia;o__Bacteroidales;f__;g__;s__
2122726	1.19658	0.274006	0.932875	1	0	0.333333	k__Bacteria;p__Firmicutes;c__Clostridia;o__Clostridiales;f__Clostridiaceae;g__;s__
810399	1.19658	0.274006	0.932875	1	0	0.444444	k__Bacteria;p__Firmicutes;c__Bacilli;o__Lactobacillales;f__;g__;s__
4338745	1.19658	0.274006	0.932875	1	0	1	k__Bacteria;p__Firmicutes;c__Clostridia;o__Clostridiales;f__Veillonellaceae;g__;s__
9349	1.19658	0.274006	0.932875	1	0	1.22222	k__Bacteria;p__Proteobacteria;c__Gammaproteobacteria;o__Aeromonadales;f__Succinivibrionaceae;g__Ruminobacter;s__
695909	1.19658	0.274006	0.932875	1	0	0.555556	k__Bacteria;p__Firmicutes;c__Clostridia;o__Clostridiales;f__Clostridiaceae;g__;s__
369994	1.19658	0.274006	0.932875	1	0	0.333333	k__Bacteria;p__Firmicutes;c__Clostridia;o__Clostridiales;f__;g__;s__
289923	1.19658	0.274006	0.932875	1	0	1	k__Bacteria;p__Actinobacteria;c__Actinobacteria;o__Actinomycetales;f__Micrococcaceae;g__Arthrobacter;s__
982912	1.19658	0.274006	0.932875	1	0	1.33333	k__Bacteria;p__Proteobacteria;c__Alphaproteobacteria;o__Rhizobiales;f__Aurantimonadaceae;g__;s__
186090	1.19658	0.274006	0.932875	1	0	0.333333	k__Bacteria;p__Firmicutes;c__Clostridia;o__Clostridiales;f__Ruminococcaceae;g__Ruminococcus;s__flavefaciens
288408	1.19658	0.274006	0.932875	1	0	0.444444	k__Bacteria;p__Verrucomicrobia;c__Opitutae;o__[Cerasicoccales];f__[Cerasicoccaceae];g__;s__
2298935	1.19658	0.274006	0.932875	1	0	0.444444	k__Bacteria;p__Firmicutes;c__Clostridia;o__Clostridiales;f__Lachnospiraceae;g__Roseburia;s__
144713	1.19658	0.274006	0.932875	1	0	1.77778	k__Bacteria;p__Firmicutes;c__Bacilli;o__Bacillales;f__Paenibacillaceae;g__Paenibacillus;s__
4385889	1.19658	0.274006	0.932875	1	0	0.333333	k__Bacteria;p__Firmicutes;c__Clostridia;o__Clostridiales;f__Ruminococcaceae;g__;s__
529873	1.19658	0.274006	0.932875	1	0	0.333333	k__Bacteria;p__Firmicutes;c__Clostridia;o__Clostridiales;f__Lachnospiraceae;g__Roseburia;s__
4365141	1.19658	0.274006	0.932875	1	0	0.666667	k__Bacteria;p__Firmicutes;c__Bacilli;o__Lactobacillales;f__Leuconostocaceae;g__Leuconostoc;s__
814442	1.19658	0.274006	0.932875	1	0	0.333333	k__Bacteria;p__Proteobacteria;c__Gammaproteobacteria;o__Enterobacteriales;f__Enterobacteriaceae;g__Citrobacter;s__
338503	1.19658	0.274006	0.932875	1	0	0.333333	k__Bacteria;p__Firmicutes;c__Clostridia;o__Clostridiales;f__;g__;s__
4428037	1.19658	0.274006	0.932875	1	0	6.77778	k__Bacteria;p__Verrucomicrobia;c__Verruco-5;o__WCHB1-41;f__RFP12;g__;s__
101936	1.19658	0.274006	0.932875	1	0	0.555556	k__Bacteria;p__Firmicutes;c__Clostridia;o__Clostridiales;f__Lachnospiraceae;g__;s__
199403	1.19658	0.274006	0.932875	1	0	0.333333	k__Bacteria;p__Actinobacteria;c__Coriobacteriia;o__Coriobacteriales;f__Coriobacteriaceae;g__Adlercreutzia;s__
2532909	1.19658	0.274006	0.932875	1	0	1.33333	k__Bacteria;p__Firmicutes;c__Clostridia;o__Clostridiales;f__Clostridiaceae;g__;s__
392887	1.19658	0.274006	0.932875	1	0	0.333333	k__Bacteria;p__Firmicutes;c__Clostridia;o__Clostridiales;f__Lachnospiraceae;g__;s__
1870411	1.19658	0.274006	0.932875	1	0	0.555556	k__Bacteria;p__Firmicutes;c__Clostridia;o__Clostridiales;f__Clostridiaceae;g__;s__
780555	1.19658	0.274006	0.932875	1	0	0.333333	k__Bacteria;p__Proteobacteria;c__Gammaproteobacteria;o__Pseudomonadales;f__Pseudomonadaceae;g__Pseudomonas;s__
555156	1.19658	0.274006	0.932875	1	0	0.444444	k__Bacteria;p__Planctomycetes;c__Planctomycetia;o__Pirellulales;f__Pirellulaceae;g__;s__
4396717	1.19658	0.274006	0.932875	1	0	0.555556	k__Bacteria;p__Proteobacteria;c__Alphaproteobacteria;o__Rhizobiales;f__Methylobacteriaceae;g__Methylobacterium;s__
577316	1.19658	0.274006	0.932875	1	0	0.333333	k__Bacteria;p__Firmicutes;c__Clostridia;o__Clostridiales;f__;g__;s__
3528445	1.19658	0.274006	0.932875	1	0	1	k__Archaea;p__Euryarchaeota;c__Methanobacteria;o__Methanobacteriales;f__Methanobacteriaceae;g__Methanosphaera;s__
637954	1.19658	0.274006	0.932875	1	0	1.44444	k__Bacteria;p__Actinobacteria;c__Actinobacteria;o__Actinomycetales;f__Micrococcaceae;g__Arthrobacter;s__
839277	1.19658	0.274006	0.932875	1	0	0.555556	k__Bacteria;p__Verrucomicrobia;c__Verruco-5;o__WCHB1-41;f__RFP12;g__;s__
589076	1.19658	0.274006	0.932875	1	0	0.666667	k__Bacteria;p__Firmicutes;c__Clostridia;o__Clostridiales;f__Ruminococcaceae;g__Oscillospira;s__
4314582	1.19658	0.274006	0.932875	1	0	9.44444	k__Bacteria;p__Firmicutes;c__Bacilli;o__Bacillales;f__Paenibacillaceae;g__Paenibacillus;s__
4417921	1.19658	0.274006	0.932875	1	0	0.333333	k__Bacteria;p__Bacteroidetes;c__[Saprospirae];o__[Saprospirales];f__Chitinophagaceae;g__Flavisolibacter;s__
1138007	1.19658	0.274006	0.932875	1	0	0.333333	k__Bacteria;p__Bacteroidetes;c__Sphingobacteriia;o__Sphingobacteriales;f__Sphingobacteriaceae;g__Sphingobacterium;s__
316412	1.19658	0.274006	0.932875	1	0	0.555556	k__Bacteria;p__Bacteroidetes;c__Bacteroidia;o__Bacteroidales;f__;g__;s__
293477	1.19658	0.274006	0.932875	1	0	0.555556	k__Bacteria;p__Firmicutes;c__Clostridia;o__Clostridiales;f__Ruminococcaceae;g__;s__
275257	1.19658	0.274006	0.932875	1	0	0.444444	k__Bacteria;p__Proteobacteria;c__Alphaproteobacteria;o__Rhizobiales
270842	1.19658	0.274006	0.932875	1	0	0.555556	k__Bacteria;p__Proteobacteria;c__Gammaproteobacteria;o__Pseudomonadales;f__Pseudomonadaceae;g__Pseudomonas;s__umsongensis
4467134	1.19658	0.274006	0.932875	1	0	0.444444	k__Bacteria;p__Verrucomicrobia;c__Verruco-5;o__WCHB1-41;f__RFP12;g__;s__
279948	1.19658	0.274006	0.932875	1	0	1	k__Bacteria;p__Proteobacteria;c__Gammaproteobacteria;o__Pseudomonadales;f__Pseudomonadaceae;g__Pseudomonas;s__
4452633	1.19658	0.274006	0.932875	1	0	0.555556	k__Bacteria;p__Firmicutes;c__Clostridia;o__Clostridiales;f__Clostridiaceae;g__;s__
105974	1.19658	0.274006	0.932875	1	0	0.555556	k__Bacteria;p__Firmicutes;c__Clostridia;o__Clostridiales;f__Lachnospiraceae;g__Butyrivibrio;s__
275869	1.19658	0.274006	0.932875	1	0	0.333333	k__Bacteria;p__Firmicutes;c__Clostridia;o__Clostridiales;f__Lachnospiraceae;g__Coprococcus;s__
3643491	1.19658	0.274006	0.932875	1	0	0.333333	k__Bacteria;p__Proteobacteria;c__Gammaproteobacteria;o__Pseudomonadales;f__Pseudomonadaceae;g__Pseudomonas;s__viridiflava
561826	1.19658	0.274006	0.932875	1	0	0.555556	k__Bacteria;p__Firmicutes;c__Clostridia;o__Clostridiales;f__Christensenellaceae;g__;s__
1028036	1.19658	0.274006	0.932875	1	0	2.55556	k__Bacteria;p__Firmicutes;c__Bacilli;o__Bacillales;f__Bacillaceae;g__Bacillus;s__
338349	1.19658	0.274006	0.932875	1	0	0.333333	k__Bacteria;p__Firmicutes;c__Clostridia;o__Clostridiales;f__Lachnospiraceae;g__;s__
307608	1.19658	0.274006	0.932875	1	0	0.333333	k__Bacteria;p__Firmicutes;c__Clostridia;o__Clostridiales;f__Ruminococcaceae;g__Oscillospira;s__
293761	1.19658	0.274006	0.932875	1	0	15.6667	k__Bacteria;p__Firmicutes;c__Clostridia;o__Clostridiales;f__Ruminococcaceae;g__Ruminococcus;s__flavefaciens
656881	1.19658	0.274006	0.932875	1	0	7.77778	k__Bacteria;p__Proteobacteria;c__Gammaproteobacteria;o__Enterobacteriales;f__Enterobacteriaceae;g__;s__
4476892	1.19658	0.274006	0.932875	1	0	0.666667	k__Bacteria;p__Proteobacteria;c__Alphaproteobacteria;o__Sphingomonadales;f__Sphingomonadaceae;g__Kaistobacter;s__
183487	1.19658	0.274006	0.932875	1	0	2.11111	k__Bacteria;p__Firmicutes;c__Clostridia;o__Clostridiales;f__Lachnospiraceae;g__Blautia;s__producta
100265	1.19658	0.274006	0.932875	1	0	0.555556	k__Bacteria;p__Bacteroidetes;c__Bacteroidia;o__Bacteroidales;f__Prevotellaceae;g__Prevotella;s__
346868	1.19658	0.274006	0.932875	1	0	0.333333	k__Bacteria;p__Bacteroidetes;c__Bacteroidia;o__Bacteroidales;f__Prevotellaceae;g__Prevotella;s__
521586	1.19658	0.274006	0.932875	1	0	0.888889	k__Bacteria;p__Firmicutes;c__Clostridia;o__Clostridiales;f__Lachnospiraceae;g__Coprococcus;s__
46567	1.19658	0.274006	0.932875	1	0	0.666667	k__Bacteria;p__Firmicutes;c__Clostridia;o__Clostridiales;f__Lachnospiraceae;g__Butyrivibrio;s__
151647	1.19658	0.274006	0.932875	1	0	1.88889	k__Bacteria;p__Firmicutes;c__Clostridia;o__Clostridiales;f__;g__;s__
12290	1.19658	0.274006	0.932875	1	0	0.777778	k__Bacteria;p__Actinobacteria;c__Actinobacteria;o__Actinomycetales;f__Microbacteriaceae
4425629	1.19658	0.274006	0.932875	1	0	0.444444	k__Bacteria;p__Proteobacteria;c__Betaproteobacteria;o__Burkholderiales;f__Oxalobacteraceae;g__;s__
267605	1.19658	0.274006	0.932875	1	0	0.666667	k__Bacteria;p__Firmicutes;c__Clostridia;o__Clostridiales;f__Lachnospiraceae;g__;s__
563439	1.19658	0.274006	0.932875	1	0	0.444444	k__Bacteria;p__Firmicutes;c__Clostridia;o__Clostridiales;f__[Mogibacteriaceae];g__Mogibacterium;s__
176139	1.19658	0.274006	0.932875	1	0	0.333333	k__Bacteria;p__Firmicutes;c__Clostridia;o__Clostridiales;f__Lachnospiraceae;g__;s__
839137	1.19658	0.274006	0.932875	1	0	0.333333	k__Bacteria;p__Firmicutes;c__Clostridia;o__Clostridiales;f__Lachnospiraceae;g__;s__
1106624	1.19658	0.274006	0.932875	1	0	1.22222	k__Bacteria;p__Verrucomicrobia;c__Opitutae;o__[Cerasicoccales];f__[Cerasicoccaceae];g__;s__
269956	1.19658	0.274006	0.932875	1	0	0.333333	k__Bacteria;p__Firmicutes;c__Clostridia;o__Clostridiales;f__;g__;s__
340357	1.19658	0.274006	0.932875	1	0	0.555556	k__Bacteria;p__Firmicutes;c__Clostridia;o__Clostridiales;f__Lachnospiraceae;g__;s__
4341734	1.19658	0.274006	0.932875	1	0	0.333333	k__Bacteria;p__Actinobacteria;c__Actinobacteria;o__Actinomycetales;f__Microbacteriaceae;g__;s__
49406	1.19658	0.274006	0.932875	1	0	0.444444	k__Bacteria;p__Firmicutes;c__Clostridia;o__Clostridiales;f__;g__;s__
269930	1.19658	0.274006	0.932875	1	0	0.444444	k__Bacteria;p__Proteobacteria;c__Gammaproteobacteria;o__Pseudomonadales;f__Pseudomonadaceae;g__;s__
1043652	1.19658	0.274006	0.932875	1	0	0.444444	k__Bacteria;p__Actinobacteria;c__Actinobacteria;o__Actinomycetales;f__Nocardioidaceae;g__;s__
4350881	1.19658	0.274006	0.932875	1	0	0.333333	k__Bacteria;p__Actinobacteria;c__Actinobacteria;o__Actinomycetales;f__Cellulomonadaceae;g__Oerskovia
833458	1.19658	0.274006	0.932875	1	0	0.444444	k__Bacteria;p__Firmicutes;c__Clostridia;o__Clostridiales;f__;g__;s__
321762	1.19658	0.274006	0.932875	1	0	0.333333	k__Bacteria;p__Tenericutes;c__Mollicutes;o__RF39;f__;g__;s__
289911	1.19658	0.274006	0.932875	1	0	1.33333	k__Bacteria;p__Firmicutes;c__Erysipelotrichi;o__Erysipelotrichales;f__Erysipelotrichaceae;g__Sharpea;s__p-3329-23G2
356245	1.19658	0.274006	0.932875	1	0	0.555556	k__Bacteria;p__Firmicutes;c__Clostridia;o__Clostridiales;f__Ruminococcaceae;g__;s__
1126851	1.19658	0.274006	0.932875	1	0	0.333333	k__Bacteria;p__Firmicutes;c__Bacilli;o__Lactobacillales;f__Streptococcaceae;g__Streptococcus;s__
815828	1.19658	0.274006	0.932875	1	0	0.333333	k__Bacteria;p__Firmicutes;c__Clostridia;o__Clostridiales;f__;g__;s__
4411374	1.19658	0.274006	0.932875	1	0	0.777778	k__Bacteria;p__Firmicutes;c__Clostridia;o__Clostridiales;f__Clostridiaceae;g__Thermoanaerobacterium;s__
137056	1.19658	0.274006	0.932875	1	0	0.333333	k__Bacteria;p__Firmicutes;c__Bacilli;o__Bacillales;f__Staphylococcaceae;g__Staphylococcus;s__epidermidis
179040	1.19658	0.274006	0.932875	1	0	2.88889	k__Bacteria;p__Firmicutes;c__Bacilli;o__Bacillales;f__Paenibacillaceae;g__Paenibacillus;s__
238205	1.19658	0.274006	0.932875	1	0	0.666667	k__Bacteria;p__Firmicutes;c__Clostridia;o__Clostridiales;f__Clostridiaceae;g__Clostridium;s__butyricum
303828	1.19658	0.274006	0.932875	1	0	0.777778	k__Bacteria;p__Firmicutes;c__Clostridia;o__Clostridiales;f__;g__;s__
352215	1.19658	0.274006	0.932875	1	0	1.55556	k__Bacteria;p__Firmicutes;c__Clostridia;o__Clostridiales;f__;g__;s__
166896	1.19658	0.274006	0.932875	1	0	0.555556	k__Bacteria;p__Firmicutes;c__Clostridia;o__Clostridiales;f__Clostridiaceae;g__Clostridium;s__
804119	1.19658	0.274006	0.932875	1	0	7	k__Bacteria;p__Firmicutes;c__Clostridia;o__Clostridiales;f__Clostridiaceae;g__Clostridium;s__
561694	1.19658	0.274006	0.932875	1	0	0.444444	k__Bacteria;p__Firmicutes;c__Clostridia;o__Clostridiales;f__[Mogibacteriaceae];g__Mogibacterium;s__
325384	1.19658	0.274006	0.932875	1	0	1.66667	k__Bacteria;p__Firmicutes;c__Clostridia;o__Clostridiales;f__Lachnospiraceae;g__Dorea;s__
295251	1.19658	0.274006	0.932875	1	0	20.2222	k__Bacteria;p__Firmicutes;c__Clostridia;o__Clostridiales;f__Lachnospiraceae;g__Coprococcus;s__
320725	1.19658	0.274006	0.932875	1	0	0.666667	k__Bacteria;p__Firmicutes;c__Clostridia;o__Clostridiales;f__;g__;s__
342683	1.19658	0.274006	0.932875	1	0	0.888889	k__Bacteria;p__Firmicutes;c__Clostridia;o__Clostridiales;f__Ruminococcaceae
257034	1.19658	0.274006	0.932875	1	0	0.333333	k__Bacteria;p__Firmicutes;c__Clostridia;o__Clostridiales;f__Lachnospiraceae;g__;s__
262724	1.19658	0.274006	0.932875	1	0	2.33333	k__Bacteria;p__Firmicutes;c__Clostridia;o__Clostridiales;f__Lachnospiraceae;g__;s__
291045	1.19658	0.274006	0.932875	1	0	0.333333	k__Bacteria;p__Firmicutes;c__Clostridia;o__Clostridiales;f__Ruminococcaceae;g__;s__
833022	1.19658	0.274006	0.932875	1	0	4.22222	k__Bacteria;p__Firmicutes;c__Bacilli;o__Bacillales;f__Paenibacillaceae;g__Paenibacillus;s__
195081	1.19658	0.274006	0.932875	1	0	0.333333	k__Bacteria;p__Firmicutes;c__Clostridia;o__Clostridiales;f__Lachnospiraceae;g__Dorea;s__
1112553	1.19658	0.274006	0.932875	1	0	0.666667	k__Bacteria;p__Proteobacteria;c__Alphaproteobacteria;o__Sphingomonadales;f__Sphingomonadaceae;g__Sphingobium;s__
536989	1.19658	0.274006	0.932875	1	0	1.33333	k__Bacteria;p__Firmicutes;c__Clostridia;o__Clostridiales;f__;g__;s__
326833	1.19658	0.274006	0.932875	1	0	0.333333	k__Bacteria;p__Firmicutes;c__Clostridia;o__Clostridiales;f__Lachnospiraceae;g__Coprococcus;s__
446691	1.19658	0.274006	0.932875	1	0	0.333333	k__Bacteria;p__Firmicutes;c__Clostridia;o__Clostridiales;f__Ruminococcaceae;g__;s__
4338603	1.19658	0.274006	0.932875	1	0	1.11111	k__Bacteria;p__Firmicutes;c__Bacilli;o__Bacillales;f__Planococcaceae;g__Sporosarcina;s__
310490	1.19658	0.274006	0.932875	1	0	0.444444	k__Bacteria;p__Firmicutes;c__Clostridia;o__Clostridiales;f__Lachnospiraceae;g__Blautia;s__
New.ReferenceOTU327	1.19658	0.274006	0.932875	1	0	2.22222	k__Bacteria;p__Firmicutes;c__Clostridia;o__Clostridiales;f__Ruminococcaceae;g__;s__
New.ReferenceOTU134	1.19658	0.274006	0.932875	1	0	8.77778	k__Bacteria;p__Firmicutes;c__Clostridia;o__Clostridiales;f__Clostridiaceae;g__Clostridium;s__
New.ReferenceOTU446	1.19658	0.274006	0.932875	1	0	98.4444	k__Bacteria;p__Firmicutes;c__Clostridia;o__Clostridiales;f__Clostridiaceae;g__Clostridium;s__
New.ReferenceOTU627	1.19658	0.274006	0.932875	1	0	0.444444	k__Bacteria;p__Actinobacteria;c__Actinobacteria;o__Actinomycetales;f__Sanguibacteraceae;g__Sanguibacter;s__
New.ReferenceOTU492	1.19658	0.274006	0.932875	1	0	8	k__Bacteria;p__Firmicutes;c__Clostridia;o__Clostridiales;f__Ruminococcaceae;g__Ruminococcus;s__
New.ReferenceOTU352	1.19658	0.274006	0.932875	1	0	15.6667	k__Bacteria;p__Firmicutes;c__Clostridia;o__Clostridiales;f__Clostridiaceae;g__Clostridium;s__
New.ReferenceOTU211	1.19658	0.274006	0.932875	1	0	4.33333	k__Bacteria;p__Firmicutes;c__Clostridia;o__Clostridiales;f__Clostridiaceae;g__;s__
272663	1.19559	0.274206	0.932875	1	19.8	9	k__Bacteria;p__Firmicutes;c__Erysipelotrichi;o__Erysipelotrichales;f__Erysipelotrichaceae;g__Bulleidia;s__
297160	1.19559	0.274206	0.932875	1	5.4	4.77778	k__Bacteria;p__Firmicutes;c__Clostridia;o__Clostridiales;f__Ruminococcaceae;g__Ruminococcus;s__
330665	1.19026	0.275278	0.932875	1	0.2	1	k__Bacteria;p__Firmicutes;c__Clostridia;o__Clostridiales;f__Ruminococcaceae;g__;s__
306413	1.19026	0.275278	0.932875	1	0.2	1.11111	k__Bacteria;p__Firmicutes;c__Clostridia;o__Clostridiales;f__Lachnospiraceae
818742	1.19026	0.275278	0.932875	1	0.2	1	k__Bacteria;p__Firmicutes;c__Clostridia;o__Clostridiales;f__;g__;s__
304639	1.19026	0.275278	0.932875	1	0.2	1	k__Bacteria;p__Firmicutes;c__Clostridia;o__Clostridiales;f__;g__;s__
163696	1.19026	0.275278	0.932875	1	0.2	2.66667	k__Bacteria;p__Actinobacteria;c__Coriobacteriia;o__Coriobacteriales;f__Coriobacteriaceae;g__;s__
2689396	1.18669	0.275998	0.932875	1	0.2	33.8889	k__Bacteria;p__Proteobacteria;c__Gammaproteobacteria;o__Enterobacteriales;f__Enterobacteriaceae;g__;s__
314853	1.18669	0.275998	0.932875	1	0.2	1.33333	k__Bacteria;p__Firmicutes;c__Clostridia;o__Clostridiales;f__[Mogibacteriaceae];g__;s__
289581	1.18669	0.275998	0.932875	1	3.8	4.11111	k__Bacteria;p__Bacteroidetes;c__Bacteroidia;o__Bacteroidales;f__;g__;s__
333272	1.18669	0.275998	0.932875	1	1.4	1.44444	k__Bacteria;p__Firmicutes;c__Clostridia;o__Clostridiales;f__;g__;s__
New.ReferenceOTU495	1.18669	0.275998	0.932875	1	0.2	1.44444	k__Bacteria;p__Firmicutes;c__Clostridia;o__Clostridiales;f__Clostridiaceae;g__;s__
New.ReferenceOTU89	1.18669	0.275998	0.932875	1	0.2	6.77778	k__Bacteria;p__Actinobacteria;c__Actinobacteria;o__Bifidobacteriales;f__Bifidobacteriaceae;g__Bifidobacterium;s__
346253	1.18464	0.276413	0.932875	1	7	2.55556	k__Bacteria;p__Firmicutes;c__Clostridia;o__Clostridiales;f__Lachnospiraceae;g__;s__
328573	1.17268	0.278851	0.932875	1	1.6	0.888889	k__Bacteria;p__Firmicutes;c__Clostridia;o__Clostridiales;f__Peptostreptococcaceae
354849	1.17268	0.278851	0.932875	1	0.6	1.11111	k__Bacteria;p__Firmicutes;c__Clostridia;o__Clostridiales;f__;g__;s__
306769	1.17124	0.279146	0.932875	1	5.4	2.66667	k__Bacteria;p__Firmicutes;c__Clostridia;o__Clostridiales;f__;g__;s__
295754	1.17124	0.279146	0.932875	1	12.2	4.88889	k__Bacteria;p__Firmicutes;c__Clostridia;o__Clostridiales;f__Lachnospiraceae;g__;s__
New.ReferenceOTU273	1.16967	0.27947	0.932875	1	4.6	1.22222	k__Bacteria;p__Firmicutes;c__Clostridia;o__Clostridiales;f__Lachnospiraceae;g__;s__
4474217	1.1686	0.27969	0.932875	1	6	16.5556	k__Bacteria;p__Firmicutes;c__Clostridia;o__Clostridiales;f__Lachnospiraceae;g__;s__
346769	1.1686	0.27969	0.932875	1	3	49.8889	k__Bacteria;p__Tenericutes;c__Mollicutes;o__RF39;f__;g__;s__
New.ReferenceOTU561	1.1686	0.27969	0.932875	1	3.2	18.5556	k__Bacteria;p__Firmicutes;c__Clostridia;o__Clostridiales;f__Ruminococcaceae;g__Ruminococcus;s__
New.ReferenceOTU615	1.1686	0.27969	0.932875	1	3.4	8.33333	k__Bacteria;p__Bacteroidetes;c__Bacteroidia;o__Bacteroidales;f__Rikenellaceae;g__;s__
368490	1.16597	0.280232	0.932875	1	4	6.44444	k__Bacteria;p__Firmicutes;c__Bacilli;o__Turicibacterales;f__Turicibacteraceae;g__Turicibacter;s__
2142752	1.16368	0.280703	0.932875	1	0.4	1.33333	k__Bacteria;p__Firmicutes;c__Clostridia;o__Clostridiales;f__Christensenellaceae;g__;s__
329153	1.16368	0.280703	0.932875	1	1.2	1	k__Bacteria;p__Firmicutes;c__Clostridia;o__Clostridiales;f__Peptostreptococcaceae;g__;s__
334096	1.16074	0.281313	0.932875	1	4	6.44444	k__Bacteria;p__Firmicutes;c__Clostridia;o__Clostridiales;f__Lachnospiraceae;g__;s__
261590	1.16074	0.281313	0.932875	1	17	26.5556	k__Bacteria;p__Firmicutes;c__Clostridia;o__Clostridiales
New.ReferenceOTU543	1.16074	0.281313	0.932875	1	12.2	4.88889	k__Bacteria;p__Firmicutes;c__Clostridia;o__Clostridiales;f__Ruminococcaceae;g__;s__
New.ReferenceOTU217	1.15814	0.281851	0.932875	1	4.6	42.7778	k__Bacteria;p__Firmicutes;c__Clostridia;o__Clostridiales;f__Ruminococcaceae
2051	1.15482	0.282542	0.932875	1	4	1.44444	k__Bacteria;p__Bacteroidetes;c__Bacteroidia;o__Bacteroidales;f__Prevotellaceae;g__Prevotella;s__
239863	1.15298	0.282926	0.932875	1	6.8	43.7778	k__Bacteria;p__Firmicutes;c__Clostridia;o__Clostridiales;f__Clostridiaceae;g__Clostridium;s__
298937	1.1519	0.283152	0.932875	1	4.6	2.66667	k__Bacteria;p__Firmicutes;c__Clostridia;o__Clostridiales;f__Clostridiaceae;g__;s__
519545	1.15042	0.283461	0.932875	1	7.8	18.8889	k__Bacteria;p__Firmicutes;c__Clostridia;o__Clostridiales;f__Lachnospiraceae
4090250	1.15042	0.283461	0.932875	1	15	31.4444	k__Bacteria;p__Firmicutes;c__Clostridia;o__Clostridiales;f__Ruminococcaceae;g__;s__
3195500	1.14899	0.283761	0.932875	1	1.8	0.777778	k__Bacteria;p__Firmicutes;c__Clostridia;o__Clostridiales;f__Lachnospiraceae;g__;s__
270733	1.14533	0.284529	0.932875	1	7.4	22.7778	k__Bacteria;p__Firmicutes;c__Clostridia;o__Clostridiales;f__Ruminococcaceae;g__Ruminococcus;s__
174353	1.14322	0.284974	0.932875	1	10.8	2.66667	k__Bacteria;p__Firmicutes;c__Clostridia;o__Clostridiales;f__;g__;s__
319260	1.14322	0.284974	0.932875	1	1.2	1.77778	k__Bacteria;p__Firmicutes;c__Clostridia;o__Clostridiales;f__[Mogibacteriaceae];g__;s__
316627	1.1428	0.285061	0.932875	1	4	59.8889	k__Bacteria;p__Firmicutes;c__Clostridia;o__Clostridiales;f__Ruminococcaceae;g__Ruminococcus;s__
301089	1.1428	0.285061	0.932875	1	10.6	17.6667	k__Bacteria;p__Firmicutes;c__Clostridia;o__Clostridiales;f__Ruminococcaceae;g__;s__
198583	1.14035	0.285578	0.932875	1	9.6	5	k__Bacteria;p__Firmicutes;c__Clostridia;o__Clostridiales;f__Lachnospiraceae;g__;s__
310510	1.14028	0.285592	0.932875	1	367.8	577.889	k__Bacteria;p__Firmicutes;c__Clostridia;o__Clostridiales;f__Ruminococcaceae;g__;s__
277132	1.14028	0.285592	0.932875	1	12.6	36.4444	k__Bacteria;p__Tenericutes;c__Mollicutes;o__RF39;f__;g__;s__
347043	1.14028	0.285592	0.932875	1	26.8	26.8889	k__Bacteria;p__Firmicutes;c__Clostridia;o__Clostridiales;f__Ruminococcaceae
824876	1.14028	0.285592	0.932875	1	96.6	140.111	k__Bacteria;p__Actinobacteria;c__Actinobacteria;o__Bifidobacteriales;f__Bifidobacteriaceae;g__Bifidobacterium;s__adolescentis
291828	1.14028	0.285592	0.932875	1	11	17.2222	k__Bacteria;p__Firmicutes;c__Clostridia;o__Clostridiales;f__Ruminococcaceae;g__;s__
324328	1.14028	0.285592	0.932875	1	11	20	k__Bacteria;p__Firmicutes;c__Clostridia;o__Clostridiales;f__Ruminococcaceae;g__;s__
New.ReferenceOTU280	1.12069	0.28977	0.932875	1	0.6	1.22222	k__Bacteria;p__Bacteroidetes;c__Bacteroidia;o__Bacteroidales;f__S24-7;g__;s__
565292	1.10976	0.292135	0.932875	1	0.8	2.44444	k__Bacteria;p__Firmicutes;c__Clostridia;o__Clostridiales;f__Lachnospiraceae;g__;s__
352691	1.10976	0.292135	0.932875	1	0.6	3.33333	k__Bacteria;p__Tenericutes;c__Mollicutes;o__RF39;f__;g__;s__
New.ReferenceOTU232	1.10706	0.292723	0.932875	1	2	0.777778	k__Bacteria;p__Firmicutes;c__Clostridia;o__Clostridiales;f__Ruminococcaceae;g__;s__
525729	1.09794	0.294719	0.932875	1	0.6	1.33333	k__Bacteria;p__Firmicutes;c__Clostridia;o__Clostridiales;f__;g__;s__
351407	1.09639	0.295061	0.932875	1	4.2	5.33333	k__Bacteria;p__Bacteroidetes;c__Bacteroidia;o__Bacteroidales;f__Prevotellaceae;g__Prevotella;s__
4336744	1.09639	0.295061	0.932875	1	7.2	0.777778	k__Bacteria;p__Firmicutes;c__Erysipelotrichi;o__Erysipelotrichales;f__Erysipelotrichaceae;g__;s__
190320	1.08852	0.2968	0.932875	1	1.4	5	k__Bacteria;p__Firmicutes;c__Clostridia;o__Clostridiales;f__Lachnospiraceae;g__Roseburia;s__faecis
523811	1.08592	0.297377	0.932875	1	2.2	5.44444	k__Bacteria;p__Firmicutes;c__Clostridia;o__Clostridiales;f__;g__;s__
509083	1.08294	0.298041	0.932875	1	0.4	1.11111	k__Bacteria;p__Actinobacteria;c__Coriobacteriia;o__Coriobacteriales;f__Coriobacteriaceae;g__;s__
356550	1.07311	0.300243	0.932875	1	1.2	2.77778	k__Bacteria;p__Firmicutes;c__Clostridia;o__Clostridiales;f__Ruminococcaceae;g__;s__
544035	1.07123	0.300668	0.932875	1	2.4	4.22222	k__Bacteria;p__Bacteroidetes;c__Bacteroidia;o__Bacteroidales;f__;g__;s__
4336746	1.07059	0.300813	0.932875	1	1.2	12.5556	k__Bacteria;p__Firmicutes;c__Clostridia;o__Clostridiales;f__Ruminococcaceae;g__;s__
New.ReferenceOTU602	1.07059	0.300813	0.932875	1	1.4	9.66667	k__Bacteria;p__Firmicutes;c__Erysipelotrichi;o__Erysipelotrichales;f__Erysipelotrichaceae;g__Coprobacillus;s__
297872	1.06557	0.301947	0.932875	1	3	2.55556	k__Bacteria;p__Firmicutes;c__Clostridia;o__Clostridiales;f__Lachnospiraceae;g__;s__
331562	1.05814	0.30364	0.932875	1	2.8	4.22222	k__Bacteria;p__Bacteroidetes;c__Bacteroidia;o__Bacteroidales;f__Bacteroidaceae;g__5-7N15;s__
860192	1.05814	0.30364	0.932875	1	1.2	4.22222	k__Bacteria;p__Firmicutes;c__Erysipelotrichi;o__Erysipelotrichales;f__Erysipelotrichaceae;g__Coprobacillus;s__
New.ReferenceOTU2	1.05814	0.30364	0.932875	1	1.6	2.77778	k__Bacteria;p__Firmicutes;c__Clostridia;o__Clostridiales;f__;g__;s__
197760	1.05324	0.304762	0.932875	1	3.4	4.88889	k__Bacteria;p__Firmicutes;c__Clostridia;o__Clostridiales;f__Lachnospiraceae;g__Roseburia;s__
289754	1.05081	0.305321	0.932875	1	1.2	3.44444	k__Bacteria;p__Firmicutes;c__Clostridia;o__Clostridiales;f__Ruminococcaceae;g__;s__
528013	1.04839	0.305879	0.932875	1	1.8	6.66667	k__Bacteria;p__Actinobacteria;c__Coriobacteriia;o__Coriobacteriales;f__Coriobacteriaceae;g__;s__
105108	1.04568	0.306504	0.932875	1	0.8	2.11111	k__Bacteria;p__Firmicutes;c__Clostridia;o__Clostridiales;f__;g__;s__
303919	1.04568	0.306504	0.932875	1	0.4	0.444444	k__Bacteria;p__Firmicutes;c__Clostridia;o__Clostridiales;f__;g__;s__
291111	1.04568	0.306504	0.932875	1	0.4	0.777778	k__Bacteria;p__Firmicutes;c__Clostridia;o__Clostridiales;f__Ruminococcaceae;g__;s__
311782	1.04568	0.306504	0.932875	1	0.4	0.222222	k__Bacteria;p__Firmicutes;c__Clostridia;o__Clostridiales;f__;g__;s__
New.ReferenceOTU449	1.04568	0.306504	0.932875	1	0.4	0.222222	k__Bacteria;p__Bacteroidetes;c__Bacteroidia;o__Bacteroidales;f__;g__;s__
New.ReferenceOTU163	1.04568	0.306504	0.932875	1	0.4	1.88889	Unassigned
271602	1.04123	0.307536	0.932875	1	0.6	0.555556	k__Bacteria;p__Firmicutes;c__Clostridia;o__Clostridiales;f__;g__;s__
3641385	1.04123	0.307536	0.932875	1	0.6	1.11111	k__Bacteria;p__Firmicutes;c__Clostridia;o__Clostridiales;f__Lachnospiraceae;g__;s__
318777	1.04123	0.307536	0.932875	1	10.8	6.88889	k__Bacteria;p__Firmicutes;c__Clostridia;o__Clostridiales;f__Veillonellaceae;g__Phascolarctobacterium;s__
New.ReferenceOTU517	1.04123	0.307536	0.932875	1	1.2	3.44444	k__Bacteria;p__Cyanobacteria;c__4C0d-2;o__YS2;f__;g__;s__
248492	1.03562	0.308842	0.932875	1	0.8	0.444444	k__Bacteria;p__Firmicutes;c__Clostridia;o__Clostridiales;f__Ruminococcaceae;g__;s__
299184	1.03562	0.308842	0.932875	1	0.2	0.888889	k__Bacteria;p__Firmicutes;c__Clostridia;o__Clostridiales;f__Lachnospiraceae;g__;s__
177758	1.03562	0.308842	0.932875	1	0.2	0.666667	k__Bacteria;p__Firmicutes;c__Clostridia;o__Clostridiales;f__Lachnospiraceae;g__Dorea;s__
510377	1.03562	0.308842	0.932875	1	0.2	0.666667	k__Bacteria;p__Firmicutes;c__Clostridia;o__Clostridiales;f__;g__;s__
527059	1.03409	0.3092	0.932875	1	6.2	7.66667	k__Bacteria;p__Firmicutes;c__Clostridia;o__Clostridiales;f__Lachnospiraceae;g__Butyrivibrio;s__
292074	1.03249	0.309574	0.932875	1	0.2	1	k__Bacteria;p__Firmicutes;c__Clostridia;o__Clostridiales;f__Ruminococcaceae;g__Ruminococcus;s__
565495	1.03249	0.309574	0.932875	1	0.2	1.77778	k__Bacteria;p__Firmicutes;c__Clostridia;o__Clostridiales;f__Christensenellaceae;g__;s__
4412309	1.03249	0.309574	0.932875	1	0.2	0.888889	k__Bacteria;p__Firmicutes;c__Clostridia;o__Clostridiales;f__Lachnospiraceae;g__;s__
691423	1.03249	0.309574	0.932875	1	0.2	1	k__Bacteria;p__Proteobacteria;c__Gammaproteobacteria;o__Enterobacteriales;f__Enterobacteriaceae;g__;s__
635524	1.03249	0.309574	0.932875	1	0.2	1.66667	k__Bacteria;p__Proteobacteria;c__Gammaproteobacteria;o__Xanthomonadales;f__Xanthomonadaceae;g__;s__
516285	1.03249	0.309574	0.932875	1	1	1	k__Bacteria;p__Proteobacteria;c__Alphaproteobacteria;o__Rhodospirillales;f__Acetobacteraceae;g__;s__
212228	1.03249	0.309574	0.932875	1	0.4	3.33333	k__Bacteria;p__Firmicutes;c__Clostridia;o__Clostridiales;f__Ruminococcaceae;g__;s__
New.ReferenceOTU19	1.03175	0.309749	0.932875	1	5.2	435.444	k__Bacteria;p__Firmicutes;c__Bacilli;o__Turicibacterales;f__Turicibacteraceae;g__Turicibacter;s__
353688	1.02709	0.310844	0.932875	1	2.6	5	k__Bacteria;p__Firmicutes;c__Clostridia;o__Clostridiales;f__Lachnospiraceae;g__Dorea;s__
290663	1.02709	0.310844	0.932875	1	6.2	9.88889	k__Bacteria;p__Firmicutes;c__Clostridia;o__Clostridiales;f__Ruminococcaceae;g__;s__
105718	1.02477	0.311389	0.932875	1	6	10.6667	k__Bacteria;p__Spirochaetes;c__Spirochaetes;o__Spirochaetales;f__Spirochaetaceae;g__Treponema;s__
345995	1.02322	0.311756	0.932875	1	2.8	2.55556	k__Bacteria;p__Bacteroidetes;c__Bacteroidia;o__Bacteroidales;f__Bacteroidaceae;g__;s__
4359834	1.02322	0.311756	0.932875	1	1	4.22222	k__Bacteria;p__Firmicutes;c__Clostridia;o__Clostridiales;f__;g__;s__
4404413	1.02247	0.311933	0.932875	1	7.6	96.3333	k__Bacteria;p__Firmicutes;c__Clostridia;o__Clostridiales;f__Ruminococcaceae;g__Ruminococcus;s__
347575	1.02017	0.31248	0.932875	1	0.6	3	k__Bacteria;p__Firmicutes;c__Clostridia;o__Clostridiales;f__Clostridiaceae;g__;s__
4362076	1.02017	0.31248	0.932875	1	0.6	7.66667	k__Bacteria;p__Cyanobacteria;c__4C0d-2;o__YS2;f__;g__;s__
735945	1.02017	0.31248	0.932875	1	0.4	16.8889	k__Bacteria;p__Actinobacteria;c__Actinobacteria;o__Actinomycetales;f__Micrococcaceae;g__Arthrobacter;s__
581978	1.02017	0.31248	0.932875	1	0.4	6.22222	k__Bacteria;p__Firmicutes;c__Clostridia;o__Clostridiales;f__Veillonellaceae;g__Succiniclasticum;s__
New.ReferenceOTU286	1.02017	0.31248	0.932875	1	0.8	11.7778	k__Bacteria;p__Actinobacteria;c__Actinobacteria;o__Actinomycetales;f__Micrococcaceae;g__Arthrobacter;s__
512892	1.0179	0.313018	0.932875	1	3.2	7.88889	k__Bacteria;p__Firmicutes;c__Erysipelotrichi;o__Erysipelotrichales;f__Erysipelotrichaceae;g__;s__
4334755	1.01562	0.313559	0.932875	1	11.8	8.88889	k__Bacteria;p__Firmicutes;c__Clostridia;o__Clostridiales;f__;g__;s__
548692	1.01336	0.314099	0.932875	1	10	25.5556	k__Bacteria;p__Firmicutes;c__Clostridia;o__Clostridiales;f__Ruminococcaceae;g__Oscillospira;s__
New.ReferenceOTU132	1.01336	0.314099	0.932875	1	4.4	13.2222	k__Bacteria;p__Bacteroidetes;c__Bacteroidia;o__Bacteroidales;f__;g__;s__
4346687	1.01111	0.314637	0.932875	1	8.4	11.5556	k__Bacteria;p__Firmicutes;c__Clostridia;o__Clostridiales;f__Ruminococcaceae;g__;s__
4336750	1.01111	0.314637	0.932875	1	7.6	11.3333	k__Bacteria;p__Firmicutes;c__Clostridia;o__Clostridiales;f__Ruminococcaceae;g__Oscillospira;s__
812596	1.00887	0.315174	0.932875	1	127.2	46.3333	k__Bacteria;p__Firmicutes;c__Clostridia;o__Clostridiales;f__Veillonellaceae;g__Anaerovibrio;s__
554560	1.00887	0.315174	0.932875	1	67.8	75.7778	k__Bacteria;p__Firmicutes;c__Clostridia;o__Clostridiales;f__Ruminococcaceae;g__;s__
343238	1.00887	0.315174	0.932875	1	13	51.4444	k__Bacteria;p__Firmicutes;c__Clostridia;o__Clostridiales;f__Ruminococcaceae;g__;s__
273960	1.00887	0.315174	0.932875	1	8.2	18	k__Bacteria;p__Firmicutes;c__Clostridia;o__Clostridiales;f__;g__;s__
1579254	1.00761	0.315476	0.932875	1	1.8	0.888889	k__Bacteria;p__Firmicutes;c__Clostridia;o__Clostridiales;f__Ruminococcaceae;g__;s__
290262	1.00761	0.315476	0.932875	1	1.4	0.222222	k__Bacteria;p__Firmicutes;c__Clostridia;o__Clostridiales;f__Lachnospiraceae;g__Dorea;s__
182033	1.00761	0.315476	0.932875	1	1.6	0.222222	k__Bacteria;p__Firmicutes;c__Clostridia;o__Clostridiales;f__Ruminococcaceae;g__Oscillospira;s__
326452	1.00664	0.31571	0.932875	1	14.8	25.6667	k__Bacteria;p__Firmicutes;c__Clostridia;o__Clostridiales;f__Ruminococcaceae;g__;s__
4435309	1.00664	0.31571	0.932875	1	7.8	19.4444	k__Bacteria;p__Tenericutes;c__Mollicutes;o__RF39;f__;g__;s__
322360	1.00442	0.316245	0.932875	1	8.2	14.6667	k__Bacteria;p__Firmicutes;c__Clostridia;o__Clostridiales;f__Ruminococcaceae;g__;s__
New.ReferenceOTU442	1.00414	0.316311	0.932875	1	885.2	1.66667	k__Bacteria;p__Firmicutes;c__Clostridia;o__Clostridiales;f__Clostridiaceae;g__Clostridium;s__bowmanii
299123	1.0022	0.316778	0.932875	1	16.6	26.1111	k__Bacteria;p__Firmicutes;c__Clostridia;o__Clostridiales;f__Ruminococcaceae;g__;s__
4480841	1.0022	0.316778	0.932875	1	38.2	56.2222	k__Bacteria;p__Firmicutes;c__Clostridia;o__Clostridiales;f__Ruminococcaceae;g__;s__
269531	1.0022	0.316778	0.932875	1	41.2	28.5556	k__Bacteria;p__Firmicutes;c__Clostridia;o__Clostridiales;f__Ruminococcaceae;g__Ruminococcus;s__
4314125	1.0022	0.316778	0.932875	1	29.6	45.8889	k__Bacteria;p__Firmicutes;c__Clostridia;o__Clostridiales;f__Ruminococcaceae;g__;s__
4424111	1.0022	0.316778	0.932875	1	59.2	160.222	k__Bacteria;p__Firmicutes;c__Clostridia;o__Clostridiales;f__Lachnospiraceae;g__Dorea;s__
335003	1.0009	0.317093	0.932875	1	0.6	1	k__Bacteria;p__Firmicutes;c__Clostridia;o__Clostridiales;f__Lachnospiraceae
296962	1	0.317311	0.932875	1	36.8	40.7778	k__Bacteria;p__Firmicutes;c__Clostridia;o__Clostridiales;f__Ruminococcaceae;g__;s__
310725	1	0.317311	0.932875	1	660	1450.11	k__Bacteria;p__Firmicutes;c__Clostridia;o__Clostridiales;f__Ruminococcaceae;g__;s__
293779	1	0.317311	0.932875	1	175.6	320.444	k__Bacteria;p__Bacteroidetes;c__Bacteroidia;o__Bacteroidales;f__;g__;s__
681370	1	0.317311	0.932875	1	6661.2	2525.56	k__Bacteria;p__Actinobacteria;c__Actinobacteria;o__Bifidobacteriales;f__Bifidobacteriaceae;g__Bifidobacterium;s__
312152	1	0.317311	0.932875	1	128.8	229.333	k__Bacteria;p__Firmicutes;c__Clostridia;o__Clostridiales;f__Ruminococcaceae;g__;s__
531589	1	0.317311	0.932875	1	9.2	33	k__Bacteria;p__Tenericutes;c__Mollicutes;o__RF39;f__;g__;s__
570049	1	0.317311	0.932875	1	142.6	77.2222	k__Bacteria;p__Firmicutes;c__Clostridia;o__Clostridiales;f__Lachnospiraceae;g__;s__
338226	1	0.317311	0.932875	1	124.2	227.444	k__Bacteria;p__Bacteroidetes;c__Bacteroidia;o__Bacteroidales;f__Bacteroidaceae;g__Bacteroides;s__
291054	1	0.317311	0.932875	1	108.4	440.111	k__Bacteria;p__Firmicutes;c__Clostridia;o__Clostridiales;f__Ruminococcaceae;g__;s__
4385967	1	0.317311	0.932875	1	30.2	92.4444	k__Bacteria;p__Firmicutes;c__Clostridia;o__Clostridiales;f__Ruminococcaceae;g__;s__
304043	1	0.317311	0.932875	1	62.6	96	k__Bacteria;p__Firmicutes;c__Clostridia;o__Clostridiales;f__Ruminococcaceae;g__;s__
4448724	1	0.317311	0.932875	1	76.4	130.667	k__Bacteria;p__Firmicutes;c__Clostridia;o__Clostridiales;f__Ruminococcaceae;g__;s__
4341684	1	0.317311	0.932875	1	121.6	204.111	k__Bacteria;p__Firmicutes;c__Clostridia;o__Clostridiales;f__Ruminococcaceae;g__;s__
New.ReferenceOTU85	1	0.317311	0.932875	1	45.2	73.1111	k__Bacteria;p__Bacteroidetes;c__Bacteroidia;o__Bacteroidales;f__;g__;s__
4439489	0.97146	0.324316	0.932875	1	0.6	1.22222	k__Bacteria;p__Firmicutes;c__Clostridia;o__Clostridiales;f__Ruminococcaceae;g__;s__
244436	0.955074	0.328431	0.932875	1	1	4.44444	k__Bacteria;p__Cyanobacteria;c__4C0d-2;o__YS2;f__;g__;s__
657266	0.955074	0.328431	0.932875	1	0.8	1.33333	k__Bacteria;p__Firmicutes;c__Clostridia;o__Clostridiales;f__Ruminococcaceae;g__;s__
New.ReferenceOTU245	0.955074	0.328431	0.932875	1	3	1.88889	k__Bacteria;p__Firmicutes;c__Clostridia;o__Clostridiales;f__Ruminococcaceae;g__;s__
330992	0.952778	0.329013	0.932875	1	2.8	8.44444	k__Bacteria;p__Firmicutes;c__Clostridia;o__Clostridiales;f__;g__;s__
164216	0.952778	0.329013	0.932875	1	2.4	4.11111	k__Bacteria;p__Firmicutes;c__Clostridia;o__Clostridiales;f__Lachnospiraceae;g__;s__
566154	0.952778	0.329013	0.932875	1	2	4.44444	k__Bacteria;p__Actinobacteria;c__Coriobacteriia;o__Coriobacteriales;f__Coriobacteriaceae;g__Atopobium;s__
274318	0.950493	0.329594	0.932875	1	1.4	5.44444	k__Bacteria;p__Firmicutes;c__Clostridia;o__Clostridiales;f__;g__;s__
New.ReferenceOTU299	0.950493	0.329594	0.932875	1	2.2	3.66667	k__Bacteria;p__Firmicutes;c__Erysipelotrichi;o__Erysipelotrichales;f__Erysipelotrichaceae;g__RFN20;s__
4420215	0.943704	0.331327	0.932875	1	8.6	6.22222	k__Bacteria;p__Bacteroidetes;c__Bacteroidia;o__Bacteroidales;f__S24-7;g__;s__
New.ReferenceOTU451	0.943704	0.331327	0.932875	1	55.6	139.556	k__Bacteria;p__Bacteroidetes;c__Bacteroidia;o__Bacteroidales;f__;g__;s__
327629	0.933758	0.333888	0.932875	1	1	0.666667	k__Bacteria;p__Firmicutes;c__Clostridia;o__Clostridiales;f__Ruminococcaceae;g__;s__
326785	0.933758	0.333888	0.932875	1	1	1.33333	k__Bacteria;p__Firmicutes;c__Clostridia;o__Clostridiales;f__Ruminococcaceae;g__;s__
4473116	0.931214	0.334548	0.932875	1	3.6	2	k__Bacteria;p__Firmicutes;c__Clostridia;o__Clostridiales;f__Ruminococcaceae;g__;s__
4317170	0.931214	0.334548	0.932875	1	1	1.77778	k__Bacteria;p__Firmicutes;c__Clostridia;o__Clostridiales;f__Clostridiaceae
New.ReferenceOTU167	0.931214	0.334548	0.932875	1	16.6	98	k__Bacteria;p__Firmicutes;c__Clostridia;o__Clostridiales;f__Peptostreptococcaceae;g__;s__
266274	0.923664	0.336515	0.932875	1	3	0.888889	k__Bacteria;p__Firmicutes;c__Clostridia;o__Clostridiales;f__Ruminococcaceae;g__;s__
2658058	0.923664	0.336515	0.932875	1	1.6	2.55556	k__Bacteria;p__Firmicutes;c__Clostridia;o__Clostridiales;f__Clostridiaceae
299474	0.923664	0.336515	0.932875	1	1.6	3.33333	k__Bacteria;p__Firmicutes;c__Clostridia;o__Clostridiales;f__Clostridiaceae
4366525	0.921757	0.337014	0.932875	1	13.8	3.33333	k__Bacteria;p__Firmicutes;c__Clostridia;o__Clostridiales;f__Lachnospiraceae;g__Dorea;s__
769852	0.91749	0.338135	0.932875	1	3	5.77778	k__Bacteria;p__Firmicutes;c__Clostridia;o__Clostridiales;f__Ruminococcaceae;g__;s__
302856	0.913262	0.33925	0.932875	1	11.4	3.44444	k__Bacteria;p__Firmicutes;c__Clostridia;o__Clostridiales;f__Ruminococcaceae;g__;s__
570341	0.90173	0.342318	0.932875	1	1.2	1.55556	k__Bacteria;p__Firmicutes;c__Clostridia;o__Clostridiales;f__Ruminococcaceae;g__;s__
105099	0.900808	0.342565	0.932875	1	1.8	3.33333	k__Bacteria;p__Firmicutes;c__Clostridia;o__Clostridiales;f__;g__;s__
528410	0.898765	0.343113	0.932875	1	12	26.8889	k__Bacteria;p__Firmicutes;c__Erysipelotrichi;o__Erysipelotrichales;f__Erysipelotrichaceae;g__[Eubacterium];s__dolichum
New.ReferenceOTU485	0.898765	0.343113	0.932875	1	7.2	5.33333	Unassigned
349444	0.896	0.343857	0.932875	1	0.2	0.666667	k__Bacteria;p__Firmicutes;c__Clostridia;o__Clostridiales;f__Ruminococcaceae;g__;s__
190851	0.896	0.343857	0.932875	1	0.2	0.666667	k__Bacteria;p__Firmicutes;c__Clostridia;o__Clostridiales;f__Ruminococcaceae;g__Ruminococcus;s__flavefaciens
523916	0.896	0.343857	0.932875	1	0.2	0.777778	k__Bacteria;p__Firmicutes;c__Erysipelotrichi;o__Erysipelotrichales;f__Erysipelotrichaceae;g__;s__
573287	0.896	0.343857	0.932875	1	0.2	0.777778	k__Bacteria;p__Firmicutes;c__Clostridia;o__Clostridiales;f__;g__;s__
4373152	0.896	0.343857	0.932875	1	0.2	1	k__Bacteria;p__Firmicutes;c__Clostridia;o__Clostridiales;f__Lachnospiraceae;g__Roseburia;s__
292662	0.896	0.343857	0.932875	1	0.2	0.666667	k__Bacteria;p__Firmicutes;c__Clostridia;o__Clostridiales;f__Lachnospiraceae;g__;s__
349539	0.896	0.343857	0.932875	1	0.2	0.555556	k__Bacteria;p__TM7;c__TM7-3;o__CW040;f__F16;g__;s__
27711	0.896	0.343857	0.932875	1	0.2	0.555556	k__Bacteria;p__Firmicutes;c__Clostridia;o__Clostridiales;f__;g__;s__
New.ReferenceOTU182	0.896	0.343857	0.932875	1	0.2	0.555556	k__Bacteria;p__Firmicutes;c__Clostridia;o__Clostridiales;f__Ruminococcaceae;g__;s__
294429	0.894708	0.344205	0.932875	1	28.8	23.8889	k__Bacteria;p__Firmicutes;c__Clostridia;o__Clostridiales;f__Clostridiaceae;g__Clostridium;s__
4468739	0.892693	0.344749	0.932875	1	8.2	44.6667	k__Bacteria;p__Firmicutes;c__Clostridia;o__Clostridiales;f__Clostridiaceae;g__Clostridium;s__
298379	0.892693	0.344749	0.932875	1	17.6	70.1111	k__Bacteria;p__Firmicutes;c__Clostridia;o__Clostridiales;f__Lachnospiraceae
356360	0.88869	0.345833	0.932875	1	2.6	6.55556	k__Bacteria;p__Firmicutes;c__Clostridia;o__Clostridiales
296412	0.886701	0.346373	0.932875	1	3.6	6.22222	k__Bacteria;p__Firmicutes;c__Clostridia;o__Clostridiales;f__Ruminococcaceae;g__;s__
New.ReferenceOTU51	0.884722	0.346912	0.932875	1	9.4	9.22222	k__Bacteria;p__Firmicutes;c__Clostridia;o__Clostridiales;f__Ruminococcaceae;g__Ruminococcus;s__
327383	0.882752	0.347449	0.932875	1	3	5.22222	k__Bacteria;p__Firmicutes;c__Clostridia;o__Clostridiales;f__Lachnospiraceae;g__;s__
277352	0.882752	0.347449	0.932875	1	297.6	29.7778	k__Bacteria;p__Proteobacteria;c__Gammaproteobacteria;o__Pseudomonadales;f__Moraxellaceae;g__Psychrobacter;s__
290322	0.880813	0.347979	0.932875	1	0.4	1	k__Bacteria;p__Firmicutes;c__Clostridia;o__Clostridiales;f__Ruminococcaceae;g__;s__
New.ReferenceOTU414	0.880813	0.347979	0.932875	1	0.4	1.11111	k__Bacteria;p__Firmicutes;c__Clostridia;o__Clostridiales;f__Lachnospiraceae;g__Blautia;s__
New.ReferenceOTU434	0.88079	0.347985	0.932875	1	12.2	10.1111	k__Bacteria;p__Firmicutes;c__Clostridia;o__Clostridiales;f__Ruminococcaceae;g__;s__
298302	0.878837	0.34852	0.932875	1	4.2	7	k__Bacteria;p__Firmicutes;c__Clostridia;o__Clostridiales;f__Ruminococcaceae;g__;s__
4315789	0.878837	0.34852	0.932875	1	6.4	9.55556	k__Bacteria;p__Firmicutes;c__Clostridia;o__Clostridiales;f__Ruminococcaceae;g__;s__
296633	0.874957	0.349587	0.932875	1	9.6	15.5556	k__Bacteria;p__Firmicutes;c__Clostridia;o__Clostridiales;f__Ruminococcaceae;g__;s__
4306038	0.874957	0.349587	0.932875	1	12.4	35.3333	k__Bacteria;p__Firmicutes;c__Clostridia;o__Clostridiales;f__Ruminococcaceae;g__;s__
45296	0.874957	0.349587	0.932875	1	27	48.4444	k__Bacteria;p__Firmicutes;c__Clostridia;o__Clostridiales;f__Lachnospiraceae;g__;s__
274400	0.874474	0.34972	0.932875	1	0.8	0.555556	k__Bacteria;p__Firmicutes;c__Clostridia;o__Clostridiales;f__Lachnospiraceae;g__Coprococcus;s__
64384	0.874474	0.34972	0.932875	1	0.8	2.11111	k__Bacteria;p__Firmicutes;c__Bacilli;o__Lactobacillales;f__Leuconostocaceae;g__;s__
4338349	0.87303	0.350118	0.932875	1	189.4	118.444	k__Bacteria;p__Firmicutes;c__Clostridia;o__Clostridiales;f__;g__;s__
332359	0.87303	0.350118	0.932875	1	179.8	248	k__Bacteria;p__Spirochaetes;c__Spirochaetes;o__Spirochaetales;f__Spirochaetaceae;g__Treponema;s__
4415760	0.87303	0.350118	0.932875	1	21.2	34	k__Bacteria;p__Firmicutes;c__Clostridia;o__Clostridiales;f__Ruminococcaceae;g__;s__
320643	0.87303	0.350118	0.932875	1	41.8	289.111	k__Bacteria;p__Proteobacteria;c__Gammaproteobacteria;o__Aeromonadales;f__Succinivibrionaceae;g__Ruminobacter;s__
302388	0.87303	0.350118	0.932875	1	69.8	33.7778	k__Bacteria;p__Firmicutes;c__Clostridia;o__Clostridiales;f__Ruminococcaceae;g__;s__
4312642	0.87303	0.350118	0.932875	1	48.6	88.6667	k__Bacteria;p__Firmicutes;c__Clostridia;o__Clostridiales;f__Ruminococcaceae;g__;s__
4322751	0.87303	0.350118	0.932875	1	18.2	41.1111	k__Bacteria;p__Firmicutes;c__Clostridia;o__Clostridiales;f__Ruminococcaceae;g__;s__
4347871	0.87303	0.350118	0.932875	1	28.6	30.6667	k__Bacteria;p__Tenericutes;c__RF3;o__ML615J-28;f__;g__;s__
259033	0.871856	0.350442	0.932875	1	0.4	2.55556	k__Bacteria;p__Bacteroidetes;c__Bacteroidia;o__Bacteroidales;f__Prevotellaceae;g__Prevotella;s__
4378014	0.871856	0.350442	0.932875	1	0.6	1.55556	k__Bacteria;p__Firmicutes;c__Erysipelotrichi;o__Erysipelotrichales;f__Erysipelotrichaceae;g__L7A_E11;s__
300408	0.8674	0.351676	0.932875	1	1.8	0.888889	k__Bacteria;p__Firmicutes;c__Clostridia;o__Clostridiales;f__Ruminococcaceae;g__;s__
New.ReferenceOTU582	0.8674	0.351676	0.932875	1	2	0.666667	k__Bacteria;p__Firmicutes;c__Clostridia;o__Clostridiales;f__Peptococcaceae;g__rc4-4;s__
New.ReferenceOTU79	0.8674	0.351676	0.932875	1	30.2	4.11111	k__Bacteria;p__Bacteroidetes;c__Bacteroidia;o__Bacteroidales;f__S24-7;g__;s__
593686	0.858682	0.354108	0.932875	1	0.8	3.66667	k__Bacteria;p__Firmicutes;c__Clostridia;o__Clostridiales;f__Lachnospiraceae;g__Coprococcus;s__
350189	0.85653	0.354712	0.932875	1	5.8	3.88889	k__Bacteria;p__Firmicutes;c__Clostridia;o__Clostridiales;f__Ruminococcaceae;g__;s__
538279	0.85653	0.354712	0.932875	1	1	5.77778	k__Bacteria;p__Firmicutes;c__Clostridia;o__Clostridiales;f__Ruminococcaceae;g__;s__
1020605	0.846674	0.357495	0.932875	1	1.2	0.333333	k__Bacteria;p__Proteobacteria;c__Betaproteobacteria;o__Neisseriales;f__Neisseriaceae;g__Kingella;s__
3206495	0.846674	0.357495	0.932875	1	1	0.333333	k__Bacteria;p__Firmicutes;c__Clostridia;o__Clostridiales;f__;g__;s__
New.ReferenceOTU11	0.846674	0.357495	0.932875	1	1.8	0.555556	k__Bacteria;p__Firmicutes;c__Clostridia;o__Clostridiales;f__;g__;s__
110836	0.841762	0.358893	0.932875	1	0.6	1.22222	k__Bacteria;p__Firmicutes;c__Clostridia;o__Clostridiales;f__Ruminococcaceae;g__;s__
355249	0.835588	0.360662	0.932875	1	0.8	3.33333	k__Bacteria;p__Bacteroidetes;c__Bacteroidia;o__Bacteroidales;f__[Paraprevotellaceae];g__Paraprevotella;s__
683549	0.83355	0.361248	0.932875	1	1	2.33333	k__Bacteria;p__Bacteroidetes;c__Bacteroidia;o__Bacteroidales;f__RF16;g__;s__
174033	0.83355	0.361248	0.932875	1	0.8	1.88889	k__Bacteria;p__Firmicutes;c__Clostridia;o__Clostridiales;f__;g__;s__
305608	0.823507	0.364157	0.932875	1	4	3.22222	k__Bacteria;p__Firmicutes;c__Clostridia;o__Clostridiales;f__Veillonellaceae;g__Phascolarctobacterium;s__
298491	0.817597	0.365884	0.932875	1	1	6.88889	k__Bacteria;p__Firmicutes;c__Clostridia;o__Clostridiales;f__Ruminococcaceae;g__Ruminococcus;s__
208774	0.815646	0.366456	0.932875	1	3	5.88889	k__Bacteria;p__Bacteroidetes;c__Bacteroidia;o__Bacteroidales;f__;g__;s__
328828	0.815646	0.366456	0.932875	1	1.4	2.88889	k__Bacteria;p__Firmicutes;c__Clostridia;o__Clostridiales;f__;g__;s__
4393073	0.808889	0.368449	0.932875	1	1	0.555556	k__Bacteria;p__Firmicutes;c__Clostridia;o__Clostridiales;f__Lachnospiraceae;g__;s__
555445	0.808889	0.368449	0.932875	1	0.4	0.666667	k__Bacteria;p__Firmicutes;c__Clostridia;o__Clostridiales;f__Lachnospiraceae
New.ReferenceOTU141	0.808889	0.368449	0.932875	1	0.4	0.666667	k__Bacteria;p__Firmicutes;c__Clostridia;o__Clostridiales;f__Ruminococcaceae
193969	0.807933	0.368732	0.932875	1	1.8	2.33333	k__Bacteria;p__Firmicutes;c__Clostridia;o__Clostridiales;f__Lachnospiraceae;g__Coprococcus;s__
289938	0.804131	0.369861	0.932875	1	1.2	2.88889	k__Bacteria;p__Firmicutes;c__Clostridia;o__Clostridiales;f__Ruminococcaceae;g__;s__
294352	0.795628	0.372404	0.932875	1	0.8	1.11111	k__Bacteria;p__Firmicutes;c__Clostridia;o__Clostridiales;f__Lachnospiraceae;g__Epulopiscium;s__
4435326	0.79478	0.372659	0.932875	1	3	7.55556	k__Bacteria;p__Bacteroidetes;c__Bacteroidia;o__Bacteroidales;f__Bacteroidaceae;g__;s__
42458	0.792936	0.373214	0.932875	1	2	3.55556	k__Bacteria;p__Firmicutes;c__Clostridia;o__Clostridiales;f__Ruminococcaceae;g__;s__
4443094	0.792936	0.373214	0.932875	1	1.6	3.88889	k__Bacteria;p__Firmicutes;c__Clostridia;o__Clostridiales;f__;g__;s__
255603	0.791304	0.373706	0.932875	1	0.8	1.11111	k__Bacteria;p__Firmicutes;c__Clostridia;o__Clostridiales;f__Lachnospiraceae;g__;s__
1522739	0.791304	0.373706	0.932875	1	1.2	0.666667	k__Bacteria;p__Firmicutes;c__Clostridia;o__Clostridiales;f__Clostridiaceae;g__;s__
290472	0.791304	0.373706	0.932875	1	1.2	0.666667	k__Bacteria;p__Firmicutes;c__Clostridia;o__Clostridiales;f__Lachnospiraceae;g__;s__
522433	0.789274	0.37432	0.932875	1	10.4	4.33333	k__Bacteria;p__Firmicutes;c__Clostridia;o__Clostridiales;f__;g__;s__
336292	0.78916	0.374354	0.932875	1	1.4	0.777778	k__Bacteria;p__Tenericutes;c__Mollicutes;o__RF39;f__;g__;s__
303273	0.78916	0.374354	0.932875	1	1.8	2	k__Bacteria;p__Firmicutes;c__Clostridia;o__Clostridiales;f__Peptostreptococcaceae;g__;s__
301032	0.787455	0.374871	0.932875	1	9.6	6.22222	k__Bacteria;p__Firmicutes;c__Clostridia;o__Clostridiales;f__Ruminococcaceae;g__Oscillospira;s__
269983	0.787027	0.375001	0.932875	1	2	2.66667	k__Bacteria;p__Tenericutes;c__Mollicutes;o__RF39;f__;g__;s__
New.ReferenceOTU471	0.787027	0.375001	0.932875	1	5.8	6	k__Bacteria;p__Firmicutes;c__Clostridia;o__Clostridiales;f__;g__;s__
758884	0.785645	0.37542	0.932875	1	4.2	5.88889	k__Bacteria;p__Firmicutes;c__Clostridia;o__Clostridiales;f__;g__;s__
667010	0.782049	0.376515	0.932875	1	1.2	6.66667	k__Bacteria;p__Firmicutes;c__Clostridia;o__Clostridiales;f__;g__;s__
313854	0.782049	0.376515	0.932875	1	5.2	6	k__Bacteria;p__Firmicutes;c__Clostridia;o__Clostridiales;f__Ruminococcaceae;g__Ruminococcus;s__
289474	0.778486	0.377604	0.932875	1	7	2.66667	k__Bacteria;p__Firmicutes;c__Clostridia;o__Clostridiales;f__Ruminococcaceae;g__;s__
295768	0.778486	0.377604	0.932875	1	2.6	27.1111	k__Bacteria;p__Actinobacteria;c__Coriobacteriia;o__Coriobacteriales;f__Coriobacteriaceae;g__;s__
2311550	0.77679	0.378125	0.932875	1	0.2	0.444444	k__Bacteria;p__Firmicutes;c__Clostridia;o__Clostridiales;f__;g__;s__
2225203	0.77679	0.378125	0.932875	1	0.2	0.444444	k__Bacteria;p__Firmicutes;c__Clostridia;o__Clostridiales;f__Clostridiaceae;g__;s__
New.ReferenceOTU400	0.77679	0.378125	0.932875	1	0.2	0.444444	k__Bacteria;p__Firmicutes;c__Clostridia;o__Clostridiales;f__Lachnospiraceae;g__;s__
205781	0.776717	0.378147	0.932875	1	9	5.77778	k__Bacteria;p__Firmicutes;c__Clostridia;o__Clostridiales;f__Ruminococcaceae;g__;s__
557137	0.776717	0.378147	0.932875	1	1.4	4.66667	k__Bacteria;p__Firmicutes;c__Clostridia;o__Clostridiales;f__Lachnospiraceae;g__Coprococcus;s__
New.ReferenceOTU47	0.771457	0.379767	0.932875	1	6	12.2222	k__Bacteria;p__Firmicutes;c__Clostridia;o__Clostridiales;f__Ruminococcaceae;g__;s__
196176	0.76972	0.380304	0.932875	1	3.6	2.55556	k__Bacteria;p__Firmicutes;c__Clostridia;o__Clostridiales;f__Lachnospiraceae;g__Dorea;s__
New.ReferenceOTU14	0.76972	0.380304	0.932875	1	89	83.8889	k__Bacteria;p__Fibrobacteres;c__Fibrobacteria;o__Fibrobacterales;f__Fibrobacteraceae;g__Fibrobacter;s__succinogenes
328569	0.76799	0.38084	0.932875	1	3.2	7.77778	k__Bacteria;p__Firmicutes;c__Clostridia;o__Clostridiales;f__;g__;s__
306046	0.764554	0.381907	0.932875	1	11.6	21.7778	k__Bacteria;p__Firmicutes;c__Clostridia;o__Clostridiales;f__Ruminococcaceae;g__;s__
317048	0.761148	0.382969	0.932875	1	5.6	7.33333	k__Bacteria;p__Firmicutes;c__Clostridia;o__Clostridiales;f__Lachnospiraceae;g__;s__
330296	0.761148	0.382969	0.932875	1	17.8	24.4444	k__Bacteria;p__Firmicutes;c__Clostridia;o__Clostridiales;f__;g__;s__
332805	0.761148	0.382969	0.932875	1	12.6	17	k__Bacteria;p__Firmicutes;c__Clostridia;o__Clostridiales;f__Ruminococcaceae;g__;s__
313593	0.761148	0.382969	0.932875	1	13.4	11.5556	k__Bacteria;p__Firmicutes;c__Clostridia;o__Clostridiales;f__Lachnospiraceae;g__Roseburia;s__
New.ReferenceOTU542	0.761148	0.382969	0.932875	1	8.4	6.22222	k__Bacteria;p__Firmicutes;c__Clostridia;o__Clostridiales;f__Ruminococcaceae;g__;s__
346474	0.759457	0.383499	0.932875	1	45.2	39.6667	k__Bacteria;p__Firmicutes;c__Clostridia;o__Clostridiales;f__Ruminococcaceae;g__Ruminococcus;s__
New.ReferenceOTU296	0.759457	0.383499	0.932875	1	88.6	118.778	k__Bacteria;p__Bacteroidetes;c__Bacteroidia;o__Bacteroidales;f__;g__;s__
298616	0.757773	0.384026	0.932875	1	10.8	18.8889	k__Bacteria;p__Firmicutes;c__Clostridia;o__Clostridiales;f__Ruminococcaceae;g__;s__
288652	0.757773	0.384026	0.932875	1	14.4	12.7778	k__Bacteria;p__Bacteroidetes;c__Bacteroidia;o__Bacteroidales;f__;g__;s__
4336940	0.757773	0.384026	0.932875	1	7.4	20.6667	k__Bacteria;p__Firmicutes;c__Clostridia;o__Clostridiales;f__;g__;s__
288977	0.757773	0.384026	0.932875	1	28.2	7.11111	k__Bacteria;p__Firmicutes;c__Clostridia;o__Clostridiales;f__;g__;s__
347082	0.756096	0.384553	0.932875	1	9	12.2222	k__Bacteria;p__Firmicutes;c__Clostridia;o__Clostridiales;f__Ruminococcaceae
New.ReferenceOTU162	0.756096	0.384553	0.932875	1	24.6	37.8889	k__Bacteria;p__Tenericutes;c__Mollicutes;o__RF39;f__;g__;s__
523731	0.754427	0.385078	0.932875	1	18	30.2222	k__Bacteria;p__Firmicutes;c__Clostridia;o__Clostridiales;f__Lachnospiraceae;g__Coprococcus;s__
341730	0.754427	0.385078	0.932875	1	52.4	51.2222	k__Bacteria;p__Firmicutes;c__Clostridia;o__Clostridiales;f__Lachnospiraceae;g__Coprococcus;s__
532235	0.754427	0.385078	0.932875	1	50.2	60.7778	k__Bacteria;p__Firmicutes;c__Clostridia;o__Clostridiales;f__Lachnospiraceae;g__;s__
319521	0.754427	0.385078	0.932875	1	7.8	13.7778	k__Bacteria;p__Firmicutes;c__Clostridia;o__Clostridiales;f__Ruminococcaceae;g__;s__
578740	0.754427	0.385078	0.932875	1	10.6	28.7778	k__Bacteria;p__Firmicutes;c__Clostridia;o__Clostridiales;f__Ruminococcaceae;g__;s__
331919	0.752766	0.385602	0.932875	1	10.8	20	k__Bacteria;p__Bacteroidetes;c__Bacteroidia;o__Bacteroidales;f__;g__;s__
4345516	0.752766	0.385602	0.932875	1	14.4	31.5556	k__Bacteria;p__Firmicutes;c__Clostridia;o__Clostridiales;f__Ruminococcaceae;g__;s__
319316	0.752766	0.385602	0.932875	1	137.6	306.222	k__Bacteria;p__Firmicutes;c__Clostridia;o__Clostridiales;f__Ruminococcaceae;g__;s__
289917	0.752766	0.385602	0.932875	1	316.8	574.333	k__Bacteria;p__Firmicutes;c__Clostridia;o__Clostridiales;f__Ruminococcaceae;g__;s__
324820	0.752766	0.385602	0.932875	1	60	83.5556	k__Bacteria;p__Firmicutes;c__Clostridia;o__Clostridiales;f__Ruminococcaceae;g__;s__
4306004	0.752766	0.385602	0.932875	1	407.8	340.111	k__Bacteria;p__Firmicutes;c__Clostridia;o__Clostridiales;f__Ruminococcaceae;g__;s__
New.ReferenceOTU336	0.752766	0.385602	0.932875	1	38.2	43.2222	k__Bacteria;p__Firmicutes;c__Clostridia;o__Clostridiales;f__Ruminococcaceae;g__;s__
315831	0.751111	0.386125	0.932875	1	39.8	215.444	k__Bacteria;p__Firmicutes;c__Clostridia;o__Clostridiales;f__[Mogibacteriaceae];g__;s__
269532	0.751111	0.386125	0.932875	1	26.8	44.3333	k__Bacteria;p__Firmicutes;c__Clostridia;o__Clostridiales;f__Ruminococcaceae;g__;s__
305983	0.751111	0.386125	0.932875	1	43.2	92.3333	k__Bacteria;p__Firmicutes;c__Clostridia;o__Clostridiales;f__Ruminococcaceae;g__;s__
297418	0.751111	0.386125	0.932875	1	19	29	k__Bacteria;p__Firmicutes;c__Clostridia;o__Clostridiales;f__Ruminococcaceae;g__;s__
312916	0.751111	0.386125	0.932875	1	26.8	91.5556	k__Bacteria;p__Proteobacteria;c__Gammaproteobacteria;o__Aeromonadales;f__Succinivibrionaceae;g__Succinivibrio;s__
346705	0.751111	0.386125	0.932875	1	65.6	44.2222	k__Bacteria;p__Firmicutes;c__Clostridia;o__Clostridiales;f__Ruminococcaceae;g__;s__
4342690	0.751111	0.386125	0.932875	1	90	166.556	k__Bacteria;p__Firmicutes;c__Clostridia;o__Clostridiales;f__Ruminococcaceae;g__;s__
4306002	0.751111	0.386125	0.932875	1	243.4	371.111	k__Bacteria;p__Bacteroidetes;c__Bacteroidia;o__Bacteroidales;f__;g__;s__
312260	0.748586	0.386924	0.932875	1	1.4	0.666667	k__Bacteria;p__Firmicutes;c__Clostridia;o__Clostridiales;f__;g__;s__
New.ReferenceOTU528	0.748586	0.386924	0.932875	1	79.8	25	k__Bacteria;p__Firmicutes;c__Clostridia;o__Clostridiales;f__Ruminococcaceae;g__;s__
New.ReferenceOTU435	0.748586	0.386924	0.932875	1	1.6	0.666667	k__Bacteria;p__Firmicutes;c__Clostridia;o__Clostridiales;f__Ruminococcaceae;g__Oscillospira;s__
191833	0.740967	0.389351	0.932875	1	0.6	1.66667	k__Bacteria;p__Firmicutes;c__Clostridia;o__Clostridiales;f__Lachnospiraceae;g__Roseburia;s__
New.ReferenceOTU409	0.739086	0.389954	0.932875	1	0.6	2.77778	Unassigned
New.ReferenceOTU475	0.739086	0.389954	0.932875	1	3.2	1.22222	k__Bacteria;p__Firmicutes;c__Clostridia;o__Clostridiales;f__Ruminococcaceae;g__;s__
New.ReferenceOTU481	0.739086	0.389954	0.932875	1	9.4	0.777778	Unassigned
New.ReferenceOTU57	0.739086	0.389954	0.932875	1	0.6	1.66667	k__Bacteria;p__Firmicutes;c__Clostridia;o__Clostridiales;f__;g__;s__
238803	0.735354	0.391153	0.932875	1	0.8	1.22222	k__Bacteria;p__Firmicutes;c__Clostridia;o__Clostridiales;f__Lachnospiraceae;g__;s__
320888	0.734801	0.391331	0.932875	1	0.4	1.11111	k__Bacteria;p__Firmicutes;c__Clostridia;o__Clostridiales;f__Clostridiaceae
New.ReferenceOTU146	0.733501	0.391751	0.932875	1	1.2	2.66667	k__Bacteria;p__Firmicutes;c__Clostridia;o__Clostridiales;f__Lachnospiraceae;g__;s__
321107	0.732601	0.392041	0.932875	1	0.4	1.33333	k__Bacteria;p__Firmicutes;c__Clostridia;o__Clostridiales;f__Lachnospiraceae;g__;s__
832848	0.732601	0.392041	0.932875	1	0.4	1.88889	k__Bacteria;p__Firmicutes;c__Clostridia;o__Clostridiales;f__;g__;s__
New.ReferenceOTU215	0.732601	0.392041	0.932875	1	0.4	4.44444	k__Bacteria;p__Firmicutes;c__Clostridia;o__Clostridiales;f__Clostridiaceae;g__Clostridium;s__
4482650	0.731658	0.392346	0.932875	1	4.4	69.3333	k__Bacteria;p__Firmicutes;c__Clostridia;o__Clostridiales;f__;g__;s__
231510	0.731658	0.392346	0.932875	1	0.8	22.4444	k__Bacteria;p__Actinobacteria;c__Coriobacteriia;o__Coriobacteriales;f__Coriobacteriaceae;g__Adlercreutzia;s__
288215	0.731658	0.392346	0.932875	1	3	11.1111	k__Bacteria;p__Firmicutes;c__Clostridia;o__Clostridiales;f__Ruminococcaceae;g__;s__
New.ReferenceOTU453	0.731658	0.392346	0.932875	1	2.4	7.22222	k__Bacteria;p__Firmicutes;c__Clostridia;o__Clostridiales;f__;g__;s__
308338	0.730415	0.392749	0.932875	1	0.6	2.66667	k__Bacteria;p__Firmicutes;c__Clostridia;o__Clostridiales;f__Lachnospiraceae;g__Dorea;s__
319450	0.730415	0.392749	0.932875	1	1	7.88889	k__Bacteria;p__Firmicutes;c__Clostridia;o__Clostridiales;f__Ruminococcaceae;g__;s__
560042	0.730415	0.392749	0.932875	1	1	3.11111	k__Bacteria;p__Firmicutes;c__Clostridia;o__Clostridiales;f__;g__;s__
333360	0.730415	0.392749	0.932875	1	0.6	1.44444	k__Bacteria;p__Firmicutes;c__Clostridia;o__Clostridiales;f__;g__;s__
New.ReferenceOTU288	0.730415	0.392749	0.932875	1	2.2	6.66667	k__Bacteria;p__Firmicutes;c__Clostridia;o__Clostridiales;f__;g__;s__
515043	0.710244	0.399363	0.932875	1	2.8	1.88889	k__Bacteria;p__Bacteroidetes;c__Bacteroidia;o__Bacteroidales;f__;g__;s__
3648820	0.707071	0.400418	0.932875	1	0.6	0.222222	k__Bacteria;p__Firmicutes;c__Clostridia;o__Clostridiales;f__Ruminococcaceae;g__;s__
290833	0.707071	0.400418	0.932875	1	0.6	0.222222	k__Bacteria;p__Firmicutes;c__Clostridia;o__Clostridiales;f__Ruminococcaceae;g__;s__
842941	0.707071	0.400418	0.932875	1	0.6	0.222222	k__Bacteria;p__Actinobacteria;c__Actinobacteria;o__Actinomycetales;f__Microbacteriaceae
311566	0.707071	0.400418	0.932875	1	0.6	0.222222	k__Bacteria;p__Firmicutes;c__Clostridia;o__Clostridiales;f__Ruminococcaceae;g__;s__
1579251	0.707071	0.400418	0.932875	1	1	0.222222	k__Bacteria;p__Firmicutes;c__Clostridia;o__Clostridiales;f__Ruminococcaceae;g__;s__
304156	0.707071	0.400418	0.932875	1	0.6	0.222222	k__Bacteria;p__Firmicutes;c__Clostridia;o__Clostridiales;f__;g__;s__
4296777	0.707071	0.400418	0.932875	1	2	0.666667	k__Bacteria;p__Firmicutes;c__Clostridia;o__Clostridiales;f__;g__;s__
178491	0.707071	0.400418	0.932875	1	0.6	0.222222	k__Bacteria;p__Proteobacteria;c__Alphaproteobacteria;o__RF32;f__;g__;s__
300911	0.707071	0.400418	0.932875	1	5.4	0.222222	k__Bacteria;p__Verrucomicrobia;c__Verrucomicrobiae;o__Verrucomicrobiales;f__Verrucomicrobiaceae;g__Akkermansia;s__
649732	0.707071	0.400418	0.932875	1	0.6	0.222222	k__Bacteria;p__Tenericutes;c__Mollicutes;o__RF39;f__;g__;s__
New.ReferenceOTU576	0.707071	0.400418	0.932875	1	2.8	0.222222	k__Bacteria;p__Firmicutes;c__Clostridia;o__Clostridiales;f__Ruminococcaceae;g__Oscillospira;s__
177237	0.706796	0.400509	0.932875	1	0.8	1.88889	k__Bacteria;p__Firmicutes;c__Clostridia;o__Clostridiales;f__Lachnospiraceae;g__Roseburia;s__
New.ReferenceOTU579	0.697318	0.403686	0.932875	1	28.4	8	k__Bacteria;p__Bacteroidetes;c__Bacteroidia;o__Bacteroidales;f__;g__;s__
301218	0.697119	0.403753	0.932875	1	0.8	0.555556	k__Bacteria;p__Firmicutes;c__Clostridia;o__Clostridiales;f__;g__;s__
526982	0.696651	0.403911	0.932875	1	1.2	11.8889	k__Bacteria;p__Firmicutes;c__Clostridia;o__Clostridiales;f__Lachnospiraceae;g__Dorea;s__
292967	0.696651	0.403911	0.932875	1	3.4	4.44444	k__Bacteria;p__Tenericutes;c__Mollicutes;o__RF39;f__;g__;s__
309534	0.696651	0.403911	0.932875	1	1	11.1111	k__Bacteria;p__Firmicutes;c__Clostridia;o__Clostridiales;f__;g__;s__
749770	0.696651	0.403911	0.932875	1	83	10.5556	k__Bacteria;p__Verrucomicrobia;c__Verrucomicrobiae;o__Verrucomicrobiales;f__Verrucomicrobiaceae;g__Akkermansia;s__
New.ReferenceOTU480	0.696651	0.403911	0.932875	1	83.4	5.33333	k__Bacteria;p__Firmicutes;c__Clostridia;o__Clostridiales;f__Veillonellaceae;g__Phascolarctobacterium;s__
2883968	0.694988	0.404473	0.932875	1	2.2	9.11111	k__Bacteria;p__Firmicutes;c__Clostridia;o__Clostridiales;f__;g__;s__
4306006	0.694988	0.404473	0.932875	1	2.4	3.55556	k__Bacteria;p__Firmicutes;c__Clostridia;o__Clostridiales;f__Ruminococcaceae;g__;s__
New.ReferenceOTU353	0.693333	0.405033	0.932875	1	16	28.2222	k__Bacteria;p__Firmicutes;c__Clostridia;o__Clostridiales;f__Lachnospiraceae;g__Dorea;s__
583584	0.686792	0.407258	0.932875	1	0.8	3.88889	k__Bacteria;p__Firmicutes;c__Clostridia;o__Clostridiales;f__Lachnospiraceae;g__;s__
355196	0.686792	0.407258	0.932875	1	1	1.44444	k__Bacteria;p__Firmicutes;c__Clostridia;o__Clostridiales;f__Lachnospiraceae
187470	0.677809	0.410342	0.932875	1	0.8	1.22222	k__Bacteria;p__Firmicutes;c__Clostridia;o__Clostridiales;f__Lachnospiraceae
449595	0.677209	0.410549	0.932875	1	2.6	8.22222	k__Bacteria;p__Proteobacteria;c__Gammaproteobacteria;o__Xanthomonadales;f__Xanthomonadaceae;g__;s__
557051	0.677209	0.410549	0.932875	1	6.4	6.11111	k__Bacteria;p__Firmicutes;c__Clostridia;o__Clostridiales;f__Ruminococcaceae;g__;s__
273657	0.677209	0.410549	0.932875	1	5	5.11111	k__Bacteria;p__Firmicutes;c__Clostridia;o__Clostridiales;f__Peptococcaceae;g__rc4-4;s__
294605	0.677209	0.410549	0.932875	1	1.4	4.66667	k__Bacteria;p__Bacteroidetes;c__Bacteroidia;o__Bacteroidales;f__Prevotellaceae;g__Prevotella;s__
New.ReferenceOTU284	0.674074	0.411635	0.932875	1	1.4	5	k__Bacteria;p__Firmicutes;c__Clostridia;o__Clostridiales;f__;g__;s__
287879	0.672517	0.412175	0.932875	1	4.6	4.44444	k__Bacteria;p__Firmicutes;c__Clostridia;o__Clostridiales;f__;g__;s__
New.ReferenceOTU621	0.672517	0.412175	0.932875	1	1	2.55556	k__Bacteria;p__TM7;c__TM7-3;o__CW040;f__F16;g__;s__
New.ReferenceOTU50	0.672517	0.412175	0.932875	1	1.8	6.44444	k__Bacteria;p__Firmicutes;c__Clostridia;o__Clostridiales;f__Ruminococcaceae;g__;s__
574302	0.670968	0.412714	0.932875	1	3	6.11111	k__Bacteria;p__Firmicutes;c__Clostridia;o__Clostridiales;f__Lachnospiraceae;g__Coprococcus;s__
New.ReferenceOTU556	0.669425	0.413252	0.932875	1	12	11.5556	k__Bacteria;p__Firmicutes;c__Clostridia;o__Clostridiales;f__;g__;s__
344394	0.668549	0.413558	0.932875	1	1.4	1	k__Bacteria;p__Firmicutes;c__Clostridia;o__Clostridiales;f__Peptostreptococcaceae
3756485	0.66789	0.413788	0.932875	1	2	3.11111	k__Bacteria;p__Firmicutes;c__Clostridia;o__Clostridiales;f__Lachnospiraceae;g__;s__
4331782	0.666727	0.414195	0.932875	1	1.4	1	k__Bacteria;p__Firmicutes;c__Clostridia;o__Clostridiales;f__Lachnospiraceae;g__;s__
290647	0.666727	0.414195	0.932875	1	5.2	1.66667	k__Bacteria;p__Firmicutes;c__Clostridia;o__Clostridiales;f__Clostridiaceae;g__;s__
348897	0.666727	0.414195	0.932875	1	2.2	1.33333	k__Bacteria;p__Firmicutes;c__Clostridia;o__Clostridiales;f__;g__;s__
New.ReferenceOTU478	0.666727	0.414195	0.932875	1	5.8	1.33333	k__Bacteria;p__Firmicutes;c__Clostridia;o__Clostridiales;f__Ruminococcaceae;g__;s__
85903	0.663114	0.415463	0.932875	1	1.6	1.33333	k__Bacteria;p__Firmicutes;c__Clostridia;o__Clostridiales;f__Ruminococcaceae;g__;s__
319113	0.663114	0.415463	0.932875	1	1	1.22222	k__Bacteria;p__Bacteroidetes;c__Bacteroidia;o__Bacteroidales;f__;g__;s__
4416957	0.661818	0.415919	0.932875	1	3.4	12	k__Bacteria;p__Bacteroidetes;c__Bacteroidia;o__Bacteroidales;f__[Paraprevotellaceae];g__[Prevotella];s__
518699	0.661818	0.415919	0.932875	1	4.4	2.44444	k__Bacteria;p__Firmicutes;c__Clostridia;o__Clostridiales;f__Ruminococcaceae;g__;s__
New.ReferenceOTU23	0.661818	0.415919	0.932875	1	48.2	63.1111	Unassigned
305288	0.661321	0.416094	0.932875	1	6.2	1.88889	k__Bacteria;p__Firmicutes;c__Clostridia;o__Clostridiales;f__Clostridiaceae
213487	0.661321	0.416094	0.932875	1	1.6	1.66667	k__Bacteria;p__Firmicutes;c__Clostridia;o__Clostridiales;f__Lachnospiraceae;g__Roseburia;s__
New.ReferenceOTU355	0.658824	0.416976	0.932875	1	2	17.8889	k__Bacteria;p__Bacteroidetes;c__Bacteroidia;o__Bacteroidales;f__S24-7;g__;s__
333055	0.657336	0.417502	0.932875	1	10.4	9.88889	k__Bacteria;p__Firmicutes;c__Clostridia;o__Clostridiales;f__;g__;s__
336156	0.655856	0.418027	0.932875	1	4	15.5556	k__Bacteria;p__Firmicutes;c__Erysipelotrichi;o__Erysipelotrichales;f__Erysipelotrichaceae;g__L7A_E11;s__
347369	0.655856	0.418027	0.932875	1	14.6	28.4444	k__Bacteria;p__Firmicutes;c__Clostridia;o__Clostridiales;f__;g__;s__
304883	0.655856	0.418027	0.932875	1	15	26.1111	k__Bacteria;p__Firmicutes;c__Clostridia;o__Clostridiales;f__;g__;s__
New.ReferenceOTU484	0.655856	0.418027	0.932875	1	6.8	25.5556	k__Bacteria;p__Firmicutes;c__Clostridia;o__Clostridiales;f__Ruminococcaceae;g__;s__
296496	0.648552	0.420631	0.932875	1	5.2	9.11111	k__Bacteria;p__Firmicutes;c__Clostridia;o__Clostridiales;f__Ruminococcaceae;g__;s__
301388	0.648552	0.420631	0.932875	1	18	10	k__Bacteria;p__Firmicutes;c__Clostridia;o__Clostridiales;f__;g__;s__
295613	0.647111	0.421147	0.932875	1	15.2	38.8889	k__Bacteria;p__Firmicutes;c__Clostridia;o__Clostridiales;f__[Mogibacteriaceae];g__;s__
4442282	0.647111	0.421147	0.932875	1	8.6	14.1111	k__Bacteria;p__Firmicutes;c__Clostridia;o__Clostridiales;f__Ruminococcaceae;g__;s__
351607	0.647111	0.421147	0.932875	1	17.4	28.1111	k__Bacteria;p__Firmicutes;c__Clostridia;o__Clostridiales;f__Ruminococcaceae;g__;s__
316582	0.645617	0.421684	0.932875	1	0.4	1.22222	k__Bacteria;p__Firmicutes;c__Clostridia;o__Clostridiales;f__[Mogibacteriaceae];g__Mogibacterium;s__
4367895	0.645617	0.421684	0.932875	1	0.4	8.55556	k__Bacteria;p__Tenericutes;c__Mollicutes;o__Mycoplasmatales;f__Mycoplasmataceae;g__;s__
352369	0.645617	0.421684	0.932875	1	0.4	1.33333	k__Bacteria;p__Firmicutes;c__Clostridia;o__Clostridiales;f__;g__;s__
358798	0.645617	0.421684	0.932875	1	0.4	1.55556	k__Bacteria;p__Firmicutes;c__Clostridia;o__Clostridiales;f__Lachnospiraceae
150477	0.645617	0.421684	0.932875	1	0.4	1.44444	k__Archaea;p__Euryarchaeota;c__Methanobacteria;o__Methanobacteriales;f__Methanobacteriaceae;g__Methanosphaera;s__
515552	0.644248	0.422177	0.932875	1	17	31.4444	k__Bacteria;p__Firmicutes;c__Clostridia;o__Clostridiales;f__Ruminococcaceae;g__;s__
301109	0.644248	0.422177	0.932875	1	22	38.1111	k__Bacteria;p__Tenericutes;c__Mollicutes;o__RF39;f__;g__;s__
346455	0.644248	0.422177	0.932875	1	26	42.6667	k__Bacteria;p__Firmicutes;c__Clostridia;o__Clostridiales;f__Lachnospiraceae;g__;s__
4422556	0.644248	0.422177	0.932875	1	9.6	12.2222	k__Bacteria;p__Firmicutes;c__Clostridia;o__Clostridiales;f__Lachnospiraceae;g__;s__
193314	0.644248	0.422177	0.932875	1	6.6	8.77778	k__Bacteria;p__Firmicutes;c__Clostridia;o__Clostridiales;f__Ruminococcaceae;g__Ruminococcus;s__
New.ReferenceOTU65	0.644248	0.422177	0.932875	1	22	56.7778	k__Bacteria;p__Firmicutes;c__Clostridia;o__Clostridiales;f__Ruminococcaceae;g__;s__
New.ReferenceOTU407	0.644248	0.422177	0.932875	1	21.2	22	k__Bacteria;p__Firmicutes;c__Clostridia;o__Clostridiales;f__Lachnospiraceae;g__;s__
291360	0.642826	0.422689	0.932875	1	32	43.1111	k__Bacteria;p__Firmicutes;c__Clostridia;o__Clostridiales;f__Ruminococcaceae;g__Ruminococcus;s__
573407	0.642826	0.422689	0.932875	1	10	21.4444	k__Bacteria;p__Firmicutes;c__Clostridia;o__Clostridiales;f__Ruminococcaceae;g__;s__
315200	0.642826	0.422689	0.932875	1	20	33.3333	k__Bacteria;p__Firmicutes;c__Clostridia;o__Clostridiales;f__Ruminococcaceae;g__Ruminococcus;s__
323001	0.642826	0.422689	0.932875	1	9.4	16.1111	k__Bacteria;p__Firmicutes;c__Clostridia;o__Clostridiales;f__Lachnospiraceae;g__Dorea;s__
294360	0.642826	0.422689	0.932875	1	70.6	333.889	k__Bacteria;p__Firmicutes;c__Clostridia;o__Clostridiales;f__Ruminococcaceae;g__;s__
4318319	0.642826	0.422689	0.932875	1	9	11.5556	k__Bacteria;p__Firmicutes;c__Clostridia;o__Clostridiales;f__Ruminococcaceae;g__;s__
New.ReferenceOTU333	0.642826	0.422689	0.932875	1	6.4	60.6667	k__Bacteria;p__Bacteroidetes;c__Bacteroidia;o__Bacteroidales;f__[Paraprevotellaceae];g__CF231;s__
331156	0.64141	0.423201	0.932875	1	25.4	91.3333	k__Bacteria;p__Firmicutes;c__Clostridia;o__Clostridiales;f__;g__;s__
293470	0.64141	0.423201	0.932875	1	43.8	79.3333	k__Bacteria;p__Firmicutes;c__Clostridia;o__Clostridiales;f__Ruminococcaceae;g__;s__
578649	0.64141	0.423201	0.932875	1	10.2	20	k__Bacteria;p__Firmicutes;c__Clostridia;o__Clostridiales;f__;g__;s__
4330226	0.64141	0.423201	0.932875	1	22.6	37.6667	k__Bacteria;p__Firmicutes;c__Clostridia;o__Clostridiales;f__Ruminococcaceae;g__Ruminococcus;s__
4341683	0.64141	0.423201	0.932875	1	12	18.2222	k__Bacteria;p__Firmicutes;c__Clostridia;o__Clostridiales;f__Lachnospiraceae;g__Dorea;s__
326359	0.621038	0.430662	0.932875	1	1.4	2.44444	k__Bacteria;p__Firmicutes;c__Clostridia;o__Clostridiales;f__Ruminococcaceae;g__;s__
196191	0.619466	0.431246	0.932875	1	1.8	0.888889	k__Bacteria;p__Firmicutes;c__Clostridia;o__Clostridiales;f__Ruminococcaceae;g__Oscillospira;s__
319603	0.619466	0.431246	0.932875	1	0.6	5.22222	k__Bacteria;p__Firmicutes;c__Clostridia;o__Clostridiales;f__;g__;s__
New.ReferenceOTU269	0.619466	0.431246	0.932875	1	12.4	2.22222	k__Bacteria;p__Firmicutes;c__Clostridia;o__Clostridiales;f__Lachnospiraceae;g__;s__
New.ReferenceOTU469	0.616345	0.432409	0.932875	1	1.8	563.333	k__Bacteria;p__Actinobacteria;c__Actinobacteria;o__Actinomycetales;f__Micrococcaceae;g__Arthrobacter;s__
4396888	0.614796	0.432988	0.932875	1	6.6	2	k__Bacteria;p__Firmicutes;c__Clostridia;o__Clostridiales;f__Lachnospiraceae;g__Roseburia;s__
300990	0.613255	0.433565	0.932875	1	7.6	4.88889	k__Bacteria;p__Firmicutes;c__Clostridia;o__Clostridiales;f__;g__;s__
211947	0.607274	0.435816	0.932875	1	1	3	k__Bacteria;p__Firmicutes;c__Clostridia;o__Clostridiales;f__Clostridiaceae;g__;s__
606927	0.607274	0.435816	0.932875	1	1.2	10.5556	k__Bacteria;p__Firmicutes;c__Clostridia;o__Clostridiales
341111	0.607274	0.435816	0.932875	1	0.4	1.55556	k__Bacteria;p__Cyanobacteria;c__4C0d-2;o__YS2;f__;g__;s__
186624	0.598261	0.439242	0.932875	1	2.2	2.44444	k__Bacteria;p__Firmicutes;c__Clostridia;o__Clostridiales;f__Lachnospiraceae;g__Roseburia;s__
New.ReferenceOTU187	0.598261	0.439242	0.932875	1	3.6	1.44444	k__Bacteria;p__Firmicutes;c__Clostridia;o__Clostridiales;f__Ruminococcaceae;g__;s__
305758	0.596802	0.439801	0.932875	1	4.4	7.88889	k__Bacteria;p__Tenericutes;c__Mollicutes;o__RF39;f__;g__;s__
820901	0.591036	0.442019	0.932875	1	0.8	2.88889	k__Bacteria;p__Cyanobacteria;c__4C0d-2;o__YS2;f__;g__;s__
304304	0.591036	0.442019	0.932875	1	1.8	1.22222	k__Bacteria;p__Tenericutes;c__Mollicutes;o__RF39;f__;g__;s__
42395	0.589612	0.442569	0.932875	1	1.8	2.33333	k__Bacteria;p__Tenericutes;c__Mollicutes;o__RF39;f__;g__;s__
291587	0.588194	0.443118	0.932875	1	52	23.3333	k__Bacteria;p__Bacteroidetes;c__Bacteroidia;o__Bacteroidales;f__;g__;s__
New.ReferenceOTU419	0.588194	0.443118	0.932875	1	13	60.3333	k__Bacteria;p__Firmicutes;c__Clostridia;o__Clostridiales;f__Lachnospiraceae;g__Butyrivibrio;s__
New.ReferenceOTU448	0.58538	0.444211	0.932875	1	2.6	2.33333	k__Bacteria;p__Firmicutes;c__Clostridia;o__Clostridiales;f__Ruminococcaceae;g__;s__
New.ReferenceOTU173	0.583983	0.444755	0.932875	1	9.6	6.55556	k__Bacteria;p__Tenericutes;c__RF3;o__ML615J-28;f__;g__;s__
592933	0.581209	0.445839	0.932875	1	0.8	2.55556	k__Bacteria;p__Firmicutes;c__Clostridia;o__Clostridiales;f__Lachnospiraceae;g__Dorea;s__
301534	0.577096	0.447453	0.932875	1	1	3.11111	k__Bacteria;p__Firmicutes;c__Clostridia;o__Clostridiales;f__;g__;s__
New.ReferenceOTU462	0.575739	0.447988	0.932875	1	7.8	8.77778	k__Bacteria;p__Firmicutes;c__Clostridia;o__Clostridiales;f__Lachnospiraceae;g__;s__
567556	0.572727	0.449177	0.932875	1	0.2	1.66667	k__Bacteria;p__Firmicutes;c__Clostridia;o__Clostridiales;f__Veillonellaceae;g__Succiniclasticum;s__
1599042	0.57037	0.450112	0.932875	1	1.2	3	k__Bacteria;p__Firmicutes;c__Clostridia;o__Clostridiales;f__Ruminococcaceae;g__;s__
1046624	0.569044	0.450639	0.932875	1	2.4	7	k__Bacteria;p__Tenericutes;c__Mollicutes;o__RF39;f__;g__;s__
4470092	0.569044	0.450639	0.932875	1	1.4	3.55556	k__Bacteria;p__Firmicutes;c__Clostridia;o__Clostridiales;f__Lachnospiraceae;g__;s__
318373	0.567724	0.451165	0.932875	1	3.6	2.33333	k__Bacteria;p__Firmicutes;c__Clostridia;o__Clostridiales;f__Ruminococcaceae;g__;s__
4311041	0.567724	0.451165	0.932875	1	10.4	3.22222	k__Bacteria;p__Firmicutes;c__Clostridia;o__Clostridiales;f__Ruminococcaceae;g__;s__
4308835	0.566782	0.451541	0.932875	1	0.2	1.22222	k__Bacteria;p__Firmicutes;c__Clostridia;o__Clostridiales;f__;g__;s__
355494	0.566782	0.451541	0.932875	1	0.4	1.22222	k__Bacteria;p__Firmicutes;c__Clostridia;o__Clostridiales;f__;g__;s__
176954	0.566782	0.451541	0.932875	1	1.2	0.333333	k__Bacteria;p__Firmicutes;c__Clostridia;o__Clostridiales;f__Lachnospiraceae;g__Roseburia;s__
321078	0.566782	0.451541	0.932875	1	0.2	1.22222	k__Bacteria;p__Firmicutes;c__Clostridia;o__Clostridiales;f__Lachnospiraceae;g__Coprococcus;s__
4333897	0.566782	0.451541	0.932875	1	0.2	11.4444	k__Bacteria;p__Proteobacteria;c__Gammaproteobacteria;o__Enterobacteriales;f__Enterobacteriaceae;g__;s__
560906	0.566782	0.451541	0.932875	1	1.6	0.666667	k__Bacteria;p__Firmicutes;c__Clostridia;o__Clostridiales;f__;g__;s__
918313	0.566782	0.451541	0.932875	1	1.4	0.666667	k__Bacteria;p__Firmicutes;c__Clostridia;o__Clostridiales;f__;g__;s__
New.ReferenceOTU548	0.566782	0.451541	0.932875	1	1.4	0.555556	k__Bacteria;p__Firmicutes;c__Clostridia;o__Clostridiales;f__Lachnospiraceae;g__;s__
New.ReferenceOTU356	0.566782	0.451541	0.932875	1	0.8	0.333333	k__Bacteria;p__Spirochaetes;c__Spirochaetes;o__Spirochaetales;f__Spirochaetaceae;g__Treponema;s__
348358	0.565101	0.452212	0.932875	1	1.4	7.33333	k__Bacteria;p__Firmicutes;c__Clostridia;o__Clostridiales;f__Ruminococcaceae;g__;s__
334216	0.565101	0.452212	0.932875	1	1.8	3.33333	k__Bacteria;p__Firmicutes;c__Clostridia;o__Clostridiales;f__Ruminococcaceae;g__;s__
1105219	0.565101	0.452212	0.932875	1	4	99.1111	k__Bacteria;p__Proteobacteria;c__Epsilonproteobacteria;o__Campylobacterales;f__Campylobacteraceae;g__Campylobacter;s__
813479	0.564828	0.452322	0.932875	1	0.4	3.88889	k__Bacteria;p__Actinobacteria;c__Actinobacteria;o__Bifidobacteriales;f__Bifidobacteriaceae;g__Bifidobacterium;s__
297733	0.564828	0.452322	0.932875	1	0.4	4.11111	k__Bacteria;p__Firmicutes;c__Clostridia;o__Clostridiales
86234	0.564828	0.452322	0.932875	1	0.2	1.33333	k__Bacteria;p__Bacteroidetes;c__Bacteroidia;o__Bacteroidales;f__Prevotellaceae;g__Prevotella;s__
275085	0.564828	0.452322	0.932875	1	0.2	1.22222	k__Bacteria;p__TM7;c__TM7-3;o__CW040;f__F16;g__;s__
324099	0.564828	0.452322	0.932875	1	0.2	3.44444	k__Bacteria;p__Firmicutes;c__Clostridia;o__Clostridiales;f__Christensenellaceae;g__;s__
291551	0.564828	0.452322	0.932875	1	0.2	1.88889	k__Bacteria;p__Actinobacteria;c__Coriobacteriia;o__Coriobacteriales;f__Coriobacteriaceae;g__;s__
274213	0.564828	0.452322	0.932875	1	0.2	1.88889	k__Bacteria;p__Bacteroidetes;c__Bacteroidia;o__Bacteroidales;f__Prevotellaceae;g__Prevotella;s__
363017	0.564828	0.452322	0.932875	1	0.4	2.77778	k__Bacteria;p__Firmicutes;c__Clostridia;o__Clostridiales;f__;g__;s__
180516	0.564828	0.452322	0.932875	1	1.2	12.6667	k__Bacteria;p__Firmicutes;c__Clostridia;o__Clostridiales;f__Peptostreptococcaceae;g__;s__
New.ReferenceOTU5	0.564828	0.452322	0.932875	1	2.8	166.889	k__Bacteria;p__Firmicutes;c__Clostridia;o__Clostridiales;f__Ruminococcaceae;g__Ruminococcus;s__
New.ReferenceOTU30	0.564828	0.452322	0.932875	1	0.2	9	k__Bacteria;p__Bacteroidetes;c__Bacteroidia;o__Bacteroidales;f__S24-7;g__;s__
New.ReferenceOTU567	0.564828	0.452322	0.932875	1	0.2	1.55556	k__Bacteria;p__Firmicutes;c__Clostridia;o__Clostridiales;f__Ruminococcaceae;g__;s__
4305241	0.563799	0.452733	0.932875	1	5.4	14.2222	k__Bacteria;p__Cyanobacteria;c__4C0d-2;o__YS2;f__;g__;s__
337550	0.563799	0.452733	0.932875	1	1.2	4	k__Bacteria;p__Firmicutes;c__Clostridia;o__Clostridiales;f__Lachnospiraceae;g__Dorea;s__
New.ReferenceOTU619	0.563799	0.452733	0.932875	1	10.2	6.55556	k__Bacteria;p__Bacteroidetes;c__Bacteroidia;o__Bacteroidales;f__Porphyromonadaceae;g__Paludibacter;s__
300121	0.562503	0.453253	0.932875	1	9	10.7778	k__Bacteria;p__Firmicutes;c__Clostridia;o__Clostridiales;f__Ruminococcaceae;g__;s__
New.ReferenceOTU604	0.562503	0.453253	0.932875	1	54.2	17.6667	k__Bacteria;p__Bacteroidetes;c__Bacteroidia;o__Bacteroidales;f__[Paraprevotellaceae];g__CF231;s__
570243	0.557378	0.455319	0.932875	1	1.8	5.33333	k__Bacteria;p__Bacteroidetes;c__Bacteroidia;o__Bacteroidales;f__Rikenellaceae;g__;s__
183715	0.556111	0.455831	0.932875	1	3.4	1.88889	k__Bacteria;p__Firmicutes;c__Clostridia;o__Clostridiales;f__Ruminococcaceae;g__;s__
205118	0.555556	0.456057	0.932875	1	0	0.444444	k__Bacteria;p__Bacteroidetes;c__Bacteroidia;o__Bacteroidales;f__RF16;g__;s__
211555	0.555556	0.456057	0.932875	1	0	0.222222	k__Bacteria;p__Proteobacteria;c__Alphaproteobacteria;o__Ellin329;f__;g__;s__
183224	0.555556	0.456057	0.932875	1	0	0.222222	k__Bacteria;p__Firmicutes;c__Clostridia;o__Clostridiales;f__Lachnospiraceae;g__;s__
3330580	0.555556	0.456057	0.932875	1	0	0.111111	k__Bacteria;p__Proteobacteria;c__Gammaproteobacteria;o__Xanthomonadales;f__Xanthomonadaceae;g__;s__
209449	0.555556	0.456057	0.932875	1	0	0.333333	k__Bacteria;p__Firmicutes;c__Clostridia;o__Clostridiales;f__Veillonellaceae;g__Succiniclasticum;s__
349658	0.555556	0.456057	0.932875	1	0	0.111111	k__Bacteria;p__Verrucomicrobia;c__Verruco-5;o__WCHB1-41;f__RFP12;g__;s__
2254348	0.555556	0.456057	0.932875	1	0	0.222222	k__Bacteria;p__Proteobacteria;c__Alphaproteobacteria;o__Rhizobiales;f__Methylobacteriaceae;g__;s__
351960	0.555556	0.456057	0.932875	1	0	0.222222	k__Bacteria;p__Firmicutes;c__Clostridia;o__Clostridiales;f__Ruminococcaceae;g__Ruminococcus;s__
167878	0.555556	0.456057	0.932875	1	0	0.333333	k__Bacteria;p__Gemmatimonadetes;c__Gemmatimonadetes;o__Gemmatimonadales;f__;g__;s__
302746	0.555556	0.456057	0.932875	1	0	0.111111	k__Bacteria;p__Firmicutes;c__Clostridia;o__Clostridiales;f__Lachnospiraceae;g__;s__
566976	0.555556	0.456057	0.932875	1	0	0.222222	k__Bacteria;p__Proteobacteria;c__Gammaproteobacteria;o__Enterobacteriales;f__Enterobacteriaceae;g__;s__
188199	0.555556	0.456057	0.932875	1	0	0.111111	k__Bacteria;p__Firmicutes;c__Clostridia;o__Clostridiales;f__Lachnospiraceae;g__Blautia;s__
587336	0.555556	0.456057	0.932875	1	0	0.222222	k__Bacteria;p__Firmicutes;c__Clostridia;o__Clostridiales;f__Lachnospiraceae;g__;s__
4337815	0.555556	0.456057	0.932875	1	0	219.111	k__Bacteria;p__Firmicutes;c__Clostridia;o__Clostridiales;f__Clostridiaceae;g__;s__
269833	0.555556	0.456057	0.932875	1	0	0.111111	k__Bacteria;p__Firmicutes;c__Clostridia;o__Clostridiales;f__Ruminococcaceae;g__Ruminococcus;s__flavefaciens
4320428	0.555556	0.456057	0.932875	1	0	0.444444	k__Bacteria;p__Acidobacteria;c__Solibacteres;o__Solibacterales;f__;g__;s__
103074	0.555556	0.456057	0.932875	1	0	0.222222	k__Bacteria;p__Bacteroidetes;c__Bacteroidia;o__Bacteroidales;f__;g__;s__
1144378	0.555556	0.456057	0.932875	1	0	0.222222	k__Bacteria;p__Proteobacteria;c__Alphaproteobacteria;o__Sphingomonadales;f__Sphingomonadaceae;g__Sphingomonas;s__
4376318	0.555556	0.456057	0.932875	1	0	0.222222	k__Bacteria;p__Proteobacteria;c__Alphaproteobacteria;o__Rhodobacterales;f__Rhodobacteraceae
4424063	0.555556	0.456057	0.932875	1	0	0.222222	k__Bacteria;p__Firmicutes;c__Clostridia;o__Clostridiales
526376	0.555556	0.456057	0.932875	1	0	0.111111	k__Bacteria;p__Firmicutes;c__Erysipelotrichi;o__Erysipelotrichales;f__Erysipelotrichaceae;g__;s__
2426688	0.555556	0.456057	0.932875	1	0	0.777778	k__Bacteria;p__Proteobacteria;c__Gammaproteobacteria;o__Enterobacteriales;f__Enterobacteriaceae;g__;s__
821906	0.555556	0.456057	0.932875	1	0	0.444444	k__Bacteria;p__Bacteroidetes;c__Bacteroidia;o__Bacteroidales;f__Prevotellaceae;g__Prevotella;s__
4360679	0.555556	0.456057	0.932875	1	0	0.222222	k__Bacteria;p__Chlamydiae;c__Chlamydiia;o__Chlamydiales;f__Parachlamydiaceae;g__Parachlamydia
4362819	0.555556	0.456057	0.932875	1	0	0.222222	k__Bacteria;p__Actinobacteria;c__Actinobacteria;o__Actinomycetales;f__Nocardioidaceae;g__;s__
584895	0.555556	0.456057	0.932875	1	0	0.111111	k__Bacteria;p__Firmicutes;c__Clostridia;o__Clostridiales;f__[Mogibacteriaceae];g__;s__
195115	0.555556	0.456057	0.932875	1	0	0.111111	k__Bacteria;p__Firmicutes;c__Clostridia;o__Clostridiales;f__Lachnospiraceae;g__;s__
109402	0.555556	0.456057	0.932875	1	0	0.222222	k__Bacteria;p__Bacteroidetes;c__Bacteroidia;o__Bacteroidales;f__;g__;s__
3876673	0.555556	0.456057	0.932875	1	0	0.222222	k__Bacteria;p__Firmicutes;c__Clostridia;o__Clostridiales;f__Clostridiaceae;g__;s__
653954	0.555556	0.456057	0.932875	1	0	0.222222	k__Bacteria;p__Firmicutes;c__Clostridia;o__Clostridiales;f__Lachnospiraceae;g__;s__
185281	0.555556	0.456057	0.932875	1	0	0.111111	k__Bacteria;p__Firmicutes;c__Clostridia;o__Clostridiales;f__Lachnospiraceae;g__Dorea;s__
929901	0.555556	0.456057	0.932875	1	0	0.222222	k__Bacteria;p__Actinobacteria;c__Actinobacteria;o__Actinomycetales;f__Micrococcaceae;g__;s__
809192	0.555556	0.456057	0.932875	1	0	0.222222	k__Bacteria;p__Actinobacteria;c__Actinobacteria;o__Actinomycetales;f__Dermabacteraceae;g__Brachybacterium;s__conglomeratum
4245392	0.555556	0.456057	0.932875	1	0	0.222222	k__Bacteria;p__Proteobacteria;c__Alphaproteobacteria;o__Rhodobacterales;f__Rhodobacteraceae
307820	0.555556	0.456057	0.932875	1	0	0.111111	k__Bacteria;p__Firmicutes;c__Clostridia;o__Clostridiales;f__Ruminococcaceae;g__Ruminococcus;s__flavefaciens
337468	0.555556	0.456057	0.932875	1	0	0.222222	k__Bacteria;p__Firmicutes;c__Clostridia;o__Clostridiales;f__Ruminococcaceae;g__Oscillospira;s__
4301525	0.555556	0.456057	0.932875	1	0	0.111111	k__Bacteria;p__Proteobacteria;c__Alphaproteobacteria;o__Sphingomonadales;f__Sphingomonadaceae;g__Kaistobacter;s__
975918	0.555556	0.456057	0.932875	1	0	0.555556	k__Bacteria;p__Firmicutes;c__Bacilli;o__Lactobacillales;f__Lactobacillaceae;g__Lactobacillus;s__
4424239	0.555556	0.456057	0.932875	1	0	0.222222	k__Bacteria;p__Firmicutes;c__Bacilli;o__Lactobacillales;f__Streptococcaceae;g__Streptococcus;s__
582169	0.555556	0.456057	0.932875	1	0	0.444444	k__Bacteria;p__Firmicutes;c__Erysipelotrichi;o__Erysipelotrichales;f__Erysipelotrichaceae;g__Bulleidia;s__
710275	0.555556	0.456057	0.932875	1	0	0.333333	k__Bacteria;p__Proteobacteria;c__Gammaproteobacteria;o__Pseudomonadales;f__Moraxellaceae;g__Acinetobacter;s__
2251904	0.555556	0.456057	0.932875	1	0	0.222222	k__Bacteria;p__Proteobacteria;c__Gammaproteobacteria;o__Enterobacteriales;f__Enterobacteriaceae;g__;s__
579901	0.555556	0.456057	0.932875	1	0	0.222222	k__Bacteria;p__Bacteroidetes;c__Bacteroidia;o__Bacteroidales;f__Prevotellaceae;g__Prevotella;s__
362846	0.555556	0.456057	0.932875	1	0	0.111111	k__Bacteria;p__Firmicutes;c__Clostridia;o__Clostridiales;f__Lachnospiraceae;g__Roseburia;s__
1072784	0.555556	0.456057	0.932875	1	0	0.111111	k__Bacteria;p__Actinobacteria;c__Actinobacteria;o__Actinomycetales;f__Microbacteriaceae
313650	0.555556	0.456057	0.932875	1	0	0.222222	k__Bacteria;p__Bacteroidetes;c__Bacteroidia;o__Bacteroidales;f__S24-7;g__;s__
4318989	0.555556	0.456057	0.932875	1	0	0.222222	k__Bacteria;p__Proteobacteria;c__Gammaproteobacteria;o__Pseudomonadales;f__Pseudomonadaceae;g__Pseudomonas;s__
855968	0.555556	0.456057	0.932875	1	0	0.222222	k__Bacteria;p__Proteobacteria;c__Deltaproteobacteria;o__Myxococcales;f__Cystobacterineae;g__;s__
4344055	0.555556	0.456057	0.932875	1	0	0.222222	k__Bacteria;p__Proteobacteria;c__Alphaproteobacteria;o__Rhodospirillales;f__Acetobacteraceae;g__;s__
328936	0.555556	0.456057	0.932875	1	0	1	k__Bacteria;p__Bacteroidetes;c__Bacteroidia;o__Bacteroidales;f__Prevotellaceae;g__Prevotella;s__copri
101672	0.555556	0.456057	0.932875	1	0	0.333333	k__Bacteria;p__Firmicutes;c__Clostridia;o__Clostridiales;f__Christensenellaceae;g__;s__
810959	0.555556	0.456057	0.932875	1	0	0.333333	k__Bacteria;p__Actinobacteria;c__Actinobacteria;o__Actinomycetales;f__Intrasporangiaceae;g__Janibacter;s__
4380971	0.555556	0.456057	0.932875	1	0	0.555556	k__Bacteria;p__Firmicutes;c__Clostridia;o__Clostridiales;f__Clostridiaceae;g__Clostridium;s__
4396250	0.555556	0.456057	0.932875	1	0	0.111111	k__Bacteria;p__Firmicutes;c__Clostridia;o__Clostridiales;f__Ruminococcaceae;g__;s__
317004	0.555556	0.456057	0.932875	1	0	0.111111	k__Bacteria;p__Firmicutes;c__Clostridia;o__Clostridiales;f__;g__;s__
4425634	0.555556	0.456057	0.932875	1	0	0.333333	k__Bacteria;p__Proteobacteria;c__Gammaproteobacteria;o__Pseudomonadales;f__Moraxellaceae;g__Acinetobacter;s__
227962	0.555556	0.456057	0.932875	1	0	0.333333	k__Bacteria;p__Bacteroidetes;c__Flavobacteriia;o__Flavobacteriales;f__Flavobacteriaceae;g__Flavobacterium;s__
269346	0.555556	0.456057	0.932875	1	0	0.333333	k__Bacteria;p__Firmicutes;c__Clostridia;o__Clostridiales;f__;g__;s__
825201	0.555556	0.456057	0.932875	1	0	0.222222	k__Bacteria;p__Firmicutes;c__Clostridia;o__Clostridiales;f__Lachnospiraceae;g__Coprococcus;s__
153982	0.555556	0.456057	0.932875	1	0	0.222222	k__Bacteria;p__Proteobacteria;c__Alphaproteobacteria;o__Rhizobiales;f__Phyllobacteriaceae;g__Mesorhizobium;s__
1896700	0.555556	0.456057	0.932875	1	0	0.111111	k__Bacteria;p__Firmicutes;c__Clostridia;o__Clostridiales;f__Clostridiaceae
525156	0.555556	0.456057	0.932875	1	0	0.222222	k__Bacteria;p__Tenericutes;c__Mollicutes;o__RF39;f__;g__;s__
25461	0.555556	0.456057	0.932875	1	0	0.111111	k__Bacteria;p__Firmicutes;c__Clostridia;o__Clostridiales;f__Ruminococcaceae;g__;s__
519970	0.555556	0.456057	0.932875	1	0	0.111111	k__Bacteria;p__Firmicutes;c__Clostridia;o__Clostridiales;f__Lachnospiraceae;g__;s__
1001564	0.555556	0.456057	0.932875	1	0	6.88889	k__Bacteria;p__Firmicutes;c__Bacilli;o__Bacillales;f__Paenibacillaceae;g__Paenibacillus;s__
205434	0.555556	0.456057	0.932875	1	0	0.222222	k__Bacteria;p__Proteobacteria;c__Alphaproteobacteria;o__Ellin329;f__;g__;s__
14125	0.555556	0.456057	0.932875	1	0	0.333333	k__Bacteria;p__Firmicutes;c__Clostridia;o__Clostridiales;f__Lachnospiraceae;g__Epulopiscium;s__
1105247	0.555556	0.456057	0.932875	1	0	0.333333	k__Bacteria;p__Proteobacteria;c__Alphaproteobacteria;o__Rickettsiales;f__;g__;s__
847142	0.555556	0.456057	0.932875	1	0	0.222222	k__Bacteria;p__Firmicutes;c__Clostridia;o__Clostridiales;f__Clostridiaceae;g__Clostridium;s__
775976	0.555556	0.456057	0.932875	1	0	0.222222	k__Bacteria;p__Firmicutes;c__Clostridia;o__Clostridiales;f__Ruminococcaceae;g__Ruminococcus;s__
2160433	0.555556	0.456057	0.932875	1	0	0.222222	k__Bacteria;p__Proteobacteria;c__Alphaproteobacteria;o__Rhizobiales;f__Hyphomicrobiaceae;g__Devosia;s__
1027904	0.555556	0.456057	0.932875	1	0	0.222222	k__Bacteria;p__Firmicutes;c__Bacilli;o__Bacillales;f__Staphylococcaceae
873747	0.555556	0.456057	0.932875	1	0	0.222222	k__Bacteria;p__Bacteroidetes;c__Flavobacteriia;o__Flavobacteriales;f__Flavobacteriaceae;g__Flavobacterium;s__
4415689	0.555556	0.456057	0.932875	1	0	0.222222	k__Bacteria;p__Actinobacteria;c__Actinobacteria;o__Actinomycetales;f__Dermabacteraceae;g__Brachybacterium;s__
4305815	0.555556	0.456057	0.932875	1	0	0.222222	k__Bacteria;p__Firmicutes;c__Bacilli;o__Lactobacillales;f__Streptococcaceae;g__Streptococcus;s__
175642	0.555556	0.456057	0.932875	1	0	0.222222	k__Bacteria;p__Firmicutes;c__Clostridia;o__Clostridiales;f__Lachnospiraceae;g__;s__
2693224	0.555556	0.456057	0.932875	1	0	0.555556	k__Bacteria;p__Proteobacteria;c__Alphaproteobacteria;o__Sphingomonadales;f__Sphingomonadaceae;g__;s__
557810	0.555556	0.456057	0.932875	1	0	0.111111	k__Bacteria;p__Actinobacteria;c__Actinobacteria;o__Actinomycetales;f__Micrococcaceae;g__;s__
3856404	0.555556	0.456057	0.932875	1	0	0.222222	k__Bacteria;p__Firmicutes;c__Clostridia;o__Clostridiales;f__Ruminococcaceae;g__Ruminococcus;s__flavefaciens
3134492	0.555556	0.456057	0.932875	1	0	0.222222	k__Bacteria;p__Firmicutes;c__Clostridia;o__Clostridiales;f__Lachnospiraceae;g__Roseburia;s__
823986	0.555556	0.456057	0.932875	1	0	0.111111	k__Bacteria;p__Firmicutes;c__Clostridia;o__Clostridiales;f__;g__;s__
365033	0.555556	0.456057	0.932875	1	0	1.88889	k__Bacteria;p__Actinobacteria;c__Coriobacteriia;o__Coriobacteriales;f__Coriobacteriaceae;g__;s__
192302	0.555556	0.456057	0.932875	1	0	0.111111	k__Bacteria;p__Firmicutes;c__Clostridia;o__Clostridiales;f__Lachnospiraceae;g__Blautia;s__
353336	0.555556	0.456057	0.932875	1	0	0.111111	k__Bacteria;p__Firmicutes;c__Clostridia;o__Clostridiales;f__;g__;s__
144161	0.555556	0.456057	0.932875	1	0	0.333333	k__Bacteria;p__Bacteroidetes;c__Bacteroidia;o__Bacteroidales;f__Prevotellaceae;g__Prevotella;s__
397513	0.555556	0.456057	0.932875	1	0	0.111111	k__Bacteria;p__Bacteroidetes;c__Sphingobacteriia;o__Sphingobacteriales;f__Sphingobacteriaceae;g__Sphingobacterium;s__
2216505	0.555556	0.456057	0.932875	1	0	0.333333	k__Bacteria;p__Bacteroidetes;c__[Saprospirae];o__[Saprospirales];f__Chitinophagaceae;g__;s__
537747	0.555556	0.456057	0.932875	1	0	0.222222	k__Bacteria;p__Bacteroidetes;c__Bacteroidia;o__Bacteroidales;f__Prevotellaceae;g__Prevotella;s__
276650	0.555556	0.456057	0.932875	1	0	0.222222	k__Bacteria;p__Actinobacteria;c__Coriobacteriia;o__Coriobacteriales;f__Coriobacteriaceae;g__;s__
834677	0.555556	0.456057	0.932875	1	0	0.222222	k__Bacteria;p__Firmicutes;c__Clostridia;o__Clostridiales;f__Ruminococcaceae;g__;s__
4315100	0.555556	0.456057	0.932875	1	0	0.222222	k__Bacteria;p__Firmicutes;c__Clostridia;o__Clostridiales;f__[Mogibacteriaceae];g__;s__
790312	0.555556	0.456057	0.932875	1	0	0.444444	k__Bacteria;p__Proteobacteria;c__Gammaproteobacteria;o__Xanthomonadales;f__Xanthomonadaceae
181291	0.555556	0.456057	0.932875	1	0	0.111111	k__Bacteria;p__Firmicutes;c__Clostridia;o__Clostridiales;f__Lachnospiraceae;g__;s__
259220	0.555556	0.456057	0.932875	1	0	0.222222	k__Bacteria;p__Firmicutes;c__Clostridia;o__Clostridiales;f__Clostridiaceae;g__Clostridium;s__
254744	0.555556	0.456057	0.932875	1	0	1.11111	k__Bacteria;p__Proteobacteria;c__Alphaproteobacteria;o__Rhizobiales;f__Beijerinckiaceae;g__;s__
160268	0.555556	0.456057	0.932875	1	0	0.444444	k__Bacteria;p__Chloroflexi;c__Ktedonobacteria;o__Ktedonobacterales;f__Ktedonobacteraceae;g__;s__
207023	0.555556	0.456057	0.932875	1	0	0.222222	k__Bacteria;p__Tenericutes;c__Mollicutes;o__RF39;f__;g__;s__
103132	0.555556	0.456057	0.932875	1	0	0.333333	k__Bacteria;p__Firmicutes;c__Clostridia;o__Clostridiales;f__Clostridiaceae;g__Clostridium;s__
28109	0.555556	0.456057	0.932875	1	0	0.111111	k__Bacteria;p__Actinobacteria;c__Actinobacteria;o__Bifidobacteriales;f__Bifidobacteriaceae;g__Bifidobacterium
255170	0.555556	0.456057	0.932875	1	0	0.222222	k__Bacteria;p__Firmicutes;c__Clostridia;o__Clostridiales;f__Lachnospiraceae;g__;s__
330210	0.555556	0.456057	0.932875	1	0	0.333333	k__Bacteria;p__Firmicutes;c__Bacilli;o__Bacillales;f__Paenibacillaceae;g__Paenibacillus;s__
151126	0.555556	0.456057	0.932875	1	0	0.333333	k__Bacteria;p__Cyanobacteria;c__4C0d-2;o__MLE1-12;f__;g__;s__
260900	0.555556	0.456057	0.932875	1	0	0.222222	k__Bacteria;p__Firmicutes;c__Bacilli;o__Bacillales;f__Bacillaceae;g__Bacillus;s__
350910	0.555556	0.456057	0.932875	1	0	0.222222	k__Bacteria;p__Firmicutes;c__Clostridia;o__Clostridiales;f__Ruminococcaceae;g__;s__
2116	0.555556	0.456057	0.932875	1	0	0.222222	k__Bacteria;p__Bacteroidetes;c__Bacteroidia;o__Bacteroidales;f__Prevotellaceae;g__Prevotella;s__
511916	0.555556	0.456057	0.932875	1	0	0.222222	k__Bacteria;p__Proteobacteria;c__Betaproteobacteria;o__Burkholderiales;f__Alcaligenaceae;g__;s__
4416113	0.555556	0.456057	0.932875	1	0	0.222222	k__Bacteria;p__Proteobacteria;c__Gammaproteobacteria;o__Enterobacteriales;f__Enterobacteriaceae;g__;s__
107308	0.555556	0.456057	0.932875	1	0	0.444444	k__Bacteria;p__Bacteroidetes;c__Bacteroidia;o__Bacteroidales;f__S24-7;g__;s__
4353264	0.555556	0.456057	0.932875	1	0	0.111111	k__Bacteria;p__Proteobacteria;c__Alphaproteobacteria;o__Caulobacterales;f__Caulobacteraceae;g__;s__
3980364	0.555556	0.456057	0.932875	1	0	0.222222	k__Bacteria;p__Firmicutes;c__Clostridia;o__Clostridiales;f__;g__;s__
3587343	0.555556	0.456057	0.932875	1	0	0.333333	k__Bacteria;p__Bacteroidetes;c__Sphingobacteriia;o__Sphingobacteriales;f__Sphingobacteriaceae;g__Sphingobacterium;s__multivorum
262716	0.555556	0.456057	0.932875	1	0	0.222222	k__Bacteria;p__Firmicutes;c__Clostridia;o__Clostridiales;f__Lachnospiraceae;g__;s__
301587	0.555556	0.456057	0.932875	1	0	0.222222	k__Bacteria;p__Spirochaetes;c__Spirochaetes;o__Spirochaetales;f__Spirochaetaceae;g__Treponema;s__
4456129	0.555556	0.456057	0.932875	1	0	0.111111	k__Bacteria;p__Proteobacteria;c__Gammaproteobacteria;o__Alteromonadales;f__Alteromonadaceae;g__Cellvibrio;s__
530928	0.555556	0.456057	0.932875	1	0	0.111111	k__Bacteria;p__Firmicutes;c__Clostridia;o__Clostridiales;f__Ruminococcaceae;g__Ruminococcus;s__
809106	0.555556	0.456057	0.932875	1	0	0.222222	k__Bacteria;p__Firmicutes;c__Bacilli;o__Lactobacillales;f__Lactobacillaceae;g__Lactobacillus;s__
4349891	0.555556	0.456057	0.932875	1	0	0.333333	k__Bacteria;p__Firmicutes;c__Bacilli;o__Lactobacillales;f__Lactobacillaceae;g__Lactobacillus;s__
178893	0.555556	0.456057	0.932875	1	0	0.222222	k__Bacteria;p__Firmicutes;c__Clostridia;o__Clostridiales;f__Ruminococcaceae;g__Ruminococcus;s__
585377	0.555556	0.456057	0.932875	1	0	0.333333	k__Bacteria;p__Firmicutes;c__Clostridia;o__Clostridiales;f__Lachnospiraceae;g__;s__
4469662	0.555556	0.456057	0.932875	1	0	1.88889	k__Bacteria;p__Firmicutes;c__Clostridia;o__Clostridiales;f__Lachnospiraceae;g__;s__
1090029	0.555556	0.456057	0.932875	1	0	0.111111	k__Bacteria;p__Actinobacteria;c__Actinobacteria;o__Actinomycetales;f__Sanguibacteraceae;g__Sanguibacter;s__
4381092	0.555556	0.456057	0.932875	1	0	0.222222	k__Bacteria;p__Firmicutes;c__Clostridia;o__Clostridiales;f__Clostridiaceae;g__;s__
335363	0.555556	0.456057	0.932875	1	0	0.222222	k__Bacteria;p__Firmicutes;c__Clostridia;o__Clostridiales;f__[Mogibacteriaceae];g__;s__
102915	0.555556	0.456057	0.932875	1	0	0.222222	k__Bacteria;p__Proteobacteria;c__Alphaproteobacteria;o__Sphingomonadales;f__Sphingomonadaceae;g__Sphingomonas;s__
718358	0.555556	0.456057	0.932875	1	0	0.333333	k__Bacteria;p__Firmicutes;c__Clostridia;o__Clostridiales;f__Ruminococcaceae;g__;s__
1986324	0.555556	0.456057	0.932875	1	0	0.444444	k__Bacteria;p__Firmicutes;c__Clostridia;o__Clostridiales;f__Clostridiaceae;g__;s__
310826	0.555556	0.456057	0.932875	1	0	0.222222	k__Bacteria;p__Firmicutes;c__Clostridia;o__Clostridiales;f__;g__;s__
4382194	0.555556	0.456057	0.932875	1	0	0.444444	k__Bacteria;p__Bacteroidetes;c__[Saprospirae];o__[Saprospirales];f__Chitinophagaceae;g__;s__
2925620	0.555556	0.456057	0.932875	1	0	0.777778	k__Bacteria;p__Firmicutes;c__Clostridia;o__Clostridiales;f__Clostridiaceae;g__;s__
4432889	0.555556	0.456057	0.932875	1	0	0.111111	k__Bacteria;p__Actinobacteria;c__Actinobacteria;o__Actinomycetales;f__Intrasporangiaceae
4338392	0.555556	0.456057	0.932875	1	0	0.222222	k__Bacteria;p__Bacteroidetes;c__Cytophagia;o__Cytophagales;f__Cytophagaceae;g__Dyadobacter;s__
351726	0.555556	0.456057	0.932875	1	0	0.111111	k__Bacteria;p__Bacteroidetes;c__Bacteroidia;o__Bacteroidales;f__;g__;s__
4430225	0.555556	0.456057	0.932875	1	0	1.88889	k__Bacteria;p__Firmicutes;c__Bacilli;o__Bacillales;f__Planococcaceae;g__Paenisporosarcina;s__
321119	0.555556	0.456057	0.932875	1	0	0.111111	k__Bacteria;p__Firmicutes;c__Clostridia;o__Clostridiales;f__Clostridiaceae;g__SMB53;s__
326693	0.555556	0.456057	0.932875	1	0	0.666667	k__Bacteria;p__Proteobacteria;c__Gammaproteobacteria;o__Xanthomonadales;f__Xanthomonadaceae;g__Lysobacter;s__
584107	0.555556	0.456057	0.932875	1	0	0.333333	k__Bacteria;p__Firmicutes;c__Clostridia;o__Clostridiales;f__;g__;s__
4306262	0.555556	0.456057	0.932875	1	0	0.111111	k__Bacteria;p__Verrucomicrobia;c__Verrucomicrobiae;o__Verrucomicrobiales;f__Verrucomicrobiaceae;g__Akkermansia;s__muciniphila
1113180	0.555556	0.456057	0.932875	1	0	0.222222	k__Bacteria;p__Proteobacteria;c__Alphaproteobacteria;o__Rhodobacterales;f__Rhodobacteraceae;g__Rubellimicrobium;s__
581782	0.555556	0.456057	0.932875	1	0	0.333333	k__Bacteria;p__Proteobacteria;c__Gammaproteobacteria;o__Enterobacteriales;f__Enterobacteriaceae;g__;s__
263244	0.555556	0.456057	0.932875	1	0	0.222222	k__Bacteria;p__Firmicutes;c__Clostridia;o__Clostridiales;f__;g__;s__
683853	0.555556	0.456057	0.932875	1	0	0.111111	k__Bacteria;p__Bacteroidetes;c__Flavobacteriia;o__Flavobacteriales;f__Flavobacteriaceae;g__Flavobacterium;s__
232030	0.555556	0.456057	0.932875	1	0	0.111111	k__Bacteria;p__Firmicutes;c__Clostridia;o__Clostridiales;f__Lachnospiraceae;g__Coprococcus;s__
101031	0.555556	0.456057	0.932875	1	0	0.444444	k__Bacteria;p__Bacteroidetes;c__Flavobacteriia;o__Flavobacteriales;f__Flavobacteriaceae;g__Flavobacterium;s__
4456889	0.555556	0.456057	0.932875	1	0	0.666667	k__Bacteria;p__Proteobacteria;c__Gammaproteobacteria;o__Pseudomonadales;f__Pseudomonadaceae;g__Pseudomonas;s__
4324985	0.555556	0.456057	0.932875	1	0	0.111111	k__Bacteria;p__Firmicutes;c__Clostridia;o__Clostridiales;f__Ruminococcaceae;g__;s__
299176	0.555556	0.456057	0.932875	1	0	1.55556	k__Bacteria;p__Actinobacteria;c__Actinobacteria;o__Actinomycetales;f__Micrococcaceae;g__Arthrobacter;s__
40230	0.555556	0.456057	0.932875	1	0	0.333333	k__Bacteria;p__Proteobacteria;c__Alphaproteobacteria;o__RF32;f__;g__;s__
164967	0.555556	0.456057	0.932875	1	0	0.222222	k__Bacteria;p__Firmicutes;c__Clostridia;o__Clostridiales;f__;g__;s__
4333237	0.555556	0.456057	0.932875	1	0	0.333333	k__Bacteria;p__Proteobacteria;c__Alphaproteobacteria;o__Rhodospirillales;f__Acetobacteraceae;g__Acetobacter;s__
3937304	0.555556	0.456057	0.932875	1	0	0.222222	k__Bacteria;p__Proteobacteria;c__Alphaproteobacteria;o__Sphingomonadales;f__Sphingomonadaceae;g__Kaistobacter;s__
276703	0.555556	0.456057	0.932875	1	0	0.222222	k__Bacteria;p__Firmicutes;c__Clostridia;o__Clostridiales;f__Lachnospiraceae;g__;s__
250722	0.555556	0.456057	0.932875	1	0	1.11111	k__Bacteria;p__Firmicutes;c__Bacilli;o__Bacillales;f__Planococcaceae;g__Sporosarcina;s__
241489	0.555556	0.456057	0.932875	1	0	0.444444	k__Bacteria;p__Firmicutes;c__Clostridia;o__Clostridiales;f__Ruminococcaceae;g__Ruminococcus;s__
4473756	0.555556	0.456057	0.932875	1	0	0.222222	k__Bacteria;p__Actinobacteria;c__Actinobacteria;o__Actinomycetales;f__Cellulomonadaceae;g__Cellulomonas;s__
198422	0.555556	0.456057	0.932875	1	0	0.111111	k__Bacteria;p__Firmicutes;c__Clostridia;o__Clostridiales;f__Lachnospiraceae;g__;s__
154939	0.555556	0.456057	0.932875	1	0	0.222222	k__Bacteria;p__Firmicutes;c__Clostridia;o__Clostridiales;f__Lachnospiraceae;g__Butyrivibrio;s__
28089	0.555556	0.456057	0.932875	1	0	0.222222	k__Bacteria;p__Actinobacteria;c__Actinobacteria;o__Actinomycetales;f__Micromonosporaceae;g__Actinoplanes;s__
1112389	0.555556	0.456057	0.932875	1	0	6.44444	k__Bacteria;p__Bacteroidetes;c__Bacteroidia;o__Bacteroidales;f__S24-7;g__;s__
184497	0.555556	0.456057	0.932875	1	0	0.333333	k__Bacteria;p__Firmicutes;c__Clostridia;o__Clostridiales;f__Lachnospiraceae
207831	0.555556	0.456057	0.932875	1	0	0.444444	k__Bacteria;p__Bacteroidetes;c__Bacteroidia;o__Bacteroidales;f__Prevotellaceae;g__Prevotella;s__
4383166	0.555556	0.456057	0.932875	1	0	0.222222	k__Bacteria;p__Proteobacteria;c__Betaproteobacteria;o__Burkholderiales;f__Comamonadaceae
2286580	0.555556	0.456057	0.932875	1	0	0.777778	k__Bacteria;p__Tenericutes;c__Mollicutes;o__RF39;f__;g__;s__
745417	0.555556	0.456057	0.932875	1	0	0.222222	k__Bacteria;p__Proteobacteria;c__Gammaproteobacteria;o__Oceanospirillales;f__Halomonadaceae;g__Halomonas;s__
566513	0.555556	0.456057	0.932875	1	0	0.222222	k__Bacteria;p__WPS-2;c__;o__;f__;g__;s__
287998	0.555556	0.456057	0.932875	1	0	0.111111	k__Bacteria;p__Firmicutes;c__Clostridia;o__Clostridiales;f__Ruminococcaceae;g__;s__
1126009	0.555556	0.456057	0.932875	1	0	0.222222	k__Bacteria;p__Firmicutes;c__Bacilli;o__Lactobacillales;f__Leuconostocaceae;g__Weissella
4369434	0.555556	0.456057	0.932875	1	0	0.222222	k__Bacteria;p__Firmicutes;c__Clostridia;o__Clostridiales;f__Lachnospiraceae;g__;s__
1012948	0.555556	0.456057	0.932875	1	0	0.222222	k__Bacteria;p__Actinobacteria;c__Actinobacteria;o__Actinomycetales;f__Corynebacteriaceae;g__Corynebacterium;s__
635096	0.555556	0.456057	0.932875	1	0	0.111111	k__Bacteria;p__Actinobacteria;c__Actinobacteria;o__Actinomycetales;f__Microbacteriaceae
292521	0.555556	0.456057	0.932875	1	0	0.111111	k__Bacteria;p__Actinobacteria;c__Actinobacteria;o__Bifidobacteriales;f__Bifidobacteriaceae;g__Bifidobacterium;s__
261240	0.555556	0.456057	0.932875	1	0	0.777778	k__Bacteria;p__Bacteroidetes;c__Bacteroidia;o__Bacteroidales;f__Prevotellaceae;g__Prevotella;s__
350438	0.555556	0.456057	0.932875	1	0	0.222222	k__Bacteria;p__Firmicutes;c__Clostridia;o__Clostridiales;f__;g__;s__
575933	0.555556	0.456057	0.932875	1	0	0.222222	k__Bacteria;p__Firmicutes;c__Clostridia;o__Clostridiales;f__[Mogibacteriaceae];g__Mogibacterium;s__
352999	0.555556	0.456057	0.932875	1	0	0.222222	k__Bacteria;p__Firmicutes;c__Clostridia;o__Clostridiales;f__Lachnospiraceae;g__;s__
554304	0.555556	0.456057	0.932875	1	0	0.222222	k__Bacteria;p__Firmicutes;c__Clostridia;o__Clostridiales;f__Ruminococcaceae;g__Ruminococcus
137609	0.555556	0.456057	0.932875	1	0	0.222222	k__Bacteria;p__Firmicutes;c__Clostridia;o__Clostridiales;f__Clostridiaceae;g__;s__
178364	0.555556	0.456057	0.932875	1	0	0.333333	k__Bacteria;p__Firmicutes;c__Clostridia;o__Clostridiales;f__Clostridiaceae;g__;s__
665703	0.555556	0.456057	0.932875	1	0	0.222222	k__Bacteria;p__Firmicutes;c__Clostridia;o__Clostridiales;f__;g__;s__
309220	0.555556	0.456057	0.932875	1	0	0.222222	k__Bacteria;p__Firmicutes;c__Clostridia;o__Clostridiales;f__;g__;s__
293682	0.555556	0.456057	0.932875	1	0	0.444444	k__Bacteria;p__Verrucomicrobia;c__Verruco-5;o__WCHB1-41;f__RFP12;g__;s__
4457268	0.555556	0.456057	0.932875	1	0	0.222222	k__Bacteria;p__Proteobacteria;c__Gammaproteobacteria;o__Enterobacteriales;f__Enterobacteriaceae;g__;s__
748412	0.555556	0.456057	0.932875	1	0	0.222222	k__Bacteria;p__Proteobacteria;c__Alphaproteobacteria;o__Rhizobiales;f__Rhizobiaceae;g__Agrobacterium;s__
207320	0.555556	0.456057	0.932875	1	0	0.444444	k__Bacteria;p__Proteobacteria;c__Betaproteobacteria;o__SC-I-84;f__;g__;s__
4393057	0.555556	0.456057	0.932875	1	0	0.222222	k__Bacteria;p__Proteobacteria;c__Alphaproteobacteria;o__Sphingomonadales;f__Sphingomonadaceae;g__Sphingobium;s__
905537	0.555556	0.456057	0.932875	1	0	0.111111	k__Bacteria;p__Proteobacteria;c__Gammaproteobacteria;o__Pseudomonadales;f__Pseudomonadaceae
4447334	0.555556	0.456057	0.932875	1	0	0.111111	k__Bacteria;p__Proteobacteria;c__Alphaproteobacteria;o__Sphingomonadales;f__Sphingomonadaceae;g__Kaistobacter;s__
347335	0.555556	0.456057	0.932875	1	0	0.222222	k__Bacteria;p__Firmicutes;c__Clostridia;o__Clostridiales;f__Ruminococcaceae;g__Ruminococcus;s__
1141746	0.555556	0.456057	0.932875	1	0	0.111111	k__Bacteria;p__Firmicutes;c__Bacilli;o__Bacillales;f__Paenibacillaceae;g__Paenibacillus;s__
301924	0.555556	0.456057	0.932875	1	0	0.111111	k__Bacteria;p__Cyanobacteria;c__4C0d-2;o__YS2;f__;g__;s__
216511	0.555556	0.456057	0.932875	1	0	0.222222	k__Bacteria;p__Bacteroidetes;c__Bacteroidia;o__Bacteroidales;f__Prevotellaceae;g__Prevotella;s__
4437746	0.555556	0.456057	0.932875	1	0	1.33333	k__Bacteria;p__Firmicutes;c__Clostridia;o__Clostridiales;f__;g__;s__
235424	0.555556	0.456057	0.932875	1	0	0.333333	k__Bacteria;p__Firmicutes;c__Clostridia;o__Clostridiales;f__Clostridiaceae;g__;s__
32754	0.555556	0.456057	0.932875	1	0	0.333333	k__Bacteria;p__Proteobacteria;c__Alphaproteobacteria;o__Rhizobiales;f__Phyllobacteriaceae;g__;s__
3349140	0.555556	0.456057	0.932875	1	0	0.222222	k__Bacteria;p__Bacteroidetes;c__Bacteroidia;o__Bacteroidales;f__Porphyromonadaceae;g__Parabacteroides;s__
233103	0.555556	0.456057	0.932875	1	0	0.222222	k__Bacteria;p__Firmicutes;c__Clostridia;o__Clostridiales;f__Lachnospiraceae;g__;s__
804995	0.555556	0.456057	0.932875	1	0	0.222222	k__Bacteria;p__Bacteroidetes;c__Bacteroidia;o__Bacteroidales;f__S24-7;g__;s__
813954	0.555556	0.456057	0.932875	1	0	0.222222	k__Bacteria;p__Proteobacteria;c__Alphaproteobacteria;o__Rhizobiales;f__Hyphomicrobiaceae;g__Devosia;s__
1147983	0.555556	0.456057	0.932875	1	0	0.222222	k__Bacteria;p__Proteobacteria;c__Betaproteobacteria;o__Burkholderiales;f__Comamonadaceae;g__Ramlibacter;s__
3152469	0.555556	0.456057	0.932875	1	0	0.222222	k__Bacteria;p__Firmicutes;c__Clostridia;o__Clostridiales;f__Lachnospiraceae;g__Roseburia;s__
259666	0.555556	0.456057	0.932875	1	0	0.111111	k__Bacteria;p__Bacteroidetes;c__Bacteroidia;o__Bacteroidales;f__[Paraprevotellaceae];g__;s__
151120	0.555556	0.456057	0.932875	1	0	0.222222	k__Bacteria;p__Cyanobacteria;c__4C0d-2;o__YS2;f__;g__;s__
4318672	0.555556	0.456057	0.932875	1	0	0.111111	k__Bacteria;p__Proteobacteria;c__Betaproteobacteria;o__Neisseriales;f__Neisseriaceae;g__Neisseria;s__
509070	0.555556	0.456057	0.932875	1	0	0.333333	k__Bacteria;p__Firmicutes;c__Clostridia;o__Clostridiales
45074	0.555556	0.456057	0.932875	1	0	0.444444	k__Bacteria;p__Firmicutes;c__Clostridia;o__Clostridiales;f__Clostridiaceae;g__Clostridium;s__
237444	0.555556	0.456057	0.932875	1	0	0.555556	k__Bacteria;p__Firmicutes;c__Bacilli;o__Lactobacillales;f__Streptococcaceae;g__Streptococcus;s__
608293	0.555556	0.456057	0.932875	1	0	0.111111	k__Bacteria;p__Proteobacteria;c__Alphaproteobacteria;o__Rhodobacterales;f__Rhodobacteraceae;g__;s__
326482	0.555556	0.456057	0.932875	1	0	0.222222	k__Bacteria;p__Bacteroidetes;c__Bacteroidia;o__Bacteroidales;f__Prevotellaceae;g__Prevotella;s__copri
611360	0.555556	0.456057	0.932875	1	0	0.333333	k__Bacteria;p__Proteobacteria;c__Betaproteobacteria;o__Burkholderiales;f__Comamonadaceae;g__;s__
36004	0.555556	0.456057	0.932875	1	0	0.222222	k__Bacteria;p__Firmicutes;c__Clostridia;o__Clostridiales;f__Clostridiaceae;g__Clostridium;s__
905892	0.555556	0.456057	0.932875	1	0	0.222222	k__Bacteria;p__Bacteroidetes;c__[Saprospirae];o__[Saprospirales];f__Chitinophagaceae;g__;s__
516576	0.555556	0.456057	0.932875	1	0	0.111111	k__Bacteria;p__Firmicutes;c__Clostridia;o__Clostridiales;f__Lachnospiraceae;g__;s__
174911	0.555556	0.456057	0.932875	1	0	0.222222	k__Bacteria;p__Firmicutes;c__Clostridia;o__Clostridiales;f__Lachnospiraceae;g__Blautia;s__
85199	0.555556	0.456057	0.932875	1	0	0.222222	k__Bacteria;p__Firmicutes;c__Clostridia;o__Clostridiales;f__Veillonellaceae;g__;s__
4303423	0.555556	0.456057	0.932875	1	0	0.222222	k__Bacteria;p__Cyanobacteria;c__4C0d-2;o__YS2;f__;g__;s__
182122	0.555556	0.456057	0.932875	1	0	0.111111	k__Bacteria;p__Firmicutes;c__Clostridia;o__Clostridiales;f__Lachnospiraceae;g__;s__
4409449	0.555556	0.456057	0.932875	1	0	0.222222	k__Bacteria;p__Bacteroidetes;c__[Saprospirae];o__[Saprospirales];f__Chitinophagaceae;g__;s__
4326874	0.555556	0.456057	0.932875	1	0	0.333333	k__Bacteria;p__Proteobacteria;c__Betaproteobacteria;o__Burkholderiales;f__Comamonadaceae
539926	0.555556	0.456057	0.932875	1	0	0.111111	k__Bacteria;p__Bacteroidetes;c__Bacteroidia;o__Bacteroidales;f__Prevotellaceae;g__Prevotella;s__
306980	0.555556	0.456057	0.932875	1	0	0.111111	k__Bacteria;p__Firmicutes;c__Clostridia;o__Clostridiales;f__Ruminococcaceae;g__Ruminococcus;s__
820356	0.555556	0.456057	0.932875	1	0	0.333333	k__Bacteria;p__Bacteroidetes;c__Bacteroidia;o__Bacteroidales;f__[Paraprevotellaceae];g__;s__
110361	0.555556	0.456057	0.932875	1	0	0.222222	k__Bacteria;p__Firmicutes;c__Clostridia;o__Clostridiales;f__Lachnospiraceae;g__;s__
1120966	0.555556	0.456057	0.932875	1	0	0.111111	k__Bacteria;p__Proteobacteria;c__Betaproteobacteria;o__Burkholderiales;f__Comamonadaceae;g__;s__
831178	0.555556	0.456057	0.932875	1	0	0.444444	k__Bacteria;p__Proteobacteria;c__Alphaproteobacteria;o__Rhizobiales;f__;g__;s__
112328	0.555556	0.456057	0.932875	1	0	0.222222	k__Bacteria;p__Firmicutes;c__Clostridia;o__Clostridiales;f__[Mogibacteriaceae];g__Mogibacterium;s__
41204	0.555556	0.456057	0.932875	1	0	0.333333	k__Bacteria;p__Firmicutes;c__Clostridia;o__Clostridiales;f__Lachnospiraceae;g__Shuttleworthia;s__
315802	0.555556	0.456057	0.932875	1	0	4.33333	k__Bacteria;p__Verrucomicrobia;c__Verruco-5;o__WCHB1-41;f__RFP12;g__;s__
545061	0.555556	0.456057	0.932875	1	0	0.555556	k__Bacteria;p__Bacteroidetes;c__Bacteroidia;o__Bacteroidales;f__Prevotellaceae;g__Prevotella;s__copri
2082	0.555556	0.456057	0.932875	1	0	0.666667	k__Bacteria;p__Bacteroidetes;c__Bacteroidia;o__Bacteroidales;f__Prevotellaceae;g__Prevotella;s__
790368	0.555556	0.456057	0.932875	1	0	0.111111	k__Bacteria;p__Bacteroidetes;c__Bacteroidia;o__Bacteroidales;f__Prevotellaceae;g__Prevotella;s__
3333615	0.555556	0.456057	0.932875	1	0	0.222222	k__Bacteria;p__Proteobacteria;c__Gammaproteobacteria;o__Xanthomonadales;f__Xanthomonadaceae;g__Lysobacter;s__
1141071	0.555556	0.456057	0.932875	1	0	0.333333	k__Bacteria;p__Proteobacteria;c__Alphaproteobacteria;o__Rhizobiales;f__Brucellaceae
4380154	0.555556	0.456057	0.932875	1	0	1.44444	k__Bacteria;p__Firmicutes;c__Bacilli;o__Bacillales;f__Bacillaceae;g__Bacillus;s__
3007575	0.555556	0.456057	0.932875	1	0	0.111111	k__Bacteria;p__Firmicutes;c__Clostridia;o__Clostridiales;f__;g__;s__
742140	0.555556	0.456057	0.932875	1	0	1	k__Bacteria;p__Firmicutes;c__Clostridia;o__Clostridiales;f__Eubacteriaceae;g__Garciella;s__
3931371	0.555556	0.456057	0.932875	1	0	0.111111	k__Bacteria;p__Firmicutes;c__Bacilli;o__Lactobacillales;f__Leuconostocaceae;g__;s__
987863	0.555556	0.456057	0.932875	1	0	0.111111	k__Bacteria;p__Bacteroidetes;c__Cytophagia;o__Cytophagales;f__Cytophagaceae;g__Hymenobacter;s__
548434	0.555556	0.456057	0.932875	1	0	0.333333	k__Bacteria;p__Proteobacteria;c__Betaproteobacteria;o__Burkholderiales;f__Oxalobacteraceae;g__;s__
917561	0.555556	0.456057	0.932875	1	0	0.111111	k__Bacteria;p__Actinobacteria;c__Actinobacteria;o__Actinomycetales;f__Corynebacteriaceae;g__Corynebacterium;s__
22771	0.555556	0.456057	0.932875	1	0	0.111111	k__Bacteria;p__Firmicutes;c__Clostridia;o__Clostridiales;f__Lachnospiraceae;g__Blautia;s__
148279	0.555556	0.456057	0.932875	1	0	0.111111	k__Bacteria;p__Firmicutes;c__Clostridia;o__Clostridiales;f__Lachnospiraceae;g__Blautia;s__
4386437	0.555556	0.456057	0.932875	1	0	0.222222	k__Bacteria;p__Firmicutes;c__Clostridia;o__Clostridiales;f__Ruminococcaceae;g__Oscillospira;s__
515762	0.555556	0.456057	0.932875	1	0	0.111111	k__Bacteria;p__Firmicutes;c__Clostridia;o__Clostridiales;f__Ruminococcaceae;g__;s__
563764	0.555556	0.456057	0.932875	1	0	0.888889	k__Bacteria;p__Firmicutes;c__Bacilli;o__Bacillales;f__Planococcaceae
91962	0.555556	0.456057	0.932875	1	0	0.111111	k__Bacteria;p__Proteobacteria;c__Gammaproteobacteria;o__Enterobacteriales;f__Enterobacteriaceae;g__;s__
811516	0.555556	0.456057	0.932875	1	0	0.444444	k__Bacteria;p__Bacteroidetes;c__Flavobacteriia;o__Flavobacteriales;f__Flavobacteriaceae;g__Capnocytophaga;s__
4411108	0.555556	0.456057	0.932875	1	0	0.111111	k__Bacteria;p__Firmicutes;c__Clostridia;o__Clostridiales;f__Clostridiaceae;g__Clostridium;s__
4330205	0.555556	0.456057	0.932875	1	0	0.222222	k__Bacteria;p__Proteobacteria;c__Alphaproteobacteria;o__Rhizobiales;f__;g__;s__
3468225	0.555556	0.456057	0.932875	1	0	0.333333	k__Bacteria;p__Proteobacteria;c__Alphaproteobacteria;o__Rhodobacterales;f__Rhodobacteraceae;g__Paracoccus;s__
879040	0.555556	0.456057	0.932875	1	0	0.222222	k__Bacteria;p__Proteobacteria;c__Alphaproteobacteria;o__Sphingomonadales;f__Sphingomonadaceae;g__Kaistobacter;s__
290502	0.555556	0.456057	0.932875	1	0	0.222222	k__Bacteria;p__Firmicutes;c__Clostridia;o__Clostridiales;f__Lachnospiraceae;g__Dorea;s__
274536	0.555556	0.456057	0.932875	1	0	0.111111	k__Bacteria;p__Firmicutes;c__Clostridia;o__Clostridiales;f__Lachnospiraceae;g__;s__
279107	0.555556	0.456057	0.932875	1	0	0.333333	k__Bacteria;p__Firmicutes;c__Clostridia;o__Clostridiales;f__Lachnospiraceae;g__Anaerostipes;s__
4419310	0.555556	0.456057	0.932875	1	0	0.222222	k__Bacteria;p__Proteobacteria;c__Alphaproteobacteria;o__Rhizobiales;f__Xanthobacteraceae;g__;s__
4484193	0.555556	0.456057	0.932875	1	0	0.222222	k__Bacteria;p__Proteobacteria;c__Gammaproteobacteria;o__Xanthomonadales;f__Xanthomonadaceae;g__;s__
589822	0.555556	0.456057	0.932875	1	0	0.222222	k__Bacteria;p__Firmicutes;c__Clostridia;o__Clostridiales;f__Lachnospiraceae;g__Blautia;s__
1790396	0.555556	0.456057	0.932875	1	0	0.222222	k__Bacteria;p__Proteobacteria;c__Gammaproteobacteria;o__Pseudomonadales;f__Moraxellaceae;g__Acinetobacter;s__
326333	0.555556	0.456057	0.932875	1	0	0.222222	k__Bacteria;p__Bacteroidetes;c__Bacteroidia;o__Bacteroidales;f__Prevotellaceae;g__Prevotella;s__
295804	0.555556	0.456057	0.932875	1	0	0.222222	k__Bacteria;p__Firmicutes;c__Clostridia;o__Clostridiales;f__Lachnospiraceae;g__;s__
818289	0.555556	0.456057	0.932875	1	0	1.11111	k__Bacteria;p__Firmicutes;c__Clostridia;o__Clostridiales;f__Lachnospiraceae;g__Butyrivibrio;s__
2125	0.555556	0.456057	0.932875	1	0	0.222222	k__Bacteria;p__Bacteroidetes;c__Bacteroidia;o__Bacteroidales;f__Prevotellaceae;g__Prevotella;s__
4396656	0.555556	0.456057	0.932875	1	0	0.111111	k__Bacteria;p__Firmicutes;c__Clostridia;o__Clostridiales;f__Clostridiaceae;g__;s__
4321227	0.555556	0.456057	0.932875	1	0	1	k__Bacteria;p__Firmicutes;c__Bacilli;o__Bacillales;f__Paenibacillaceae;g__Paenibacillus;s__
142309	0.555556	0.456057	0.932875	1	0	0.666667	k__Bacteria;p__Firmicutes;c__Bacilli;o__Bacillales;f__Planococcaceae
557974	0.555556	0.456057	0.932875	1	0	0.222222	k__Bacteria;p__Proteobacteria;c__Gammaproteobacteria;o__Pseudomonadales;f__Pseudomonadaceae;g__Pseudomonas;s__
258375	0.555556	0.456057	0.932875	1	0	0.888889	k__Bacteria;p__Firmicutes;c__Clostridia;o__Clostridiales;f__Veillonellaceae;g__Dialister;s__
3133081	0.555556	0.456057	0.932875	1	0	0.333333	k__Bacteria;p__Proteobacteria;c__Alphaproteobacteria;o__Rhodobacterales;f__Rhodobacteraceae;g__;s__
4104836	0.555556	0.456057	0.932875	1	0	0.222222	k__Bacteria;p__Bacteroidetes;c__Sphingobacteriia;o__Sphingobacteriales;f__Sphingobacteriaceae;g__;s__
289327	0.555556	0.456057	0.932875	1	0	0.222222	k__Bacteria;p__Firmicutes;c__Clostridia;o__Clostridiales;f__Ruminococcaceae;g__;s__
295023	0.555556	0.456057	0.932875	1	0	0.111111	k__Bacteria;p__Firmicutes;c__Clostridia;o__Clostridiales;f__Lachnospiraceae;g__Blautia;s__
1111118	0.555556	0.456057	0.932875	1	0	0.333333	k__Bacteria;p__Proteobacteria;c__Alphaproteobacteria;o__Ellin329;f__;g__;s__
224647	0.555556	0.456057	0.932875	1	0	0.222222	k__Bacteria;p__Proteobacteria;c__Betaproteobacteria;o__SC-I-84;f__;g__;s__
361398	0.555556	0.456057	0.932875	1	0	0.333333	k__Bacteria;p__Firmicutes;c__Clostridia;o__Clostridiales;f__Ruminococcaceae;g__;s__
858535	0.555556	0.456057	0.932875	1	0	0.111111	k__Bacteria;p__Actinobacteria;c__Coriobacteriia;o__Coriobacteriales;f__Coriobacteriaceae;g__;s__
New.ReferenceOTU600	0.555556	0.456057	0.932875	1	0	85.5556	k__Bacteria;p__Firmicutes;c__Bacilli;o__Bacillales;f__Paenibacillaceae;g__Paenibacillus;s__
New.ReferenceOTU44	0.555556	0.456057	0.932875	1	0	13.2222	k__Bacteria;p__Firmicutes;c__Clostridia;o__Clostridiales;f__Clostridiaceae;g__;s__
New.ReferenceOTU420	0.555556	0.456057	0.932875	1	0	0.111111	k__Bacteria;p__Firmicutes;c__Clostridia;o__Clostridiales;f__Ruminococcaceae;g__Ruminococcus;s__
New.ReferenceOTU139	0.555556	0.456057	0.932875	1	0	0.222222	k__Bacteria;p__Firmicutes;c__Clostridia;o__Clostridiales;f__Clostridiaceae;g__Clostridium;s__
New.ReferenceOTU447	0.555556	0.456057	0.932875	1	0	1.55556	k__Bacteria;p__Firmicutes;c__Bacilli;o__Bacillales;f__Planococcaceae;g__Paenisporosarcina;s__
New.ReferenceOTU445	0.555556	0.456057	0.932875	1	0	0.111111	k__Bacteria;p__Firmicutes;c__Clostridia;o__Clostridiales;f__Ruminococcaceae;g__Ruminococcus;s__
New.ReferenceOTU511	0.555556	0.456057	0.932875	1	0	0.222222	k__Bacteria;p__Tenericutes;c__Mollicutes;o__RF39;f__;g__;s__
New.ReferenceOTU589	0.555556	0.456057	0.932875	1	0	0.111111	k__Bacteria;p__Proteobacteria;c__Gammaproteobacteria;o__Pseudomonadales;f__Moraxellaceae;g__Psychrobacter
New.ReferenceOTU202	0.555556	0.456057	0.932875	1	0	0.333333	k__Bacteria;p__Firmicutes;c__Clostridia;o__Clostridiales;f__Lachnospiraceae;g__Dorea;s__
New.ReferenceOTU204	0.555556	0.456057	0.932875	1	0	0.888889	k__Bacteria;p__Bacteroidetes;c__Bacteroidia;o__Bacteroidales;f__;g__;s__
New.ReferenceOTU243	0.555556	0.456057	0.932875	1	0	0.222222	k__Bacteria;p__Actinobacteria;c__Coriobacteriia;o__Coriobacteriales;f__Coriobacteriaceae;g__;s__
New.ReferenceOTU346	0.555556	0.456057	0.932875	1	0	0.111111	k__Archaea;p__Euryarchaeota;c__Methanobacteria;o__Methanobacteriales;f__Methanobacteriaceae;g__Methanobrevibacter;s__
New.ReferenceOTU340	0.555556	0.456057	0.932875	1	0	0.222222	k__Bacteria;p__Firmicutes;c__Clostridia;o__Clostridiales;f__Ruminococcaceae;g__Ruminococcus;s__
New.ReferenceOTU230	0.555556	0.456057	0.932875	1	0	3.22222	k__Bacteria;p__Firmicutes;c__Clostridia;o__Clostridiales;f__Lachnospiraceae;g__Anaerostipes;s__
New.ReferenceOTU98	0.555556	0.456057	0.932875	1	0	2.22222	k__Bacteria;p__Firmicutes;c__Bacilli;o__Bacillales;f__Paenibacillaceae;g__Paenibacillus;s__
New.ReferenceOTU498	0.555556	0.456057	0.932875	1	0	108.778	k__Bacteria;p__Firmicutes;c__Clostridia;o__Clostridiales;f__Clostridiaceae;g__Clostridium;s__
New.ReferenceOTU390	0.555556	0.456057	0.932875	1	0	0.666667	k__Bacteria;p__Firmicutes;c__Clostridia;o__Clostridiales;f__;g__;s__
New.ReferenceOTU538	0.555556	0.456057	0.932875	1	0	0.111111	k__Bacteria;p__Firmicutes;c__Clostridia;o__Clostridiales;f__Ruminococcaceae;g__;s__
New.ReferenceOTU405	0.555556	0.456057	0.932875	1	0	8.11111	k__Bacteria;p__Firmicutes;c__Bacilli;o__Bacillales;f__Paenibacillaceae;g__Paenibacillus;s__
New.ReferenceOTU368	0.555556	0.456057	0.932875	1	0	0.777778	k__Bacteria;p__Proteobacteria;c__Gammaproteobacteria;o__Enterobacteriales;f__Enterobacteriaceae;g__;s__
301979	0.55485	0.456343	0.932875	1	7	8.77778	k__Bacteria;p__Firmicutes;c__Clostridia;o__Clostridiales;f__Ruminococcaceae;g__;s__
339656	0.55485	0.456343	0.932875	1	6	17.5556	k__Bacteria;p__Firmicutes;c__Clostridia;o__Clostridiales;f__;g__;s__
314276	0.553595	0.456853	0.932875	1	2.4	4.22222	k__Bacteria;p__Bacteroidetes;c__Bacteroidia;o__Bacteroidales;f__;g__;s__
4306461	0.55252	0.45729	0.932875	1	2.6	3	k__Bacteria;p__Elusimicrobia;c__Elusimicrobia;o__Elusimicrobiales;f__Elusimicrobiaceae;g__;s__
98542	0.55252	0.45729	0.932875	1	1	0.666667	k__Bacteria;p__Firmicutes;c__Clostridia;o__Clostridiales;f__Lachnospiraceae;g__;s__
287505	0.552345	0.457361	0.932875	1	4.6	9.66667	k__Bacteria;p__Firmicutes;c__Clostridia;o__Clostridiales;f__Ruminococcaceae;g__;s__
New.ReferenceOTU124	0.552345	0.457361	0.932875	1	1.8	12.7778	k__Bacteria;p__Tenericutes;c__Mollicutes;o__RF39;f__;g__;s__
4374027	0.551101	0.457868	0.932875	1	5.4	9.77778	k__Bacteria;p__Firmicutes;c__Clostridia;o__Clostridiales;f__Christensenellaceae;g__;s__
318959	0.551101	0.457868	0.932875	1	9.2	15.7778	k__Bacteria;p__Firmicutes;c__Clostridia;o__Clostridiales;f__Ruminococcaceae;g__;s__
268730	0.549863	0.458374	0.932875	1	9.2	12.7778	k__Bacteria;p__Firmicutes;c__Clostridia;o__Clostridiales;f__;g__;s__
New.ReferenceOTU12	0.549863	0.458374	0.932875	1	4.2	2.66667	k__Bacteria;p__Firmicutes;c__Clostridia;o__Clostridiales;f__Ruminococcaceae;g__;s__
320321	0.548028	0.459125	0.932875	1	0.4	2.22222	k__Bacteria;p__Firmicutes;c__Clostridia;o__Clostridiales;f__Ruminococcaceae;g__;s__
522927	0.548028	0.459125	0.932875	1	0.4	3.55556	k__Bacteria;p__Firmicutes;c__Clostridia;o__Clostridiales;f__;g__;s__
516223	0.547402	0.459381	0.932875	1	5.6	22.4444	k__Bacteria;p__Firmicutes;c__Erysipelotrichi;o__Erysipelotrichales;f__Erysipelotrichaceae;g__Coprobacillus;s__
132122	0.546547	0.459732	0.932875	1	16	13	k__Bacteria;p__Firmicutes;c__Clostridia;o__Clostridiales;f__;g__;s__
301002	0.546181	0.459883	0.932875	1	7.6	20.4444	k__Bacteria;p__Firmicutes;c__Clostridia;o__Clostridiales;f__;g__;s__
289653	0.544964	0.460383	0.932875	1	5	9.44444	k__Bacteria;p__Firmicutes;c__Clostridia;o__Clostridiales;f__Ruminococcaceae;g__;s__
518287	0.544964	0.460383	0.932875	1	7.2	13.1111	k__Bacteria;p__Firmicutes;c__Clostridia;o__Clostridiales;f__Lachnospiraceae;g__;s__
New.ReferenceOTU20	0.544964	0.460383	0.932875	1	11.6	20.6667	k__Bacteria;p__Firmicutes;c__Clostridia;o__Clostridiales;f__[Mogibacteriaceae];g__;s__
New.ReferenceOTU265	0.544964	0.460383	0.932875	1	9.4	6.55556	k__Bacteria;p__Spirochaetes;c__Spirochaetes;o__Spirochaetales;f__Spirochaetaceae;g__Treponema;s__
792436	0.543753	0.460881	0.932875	1	21.2	16.4444	k__Bacteria;p__Firmicutes;c__Clostridia;o__Clostridiales
325883	0.542547	0.461379	0.932875	1	9	15.2222	k__Bacteria;p__Firmicutes;c__Clostridia;o__Clostridiales;f__Ruminococcaceae;g__;s__
801554	0.542547	0.461379	0.932875	1	5.6	10.3333	k__Bacteria;p__Bacteroidetes;c__Bacteroidia;o__Bacteroidales;f__;g__;s__
4398588	0.541347	0.461875	0.932875	1	84.2	89.3333	k__Bacteria;p__Firmicutes;c__Clostridia;o__Clostridiales;f__Ruminococcaceae;g__;s__
327439	0.541347	0.461875	0.932875	1	10.2	27.5556	k__Bacteria;p__Firmicutes;c__Clostridia;o__Clostridiales;f__;g__;s__
331618	0.541347	0.461875	0.932875	1	7.4	25.4444	k__Bacteria;p__Firmicutes;c__Clostridia;o__Clostridiales;f__;g__;s__
333189	0.540152	0.46237	0.932875	1	10.8	17.4444	k__Bacteria;p__Firmicutes;c__Clostridia;o__Clostridiales;f__Ruminococcaceae;g__Oscillospira;s__
4440301	0.540152	0.46237	0.932875	1	21.6	52.2222	k__Bacteria;p__Bacteroidetes;c__Bacteroidia;o__Bacteroidales;f__Rikenellaceae;g__;s__
4464173	0.540152	0.46237	0.932875	1	7.8	12.8889	k__Bacteria;p__Firmicutes;c__Clostridia;o__Clostridiales;f__Lachnospiraceae;g__;s__
New.ReferenceOTU533	0.540152	0.46237	0.932875	1	29.2	55.7778	k__Bacteria;p__Bacteroidetes;c__Bacteroidia;o__Bacteroidales;f__;g__;s__
New.ReferenceOTU183	0.540152	0.46237	0.932875	1	25.6	34.2222	k__Bacteria;p__Firmicutes;c__Clostridia;o__Clostridiales;f__Lachnospiraceae;g__;s__
1104739	0.538962	0.462863	0.932875	1	28.4	25.7778	k__Bacteria;p__Bacteroidetes;c__Bacteroidia;o__Bacteroidales;f__[Paraprevotellaceae];g__CF231;s__
318446	0.538962	0.462863	0.932875	1	34	211.111	k__Bacteria;p__Firmicutes;c__Clostridia;o__Clostridiales;f__Lachnospiraceae;g__Dorea;s__
302192	0.538962	0.462863	0.932875	1	98.6	156.667	k__Bacteria;p__Bacteroidetes;c__Bacteroidia;o__Bacteroidales;f__;g__;s__
309285	0.538962	0.462863	0.932875	1	32.4	26	k__Bacteria;p__Firmicutes;c__Clostridia;o__Clostridiales;f__Ruminococcaceae;g__;s__
309127	0.538962	0.462863	0.932875	1	26.6	68.2222	k__Bacteria;p__Firmicutes;c__Clostridia;o__Clostridiales;f__[Mogibacteriaceae];g__;s__
4301122	0.538962	0.462863	0.932875	1	19.6	27.5556	k__Bacteria;p__Firmicutes;c__Clostridia;o__Clostridiales;f__;g__;s__
320615	0.538962	0.462863	0.932875	1	52.6	85.6667	k__Bacteria;p__Bacteroidetes;c__Bacteroidia;o__Bacteroidales;f__[Paraprevotellaceae];g__CF231;s__
New.ReferenceOTU172	0.538962	0.462863	0.932875	1	33.6	55.3333	k__Bacteria;p__Firmicutes;c__Clostridia;o__Clostridiales;f__Christensenellaceae;g__;s__
345791	0.537778	0.463355	0.932875	1	156.8	278.111	k__Bacteria;p__Bacteroidetes;c__Bacteroidia;o__Bacteroidales;f__S24-7;g__;s__
291434	0.537778	0.463355	0.932875	1	117.2	309.778	k__Bacteria;p__Bacteroidetes;c__Bacteroidia;o__Bacteroidales;f__;g__;s__
3607907	0.537778	0.463355	0.932875	1	16.8	42.7778	k__Bacteria;p__Bacteroidetes;c__Bacteroidia;o__Bacteroidales;f__RF16;g__;s__
509073	0.537778	0.463355	0.932875	1	28.6	26.1111	k__Bacteria;p__Bacteroidetes;c__Bacteroidia;o__Bacteroidales;f__Bacteroidaceae;g__5-7N15;s__
4298017	0.537778	0.463355	0.932875	1	68.2	172.667	k__Bacteria;p__Firmicutes;c__Clostridia;o__Clostridiales;f__Ruminococcaceae;g__;s__
319196	0.537778	0.463355	0.932875	1	26.2	46.1111	k__Bacteria;p__Firmicutes;c__Clostridia;o__Clostridiales;f__Lachnospiraceae;g__;s__
New.ReferenceOTU397	0.537778	0.463355	0.932875	1	63	175.111	k__Bacteria;p__Firmicutes;c__Clostridia;o__Clostridiales;f__Ruminococcaceae;g__;s__
New.ReferenceOTU122	0.537778	0.463355	0.932875	1	35.8	57.1111	k__Bacteria;p__Bacteroidetes;c__Bacteroidia;o__Bacteroidales;f__Porphyromonadaceae;g__Parabacteroides;s__
New.ReferenceOTU318	0.537778	0.463355	0.932875	1	124.8	247	k__Bacteria;p__Bacteroidetes;c__Bacteroidia;o__Bacteroidales;f__Bacteroidaceae;g__5-7N15;s__
349246	0.521191	0.470334	0.942977	1	1	1.22222	k__Bacteria;p__Firmicutes;c__Clostridia;o__Clostridiales;f__Ruminococcaceae;g__;s__
421538	0.51456	0.473171	0.942977	1	0.6	2	k__Bacteria;p__Firmicutes;c__Clostridia;o__Clostridiales;f__Lachnospiraceae;g__;s__
177515	0.51456	0.473171	0.942977	1	0.6	1.11111	k__Bacteria;p__Firmicutes;c__Clostridia;o__Clostridiales;f__Lachnospiraceae;g__Roseburia
351570	0.513254	0.473733	0.942977	1	1	3.22222	k__Bacteria;p__Firmicutes;c__Clostridia;o__Clostridiales;f__Lachnospiraceae;g__;s__
215060	0.513254	0.473733	0.942977	1	1	1.66667	k__Bacteria;p__Firmicutes;c__Clostridia;o__Clostridiales;f__;g__;s__
811108	0.509376	0.475409	0.942977	1	0.8	2.22222	k__Bacteria;p__Firmicutes;c__Clostridia;o__Clostridiales;f__Lachnospiraceae
353691	0.509376	0.475409	0.942977	1	1	2.11111	k__Bacteria;p__Firmicutes;c__Erysipelotrichi;o__Erysipelotrichales;f__Erysipelotrichaceae;g__;s__
850642	0.508096	0.475964	0.942977	1	4.2	10.3333	k__Bacteria;p__Firmicutes;c__Clostridia;o__Clostridiales;f__Peptostreptococcaceae;g__;s__
New.ReferenceOTU559	0.508096	0.475964	0.942977	1	3.8	15.2222	k__Bacteria;p__Firmicutes;c__Clostridia;o__Clostridiales;f__Ruminococcaceae;g__Ruminococcus;s__bromii
875709	0.506823	0.476518	0.942977	1	1.2	2.22222	k__Bacteria;p__Firmicutes;c__Clostridia;o__Clostridiales;f__Lachnospiraceae;g__;s__
273272	0.505556	0.477069	0.942977	1	2	2.55556	k__Bacteria;p__Firmicutes;c__Clostridia;o__Clostridiales;f__;g__;s__
4452219	0.505556	0.477069	0.942977	1	1.2	2.22222	k__Bacteria;p__Firmicutes;c__Clostridia;o__Clostridiales;f__Clostridiaceae;g__Clostridium;s__
180414	0.495643	0.481421	0.942977	1	1.4	1	k__Bacteria;p__Firmicutes;c__Clostridia;o__Clostridiales;f__Lachnospiraceae;g__;s__
292128	0.495643	0.481421	0.942977	1	1.2	1.33333	k__Bacteria;p__Firmicutes;c__Clostridia;o__Clostridiales;f__[Mogibacteriaceae];g__Mogibacterium;s__
15693	0.494864	0.481766	0.942977	1	0.4	1	k__Bacteria;p__Tenericutes;c__RF3;o__ML615J-28;f__;g__;s__
338057	0.494864	0.481766	0.942977	1	1.6	0.333333	k__Bacteria;p__Bacteroidetes;c__Bacteroidia;o__Bacteroidales;f__Bacteroidaceae;g__5-7N15;s__
295970	0.494431	0.481957	0.942977	1	1.6	1.33333	k__Bacteria;p__Firmicutes;c__Clostridia;o__Clostridiales;f__;g__;s__
111130	0.494431	0.481957	0.942977	1	0.6	2.11111	k__Bacteria;p__Firmicutes;c__Clostridia;o__Clostridiales;f__;g__;s__
New.ReferenceOTU49	0.490831	0.483557	0.942977	1	1	2.11111	k__Bacteria;p__Firmicutes;c__Clostridia;o__Clostridiales;f__Ruminococcaceae;g__;s__
184805	0.490419	0.48374	0.942977	1	2.2	2.11111	k__Bacteria;p__Firmicutes;c__Clostridia;o__Clostridiales;f__Lachnospiraceae;g__Coprococcus;s__
4315786	0.490419	0.48374	0.942977	1	0.8	6	k__Bacteria;p__Firmicutes;c__Clostridia;o__Clostridiales;f__Ruminococcaceae;g__;s__
970805	0.490419	0.48374	0.942977	1	1.8	0.555556	k__Bacteria;p__Firmicutes;c__Clostridia;o__Clostridiales;f__Ruminococcaceae;g__Ruminococcus;s__
555951	0.490419	0.48374	0.942977	1	0.6	3	k__Bacteria;p__Cyanobacteria;c__4C0d-2;o__YS2;f__;g__;s__
580168	0.490419	0.48374	0.942977	1	1.8	5	k__Bacteria;p__Cyanobacteria;c__4C0d-2;o__YS2;f__;g__;s__
New.ReferenceOTU547	0.490419	0.48374	0.942977	1	3.6	0.555556	Unassigned
908071	0.488955	0.484394	0.942977	1	1.6	1.88889	k__Bacteria;p__Bacteroidetes;c__Bacteroidia;o__Bacteroidales;f__;g__;s__
588038	0.488955	0.484394	0.942977	1	1.4	2	k__Bacteria;p__Firmicutes;c__Clostridia;o__Clostridiales;f__;g__;s__
311160	0.488955	0.484394	0.942977	1	14.2	17.1111	k__Bacteria;p__Actinobacteria;c__Actinobacteria;o__Actinomycetales;f__Micrococcaceae;g__Arthrobacter;s__
714746	0.488955	0.484394	0.942977	1	3.4	7.44444	k__Bacteria;p__Firmicutes;c__Erysipelotrichi;o__Erysipelotrichales;f__Erysipelotrichaceae;g__Sharpea;s__p-3329-23G2
289452	0.488955	0.484394	0.942977	1	19	18.7778	k__Bacteria;p__Firmicutes;c__Clostridia;o__Clostridiales;f__Lachnospiraceae
New.ReferenceOTU268	0.488955	0.484394	0.942977	1	2	4	k__Bacteria;p__Firmicutes;c__Clostridia;o__Clostridiales;f__Ruminococcaceae;g__Ruminococcus;s__
715152	0.488459	0.484615	0.942977	1	2.4	4.11111	k__Bacteria;p__Firmicutes;c__Clostridia;o__Clostridiales;f__Ruminococcaceae;g__;s__
194053	0.487282	0.485142	0.942977	1	5.2	2.77778	k__Bacteria;p__Firmicutes;c__Clostridia;o__Clostridiales;f__Lachnospiraceae;g__;s__
129755	0.487282	0.485142	0.942977	1	1.6	1.88889	k__Bacteria;p__Firmicutes;c__Clostridia;o__Clostridiales;f__Lachnospiraceae;g__Butyrivibrio;s__
153291	0.486111	0.485667	0.942977	1	1	9.66667	k__Bacteria;p__Firmicutes;c__Clostridia;o__Clostridiales;f__;g__;s__
New.ReferenceOTU242	0.486111	0.485667	0.942977	1	3.6	1.88889	k__Bacteria;p__Firmicutes;c__Clostridia;o__Clostridiales;f__Lachnospiraceae;g__Dorea;s__
New.ReferenceOTU249	0.484945	0.486191	0.942977	1	3	4.33333	Unassigned
New.ReferenceOTU454	0.482631	0.487233	0.942977	1	4	10.3333	k__Bacteria;p__Firmicutes;c__Clostridia;o__Clostridiales;f__Ruminococcaceae;g__;s__
New.ReferenceOTU406	0.482631	0.487233	0.942977	1	2.6	4.88889	k__Bacteria;p__Firmicutes;c__Clostridia;o__Clostridiales;f__Ruminococcaceae;g__;s__
338111	0.481481	0.487752	0.942977	1	3.4	4.33333	k__Bacteria;p__Firmicutes;c__Clostridia;o__Clostridiales;f__Ruminococcaceae;g__;s__
329895	0.478067	0.489299	0.942977	1	2	1.55556	k__Bacteria;p__Firmicutes;c__Clostridia;o__Clostridiales
332292	0.476939	0.489812	0.942977	1	4	8.11111	k__Bacteria;p__Firmicutes;c__Clostridia;o__Clostridiales;f__Ruminococcaceae;g__;s__
4416988	0.470284	0.492856	0.942977	1	1.4	5.88889	k__Bacteria;p__Firmicutes;c__Bacilli;o__Bacillales;f__Listeriaceae
533847	0.470284	0.492856	0.942977	1	3.6	3.22222	k__Bacteria;p__Firmicutes;c__Clostridia;o__Clostridiales;f__Ruminococcaceae;g__Oscillospira;s__
4428714	0.470284	0.492856	0.942977	1	2.2	5.77778	k__Bacteria;p__Tenericutes;c__Mollicutes;o__RF39;f__;g__;s__
113827	0.469193	0.493359	0.942977	1	1.8	2.77778	k__Bacteria;p__Firmicutes;c__Clostridia;o__Clostridiales;f__Ruminococcaceae;g__;s__
4426298	0.468107	0.493859	0.942977	1	3.4	7.66667	k__Bacteria;p__Actinobacteria;c__Actinobacteria;o__Bifidobacteriales;f__Bifidobacteriaceae;g__Bifidobacterium;s__
327031	0.468107	0.493859	0.942977	1	3	1.66667	k__Bacteria;p__Firmicutes;c__Clostridia;o__Clostridiales;f__;g__;s__
782953	0.467026	0.494359	0.942977	1	1.6	47.4444	k__Bacteria;p__Proteobacteria;c__Gammaproteobacteria;o__Enterobacteriales;f__Enterobacteriaceae;g__;s__
562369	0.46595	0.494856	0.942977	1	4	11.1111	k__Bacteria;p__Firmicutes;c__Clostridia;o__Clostridiales;f__;g__;s__
13813	0.46595	0.494856	0.942977	1	2.4	5.44444	k__Bacteria;p__Firmicutes;c__Clostridia;o__Clostridiales;f__Veillonellaceae;g__Selenomonas;s__ruminantium
4456066	0.46595	0.494856	0.942977	1	2.4	3.55556	k__Bacteria;p__Firmicutes;c__Clostridia;o__Clostridiales;f__;g__;s__
330323	0.462222	0.496587	0.942977	1	0.4	0.222222	k__Bacteria;p__Firmicutes;c__Clostridia;o__Clostridiales;f__Clostridiaceae;g__;s__
305177	0.462222	0.496587	0.942977	1	0.4	0.222222	k__Bacteria;p__Firmicutes;c__Clostridia;o__Clostridiales;f__;g__;s__
211935	0.462222	0.496587	0.942977	1	0.4	0.222222	k__Bacteria;p__Firmicutes;c__Clostridia;o__Clostridiales;f__Lachnospiraceae;g__;s__
564320	0.462222	0.496587	0.942977	1	0.4	0.222222	k__Bacteria;p__Firmicutes;c__Clostridia;o__Clostridiales;f__Ruminococcaceae;g__;s__
3408594	0.462222	0.496587	0.942977	1	0.4	0.222222	k__Bacteria;p__Firmicutes;c__Clostridia;o__Clostridiales;f__;g__;s__
2565100	0.462222	0.496587	0.942977	1	0.4	0.222222	k__Bacteria;p__Firmicutes;c__Clostridia;o__Clostridiales;f__Lachnospiraceae;g__;s__
New.ReferenceOTU287	0.462222	0.496587	0.942977	1	0.4	0.222222	k__Bacteria;p__Firmicutes;c__Clostridia;o__Clostridiales;f__Lachnospiraceae;g__Butyrivibrio;s__
New.ReferenceOTU68	0.462222	0.496587	0.942977	1	0.4	0.222222	k__Bacteria;p__Firmicutes;c__Clostridia;o__Clostridiales
784040	0.460643	0.497324	0.942977	1	1.4	8.77778	k__Bacteria;p__Firmicutes;c__Clostridia;o__Clostridiales;f__;g__;s__
292180	0.459596	0.497813	0.942977	1	2.4	14.3333	k__Bacteria;p__Verrucomicrobia;c__Verruco-5;o__WCHB1-41;f__RFP12;g__;s__
297727	0.459596	0.497813	0.942977	1	4.4	3.44444	k__Bacteria;p__Bacteroidetes;c__Bacteroidia;o__Bacteroidales;f__Bacteroidaceae;g__5-7N15;s__
114400	0.458554	0.498301	0.942977	1	14.6	14	k__Bacteria;p__Firmicutes;c__Clostridia;o__Clostridiales;f__Ruminococcaceae;g__;s__
302102	0.458554	0.498301	0.942977	1	4.2	4.11111	k__Bacteria;p__Firmicutes;c__Clostridia;o__Clostridiales;f__Ruminococcaceae;g__;s__
797183	0.457516	0.498787	0.942977	1	4.4	3.44444	k__Bacteria;p__Firmicutes;c__Clostridia;o__Clostridiales;f__Lachnospiraceae
4453605	0.457516	0.498787	0.942977	1	4.6	7.11111	k__Bacteria;p__Actinobacteria;c__Actinobacteria;o__Bifidobacteriales;f__Bifidobacteriaceae;g__;s__
4466621	0.456484	0.499272	0.942977	1	2.2	7.11111	k__Bacteria;p__Firmicutes;c__Clostridia;o__Clostridiales;f__Ruminococcaceae;g__Ruminococcus;s__
730733	0.455455	0.499756	0.942977	1	21	13	k__Bacteria;p__Bacteroidetes;c__Bacteroidia;o__Bacteroidales;f__Rikenellaceae;g__;s__
346299	0.454432	0.500238	0.942977	1	48.2	56.8889	k__Bacteria;p__Firmicutes;c__Clostridia;o__Clostridiales;f__;g__;s__
298161	0.454432	0.500238	0.942977	1	8.4	15.5556	k__Bacteria;p__Bacteroidetes;c__Bacteroidia;o__Bacteroidales;f__Bacteroidaceae;g__;s__
295128	0.451389	0.501676	0.942977	1	4.8	7	k__Bacteria;p__Firmicutes;c__Clostridia;o__Clostridiales;f__Ruminococcaceae;g__;s__
3040916	0.451389	0.501676	0.942977	1	3.2	6	k__Bacteria;p__Tenericutes;c__Mollicutes;o__RF39;f__;g__;s__
278879	0.451389	0.501676	0.942977	1	2.6	4.11111	k__Bacteria;p__Firmicutes;c__Clostridia;o__Clostridiales;f__Ruminococcaceae;g__;s__
New.ReferenceOTU133	0.451389	0.501676	0.942977	1	20.2	6.44444	k__Bacteria;p__Firmicutes;c__Clostridia;o__Clostridiales;f__;g__;s__
822733	0.450384	0.502153	0.942977	1	14.2	13.4444	k__Bacteria;p__Tenericutes;c__Mollicutes;o__RF39;f__;g__;s__
297982	0.450384	0.502153	0.942977	1	6.4	8.66667	k__Bacteria;p__Firmicutes;c__Clostridia;o__Clostridiales;f__Lachnospiraceae;g__;s__
259677	0.450384	0.502153	0.942977	1	5	8.11111	k__Bacteria;p__Tenericutes;c__Mollicutes;o__RF39;f__;g__;s__
298995	0.450384	0.502153	0.942977	1	15.6	17	k__Bacteria;p__Firmicutes;c__Clostridia;o__Clostridiales;f__Ruminococcaceae;g__;s__
307086	0.450384	0.502153	0.942977	1	4.6	7.66667	k__Bacteria;p__Bacteroidetes;c__Bacteroidia;o__Bacteroidales;f__Bacteroidaceae;g__5-7N15;s__
288847	0.45	0.502335	0.942977	1	0.4	0.666667	k__Bacteria;p__Firmicutes;c__Clostridia;o__Clostridiales;f__Ruminococcaceae;g__;s__
571031	0.45	0.502335	0.942977	1	0.4	0.666667	k__Bacteria;p__Firmicutes;c__Clostridia;o__Clostridiales;f__Lachnospiraceae;g__Pseudobutyrivibrio;s__
311293	0.45	0.502335	0.942977	1	0.4	1	k__Bacteria;p__Firmicutes;c__Clostridia;o__Clostridiales;f__Lachnospiraceae;g__;s__
New.ReferenceOTU278	0.45	0.502335	0.942977	1	0.4	0.777778	k__Bacteria;p__Firmicutes;c__Clostridia;o__Clostridiales;f__Ruminococcaceae;g__;s__
294545	0.449383	0.502628	0.942977	1	19.6	11.2222	k__Bacteria;p__Firmicutes;c__Clostridia;o__Clostridiales;f__Ruminococcaceae;g__;s__
309795	0.449383	0.502628	0.942977	1	0.6	0.333333	k__Bacteria;p__Firmicutes;c__Clostridia;o__Clostridiales;f__Ruminococcaceae
110748	0.449383	0.502628	0.942977	1	0.6	0.333333	k__Bacteria;p__Firmicutes;c__Clostridia;o__Clostridiales;f__Lachnospiraceae;g__;s__
594119	0.449383	0.502628	0.942977	1	17	16.5556	k__Bacteria;p__Firmicutes;c__Clostridia;o__Clostridiales;f__Ruminococcaceae;g__;s__
304416	0.449383	0.502628	0.942977	1	0.2	0.555556	k__Bacteria;p__Firmicutes;c__Clostridia;o__Clostridiales;f__;g__;s__
1127852	0.449383	0.502628	0.942977	1	0.2	0.555556	k__Bacteria;p__Proteobacteria;c__Alphaproteobacteria;o__Rhizobiales;f__Hyphomicrobiaceae;g__Devosia;s__
277202	0.449383	0.502628	0.942977	1	0.6	0.333333	k__Bacteria;p__Firmicutes;c__Clostridia;o__Clostridiales;f__;g__;s__
550894	0.449383	0.502628	0.942977	1	0.6	0.333333	k__Bacteria;p__Cyanobacteria;c__4C0d-2;o__YS2;f__;g__;s__
New.ReferenceOTU594	0.449383	0.502628	0.942977	1	0.2	0.555556	k__Bacteria;p__Firmicutes;c__Clostridia;o__Clostridiales;f__;g__;s__
588315	0.448386	0.503102	0.942977	1	19.2	64.3333	k__Bacteria;p__Firmicutes;c__Clostridia;o__Clostridiales;f__Ruminococcaceae;g__Ruminococcus;s__
4333206	0.447828	0.503368	0.942977	1	0.2	3.11111	k__Bacteria;p__Proteobacteria;c__Alphaproteobacteria;o__Rhizobiales;f__Rhizobiaceae;g__Agrobacterium;s__
4468466	0.447828	0.503368	0.942977	1	0.2	1	k__Bacteria;p__Firmicutes;c__Clostridia;o__Clostridiales;f__Ruminococcaceae;g__;s__
39613	0.447828	0.503368	0.942977	1	0.2	1.55556	k__Bacteria;p__Firmicutes;c__Clostridia;o__Clostridiales;f__[Mogibacteriaceae];g__;s__
304460	0.447828	0.503368	0.942977	1	0.2	1.66667	k__Bacteria;p__Firmicutes;c__Clostridia;o__Clostridiales;f__;g__;s__
4426299	0.447828	0.503368	0.942977	1	0.8	0.666667	k__Bacteria;p__Actinobacteria;c__Actinobacteria;o__Bifidobacteriales;f__Bifidobacteriaceae;g__Bifidobacterium;s__
267465	0.447828	0.503368	0.942977	1	0.2	0.888889	k__Bacteria;p__Tenericutes;c__Mollicutes;o__RF39;f__;g__;s__
2254354	0.447828	0.503368	0.942977	1	0.2	0.666667	k__Bacteria;p__Proteobacteria;c__Alphaproteobacteria;o__Sphingomonadales;f__Sphingomonadaceae;g__Sphingomonas;s__
347722	0.447828	0.503368	0.942977	1	0.8	0.444444	k__Bacteria;p__Firmicutes;c__Clostridia;o__Clostridiales;f__Ruminococcaceae;g__;s__
4450360	0.447828	0.503368	0.942977	1	0.2	1	k__Bacteria;p__Proteobacteria;c__Alphaproteobacteria;o__Sphingomonadales;f__Sphingomonadaceae;g__Sphingomonas;s__
302943	0.447828	0.503368	0.942977	1	0.2	0.888889	k__Bacteria;p__Firmicutes;c__Clostridia;o__Clostridiales;f__;g__;s__
294064	0.447828	0.503368	0.942977	1	0.8	2.22222	k__Bacteria;p__Firmicutes;c__Clostridia;o__Clostridiales;f__;g__;s__
163243	0.447828	0.503368	0.942977	1	0.2	1.22222	k__Bacteria;p__Firmicutes;c__Clostridia;o__Clostridiales;f__Ruminococcaceae;g__Ruminococcus;s__
2119418	0.447828	0.503368	0.942977	1	0.2	1.33333	k__Bacteria;p__Proteobacteria;c__Gammaproteobacteria;o__Enterobacteriales;f__Enterobacteriaceae;g__;s__
333387	0.447828	0.503368	0.942977	1	1.6	1.22222	k__Bacteria;p__Firmicutes;c__Clostridia;o__Clostridiales;f__;g__;s__
553043	0.447828	0.503368	0.942977	1	0.2	0.666667	k__Bacteria;p__Bacteroidetes;c__Bacteroidia;o__Bacteroidales;f__Prevotellaceae;g__Prevotella;s__
327491	0.447828	0.503368	0.942977	1	0.2	1	k__Bacteria;p__Firmicutes;c__Clostridia;o__Clostridiales;f__Christensenellaceae;g__;s__
849440	0.447828	0.503368	0.942977	1	0.2	1.11111	k__Archaea;p__Euryarchaeota;c__Methanobacteria;o__Methanobacteriales;f__Methanobacteriaceae;g__Methanobrevibacter;s__
301982	0.447828	0.503368	0.942977	1	0.2	4.22222	k__Bacteria;p__Actinobacteria;c__Actinobacteria;o__Actinomycetales;f__Micrococcaceae;g__Arthrobacter;s__
328424	0.447828	0.503368	0.942977	1	0.2	5.11111	k__Bacteria;p__Tenericutes;c__Mollicutes;o__RF39;f__;g__;s__
1120222	0.447828	0.503368	0.942977	1	0.2	0.666667	k__Bacteria;p__Firmicutes;c__Clostridia;o__Clostridiales;f__Lachnospiraceae;g__;s__
1111522	0.447828	0.503368	0.942977	1	0.2	2.66667	k__Bacteria;p__Tenericutes;c__Mollicutes;o__RF39;f__;g__;s__
4374302	0.447828	0.503368	0.942977	1	0.2	1	k__Bacteria;p__Firmicutes;c__Clostridia;o__Clostridiales;f__Lachnospiraceae;g__Dorea;s__
New.ReferenceOTU96	0.447828	0.503368	0.942977	1	0.2	0.777778	k__Bacteria;p__Firmicutes;c__Clostridia;o__Clostridiales;f__Ruminococcaceae;g__;s__
New.ReferenceOTU433	0.447828	0.503368	0.942977	1	0.2	1.11111	k__Bacteria;p__Firmicutes;c__Erysipelotrichi;o__Erysipelotrichales;f__Erysipelotrichaceae;g__Catenibacterium;s__
New.ReferenceOTU228	0.447828	0.503368	0.942977	1	0.2	1.66667	k__Bacteria;p__Firmicutes;c__Clostridia;o__Clostridiales;f__;g__;s__
[truncated: 1,785 more rows]
