# Supplementary material for: Comparison of Microbial Communities Isolated from Feces of Asymptomatic Salmonella-Shedding and Non-Salmonella Shedding Dairy Cows
Source: Front Microbiol. 2016 Jun 1;7:691. doi: 10.3389/fmicb.2016.00691 (PMC4887466; doi:10.3389/fmicb.2016.00691)
Supplement: Supplementary Table 6 — Results of Kruskal–Wallis test of differences in OTU abundances by year. [file DataSheet6.XLSX]

## Sheet: supplementary_table_6
Supplementary table 6 -- results of Kruskal-Wallis test of differences in OTU abundances by year
OTU	Test-Statistic	P	FDR_P	Bonferroni_P	2008_mean	2009_mean	2006_mean	2012_mean	taxonomy
817333	18.7365	0.000309926	0.169806	1	0	0	0	3	k__Bacteria;p__Firmicutes;c__Clostridia;o__Clostridiales;f__Clostridiaceae;g__Clostridium;s__
New.ReferenceOTU418	18.7365	0.000309926	0.169806	1	0	0	0	6.25	k__Bacteria;p__Firmicutes;c__Clostridia;o__Clostridiales;f__Clostridiaceae;g__Clostridium;s__
762854	18.7077	0.000314206	0.169806	1	0	0	0	52.5	k__Bacteria;p__Firmicutes;c__Clostridia;o__Clostridiales;f__Clostridiaceae;g__Clostridium;s__
234031	18.7077	0.000314206	0.169806	1	0	0	0	13.75	k__Bacteria;p__Firmicutes;c__Clostridia;o__Clostridiales;f__Clostridiaceae;g__Clostridium;s__
New.ReferenceOTU519	18.7077	0.000314206	0.169806	1	0	0	0	93	k__Bacteria;p__Firmicutes;c__Clostridia;o__Clostridiales;f__Clostridiaceae;g__Clostridium
New.ReferenceOTU573	18.7077	0.000314206	0.169806	1	0	0	0	348	k__Bacteria;p__Firmicutes;c__Clostridia;o__Clostridiales;f__Clostridiaceae;g__Clostridium;s__bowmanii
New.ReferenceOTU404	18.7077	0.000314206	0.169806	1	0	0	0	17.5	k__Bacteria;p__Firmicutes;c__Clostridia;o__Clostridiales;f__Clostridiaceae;g__Clostridium;s__bowmanii
272425	17.5567	0.000542838	0.251315	1	6	8	0	0	k__Bacteria;p__Firmicutes;c__Clostridia;o__Clostridiales;f__;g__;s__
4463040	16.4547	0.000914784	0.251315	1	0	7.75	0.875	3082	k__Bacteria;p__Firmicutes;c__Clostridia;o__Clostridiales;f__Clostridiaceae;g__Clostridium;s__
New.ReferenceOTU279	16.3844	0.000945683	0.251315	1	0	0.25	0	894.75	k__Bacteria;p__Firmicutes;c__Clostridia;o__Clostridiales;f__Clostridiaceae;g__Clostridium;s__
New.ReferenceOTU356	16.0127	0.00112721	0.251315	1	0	0.25	0	2.25	k__Bacteria;p__Spirochaetes;c__Spirochaetes;o__Spirochaetales;f__Spirochaetaceae;g__Treponema;s__
New.ReferenceOTU381	15.9896	0.00113956	0.251315	1	0	0	0.125	1015.75	k__Bacteria;p__Firmicutes;c__Clostridia;o__Clostridiales;f__Clostridiaceae;g__Clostridium;s__
298019	15.3788	0.00151993	0.251315	1	3.5	2	0.5	11.75	k__Bacteria;p__Bacteroidetes;c__Bacteroidia;o__Bacteroidales;f__;g__;s__
301161	15.3037	0.00157471	0.251315	1	48.5	16.25	0.75	0	k__Bacteria;p__Firmicutes;c__Clostridia;o__Clostridiales;f__Ruminococcaceae;g__;s__
302856	15.279	0.00159307	0.251315	1	10.25	10.75	0.375	0.5	k__Bacteria;p__Firmicutes;c__Clostridia;o__Clostridiales;f__Ruminococcaceae;g__;s__
288120	15.1578	0.00168662	0.251315	1	3.5	2	0.25	0	k__Bacteria;p__Firmicutes;c__Clostridia;o__Clostridiales;f__Lachnospiraceae;g__;s__
4395677	15.0243	0.00179602	0.251315	1	0.5	2.25	0	0	k__Bacteria;p__Firmicutes;c__Clostridia;o__Clostridiales;f__Lachnospiraceae;g__Dorea;s__
181864	14.8866	0.00191617	0.251315	1	0.75	7.5	0	0	k__Bacteria;p__Firmicutes;c__Clostridia;o__Clostridiales;f__Lachnospiraceae;g__Roseburia;s__
167373	14.6889	0.00210277	0.251315	1	0.5	2	0	0	k__Bacteria;p__Firmicutes;c__Clostridia;o__Clostridiales;f__Lachnospiraceae;g__;s__
New.ReferenceOTU575	14.6315	0.00216028	0.251315	1	11	6	1	1.5	k__Bacteria;p__Firmicutes;c__Clostridia;o__Clostridiales;f__Ruminococcaceae;g__Oscillospira;s__
New.ReferenceOTU394	14.6281	0.0021637	0.251315	1	19.25	17.5	1	5.5	k__Bacteria;p__Firmicutes;c__Clostridia;o__Clostridiales;f__Ruminococcaceae;g__;s__
672440	14.4579	0.00234376	0.251315	1	23.75	6.25	0.75	0	k__Bacteria;p__Firmicutes;c__Clostridia;o__Clostridiales;f__;g__;s__
New.ReferenceOTU411	14.3105	0.00251157	0.251315	1	49.75	12	1.875	2.25	k__Bacteria;p__Firmicutes;c__Clostridia;o__Clostridiales;f__[Mogibacteriaceae];g__;s__
326785	14.2009	0.00264411	0.251315	1	0.75	3.5	0	0	k__Bacteria;p__Firmicutes;c__Clostridia;o__Clostridiales;f__Ruminococcaceae;g__;s__
294708	13.7756	0.00322715	0.251315	1	31.25	50.75	3.375	2.25	k__Bacteria;p__Firmicutes;c__Clostridia;o__Clostridiales;f__Lachnospiraceae
301884	13.7752	0.00322771	0.251315	1	17.75	10.75	2.875	53	k__Bacteria;p__Bacteroidetes;c__Bacteroidia;o__Bacteroidales;f__;g__;s__
299184	13.7641	0.00324452	0.251315	1	1	0	0	1.75	k__Bacteria;p__Firmicutes;c__Clostridia;o__Clostridiales;f__Lachnospiraceae;g__;s__
4465654	13.6501	0.00342232	0.251315	1	3	0.75	0.125	0	k__Bacteria;p__Firmicutes;c__Clostridia;o__Clostridiales;f__Ruminococcaceae;g__;s__
New.ReferenceOTU291	13.6047	0.00349572	0.251315	1	7.75	5.75	0.375	6.75	k__Bacteria;p__Bacteroidetes;c__Bacteroidia;o__Bacteroidales;f__Bacteroidaceae;g__Bacteroides;s__
New.ReferenceOTU409	13.5531	0.00358113	0.251315	1	6	0.5	0	0.75	Unassigned
552696	13.4118	0.0038257	0.251315	1	0.75	0	0	0	k__Bacteria;p__Elusimicrobia;c__Elusimicrobia;o__Elusimicrobiales;f__Elusimicrobiaceae;g__;s__
4168094	13.4118	0.0038257	0.251315	1	0	0.75	0	0	k__Bacteria;p__Firmicutes;c__Bacilli;o__Lactobacillales;f__Lactobacillaceae;g__Lactobacillus;s__
New.ReferenceOTU488	13.4118	0.0038257	0.251315	1	0.75	0	0	0	k__Bacteria;p__Verrucomicrobia;c__Verrucomicrobiae;o__Verrucomicrobiales;f__Verrucomicrobiaceae;g__Akkermansia;s__
2986828	13.3333	0.0039685	0.251315	1	1	0	0	0	k__Bacteria;p__Firmicutes;c__Clostridia;o__Clostridiales;f__Lachnospiraceae;g__;s__
359509	13.3333	0.0039685	0.251315	1	0	1.5	0	0	k__Bacteria;p__Firmicutes;c__Clostridia;o__Clostridiales;f__;g__;s__
31319	13.3333	0.0039685	0.251315	1	0	0	0	1.25	k__Bacteria;p__Firmicutes;c__Clostridia;o__Clostridiales;f__Clostridiaceae;g__Clostridium;s__
352027	13.3333	0.0039685	0.251315	1	1	0	0	0	k__Bacteria;p__Firmicutes;c__Clostridia;o__Clostridiales;f__[Mogibacteriaceae];g__;s__
763985	13.3214	0.00399075	0.251315	1	4.25	10.75	1	0	k__Bacteria;p__Firmicutes;c__Clostridia;o__Clostridiales;f__;g__;s__
4375860	13.3074	0.00401688	0.251315	1	0	1.5	0	0	k__Bacteria;p__Firmicutes;c__Clostridia;o__Clostridiales;f__Ruminococcaceae;g__Ruminococcus;s__
4295798	13.3074	0.00401688	0.251315	1	0	0	0	33	k__Bacteria;p__Firmicutes;c__Clostridia;o__Clostridiales;f__Clostridiaceae;g__Clostridium;s__
804119	13.3074	0.00401688	0.251315	1	0	0	0	19.25	k__Bacteria;p__Firmicutes;c__Clostridia;o__Clostridiales;f__Clostridiaceae;g__Clostridium;s__
New.ReferenceOTU134	13.3074	0.00401688	0.251315	1	0	0	0	22.5	k__Bacteria;p__Firmicutes;c__Clostridia;o__Clostridiales;f__Clostridiaceae;g__Clostridium;s__
New.ReferenceOTU16	13.3074	0.00401688	0.251315	1	0	0	0	208.25	k__Bacteria;p__Firmicutes;c__Clostridia;o__Clostridiales;f__Clostridiaceae;g__Clostridium;s__
591548	13.2748	0.00407847	0.251315	1	57	24	1.25	1.75	k__Bacteria;p__Firmicutes;c__Clostridia;o__Clostridiales;f__Ruminococcaceae;g__;s__
518072	13.1956	0.00423208	0.251315	1	73.5	225.75	17.375	113.25	k__Bacteria;p__Bacteroidetes;c__Bacteroidia;o__Bacteroidales;f__;g__;s__
295824	13.1844	0.00425442	0.251315	1	0.5	3	0.125	0	k__Bacteria;p__Firmicutes;c__Clostridia;o__Clostridiales;f__;g__;s__
4426348	13.1738	0.0042755	0.251315	1	81.75	25.5	3.5	0.5	k__Bacteria;p__Verrucomicrobia;c__Verrucomicrobiae;o__Verrucomicrobiales;f__Verrucomicrobiaceae;g__Akkermansia;s__
171547	13.156	0.00431121	0.251315	1	14.75	1.5	0.25	0	k__Bacteria;p__Firmicutes;c__Clostridia;o__Clostridiales;f__Ruminococcaceae;g__;s__
New.ReferenceOTU180	13.1251	0.00437369	0.251315	1	5.25	5.75	0.125	0	k__Bacteria;p__Firmicutes;c__Clostridia;o__Clostridiales;f__Ruminococcaceae;g__;s__
4334755	13.074	0.0044793	0.251315	1	22.25	10.25	1	0.25	k__Bacteria;p__Firmicutes;c__Clostridia;o__Clostridiales;f__;g__;s__
337511	12.9962	0.00464481	0.251315	1	1.25	5	0.25	0	k__Bacteria;p__Firmicutes;c__Clostridia;o__Clostridiales;f__Clostridiaceae;g__;s__
712388	12.9519	0.00474188	0.251315	1	415.5	30.5	2	0.75	k__Bacteria;p__Firmicutes;c__Clostridia;o__Clostridiales;f__Ruminococcaceae;g__;s__
632932	12.8519	0.00496815	0.251315	1	26	5.5	0.125	0	k__Bacteria;p__Firmicutes;c__Clostridia;o__Clostridiales;f__;g__;s__
319616	12.8363	0.00500431	0.251315	1	1.25	1.5	0	0.25	k__Bacteria;p__Firmicutes;c__Clostridia;o__Clostridiales;f__Ruminococcaceae
4306044	12.8234	0.00503453	0.251315	1	130.25	91	8.125	17.25	k__Bacteria;p__Bacteroidetes;c__Bacteroidia;o__Bacteroidales;f__[Paraprevotellaceae];g__CF231;s__
4324038	12.8204	0.00504165	0.251315	1	176.5	153.75	12.125	32	k__Bacteria;p__Bacteroidetes;c__Bacteroidia;o__Bacteroidales;f__Bacteroidaceae;g__Bacteroides;s__
4480176	12.7609	0.00518324	0.251315	1	7	3.5	0.125	1.5	k__Bacteria;p__Firmicutes;c__Clostridia;o__Clostridiales;f__;g__;s__
4464961	12.6768	0.00539034	0.251315	1	82	14.25	6	0	k__Bacteria;p__Verrucomicrobia;c__Verrucomicrobiae;o__Verrucomicrobiales;f__Verrucomicrobiaceae;g__Akkermansia;s__
576400	12.667	0.00541501	0.251315	1	5.25	4	0.875	0	k__Bacteria;p__Firmicutes;c__Clostridia;o__Clostridiales;f__;g__;s__
292215	12.6608	0.00543066	0.251315	1	9.25	8.5	0.75	0.75	k__Bacteria;p__Firmicutes;c__Clostridia;o__Clostridiales;f__;g__;s__
589658	12.658	0.0054377	0.251315	1	10.75	11.25	1.25	0.5	k__Bacteria;p__Firmicutes;c__Clostridia;o__Clostridiales;f__;g__;s__
318373	12.6447	0.00547161	0.251315	1	7.75	1.25	0.25	0.25	k__Bacteria;p__Firmicutes;c__Clostridia;o__Clostridiales;f__Ruminococcaceae;g__;s__
2234838	12.6424	0.00547741	0.251315	1	0	2.75	0.25	1982	k__Bacteria;p__Firmicutes;c__Clostridia;o__Clostridiales;f__Clostridiaceae;g__Clostridium;s__
292940	12.5892	0.0056148	0.251315	1	6.25	11.5	0.625	7	k__Bacteria;p__Bacteroidetes;c__Bacteroidia;o__Bacteroidales;f__Bacteroidaceae;g__5-7N15;s__
197099	12.5621	0.00568587	0.251315	1	2	2.75	0.125	0	k__Bacteria;p__Firmicutes;c__Clostridia;o__Clostridiales;f__Ruminococcaceae;g__Oscillospira;s__
295828	12.4732	0.00592599	0.251315	1	37.5	85.5	20.625	0.75	k__Bacteria;p__Firmicutes;c__Clostridia;o__Clostridiales;f__Ruminococcaceae;g__;s__
1103978	12.4714	0.00593096	0.251315	1	96	143	14.375	41	k__Bacteria;p__Firmicutes;c__Clostridia;o__Clostridiales;f__Lachnospiraceae;g__Roseburia;s__
348358	12.4612	0.00595913	0.251315	1	16	1.25	0.5	0	k__Bacteria;p__Firmicutes;c__Clostridia;o__Clostridiales;f__Ruminococcaceae;g__;s__
335844	12.4313	0.00604262	0.251315	1	59.75	29	4.375	1.5	k__Bacteria;p__Firmicutes;c__Clostridia;o__Clostridiales;f__;g__;s__
342089	12.4	0.00613131	0.251315	1	369.5	196	41.125	873.25	k__Bacteria;p__Bacteroidetes;c__Bacteroidia;o__Bacteroidales;f__;g__;s__
4424113	12.3887	0.00616365	0.251315	1	33	26.5	6	3.75	k__Bacteria;p__Firmicutes;c__Clostridia;o__Clostridiales;f__;g__;s__
288652	12.2829	0.00647441	0.251315	1	20.5	10	3	37	k__Bacteria;p__Bacteroidetes;c__Bacteroidia;o__Bacteroidales;f__;g__;s__
294457	12.2711	0.00650981	0.251315	1	83.5	66.5	10.125	8	k__Bacteria;p__Firmicutes;c__Clostridia;o__Clostridiales;f__Ruminococcaceae;g__;s__
349246	12.243	0.00659553	0.251315	1	2.75	1.25	0.125	0	k__Bacteria;p__Firmicutes;c__Clostridia;o__Clostridiales;f__Ruminococcaceae;g__;s__
301388	12.2333	0.0066253	0.251315	1	25	14.5	3.75	0	k__Bacteria;p__Firmicutes;c__Clostridia;o__Clostridiales;f__;g__;s__
175037	12.2213	0.00666229	0.251315	1	0	5.25	0	0.75	k__Bacteria;p__Firmicutes;c__Clostridia;o__Clostridiales;f__Christensenellaceae;g__;s__
318997	12.2139	0.00668522	0.251315	1	32.5	20	3	4.5	k__Bacteria;p__Firmicutes;c__Clostridia;o__Clostridiales;f__Ruminococcaceae;g__Ruminococcus;s__
624257	12.1927	0.00675124	0.251315	1	77.75	57.25	8.375	2.5	k__Bacteria;p__Firmicutes;c__Clostridia;o__Clostridiales;f__;g__;s__
338226	12.1806	0.00678947	0.251315	1	302.5	133.5	39.875	244.75	k__Bacteria;p__Bacteroidetes;c__Bacteroidia;o__Bacteroidales;f__Bacteroidaceae;g__Bacteroides;s__
562379	12.1732	0.00681268	0.251315	1	128.5	21.5	6	0.75	k__Bacteria;p__Verrucomicrobia;c__Verrucomicrobiae;o__Verrucomicrobiales;f__Verrucomicrobiaceae;g__Akkermansia;s__
New.ReferenceOTU255	12.1627	0.00684595	0.251315	1	10.25	17.75	0.5	0	k__Bacteria;p__Spirochaetes;c__Spirochaetes;o__Spirochaetales;f__Spirochaetaceae;g__Treponema;s__
300870	12.1536	0.00687518	0.251315	1	444.5	267	31.75	75	k__Bacteria;p__Firmicutes;c__Clostridia;o__Clostridiales;f__Ruminococcaceae;g__;s__
New.ReferenceOTU115	12.1444	0.00690466	0.251315	1	533.25	267.5	46.5	176	k__Bacteria;p__Bacteroidetes;c__Bacteroidia;o__Bacteroidales;f__S24-7;g__;s__
300809	12.1031	0.00703818	0.251315	1	13.75	16.75	2.125	0	k__Bacteria;p__Firmicutes;c__Clostridia;o__Clostridiales;f__;g__;s__
296260	12.083	0.00710403	0.251315	1	0.75	2	0.25	9.5	k__Bacteria;p__Bacteroidetes;c__Bacteroidia;o__Bacteroidales;f__;g__;s__
301375	12.0606	0.00717832	0.251315	1	2	1	0	0	k__Bacteria;p__Firmicutes;c__Clostridia;o__Clostridiales;f__Ruminococcaceae;g__;s__
296424	12.0493	0.00721616	0.251315	1	5	15.5	1.375	0.25	k__Bacteria;p__Firmicutes;c__Clostridia;o__Clostridiales;f__Ruminococcaceae;g__Oscillospira;s__
304668	12.0298	0.00728173	0.251315	1	54	113.75	22.25	2	k__Bacteria;p__Firmicutes;c__Clostridia;o__Clostridiales;f__Ruminococcaceae;g__Oscillospira;s__
4388835	12.0122	0.0073416	0.251315	1	40.5	11.25	1.5	0.25	k__Bacteria;p__Firmicutes;c__Clostridia;o__Clostridiales;f__Ruminococcaceae;g__;s__
New.ReferenceOTU175	11.9993	0.00738558	0.251315	1	5.5	23.25	201.375	98	k__Bacteria;p__Firmicutes;c__Bacilli;o__Turicibacterales;f__Turicibacteraceae;g__Turicibacter;s__
583116	11.9917	0.0074116	0.251315	1	42.25	2.5	0	0	k__Bacteria;p__Firmicutes;c__Clostridia;o__Clostridiales;f__Ruminococcaceae;g__;s__
288930	11.9746	0.00747069	0.251315	1	7.5	4.25	1.375	0	k__Bacteria;p__Firmicutes;c__Clostridia;o__Clostridiales;f__;g__;s__
522433	11.9402	0.00759075	0.251315	1	9.75	10.5	1	1	k__Bacteria;p__Firmicutes;c__Clostridia;o__Clostridiales;f__;g__;s__
792436	11.9363	0.0076047	0.251315	1	13.25	41.75	2.25	6	k__Bacteria;p__Firmicutes;c__Clostridia;o__Clostridiales
289402	11.922	0.00765534	0.251315	1	2.25	1	0	0.25	k__Bacteria;p__Firmicutes;c__Clostridia;o__Clostridiales;f__Lachnospiraceae;g__Coprococcus;s__
4317038	11.9159	0.00767687	0.251315	1	1	3	0	0	k__Bacteria;p__Firmicutes;c__Clostridia;o__Clostridiales;f__;g__;s__
333645	11.9154	0.00767871	0.251315	1	7.75	7.5	1	0.25	k__Bacteria;p__Firmicutes;c__Clostridia;o__Clostridiales;f__;g__;s__
307086	11.9008	0.00773076	0.251315	1	8.75	6.5	0.5	8.5	k__Bacteria;p__Bacteroidetes;c__Bacteroidia;o__Bacteroidales;f__Bacteroidaceae;g__5-7N15;s__
309284	11.8676	0.00785074	0.251315	1	31.5	23.25	2.125	0.25	k__Bacteria;p__Firmicutes;c__Clostridia;o__Clostridiales;f__Ruminococcaceae;g__;s__
299997	11.8668	0.00785379	0.251315	1	1	1.5	0	0	k__Bacteria;p__Firmicutes;c__Clostridia;o__Clostridiales;f__Ruminococcaceae;g__;s__
801844	11.864	0.00786403	0.251315	1	70.5	20	3.25	0.75	k__Bacteria;p__Firmicutes;c__Clostridia;o__Clostridiales;f__;g__;s__
85903	11.8396	0.00795319	0.251315	1	3.25	1.75	0	0	k__Bacteria;p__Firmicutes;c__Clostridia;o__Clostridiales;f__Ruminococcaceae;g__;s__
4483990	11.8286	0.00799408	0.251315	1	979.75	611.25	143.625	1474.25	k__Bacteria;p__Bacteroidetes;c__Bacteroidia;o__Bacteroidales;f__;g__;s__
300627	11.8198	0.00802669	0.251315	1	5	12.5	1.25	11	k__Bacteria;p__Bacteroidetes;c__Bacteroidia;o__Bacteroidales;f__;g__;s__
290983	11.8149	0.00804474	0.251315	1	1.75	1.25	0	0	k__Bacteria;p__Firmicutes;c__Clostridia;o__Clostridiales;f__Ruminococcaceae;g__;s__
3724439	11.8144	0.00804663	0.251315	1	2.75	3.25	0.25	0	k__Bacteria;p__Firmicutes;c__Clostridia;o__Clostridiales;f__;g__;s__
336501	11.806	0.00807802	0.251315	1	6.5	3.75	0.75	0	k__Bacteria;p__Firmicutes;c__Clostridia;o__Clostridiales;f__;g__;s__
302427	11.7964	0.008114	0.251315	1	41.5	24	0.5	0	k__Bacteria;p__Firmicutes;c__Clostridia;o__Clostridiales;f__Ruminococcaceae;g__;s__
544078	11.7609	0.00824887	0.251315	1	3	6.5	0	0	k__Archaea;p__Euryarchaeota;c__Thermoplasmata;o__E2;f__[Methanomassiliicoccaceae];g__vadinCA11;s__
617098	11.7225	0.00839694	0.251315	1	13.75	6	0.375	0	k__Bacteria;p__Firmicutes;c__Clostridia;o__Clostridiales;f__Ruminococcaceae;g__;s__
288847	11.7181	0.00841389	0.251315	1	1.25	0.5	0.125	0	k__Bacteria;p__Firmicutes;c__Clostridia;o__Clostridiales;f__Ruminococcaceae;g__;s__
571031	11.7181	0.00841389	0.251315	1	1.25	0.5	0.125	0	k__Bacteria;p__Firmicutes;c__Clostridia;o__Clostridiales;f__Lachnospiraceae;g__Pseudobutyrivibrio;s__
25842	11.7147	0.00842729	0.251315	1	5.5	9	0.75	0.75	k__Bacteria;p__Firmicutes;c__Clostridia;o__Clostridiales;f__;g__;s__
4366527	11.6933	0.00851099	0.251315	1	151.5	111.75	9.75	15.25	k__Bacteria;p__Firmicutes;c__Clostridia;o__Clostridiales;f__;g__;s__
4310675	11.6441	0.0087071	0.251315	1	34.75	31.5	8.125	2.5	k__Bacteria;p__Firmicutes;c__Clostridia;o__Clostridiales;f__;g__;s__
568077	11.6334	0.00875064	0.251315	1	1.75	3.5	0.25	3	k__Bacteria;p__Firmicutes;c__Erysipelotrichi;o__Erysipelotrichales;f__Erysipelotrichaceae;g__;s__
4466705	11.624	0.00878853	0.251315	1	34.25	23.5	1.75	3.5	k__Bacteria;p__Firmicutes;c__Clostridia;o__Clostridiales;f__;g__;s__
New.ReferenceOTU536	11.6143	0.00882831	0.251315	1	540.75	213.5	33.125	184.5	k__Bacteria;p__Bacteroidetes;c__Bacteroidia;o__Bacteroidales;f__;g__;s__
594119	11.5953	0.00890621	0.251315	1	40.25	15.5	1.25	1	k__Bacteria;p__Firmicutes;c__Clostridia;o__Clostridiales;f__Ruminococcaceae;g__;s__
305608	11.5573	0.00906416	0.251315	1	6.75	5.25	0.25	0	k__Bacteria;p__Firmicutes;c__Clostridia;o__Clostridiales;f__Veillonellaceae;g__Phascolarctobacterium;s__
291387	11.493	0.00933807	0.251315	1	9.25	52	4.625	23	k__Bacteria;p__Firmicutes;c__Clostridia;o__Clostridiales;f__Lachnospiraceae;g__Dorea;s__
New.ReferenceOTU76	11.4438	0.00955279	0.251315	1	41.25	99.75	3.75	0	k__Bacteria;p__Firmicutes;c__Clostridia;o__Clostridiales;f__Ruminococcaceae;g__;s__
318131	11.4311	0.00960914	0.251315	1	9.5	7.5	1.125	0.5	k__Bacteria;p__Firmicutes;c__Clostridia;o__Clostridiales;f__;g__;s__
New.ReferenceOTU280	11.4199	0.00965892	0.251315	1	1.5	0.75	0	2.5	k__Bacteria;p__Bacteroidetes;c__Bacteroidia;o__Bacteroidales;f__S24-7;g__;s__
295344	11.4114	0.00969698	0.251315	1	81.25	75.75	5.75	5.5	k__Bacteria;p__Firmicutes;c__Clostridia;o__Clostridiales;f__Ruminococcaceae;g__Oscillospira;s__
293211	11.3907	0.0097905	0.251315	1	74.75	35.25	12.5	71	k__Bacteria;p__Bacteroidetes;c__Bacteroidia;o__Bacteroidales;f__;g__;s__
1110312	11.3761	0.00985666	0.251315	1	2.75	2	0.125	0	k__Bacteria;p__Firmicutes;c__Clostridia;o__Clostridiales;f__;g__;s__
163243	11.3424	0.0100113	0.251315	1	0.25	0	0.625	5.25	k__Bacteria;p__Firmicutes;c__Clostridia;o__Clostridiales;f__Ruminococcaceae;g__Ruminococcus;s__
New.ReferenceOTU67	11.3366	0.0100382	0.251315	1	18.25	9.75	4.5	18	k__Bacteria;p__Firmicutes;c__Clostridia;o__Clostridiales;f__Ruminococcaceae;g__;s__
710584	11.3102	0.0101614	0.251315	1	2.75	4.25	0.625	4.25	k__Bacteria;p__Bacteroidetes;c__Bacteroidia;o__Bacteroidales;f__Bacteroidaceae;g__5-7N15;s__
324511	11.2927	0.0102439	0.251315	1	68.25	25.5	3	0	k__Bacteria;p__Spirochaetes;c__Spirochaetes;o__Spirochaetales;f__Spirochaetaceae;g__Treponema;s__
609513	11.2818	0.0102958	0.251315	1	33.5	4	1.125	0	k__Bacteria;p__Firmicutes;c__Clostridia;o__Clostridiales;f__Ruminococcaceae;g__;s__
4315398	11.2808	0.0103006	0.251315	1	11	7.25	0.375	1.5	k__Bacteria;p__Firmicutes;c__Clostridia;o__Clostridiales;f__Ruminococcaceae;g__;s__
296272	11.2593	0.0104033	0.251315	1	14.5	29.75	1.75	0.5	k__Bacteria;p__Firmicutes;c__Clostridia;o__Clostridiales;f__[Mogibacteriaceae];g__;s__
New.ReferenceOTU468	11.2452	0.0104711	0.251315	1	2.75	9.75	0.75	0	k__Bacteria;p__Proteobacteria;c__Deltaproteobacteria;o__Desulfovibrionales;f__Desulfovibrionaceae;g__;s__
314328	11.2287	0.0105516	0.251315	1	3	2.5	0.25	2.25	k__Bacteria;p__Bacteroidetes;c__Bacteroidia;o__Bacteroidales;f__;g__;s__
2699610	11.2003	0.0106908	0.251315	1	1.25	3.25	0.75	0	k__Bacteria;p__Firmicutes;c__Clostridia;o__Clostridiales;f__Ruminococcaceae;g__;s__
309006	11.1992	0.0106961	0.251315	1	8.5	3.5	0.375	0	k__Bacteria;p__Firmicutes;c__Clostridia;o__Clostridiales;f__Ruminococcaceae;g__;s__
New.ReferenceOTU380	11.1928	0.0107278	0.251315	1	1	2.5	0.125	0.25	k__Bacteria;p__Firmicutes;c__Clostridia;o__Clostridiales;f__Lachnospiraceae;g__;s__
310957	11.1687	0.0108477	0.251315	1	5	1.25	0.25	2.25	k__Bacteria;p__Firmicutes;c__Clostridia;o__Clostridiales;f__Lachnospiraceae;g__;s__
4435305	11.1493	0.0109456	0.251315	1	124.75	70.25	10.5	6.75	k__Bacteria;p__Firmicutes;c__Clostridia;o__Clostridiales;f__Ruminococcaceae;g__;s__
1105668	11.131	0.0110383	0.251315	1	21.75	7.5	1.875	0.75	k__Bacteria;p__Firmicutes;c__Clostridia;o__Clostridiales;f__Ruminococcaceae;g__;s__
592933	11.1068	0.0111621	0.251315	1	2.75	3.5	0.125	0.25	k__Bacteria;p__Firmicutes;c__Clostridia;o__Clostridiales;f__Lachnospiraceae;g__Dorea;s__
614318	11.0876	0.0112614	0.251315	1	23.25	39.25	0.25	3	k__Bacteria;p__Firmicutes;c__Clostridia;o__Clostridiales;f__Ruminococcaceae;g__;s__
New.ReferenceOTU181	11.0821	0.0112899	0.251315	1	54.25	65.25	3.625	14.5	k__Bacteria;p__Firmicutes;c__Clostridia;o__Clostridiales;f__Ruminococcaceae;g__;s__
4435578	11.0796	0.0113031	0.251315	1	70.5	32.75	2.625	0.75	k__Bacteria;p__Firmicutes;c__Clostridia;o__Clostridiales;f__Dehalobacteriaceae;g__;s__
New.ReferenceOTU485	11.0769	0.011317	0.251315	1	3.5	15.75	0.75	0.75	Unassigned
693613	11.0749	0.0113279	0.251315	1	15.25	27.75	2.125	7.75	k__Bacteria;p__Firmicutes;c__Clostridia;o__Clostridiales;f__;g__;s__
4338349	11.0559	0.0114274	0.251315	1	94	362.75	29.875	6	k__Bacteria;p__Firmicutes;c__Clostridia;o__Clostridiales;f__;g__;s__
344330	11.0523	0.0114466	0.251315	1	43.75	43	9.875	28.5	k__Bacteria;p__Firmicutes;c__Clostridia;o__Clostridiales;f__Ruminococcaceae;g__;s__
4420215	11.0424	0.0114989	0.251315	1	2.75	19	1.5	0	k__Bacteria;p__Bacteroidetes;c__Bacteroidia;o__Bacteroidales;f__S24-7;g__;s__
289469	11.0299	0.0115656	0.251315	1	15.75	20.75	1.75	4.5	k__Bacteria;p__Firmicutes;c__Clostridia;o__Clostridiales;f__Lachnospiraceae;g__;s__
291348	11.024	0.0115969	0.251315	1	40	14	4	0.25	k__Bacteria;p__Firmicutes;c__Clostridia;o__Clostridiales;f__Ruminococcaceae;g__Oscillospira;s__
303196	11.002	0.0117149	0.251315	1	40.25	9.75	0.375	1	k__Bacteria;p__Firmicutes;c__Clostridia;o__Clostridiales;f__Ruminococcaceae;g__;s__
291418	10.9947	0.0117544	0.251315	1	0	1.25	3	0	k__Bacteria;p__Firmicutes;c__Clostridia;o__Clostridiales;f__;g__;s__
557051	10.9873	0.0117946	0.251315	1	13.75	6.5	0.75	0	k__Bacteria;p__Firmicutes;c__Clostridia;o__Clostridiales;f__Ruminococcaceae;g__;s__
4473235	10.9728	0.0118741	0.251315	1	47	108.75	13.625	46.5	k__Bacteria;p__Bacteroidetes;c__Bacteroidia;o__Bacteroidales;f__Bacteroidaceae;g__5-7N15;s__
341263	10.9585	0.0119525	0.251315	1	290	107	26.125	3.25	k__Bacteria;p__Firmicutes;c__Clostridia;o__Clostridiales;f__Ruminococcaceae;g__;s__
311718	10.9408	0.0120504	0.251315	1	12.75	16.75	1.875	1.75	k__Bacteria;p__Firmicutes;c__Clostridia;o__Clostridiales;f__Ruminococcaceae;g__Oscillospira;s__
311582	10.938	0.0120661	0.251315	1	44.25	9	1.5	0	k__Bacteria;p__Firmicutes;c__Clostridia;o__Clostridiales;f__Ruminococcaceae;g__;s__
4432238	10.9223	0.0121535	0.251315	1	72.25	33.25	5.875	13.75	k__Bacteria;p__Firmicutes;c__Clostridia;o__Clostridiales;f__;g__;s__
4315785	10.8979	0.0122909	0.251315	1	5.5	0.25	0	0	k__Bacteria;p__Firmicutes;c__Clostridia;o__Clostridiales;f__Ruminococcaceae;g__;s__
New.ReferenceOTU389	10.8979	0.0122909	0.251315	1	0	1.75	0	0.25	k__Bacteria;p__Firmicutes;c__Clostridia;o__Clostridiales;f__Lachnospiraceae;g__Anaerostipes;s__
302632	10.8957	0.0123032	0.251315	1	186.5	26	16.625	1.5	k__Bacteria;p__Firmicutes;c__Clostridia;o__Clostridiales;f__Clostridiaceae;g__Clostridium;s__
New.ReferenceOTU436	10.8812	0.0123862	0.251315	1	0.25	0	0	18.25	k__Bacteria;p__Firmicutes;c__Clostridia;o__Clostridiales;f__Clostridiaceae;g__Clostridium;s__
199643	10.8784	0.0124017	0.251315	1	1	12	0.5	0.25	k__Bacteria;p__Firmicutes;c__Clostridia;o__Clostridiales;f__Lachnospiraceae
New.ReferenceOTU239	10.8769	0.0124104	0.251315	1	41	15.25	3.375	2.25	k__Bacteria;p__Firmicutes;c__Clostridia;o__Clostridiales;f__Ruminococcaceae;g__;s__
303217	10.8607	0.0125036	0.251315	1	0.5	11.25	0	0	k__Bacteria;p__Proteobacteria;c__Alphaproteobacteria;o__RF32;f__;g__;s__
4430891	10.8607	0.0125036	0.251315	1	7.75	0.5	0	0	k__Bacteria;p__Firmicutes;c__Clostridia;o__Clostridiales;f__Ruminococcaceae;g__;s__
4315786	10.8466	0.0125852	0.251315	1	14	0.5	0	0	k__Bacteria;p__Firmicutes;c__Clostridia;o__Clostridiales;f__Ruminococcaceae;g__;s__
2230984	10.8092	0.0128034	0.251315	1	4.75	1	0.125	0.25	k__Bacteria;p__Firmicutes;c__Clostridia;o__Clostridiales;f__Veillonellaceae;g__Succiniclasticum;s__
295128	10.7865	0.012938	0.251315	1	3.25	8.75	2.625	8	k__Bacteria;p__Firmicutes;c__Clostridia;o__Clostridiales;f__Ruminococcaceae;g__;s__
New.ReferenceOTU375	10.7816	0.0129675	0.251315	1	16.75	5	1	3	k__Bacteria;p__Firmicutes;c__Clostridia;o__Clostridiales;f__;g__;s__
355615	10.7742	0.0130118	0.251315	1	3	1	0.25	0.25	k__Bacteria;p__Firmicutes;c__Clostridia;o__Clostridiales;f__Lachnospiraceae;g__;s__
4353660	10.7727	0.0130204	0.251315	1	5.25	3.25	1	0	k__Bacteria;p__Firmicutes;c__Clostridia;o__Clostridiales;f__Clostridiaceae;g__Clostridium;s__
562369	10.7654	0.0130648	0.251315	1	22.5	6.5	1	0	k__Bacteria;p__Firmicutes;c__Clostridia;o__Clostridiales;f__;g__;s__
291494	10.7603	0.0130952	0.251315	1	0.25	1.75	0.125	0.25	k__Bacteria;p__Firmicutes;c__Clostridia;o__Clostridiales;f__;g__;s__
289015	10.7498	0.0131586	0.251315	1	394.25	70	6.75	0.75	k__Bacteria;p__Firmicutes;c__Clostridia;o__Clostridiales;f__Ruminococcaceae;g__;s__
303504	10.7401	0.0132178	0.251315	1	2	4	0	9.25	k__Bacteria;p__Bacteroidetes;c__Bacteroidia;o__Bacteroidales;f__;g__;s__
New.ReferenceOTU318	10.7331	0.0132604	0.251315	1	240.5	207	27.375	299	k__Bacteria;p__Bacteroidetes;c__Bacteroidia;o__Bacteroidales;f__Bacteroidaceae;g__5-7N15;s__
333235	10.7286	0.0132879	0.251315	1	128	252.75	19.25	83	k__Bacteria;p__Bacteroidetes;c__Bacteroidia;o__Bacteroidales;f__Rikenellaceae;g__;s__
302470	10.7262	0.0133022	0.251315	1	28	39.5	2.5	0.75	k__Bacteria;p__Spirochaetes;c__Spirochaetes;o__Spirochaetales;f__Spirochaetaceae;g__Treponema;s__
667184	10.693	0.0135071	0.251315	1	93	23	6.625	0.5	k__Bacteria;p__Firmicutes;c__Clostridia;o__Clostridiales;f__Ruminococcaceae;g__;s__
287744	10.6893	0.01353	0.251315	1	33.75	50	1.875	0.75	k__Bacteria;p__Firmicutes;c__Clostridia;o__Clostridiales;f__[Mogibacteriaceae];g__;s__
4347265	10.6875	0.0135415	0.251315	1	149.25	164	19.5	12.25	k__Bacteria;p__Firmicutes;c__Clostridia;o__Clostridiales;f__[Mogibacteriaceae];g__;s__
New.ReferenceOTU540	10.6856	0.0135534	0.251315	1	0	0.5	6	66.25	k__Bacteria;p__Firmicutes;c__Bacilli;o__Turicibacterales;f__Turicibacteraceae;g__Turicibacter;s__
277352	10.6588	0.0137215	0.251315	1	19	15	25871.6	20674.5	k__Bacteria;p__Proteobacteria;c__Gammaproteobacteria;o__Pseudomonadales;f__Moraxellaceae;g__Psychrobacter;s__
310222	10.6578	0.0137277	0.251315	1	11.5	9.25	0.875	0	k__Bacteria;p__Firmicutes;c__Clostridia;o__Clostridiales;f__;g__;s__
New.ReferenceOTU582	10.6508	0.0137719	0.251315	1	0	2.75	0.875	0	k__Bacteria;p__Firmicutes;c__Clostridia;o__Clostridiales;f__Peptococcaceae;g__rc4-4;s__
288494	10.6318	0.0138932	0.251315	1	176.5	40	25.875	2	k__Bacteria;p__Verrucomicrobia;c__Verrucomicrobiae;o__Verrucomicrobiales;f__Verrucomicrobiaceae;g__Akkermansia;s__
344114	10.6124	0.0140176	0.251315	1	91.5	22.75	24.875	46.25	k__Bacteria;p__Firmicutes;c__Clostridia;o__Clostridiales;f__Lachnospiraceae;g__Dorea;s__
New.ReferenceOTU214	10.589	0.0141695	0.251315	1	1.25	0.25	0	3.75	k__Bacteria;p__Bacteroidetes;c__Bacteroidia;o__Bacteroidales;f__;g__;s__
174792	10.5849	0.014196	0.251315	1	0.25	1.25	0	0	k__Bacteria;p__Firmicutes;c__Clostridia;o__Clostridiales;f__Lachnospiraceae;g__;s__
1056816	10.5686	0.0143029	0.251315	1	2.5	0	0	0.25	k__Bacteria;p__Firmicutes;c__Clostridia;o__Clostridiales;f__Dehalobacteriaceae;g__Dehalobacterium;s__
New.ReferenceOTU386	10.5686	0.0143029	0.251315	1	1.5	0.25	0	0	k__Bacteria;p__Tenericutes;c__Mollicutes;o__RF39;f__;g__;s__
300195	10.5177	0.0146411	0.251315	1	197.75	334.25	21.25	92.25	k__Bacteria;p__Bacteroidetes;c__Bacteroidia;o__Bacteroidales;f__Bacteroidaceae;g__5-7N15;s__
4317896	10.517	0.0146462	0.251315	1	3.75	1	0	0	k__Bacteria;p__Firmicutes;c__Clostridia;o__Clostridiales;f__Ruminococcaceae;g__Oscillospira;s__
4436321	10.517	0.0146462	0.251315	1	1.5	0.5	0	0	k__Bacteria;p__Firmicutes;c__Clostridia;o__Clostridiales;f__Ruminococcaceae;g__Ruminococcus;s__
111771	10.517	0.0146462	0.251315	1	0.5	1.75	0	0	k__Bacteria;p__Firmicutes;c__Clostridia;o__Clostridiales;f__;g__;s__
New.ReferenceOTU14	10.5157	0.0146546	0.251315	1	74.75	203.25	13.125	3	k__Bacteria;p__Fibrobacteres;c__Fibrobacteria;o__Fibrobacterales;f__Fibrobacteraceae;g__Fibrobacter;s__succinogenes
294229	10.503	0.0147404	0.251315	1	64	63.75	12.5	2.25	k__Bacteria;p__Firmicutes;c__Clostridia;o__Clostridiales;f__;g__;s__
297643	10.4984	0.0147715	0.251315	1	1.25	3	0	0.75	k__Bacteria;p__Firmicutes;c__Clostridia;o__Clostridiales;f__Ruminococcaceae;g__;s__
578457	10.4935	0.0148049	0.251315	1	9.25	8.75	1.375	5.25	k__Bacteria;p__Firmicutes;c__Clostridia;o__Clostridiales;f__Lachnospiraceae;g__;s__
300618	10.4929	0.0148093	0.251315	1	81.25	48.5	13.625	4.75	k__Bacteria;p__Firmicutes;c__Clostridia;o__Clostridiales;f__;g__;s__
529905	10.4796	0.0148996	0.251315	1	34.25	16.25	3.75	54	k__Bacteria;p__Firmicutes;c__Clostridia;o__Clostridiales;f__Lachnospiraceae;g__;s__
352013	10.4661	0.0149925	0.251315	1	4	2.75	0.375	0	k__Bacteria;p__Firmicutes;c__Clostridia;o__Clostridiales;f__;g__;s__
588038	10.4623	0.0150186	0.251315	1	1.75	4.5	0	0	k__Bacteria;p__Firmicutes;c__Clostridia;o__Clostridiales;f__;g__;s__
299281	10.4507	0.0150989	0.251315	1	12	12	3	33.5	k__Bacteria;p__Bacteroidetes;c__Bacteroidia;o__Bacteroidales;f__Rikenellaceae;g__;s__
298161	10.4491	0.0151104	0.251315	1	8.25	34	0.875	1.75	k__Bacteria;p__Bacteroidetes;c__Bacteroidia;o__Bacteroidales;f__Bacteroidaceae;g__;s__
325706	10.4472	0.0151233	0.251315	1	3.25	4.75	0.625	0	k__Bacteria;p__Firmicutes;c__Clostridia;o__Clostridiales;f__Ruminococcaceae;g__Oscillospira;s__
295970	10.4203	0.0153111	0.251315	1	0.5	3.75	0.625	0	k__Bacteria;p__Firmicutes;c__Clostridia;o__Clostridiales;f__;g__;s__
320289	10.4113	0.0153752	0.251315	1	13.75	15.5	0.875	1.75	k__Bacteria;p__Firmicutes;c__Clostridia;o__Clostridiales;f__;g__;s__
528441	10.395	0.0154901	0.251315	1	36.25	10.5	1.375	4.25	k__Bacteria;p__Firmicutes;c__Clostridia;o__Clostridiales;f__Ruminococcaceae;g__;s__
New.ReferenceOTU438	10.3946	0.0154929	0.251315	1	5.75	2.5	0.5	0.25	k__Bacteria;p__Firmicutes;c__Clostridia;o__Clostridiales;f__;g__;s__
333652	10.3926	0.0155071	0.251315	1	115.75	81.5	10.25	56.25	k__Bacteria;p__Firmicutes;c__Clostridia;o__Clostridiales;f__Ruminococcaceae;g__;s__
4395530	10.3676	0.0156864	0.251315	1	485.75	667.25	86.25	359.75	k__Bacteria;p__Bacteroidetes;c__Bacteroidia;o__Bacteroidales;f__Bacteroidaceae;g__5-7N15;s__
28914	10.364	0.0157122	0.251315	1	0.5	7.25	1.5	0	k__Bacteria;p__Firmicutes;c__Clostridia;o__Clostridiales;f__Lachnospiraceae;g__Roseburia;s__
311515	10.3288	0.0159683	0.251315	1	19	38.25	4.125	1.25	k__Bacteria;p__Firmicutes;c__Clostridia;o__Clostridiales;f__Ruminococcaceae;g__Oscillospira;s__
4340745	10.3283	0.0159722	0.251315	1	81	196.75	20	1	k__Bacteria;p__Firmicutes;c__Clostridia;o__Clostridiales;f__Lachnospiraceae;g__;s__
291587	10.3203	0.0160308	0.251315	1	92	25.25	1.375	0	k__Bacteria;p__Bacteroidetes;c__Bacteroidia;o__Bacteroidales;f__;g__;s__
306528	10.3118	0.0160935	0.251315	1	5	1.75	0.125	0	k__Bacteria;p__Firmicutes;c__Clostridia;o__Clostridiales;f__Ruminococcaceae
300665	10.3015	0.0161699	0.251315	1	1	0.25	0	0	k__Bacteria;p__Bacteroidetes;c__Bacteroidia;o__Bacteroidales;f__S24-7;g__;s__
314680	10.3015	0.0161699	0.251315	1	0.25	1	0	0	k__Bacteria;p__Firmicutes;c__Clostridia;o__Clostridiales;f__[Mogibacteriaceae];g__;s__
621649	10.3015	0.0161699	0.251315	1	0.25	1	0	0	k__Bacteria;p__Firmicutes;c__Clostridia;o__Clostridiales;f__;g__;s__
New.ReferenceOTU422	10.3015	0.0161699	0.251315	1	0	0.25	0	1.25	Unassigned
4324036	10.2845	0.0162963	0.251315	1	458.25	188.75	27.375	93.25	k__Bacteria;p__Bacteroidetes;c__Bacteroidia;o__Bacteroidales;f__S24-7;g__;s__
New.ReferenceOTU437	10.2831	0.0163067	0.251315	1	11.25	9.75	1.5	0	k__Bacteria;p__Firmicutes;c__Clostridia;o__Clostridiales;f__Clostridiaceae;g__;s__
New.ReferenceOTU100	10.2805	0.0163263	0.251315	1	0	0.25	7.375	10	k__Bacteria;p__Firmicutes;c__Clostridia;o__Clostridiales;f__Ruminococcaceae;g__;s__
260290	10.2696	0.0164083	0.251315	1	37	10.5	2	0	k__Bacteria;p__Firmicutes;c__Clostridia;o__Clostridiales;f__;g__;s__
New.ReferenceOTU256	10.2651	0.0164417	0.251315	1	1.5	2.25	2.625	59	k__Bacteria;p__Firmicutes;c__Bacilli;o__Turicibacterales;f__Turicibacteraceae;g__Turicibacter;s__
332266	10.2627	0.0164599	0.251315	1	21.25	9.5	1.5	0	k__Bacteria;p__Firmicutes;c__Clostridia;o__Clostridiales;f__;g__;s__
298172	10.2495	0.0165603	0.251315	1	55	27.75	4	8.5	k__Bacteria;p__Firmicutes;c__Erysipelotrichi;o__Erysipelotrichales;f__Erysipelotrichaceae;g__;s__
New.ReferenceOTU493	10.2472	0.016578	0.251315	1	18.5	26.75	2.75	27	k__Bacteria;p__Bacteroidetes;c__Bacteroidia;o__Bacteroidales;f__;g__;s__
New.ReferenceOTU430	10.2438	0.0166038	0.251315	1	32	20	3.875	55	k__Bacteria;p__Bacteroidetes;c__Bacteroidia;o__Bacteroidales;f__;g__;s__
300986	10.2425	0.0166134	0.251315	1	3.75	5.75	0.125	0	k__Bacteria;p__Lentisphaerae;c__[Lentisphaeria];o__Victivallales;f__Victivallaceae;g__;s__
1579256	10.1857	0.0170517	0.251315	1	275.25	253.25	49	62	k__Bacteria;p__Firmicutes;c__Clostridia;o__Clostridiales;f__Ruminococcaceae;g__Oscillospira;s__
4430921	10.1842	0.0170635	0.251315	1	598.5	176	30.875	127.5	k__Bacteria;p__Bacteroidetes;c__Bacteroidia;o__Bacteroidales;f__S24-7;g__;s__
338198	10.173	0.0171512	0.251315	1	15.25	1.5	0.5	0	k__Bacteria;p__Firmicutes;c__Clostridia;o__Clostridiales;f__Ruminococcaceae;g__;s__
340809	10.1638	0.0172237	0.251315	1	12	6.75	0.25	0	k__Bacteria;p__Firmicutes;c__Clostridia;o__Clostridiales;f__Ruminococcaceae;g__;s__
4295783	10.1577	0.0172723	0.251315	1	8	39	3.125	0.75	k__Bacteria;p__Firmicutes;c__Clostridia;o__Clostridiales;f__Ruminococcaceae;g__;s__
210895	10.1547	0.0172955	0.251315	1	1.5	2.75	0	0	k__Bacteria;p__Firmicutes;c__Clostridia;o__Clostridiales;f__;g__;s__
317814	10.1547	0.0172955	0.251315	1	2	5	0	0	k__Bacteria;p__Firmicutes;c__Clostridia;o__Clostridiales;f__Ruminococcaceae;g__;s__
4464969	10.1497	0.0173352	0.251315	1	6	4.25	0.125	0	k__Bacteria;p__Firmicutes;c__Clostridia;o__Clostridiales;f__Ruminococcaceae;g__;s__
4450291	10.1416	0.0174004	0.251315	1	10.5	2.75	0	0	k__Bacteria;p__Firmicutes;c__Clostridia;o__Clostridiales;f__Ruminococcaceae;g__;s__
4381548	10.1378	0.0174301	0.251315	1	1.25	2.5	0.875	0	k__Bacteria;p__Firmicutes;c__Clostridia;o__Clostridiales;f__Ruminococcaceae;g__;s__
20421	10.1366	0.0174396	0.251315	1	0.5	1.75	0.25	0	k__Bacteria;p__Firmicutes;c__Clostridia;o__Clostridiales;f__Lachnospiraceae;g__Coprococcus;s__
296330	10.1302	0.0174915	0.251315	1	14.25	6.75	1.375	6.75	k__Bacteria;p__Firmicutes;c__Clostridia;o__Clostridiales;f__Lachnospiraceae;g__;s__
345791	10.125	0.0175329	0.251315	1	443.5	173	53.25	208.5	k__Bacteria;p__Bacteroidetes;c__Bacteroidia;o__Bacteroidales;f__S24-7;g__;s__
199268	10.1198	0.0175751	0.251315	1	9.25	24.5	34	3.25	k__Bacteria;p__Firmicutes;c__Clostridia;o__Clostridiales;f__Clostridiaceae;g__;s__
446135	10.1158	0.0176072	0.251315	1	12.5	12	0.625	8.25	k__Bacteria;p__Firmicutes;c__Clostridia;o__Clostridiales;f__Ruminococcaceae;g__Oscillospira;s__
323386	10.1123	0.0176355	0.251315	1	8.25	2.75	0	0.25	k__Bacteria;p__Firmicutes;c__Clostridia;o__Clostridiales;f__Ruminococcaceae;g__;s__
289991	10.1066	0.0176813	0.251315	1	94.25	45.75	5.875	2.75	k__Bacteria;p__Bacteroidetes;c__Bacteroidia;o__Bacteroidales;f__Bacteroidaceae;g__5-7N15;s__
295258	10.1	0.0177346	0.251315	1	40.25	50.75	6	4.5	k__Bacteria;p__Firmicutes;c__Clostridia;o__Clostridiales;f__Ruminococcaceae;g__;s__
311959	10.1	0.0177349	0.251315	1	11.75	6.5	0.625	0.25	k__Bacteria;p__Firmicutes;c__Clostridia;o__Clostridiales;f__Ruminococcaceae;g__;s__
184770	10.0938	0.0177858	0.251315	1	0.25	0.75	0	0	k__Bacteria;p__Firmicutes;c__Clostridia;o__Clostridiales;f__Lachnospiraceae;g__Coprococcus;s__
354476	10.0938	0.0177858	0.251315	1	0.75	0.25	0	0	k__Bacteria;p__Firmicutes;c__Clostridia;o__Clostridiales;f__Ruminococcaceae;g__;s__
3408594	10.0938	0.0177858	0.251315	1	0.25	0.75	0	0	k__Bacteria;p__Firmicutes;c__Clostridia;o__Clostridiales;f__;g__;s__
299508	10.0916	0.0178033	0.251315	1	4	34	1	0	k__Bacteria;p__Firmicutes;c__Clostridia;o__Clostridiales;f__Veillonellaceae;g__;s__
296709	10.0816	0.0178848	0.251315	1	42.25	21.25	3.625	4.5	k__Bacteria;p__Firmicutes;c__Clostridia;o__Clostridiales;f__;g__;s__
544678	10.0807	0.0178925	0.251315	1	1.25	2	0.125	0	k__Bacteria;p__Firmicutes;c__Clostridia;o__Clostridiales;f__Lachnospiraceae;g__;s__
4435326	10.0711	0.0179712	0.251315	1	2.5	17	0.875	0	k__Bacteria;p__Bacteroidetes;c__Bacteroidia;o__Bacteroidales;f__Bacteroidaceae;g__;s__
319690	10.0619	0.0180469	0.251315	1	107.75	107.25	16.25	57.5	k__Bacteria;p__Firmicutes;c__Clostridia;o__Clostridiales;f__;g__;s__
566930	10.0262	0.018345	0.251315	1	31.25	15.5	4.25	145.5	k__Bacteria;p__Bacteroidetes;c__Bacteroidia;o__Bacteroidales;f__Bacteroidaceae;g__5-7N15;s__
526676	10.0261	0.0183457	0.251315	1	32.25	11.5	4.375	28	k__Bacteria;p__Bacteroidetes;c__Bacteroidia;o__Bacteroidales;f__S24-7;g__;s__
297266	10.0258	0.0183482	0.251315	1	91.75	95.75	13.875	66.25	k__Bacteria;p__Bacteroidetes;c__Bacteroidia;o__Bacteroidales;f__Rikenellaceae;g__;s__
New.ReferenceOTU333	9.99562	0.0186034	0.251315	1	23.25	114	3.625	1.75	k__Bacteria;p__Bacteroidetes;c__Bacteroidia;o__Bacteroidales;f__[Paraprevotellaceae];g__CF231;s__
New.ReferenceOTU549	9.99163	0.0186374	0.251315	1	14.5	13.25	2	9.25	k__Bacteria;p__Bacteroidetes;c__Bacteroidia;o__Bacteroidales;f__Rikenellaceae;g__;s__
525024	9.99113	0.0186417	0.251315	1	0	1.25	0.125	0	k__Bacteria;p__Firmicutes;c__Clostridia;o__Clostridiales;f__Clostridiaceae;g__;s__
4380006	9.99063	0.018646	0.251315	1	32	65	5.875	1.5	k__Bacteria;p__Firmicutes;c__Clostridia;o__Clostridiales;f__[Mogibacteriaceae];g__;s__
297160	9.98443	0.0186989	0.251315	1	4.25	11.25	0.875	0.25	k__Bacteria;p__Firmicutes;c__Clostridia;o__Clostridiales;f__Ruminococcaceae;g__Ruminococcus;s__
328466	9.97573	0.0187736	0.251315	1	1.5	0	0.125	0	k__Bacteria;p__Firmicutes;c__Clostridia;o__Clostridiales;f__Lachnospiraceae;g__;s__
4318313	9.96909	0.0188307	0.251315	1	9.5	2.5	2.25	0.75	k__Bacteria;p__Firmicutes;c__Clostridia;o__Clostridiales;f__Ruminococcaceae;g__;s__
338111	9.95722	0.0189333	0.251315	1	7.25	5	1	0	k__Bacteria;p__Firmicutes;c__Clostridia;o__Clostridiales;f__Ruminococcaceae;g__;s__
319896	9.95617	0.0189424	0.251315	1	6.25	12.25	2.5	0.25	k__Bacteria;p__Firmicutes;c__Clostridia;o__Clostridiales;f__;g__;s__
289474	9.9375	0.0191049	0.251315	1	6.75	6.75	0.5	0.25	k__Bacteria;p__Firmicutes;c__Clostridia;o__Clostridiales;f__Ruminococcaceae;g__;s__
311974	9.93451	0.0191311	0.251315	1	0.25	0	3.125	0	k__Bacteria;p__Firmicutes;c__Clostridia;o__Clostridiales;f__Eubacteriaceae;g__Pseudoramibacter_Eubacterium;s__
98948	9.93451	0.0191311	0.251315	1	0.25	0	8.875	0	k__Bacteria;p__Firmicutes;c__Clostridia;o__Clostridiales;f__Ruminococcaceae;g__;s__
268361	9.93451	0.0191311	0.251315	1	0	0.25	568.25	0	k__Bacteria;p__Proteobacteria;c__Gammaproteobacteria;o__Pseudomonadales;f__Moraxellaceae;g__;s__
New.ReferenceOTU135	9.92543	0.0192108	0.251315	1	8	6	0.75	4.75	k__Bacteria;p__Bacteroidetes;c__Bacteroidia;o__Bacteroidales;f__Porphyromonadaceae;g__Parabacteroides;s__
4452219	9.92212	0.0192399	0.251315	1	1.5	4.5	0.25	0	k__Bacteria;p__Firmicutes;c__Clostridia;o__Clostridiales;f__Clostridiaceae;g__Clostridium;s__
4299547	9.92167	0.0192438	0.251315	1	3.25	0.75	0	0	k__Bacteria;p__Firmicutes;c__Clostridia;o__Clostridiales;f__Christensenellaceae;g__;s__
348085	9.91963	0.0192618	0.251315	1	4	3.5	0.75	0.25	k__Bacteria;p__Firmicutes;c__Clostridia;o__Clostridiales;f__Ruminococcaceae;g__Ruminococcus;s__
335480	9.90988	0.0193479	0.251315	1	6	8.5	1	0.5	k__Bacteria;p__Firmicutes;c__Clostridia;o__Clostridiales;f__Ruminococcaceae;g__;s__
293789	9.90849	0.0193603	0.251315	1	34.75	20.75	6.25	1.75	k__Bacteria;p__Firmicutes;c__Clostridia;o__Clostridiales;f__Ruminococcaceae;g__Ruminococcus;s__
311707	9.8758	0.0196519	0.251315	1	123.25	100.25	12.875	5.75	k__Bacteria;p__Firmicutes;c__Clostridia;o__Clostridiales;f__Ruminococcaceae;g__;s__
356481	9.86538	0.0197458	0.251315	1	1.75	1	0.125	0.25	k__Bacteria;p__Firmicutes;c__Clostridia;o__Clostridiales;f__;g__;s__
301032	9.83325	0.0200381	0.251315	1	7.25	16	1.625	0	k__Bacteria;p__Firmicutes;c__Clostridia;o__Clostridiales;f__Ruminococcaceae;g__Oscillospira;s__
New.ReferenceOTU170	9.8329	0.0200413	0.251315	1	0.75	2	0.25	0	k__Bacteria;p__Firmicutes;c__Clostridia;o__Clostridiales;f__Ruminococcaceae;g__;s__
New.ReferenceOTU269	9.81564	0.0202001	0.251315	1	0.5	19.5	1.5	0	k__Bacteria;p__Firmicutes;c__Clostridia;o__Clostridiales;f__Lachnospiraceae;g__;s__
294026	9.81529	0.0202033	0.251315	1	44.75	47	5	11.25	k__Bacteria;p__Bacteroidetes;c__Bacteroidia;o__Bacteroidales;f__Bacteroidaceae;g__5-7N15;s__
4306002	9.81429	0.0202126	0.251315	1	336	249	112.875	663	k__Bacteria;p__Bacteroidetes;c__Bacteroidia;o__Bacteroidales;f__;g__;s__
290086	9.79959	0.0203489	0.251315	1	11.25	4	1.375	0.75	k__Bacteria;p__Firmicutes;c__Clostridia;o__Clostridiales;f__;g__;s__
297315	9.79571	0.020385	0.251315	1	23	4	1.625	0.75	k__Bacteria;p__Firmicutes;c__Clostridia;o__Clostridiales
296103	9.78342	0.0204998	0.251315	1	27.75	41.75	8.375	4.25	k__Bacteria;p__Firmicutes;c__Clostridia;o__Clostridiales;f__Lachnospiraceae;g__;s__
New.ReferenceOTU312	9.7656	0.0206674	0.251315	1	5.25	2.75	0	0	k__Bacteria;p__Firmicutes;c__Clostridia;o__Clostridiales;f__Ruminococcaceae;g__Oscillospira;s__
183715	9.76105	0.0207105	0.251315	1	3	4.25	0.375	0.5	k__Bacteria;p__Firmicutes;c__Clostridia;o__Clostridiales;f__Ruminococcaceae;g__;s__
4317001	9.75528	0.0207651	0.251315	1	54.5	44.75	4.75	0	k__Bacteria;p__Planctomycetes;c__Planctomycetia;o__Pirellulales;f__Pirellulaceae;g__;s__
321621	9.73857	0.0209242	0.251315	1	308.75	148.75	23.625	90.25	k__Bacteria;p__Bacteroidetes;c__Bacteroidia;o__Bacteroidales;f__[Paraprevotellaceae];g__YRC22;s__
4335229	9.73648	0.0209442	0.251315	1	14	8.25	3.375	0	k__Bacteria;p__Firmicutes;c__Clostridia;o__Clostridiales;f__Ruminococcaceae;g__;s__
293511	9.73316	0.0209761	0.251315	1	1.25	4.5	0	1.5	k__Bacteria;p__Firmicutes;c__Clostridia;o__Clostridiales;f__Lachnospiraceae;g__;s__
584083	9.72353	0.0210685	0.251315	1	7.75	11.5	1.375	0	k__Bacteria;p__Firmicutes;c__Clostridia;o__Clostridiales;f__;g__;s__
346461	9.72113	0.0210916	0.251315	1	10.5	21.5	1.375	0.25	k__Bacteria;p__Bacteroidetes;c__Bacteroidia;o__Bacteroidales;f__[Paraprevotellaceae];g__CF231;s__
305924	9.70213	0.0212755	0.251315	1	33.75	5.25	3.375	0.25	k__Bacteria;p__Firmicutes;c__Clostridia;o__Clostridiales;f__Lachnospiraceae;g__;s__
15693	9.69843	0.0213114	0.251315	1	1	1.75	0	0	k__Bacteria;p__Tenericutes;c__RF3;o__ML615J-28;f__;g__;s__
23652	9.69843	0.0213114	0.251315	1	1.25	3.5	0	0	k__Bacteria;p__Elusimicrobia;c__Elusimicrobia;o__Elusimicrobiales;f__Elusimicrobiaceae;g__;s__
341007	9.69751	0.0213205	0.251315	1	5.5	2.5	0.125	0	k__Bacteria;p__Firmicutes;c__Clostridia;o__Clostridiales;f__;g__;s__
368236	9.69751	0.0213205	0.251315	1	7	3.75	0.125	0	k__Bacteria;p__Firmicutes;c__Clostridia;o__Clostridiales;f__Ruminococcaceae;g__;s__
4312432	9.69702	0.0213252	0.251315	1	88.5	30.25	2.625	7	k__Bacteria;p__Firmicutes;c__Clostridia;o__Clostridiales;f__Ruminococcaceae;g__;s__
New.ReferenceOTU434	9.68341	0.0214581	0.251315	1	22.5	12.75	0.625	2	k__Bacteria;p__Firmicutes;c__Clostridia;o__Clostridiales;f__Ruminococcaceae;g__;s__
4335321	9.68125	0.0214793	0.251315	1	0.75	0.75	0	0	k__Bacteria;p__Spirochaetes;c__Spirochaetes;o__Spirochaetales;f__Spirochaetaceae;g__Treponema;s__
New.ReferenceOTU182	9.68125	0.0214793	0.251315	1	0.75	0.75	0	0	k__Bacteria;p__Firmicutes;c__Clostridia;o__Clostridiales;f__Ruminococcaceae;g__;s__
4317030	9.67619	0.021529	0.251315	1	77.25	84	18.625	6	k__Bacteria;p__Firmicutes;c__Clostridia;o__Clostridiales;f__[Mogibacteriaceae];g__;s__
575519	9.66834	0.0216064	0.251315	1	0	2	0	1.25	k__Bacteria;p__Firmicutes;c__Clostridia;o__Clostridiales;f__Ruminococcaceae;g__Ruminococcus;s__
New.ReferenceOTU96	9.66834	0.0216064	0.251315	1	1.5	0.5	0	0	k__Bacteria;p__Firmicutes;c__Clostridia;o__Clostridiales;f__Ruminococcaceae;g__;s__
New.ReferenceOTU153	9.66834	0.0216064	0.251315	1	7.25	16.5	0	0	Unassigned
305673	9.66304	0.0216586	0.251315	1	8.75	5	1.75	9.25	k__Bacteria;p__Bacteroidetes;c__Bacteroidia;o__Bacteroidales;f__;g__;s__
New.ReferenceOTU522	9.66265	0.0216626	0.251315	1	36	32.25	0.625	80	k__Bacteria;p__Firmicutes;c__Clostridia;o__Clostridiales;f__Ruminococcaceae;g__;s__
346299	9.66103	0.0216785	0.251315	1	69	91.25	15.25	6.25	k__Bacteria;p__Firmicutes;c__Clostridia;o__Clostridiales;f__;g__;s__
330899	9.65816	0.021707	0.251315	1	0.25	2.75	0	0.75	k__Bacteria;p__Firmicutes;c__Clostridia;o__Clostridiales;f__Ruminococcaceae;g__;s__
4316193	9.65762	0.0217124	0.251315	1	11	4.75	2121	2016.25	k__Bacteria;p__Actinobacteria;c__Actinobacteria;o__Actinomycetales;f__Micrococcaceae;g__Arthrobacter;s__
333360	9.64805	0.0218074	0.251315	1	2	2	0	0	k__Bacteria;p__Firmicutes;c__Clostridia;o__Clostridiales;f__;g__;s__
215468	9.63825	0.0219052	0.251315	1	3.5	2.75	0.125	0	k__Bacteria;p__Firmicutes;c__Clostridia;o__Clostridiales;f__Ruminococcaceae;g__;s__
New.ReferenceOTU55	9.63787	0.021909	0.251315	1	0	0	0.125	36.25	k__Bacteria;p__Firmicutes;c__Clostridia;o__Clostridiales;f__Clostridiaceae;g__Clostridium;s__
215060	9.63345	0.0219532	0.251315	1	2	2.75	0.125	0	k__Bacteria;p__Firmicutes;c__Clostridia;o__Clostridiales;f__;g__;s__
331014	9.62671	0.0220208	0.251315	1	10.75	38.25	5.5	3	k__Bacteria;p__Firmicutes;c__Clostridia;o__Clostridiales;f__;g__;s__
288977	9.6031	0.0222595	0.251315	1	7.75	39.5	2	1	k__Bacteria;p__Firmicutes;c__Clostridia;o__Clostridiales;f__;g__;s__
305293	9.59626	0.0223291	0.251315	1	11.5	5.75	2	0.5	k__Bacteria;p__Firmicutes;c__Clostridia;o__Clostridiales;f__;g__;s__
New.ReferenceOTU60	9.59356	0.0223566	0.251315	1	0.25	0	13.125	2.5	k__Bacteria;p__Firmicutes;c__Clostridia;o__Clostridiales;f__Peptostreptococcaceae;g__;s__
694337	9.55635	0.0227394	0.251315	1	6.5	5.25	0.625	0.25	k__Bacteria;p__Firmicutes;c__Clostridia;o__Clostridiales;f__Ruminococcaceae;g__;s__
New.ReferenceOTU131	9.55328	0.0227713	0.251315	1	24	8.25	1.375	40	k__Bacteria;p__Firmicutes;c__Clostridia;o__Clostridiales;f__Ruminococcaceae;g__;s__
586828	9.54876	0.0228182	0.251315	1	1	1.25	16.875	1.25	k__Bacteria;p__Firmicutes;c__Clostridia;o__Clostridiales;f__;g__;s__
334661	9.54508	0.0228566	0.251315	1	1.5	4.75	0.875	0	k__Bacteria;p__Firmicutes;c__Clostridia;o__Clostridiales;f__Lachnospiraceae;g__;s__
New.ReferenceOTU236	9.52795	0.0230359	0.251315	1	4.75	38.75	4.625	26.5	k__Bacteria;p__Bacteroidetes;c__Bacteroidia;o__Bacteroidales;f__Bacteroidaceae;g__5-7N15;s__
578649	9.50718	0.0232551	0.251315	1	34	13	5.125	3.75	k__Bacteria;p__Firmicutes;c__Clostridia;o__Clostridiales;f__;g__;s__
304239	9.47391	0.0236105	0.251315	1	1.5	2.5	0.125	0	k__Bacteria;p__Firmicutes;c__Clostridia;o__Clostridiales;f__Ruminococcaceae;g__;s__
New.ReferenceOTU308	9.47391	0.0236105	0.251315	1	1.75	3	0.125	0	k__Bacteria;p__Firmicutes;c__Clostridia;o__Clostridiales;f__;g__;s__
295754	9.45752	0.0237876	0.251315	1	4	19.25	1.5	0.5	k__Bacteria;p__Firmicutes;c__Clostridia;o__Clostridiales;f__Lachnospiraceae;g__;s__
244041	9.45272	0.0238397	0.251315	1	15.25	31.25	2.625	2	k__Bacteria;p__Firmicutes;c__Clostridia;o__Clostridiales;f__;g__;s__
312978	9.44924	0.0238775	0.251315	1	8.25	8	0.625	3	k__Bacteria;p__Bacteroidetes;c__Bacteroidia;o__Bacteroidales;f__Bacteroidaceae;g__5-7N15;s__
292967	9.42213	0.0241743	0.251315	1	3.25	10.5	0.875	0	k__Bacteria;p__Tenericutes;c__Mollicutes;o__RF39;f__;g__;s__
296474	9.42053	0.024192	0.251315	1	14.5	8	2.375	5.25	k__Bacteria;p__Firmicutes;c__Clostridia;o__Clostridiales;f__;g__;s__
4316060	9.40055	0.0244132	0.251315	1	6	1	1	0.25	k__Bacteria;p__Firmicutes;c__Clostridia;o__Clostridiales;f__Lachnospiraceae;g__Pseudobutyrivibrio;s__
3911841	9.40033	0.0244157	0.251315	1	16.25	24.75	3	0	k__Bacteria;p__Firmicutes;c__Clostridia;o__Clostridiales;f__Ruminococcaceae;g__;s__
New.ReferenceOTU197	9.39283	0.0244992	0.251315	1	51.75	9.25	1.25	0.25	k__Bacteria;p__Firmicutes;c__Clostridia;o__Clostridiales;f__Ruminococcaceae;g__;s__
186452	9.38307	0.0246084	0.251315	1	14.5	8.25	0.5	0	k__Bacteria;p__Firmicutes;c__Clostridia;o__Clostridiales;f__;g__;s__
4401045	9.37959	0.0246474	0.251315	1	1	3.75	0.375	0	k__Bacteria;p__Firmicutes;c__Clostridia;o__Clostridiales;f__Ruminococcaceae;g__;s__
664795	9.37832	0.0246617	0.251315	1	31.5	18.75	1	104.75	k__Bacteria;p__Firmicutes;c__Clostridia;o__Clostridiales;f__Ruminococcaceae;g__;s__
258908	9.37558	0.0246925	0.251315	1	3	0.5	1	0	k__Bacteria;p__Firmicutes;c__Clostridia;o__Clostridiales;f__;g__;s__
294315	9.37491	0.0247001	0.251315	1	328.5	177.5	72.375	503.75	k__Bacteria;p__Bacteroidetes;c__Bacteroidia;o__Bacteroidales;f__;g__;s__
304123	9.3729	0.0247227	0.251315	1	39	10	3	3.75	k__Bacteria;p__Firmicutes;c__Clostridia;o__Clostridiales;f__Lachnospiraceae;g__;s__
4295444	9.36897	0.024767	0.251315	1	40.5	11.25	2.625	1.75	k__Bacteria;p__Firmicutes;c__Clostridia;o__Clostridiales;f__;g__;s__
New.ReferenceOTU552	9.35448	0.0249309	0.251315	1	24.5	89	3.875	2.75	k__Bacteria;p__Bacteroidetes;c__Bacteroidia;o__Bacteroidales;f__[Paraprevotellaceae];g__CF231;s__
300384	9.33904	0.0251068	0.251315	1	163.25	177.25	25.25	201.5	k__Bacteria;p__Bacteroidetes;c__Bacteroidia;o__Bacteroidales;f__Bacteroidaceae;g__5-7N15;s__
4314124	9.33827	0.0251156	0.251315	1	980.5	113	74.25	14	k__Bacteria;p__Firmicutes;c__Clostridia;o__Clostridiales;f__Clostridiaceae;g__Clostridium;s__
332185	9.33568	0.0251453	0.251315	1	8	14.5	2.625	1	k__Bacteria;p__Firmicutes;c__Clostridia;o__Clostridiales;f__Ruminococcaceae;g__;s__
555917	9.33497	0.0251534	0.251315	1	34.5	303.25	17.5	1.5	k__Bacteria;p__Proteobacteria;c__Deltaproteobacteria;o__Desulfovibrionales;f__Desulfovibrionaceae;g__;s__
294545	9.30955	0.0254461	0.251315	1	33.25	12.5	2.25	0.75	k__Bacteria;p__Firmicutes;c__Clostridia;o__Clostridiales;f__Ruminococcaceae;g__;s__
102471	9.29211	0.025649	0.251315	1	2.5	2	0.625	0	k__Bacteria;p__Firmicutes;c__Clostridia;o__Clostridiales;f__;g__;s__
New.ReferenceOTU286	9.28049	0.025785	0.251315	1	0	0	19.5	8.25	k__Bacteria;p__Actinobacteria;c__Actinobacteria;o__Actinomycetales;f__Micrococcaceae;g__Arthrobacter;s__
111019	9.27469	0.0258532	0.251315	1	1.5	6.25	0.125	0.25	k__Bacteria;p__Firmicutes;c__Clostridia;o__Clostridiales;f__Ruminococcaceae;g__;s__
287402	9.26608	0.0259546	0.251315	1	54.25	84.75	15	2.75	k__Bacteria;p__Firmicutes;c__Clostridia;o__Clostridiales;f__;g__;s__
323906	9.26528	0.0259641	0.251315	1	0	0	23.25	0	k__Bacteria;p__Firmicutes;c__Clostridia;o__Clostridiales;f__Ruminococcaceae;g__;s__
565730	9.25954	0.0260319	0.251315	1	152	169	1.125	0.5	k__Archaea;p__Euryarchaeota;c__Methanomicrobia;o__Methanomicrobiales;f__Methanocorpusculaceae;g__Methanocorpusculum;s__
New.ReferenceOTU339	9.25549	0.02608	0.251315	1	6.75	15	2.125	12	k__Bacteria;p__Bacteroidetes;c__Bacteroidia;o__Bacteroidales;f__;g__;s__
324326	9.23586	0.026314	0.251315	1	9.25	5.25	0.375	0	k__Bacteria;p__Firmicutes;c__Clostridia;o__Clostridiales;f__Ruminococcaceae;g__Oscillospira;s__
4426299	9.22188	0.0264818	0.251315	1	2	0	0.25	0	k__Bacteria;p__Actinobacteria;c__Actinobacteria;o__Bifidobacteriales;f__Bifidobacteriaceae;g__Bifidobacterium;s__
662852	9.20851	0.0266434	0.251315	1	15.25	42	16.125	2.75	k__Bacteria;p__Firmicutes;c__Clostridia;o__Clostridiales;f__;g__;s__
300121	9.20236	0.0267179	0.251315	1	26	7.75	1.375	0.25	k__Bacteria;p__Firmicutes;c__Clostridia;o__Clostridiales;f__Ruminococcaceae;g__;s__
13805	9.1977	0.0267746	0.251315	1	0.75	1	0.125	0	k__Bacteria;p__Firmicutes;c__Clostridia;o__Clostridiales;f__Veillonellaceae;g__Anaerovibrio;s__
1579254	9.18626	0.0269143	0.251315	1	1.75	0.5	0.375	1.75	k__Bacteria;p__Firmicutes;c__Clostridia;o__Clostridiales;f__Ruminococcaceae;g__;s__
290833	9.18382	0.0269441	0.251315	1	0.5	0.75	0	0	k__Bacteria;p__Firmicutes;c__Clostridia;o__Clostridiales;f__Ruminococcaceae;g__;s__
347466	9.18382	0.0269441	0.251315	1	0.75	0.5	0	0	k__Bacteria;p__Firmicutes;c__Clostridia;o__Clostridiales;f__Lachnospiraceae;g__;s__
326486	9.18382	0.0269441	0.251315	1	1	0.75	0	0	k__Bacteria;p__Firmicutes;c__Clostridia;o__Clostridiales;f__Ruminococcaceae;g__;s__
211234	9.18382	0.0269441	0.251315	1	0.75	0	0	0.5	k__Bacteria;p__Firmicutes;c__Clostridia;o__Clostridiales;f__;g__;s__
2066	9.18382	0.0269441	0.251315	1	0.5	0	0	0.75	k__Bacteria;p__Bacteroidetes;c__Bacteroidia;o__Bacteroidales;f__Prevotellaceae;g__Prevotella;s__
289466	9.1754	0.0270475	0.251315	1	38.75	56.75	7.75	44.25	k__Bacteria;p__Bacteroidetes;c__Bacteroidia;o__Bacteroidales;f__;g__;s__
307920	9.17427	0.0270615	0.251315	1	34.75	32	5.875	6.75	k__Bacteria;p__Firmicutes;c__Clostridia;o__Clostridiales;f__Ruminococcaceae;g__;s__
757903	9.16977	0.0271169	0.251315	1	9.75	5	1	0.5	k__Bacteria;p__Firmicutes;c__Clostridia;o__Clostridiales;f__Clostridiaceae;g__Clostridium;s__
294429	9.14818	0.0273842	0.251315	1	52.25	22.25	8	0	k__Bacteria;p__Firmicutes;c__Clostridia;o__Clostridiales;f__Clostridiaceae;g__Clostridium;s__
New.ReferenceOTU330	9.14256	0.0274543	0.251315	1	1.25	7.75	0.625	0.5	k__Bacteria;p__Bacteroidetes;c__Bacteroidia;o__Bacteroidales;f__[Paraprevotellaceae];g__CF231;s__
251970	9.14137	0.0274691	0.251315	1	1	0.75	0	0	k__Bacteria;p__Firmicutes;c__Clostridia;o__Clostridiales;f__Ruminococcaceae;g__;s__
290262	9.14137	0.0274691	0.251315	1	0	1	0	1.25	k__Bacteria;p__Firmicutes;c__Clostridia;o__Clostridiales;f__Lachnospiraceae;g__Dorea;s__
42636	9.1368	0.0275263	0.251315	1	47.75	15	3	1	k__Bacteria;p__Firmicutes;c__Clostridia;o__Clostridiales;f__Clostridiaceae;g__Clostridium;s__
New.ReferenceOTU110	9.13587	0.0275379	0.251315	1	3.75	1	0	0.25	Unassigned
333189	9.13434	0.0275571	0.251315	1	20.75	23.5	3.25	8.75	k__Bacteria;p__Firmicutes;c__Clostridia;o__Clostridiales;f__Ruminococcaceae;g__Oscillospira;s__
309806	9.12731	0.0276453	0.251315	1	2	1.5	0	0	k__Bacteria;p__Firmicutes;c__Clostridia;o__Clostridiales;f__Lachnospiraceae;g__;s__
565570	9.12731	0.0276453	0.251315	1	1.5	2	0	0	k__Archaea;p__Euryarchaeota;c__Thermoplasmata;o__E2;f__[Methanomassiliicoccaceae];g__vadinCA11;s__
269890	9.12731	0.0276453	0.251315	1	2.25	1.75	0	0	k__Bacteria;p__Proteobacteria;c__Deltaproteobacteria;o__Desulfovibrionales;f__Desulfovibrionaceae;g__Desulfovibrio;s__
292892	9.11984	0.0277393	0.251315	1	8.75	5	0.375	0.75	k__Bacteria;p__Firmicutes;c__Clostridia;o__Clostridiales;f__;g__;s__
530379	9.11921	0.0277471	0.251315	1	2	12.5	0.75	0.25	k__Bacteria;p__Firmicutes;c__Clostridia;o__Clostridiales;f__Lachnospiraceae;g__;s__
287790	9.11651	0.0277812	0.251315	1	2.25	4	0.125	0.5	k__Bacteria;p__Firmicutes;c__Clostridia;o__Clostridiales;f__Ruminococcaceae;g__;s__
291147	9.11322	0.0278228	0.251315	1	4.5	10.5	1.75	0.5	k__Bacteria;p__Firmicutes;c__Clostridia;o__Clostridiales;f__Lachnospiraceae;g__;s__
520385	9.11195	0.0278389	0.251315	1	13.5	31.25	10.5	22	k__Bacteria;p__Firmicutes;c__Clostridia;o__Clostridiales;f__Ruminococcaceae;g__;s__
215731	9.10999	0.0278637	0.251315	1	53.75	51.25	4.875	1	k__Bacteria;p__Firmicutes;c__Clostridia;o__Clostridiales;f__;g__;s__
410242	9.10835	0.0278845	0.251315	1	47.75	61.25	13.5	10.5	k__Bacteria;p__Firmicutes;c__Clostridia;o__Clostridiales;f__Christensenellaceae;g__;s__
300694	9.10576	0.0279173	0.251315	1	9.75	19.75	6.125	0	k__Bacteria;p__Firmicutes;c__Clostridia;o__Clostridiales;f__Peptococcaceae;g__rc4-4;s__
4315787	9.08882	0.028133	0.251315	1	87	2.75	1.25	0.25	k__Bacteria;p__Firmicutes;c__Clostridia;o__Clostridiales;f__Ruminococcaceae;g__;s__
196176	9.08826	0.0281402	0.251315	1	3.25	4.5	1.25	0.5	k__Bacteria;p__Firmicutes;c__Clostridia;o__Clostridiales;f__Lachnospiraceae;g__Dorea;s__
346030	9.08151	0.0282265	0.251315	1	41	45.5	5.375	21.5	k__Bacteria;p__Firmicutes;c__Clostridia;o__Clostridiales;f__;g__;s__
162623	9.0795	0.0282523	0.251315	1	0.5	2.25	0.875	0	k__Bacteria;p__Firmicutes;c__Clostridia;o__Clostridiales;f__Lachnospiraceae;g__Roseburia;s__
319196	9.0781	0.0282703	0.251315	1	49	64.75	10.25	3.75	k__Bacteria;p__Firmicutes;c__Clostridia;o__Clostridiales;f__Lachnospiraceae;g__;s__
549950	9.07418	0.0283207	0.251315	1	13.5	16	2.625	0	k__Bacteria;p__Firmicutes;c__Clostridia;o__Clostridiales;f__Ruminococcaceae;g__Oscillospira;s__
263252	9.07136	0.028357	0.251315	1	2.75	3.75	0.5	1.5	k__Bacteria;p__Firmicutes;c__Clostridia;o__Clostridiales;f__Ruminococcaceae;g__;s__
New.ReferenceOTU611	9.06917	0.0283852	0.251315	1	0.5	0.25	0	8.25	k__Bacteria;p__Firmicutes;c__Clostridia;o__Clostridiales;f__Ruminococcaceae;g__;s__
352647	9.05697	0.0285429	0.251315	1	6.5	3.25	0.625	0.75	k__Bacteria;p__Firmicutes;c__Clostridia;o__Clostridiales;f__Ruminococcaceae;g__;s__
715152	9.0551	0.0285672	0.251315	1	8.75	2	0.75	0	k__Bacteria;p__Firmicutes;c__Clostridia;o__Clostridiales;f__Ruminococcaceae;g__;s__
345658	9.05345	0.0285886	0.251315	1	6.5	1.5	0.5	1.25	k__Bacteria;p__Firmicutes;c__Clostridia;o__Clostridiales;f__Lachnospiraceae;g__;s__
New.ReferenceOTU561	9.04762	0.0286644	0.251315	1	33.5	10.75	1	1	k__Bacteria;p__Firmicutes;c__Clostridia;o__Clostridiales;f__Ruminococcaceae;g__Ruminococcus;s__
266198	9.04428	0.0287079	0.251315	1	1.75	2.25	0.375	0.25	k__Bacteria;p__Tenericutes;c__Mollicutes;o__RF39;f__;g__;s__
293254	9.02868	0.028912	0.251315	1	13.25	42.25	7	0.25	k__Bacteria;p__Firmicutes;c__Clostridia;o__Clostridiales;f__Ruminococcaceae;g__;s__
4443082	9.025	0.0289603	0.251315	1	205.5	89	54.375	251	k__Bacteria;p__Bacteroidetes;c__Bacteroidia;o__Bacteroidales;f__;g__;s__
303068	9.01749	0.0290592	0.251315	1	143	99.75	15.125	267.5	k__Bacteria;p__Bacteroidetes;c__Bacteroidia;o__Bacteroidales;f__Bacteroidaceae;g__5-7N15;s__
294451	8.99585	0.0293461	0.251315	1	8.5	5	2.5	0	k__Bacteria;p__Verrucomicrobia;c__Verrucomicrobiae;o__Verrucomicrobiales;f__Verrucomicrobiaceae;g__Akkermansia;s__
330076	8.98658	0.0294698	0.251315	1	11.25	56.25	4.875	15	k__Bacteria;p__Firmicutes;c__Clostridia;o__Clostridiales;f__;g__;s__
4336746	8.98409	0.0295032	0.251315	1	20.25	8.75	0.375	0.75	k__Bacteria;p__Firmicutes;c__Clostridia;o__Clostridiales;f__Ruminococcaceae;g__;s__
302972	8.97294	0.0296528	0.251315	1	4	4.25	0.625	2.25	k__Bacteria;p__Firmicutes;c__Clostridia;o__Clostridiales;f__Lachnospiraceae;g__;s__
4360363	8.97101	0.0296789	0.251315	1	32	28.75	6.875	3	k__Bacteria;p__Firmicutes;c__Clostridia;o__Clostridiales;f__;g__;s__
177237	8.95898	0.0298413	0.251315	1	1.25	3.5	0.25	0	k__Bacteria;p__Firmicutes;c__Clostridia;o__Clostridiales;f__Lachnospiraceae;g__Roseburia;s__
132359	8.95714	0.0298662	0.251315	1	205.5	354	55	78	k__Bacteria;p__Firmicutes;c__Clostridia;o__Clostridiales
194053	8.953	0.0299224	0.251315	1	1.25	10.25	0.75	0.25	k__Bacteria;p__Firmicutes;c__Clostridia;o__Clostridiales;f__Lachnospiraceae;g__;s__
326382	8.94286	0.0300604	0.251315	1	412.5	525.75	38.25	155.5	k__Bacteria;p__Bacteroidetes;c__Bacteroidia;o__Bacteroidales;f__Bacteroidaceae;g__5-7N15;s__
509073	8.93674	0.0301438	0.251315	1	44.25	24.5	3.875	28.75	k__Bacteria;p__Bacteroidetes;c__Bacteroidia;o__Bacteroidales;f__Bacteroidaceae;g__5-7N15;s__
4090251	8.93242	0.030203	0.251315	1	27.25	100.25	6.25	5	k__Bacteria;p__Bacteroidetes;c__Bacteroidia;o__Bacteroidales;f__Bacteroidaceae;g__;s__
287879	8.92876	0.0302533	0.251315	1	4	5.5	3.125	0	k__Bacteria;p__Firmicutes;c__Clostridia;o__Clostridiales;f__;g__;s__
296556	8.92744	0.0302714	0.251315	1	5.25	8.25	0.75	0.25	k__Bacteria;p__Firmicutes;c__Clostridia;o__Clostridiales;f__Ruminococcaceae;g__;s__
New.ReferenceOTU364	8.90329	0.0306047	0.251315	1	10.25	4.75	0.375	5	k__Bacteria;p__Bacteroidetes;c__Bacteroidia;o__Bacteroidales;f__S24-7;g__;s__
142942	8.89989	0.030652	0.251315	1	5.5	8.5	46.5	1.75	k__Bacteria;p__Firmicutes;c__Clostridia;o__Clostridiales;f__;g__;s__
336356	8.89827	0.0306744	0.251315	1	5.5	3.5	0.125	0.25	k__Bacteria;p__Firmicutes;c__Clostridia;o__Clostridiales;f__Ruminococcaceae;g__;s__
432444	8.89207	0.0307608	0.251315	1	4.75	2	0.375	0	k__Bacteria;p__Firmicutes;c__Clostridia;o__Clostridiales;f__;g__;s__
292575	8.87979	0.0309325	0.251315	1	2	3.5	1	0	k__Bacteria;p__Firmicutes;c__Clostridia;o__Clostridiales;f__Ruminococcaceae;g__;s__
331532	8.85789	0.0312413	0.251315	1	2	6.25	0.75	0.75	k__Bacteria;p__Firmicutes;c__Clostridia;o__Clostridiales;f__Ruminococcaceae;g__;s__
4366523	8.85662	0.0312592	0.251315	1	13	15.25	2.75	1.25	k__Bacteria;p__Firmicutes;c__Clostridia;o__Clostridiales;f__Lachnospiraceae;g__;s__
174516	8.84779	0.0313846	0.251315	1	10	0	1.25	0	k__Bacteria;p__Firmicutes;c__Clostridia;o__Clostridiales;f__Clostridiaceae;g__Clostridium;s__
151647	8.84779	0.0313846	0.251315	1	0	0	0.75	4.5	k__Bacteria;p__Firmicutes;c__Clostridia;o__Clostridiales;f__;g__;s__
New.ReferenceOTU250	8.84779	0.0313846	0.251315	1	0	0	0.75	2.75	k__Bacteria;p__Actinobacteria;c__Actinobacteria;o__Actinomycetales;f__Micrococcaceae;g__Microbispora;s__rosea
4317034	8.84286	0.0314548	0.251315	1	1030.75	1617.25	161.125	563	k__Bacteria;p__Bacteroidetes;c__Bacteroidia;o__Bacteroidales;f__Bacteroidaceae;g__5-7N15;s__
578908	8.83956	0.0315019	0.251315	1	21.75	3.5	2.5	1	k__Bacteria;p__Firmicutes;c__Clostridia;o__Clostridiales;f__Clostridiaceae;g__Clostridium;s__
New.ReferenceOTU317	8.82976	0.0316421	0.251315	1	17	7	2	27	k__Bacteria;p__Firmicutes;c__Clostridia;o__Clostridiales;f__Ruminococcaceae;g__;s__
567875	8.82949	0.0316459	0.251315	1	5	5	1.75	0	k__Bacteria;p__Firmicutes;c__Clostridia;o__Clostridiales;f__Lachnospiraceae;g__;s__
784643	8.82566	0.031701	0.251315	1	0	0.5	76	80.25	k__Bacteria;p__Actinobacteria;c__Actinobacteria;o__Actinomycetales;f__Micrococcaceae;g__Arthrobacter;s__
3641384	8.81897	0.0317971	0.251315	1	8	17	3	4.5	k__Bacteria;p__Firmicutes;c__Clostridia;o__Clostridiales;f__Ruminococcaceae;g__;s__
564267	8.81417	0.0318664	0.251315	1	1.25	0.5	0.25	1.25	k__Bacteria;p__Firmicutes;c__Clostridia;o__Clostridiales;f__Ruminococcaceae;g__;s__
306769	8.80916	0.0319388	0.251315	1	2.5	7.75	1.25	0.75	k__Bacteria;p__Firmicutes;c__Clostridia;o__Clostridiales;f__;g__;s__
4412336	8.79952	0.0320786	0.251315	1	22.5	52.25	10.125	14.5	k__Bacteria;p__Firmicutes;c__Clostridia;o__Clostridiales;f__Lachnospiraceae
301437	8.79264	0.0321787	0.251315	1	3.5	9.25	1	0	k__Bacteria;p__Firmicutes;c__Clostridia;o__Clostridiales;f__;g__;s__
294501	8.78804	0.0322458	0.251315	1	12.25	1	0.125	0	k__Bacteria;p__Firmicutes;c__Clostridia;o__Clostridiales;f__Ruminococcaceae;g__;s__
4442774	8.76565	0.0325746	0.251315	1	148.75	49.75	14.375	23.5	k__Bacteria;p__Firmicutes;c__Clostridia;o__Clostridiales;f__Ruminococcaceae;g__;s__
292051	8.76495	0.0325849	0.251315	1	3.75	1.75	0.125	0	k__Bacteria;p__Firmicutes;c__Clostridia;o__Clostridiales;f__Ruminococcaceae;g__;s__
4440301	8.75815	0.0326854	0.251315	1	57.75	55.25	6.375	26.25	k__Bacteria;p__Bacteroidetes;c__Bacteroidia;o__Bacteroidales;f__Rikenellaceae;g__;s__
300691	8.74497	0.0328811	0.251315	1	525	532	122.875	81.25	k__Bacteria;p__Bacteroidetes;c__Bacteroidia;o__Bacteroidales;f__[Paraprevotellaceae];g__CF231;s__
4308038	8.74286	0.0329125	0.251315	1	388	288.5	66.25	274.75	k__Bacteria;p__Bacteroidetes;c__Bacteroidia;o__Bacteroidales;f__Bacteroidaceae;g__;s__
304075	8.72582	0.0331674	0.251315	1	71.25	53.5	3.375	2.75	k__Bacteria;p__Firmicutes;c__Clostridia;o__Clostridiales;f__Ruminococcaceae;g__;s__
289927	8.72247	0.0332177	0.251315	1	1.25	0.75	0.125	0.25	k__Bacteria;p__Firmicutes;c__Clostridia;o__Clostridiales;f__;g__;s__
322604	8.71824	0.0332814	0.251315	1	2.5	2.5	0	1	k__Bacteria;p__Firmicutes;c__Clostridia;o__Clostridiales
186624	8.71662	0.0333058	0.251315	1	0.5	6.75	0.625	0.25	k__Bacteria;p__Firmicutes;c__Clostridia;o__Clostridiales;f__Lachnospiraceae;g__Roseburia;s__
296205	8.70311	0.03351	0.251315	1	7	8.25	0.875	4.5	k__Bacteria;p__Bacteroidetes;c__Bacteroidia;o__Bacteroidales;f__;g__;s__
4315396	8.69846	0.0335807	0.251315	1	27.25	137.25	31.125	2	k__Bacteria;p__Firmicutes;c__Clostridia;o__Clostridiales;f__Peptococcaceae;g__rc4-4;s__
4374027	8.69652	0.0336102	0.251315	1	8.75	17	1.25	0.75	k__Bacteria;p__Firmicutes;c__Clostridia;o__Clostridiales;f__Christensenellaceae;g__;s__
320121	8.6831	0.033815	0.251315	1	2.25	2.75	0.875	0	k__Bacteria;p__Firmicutes;c__Clostridia;o__Clostridiales;f__;g__;s__
416215	8.68011	0.0338607	0.251315	1	6	27.25	1.375	2	k__Bacteria;p__Firmicutes;c__Clostridia;o__Clostridiales;f__;g__;s__
New.ReferenceOTU371	8.6743	0.0339498	0.251315	1	5.5	3.5	0.75	0.5	k__Bacteria;p__Firmicutes;c__Clostridia;o__Clostridiales;f__;g__;s__
299387	8.66634	0.0340723	0.251315	1	375.5	318.75	22	43.5	k__Bacteria;p__Bacteroidetes;c__Bacteroidia;o__Bacteroidales;f__Bacteroidaceae;g__5-7N15;s__
New.ReferenceOTU397	8.66535	0.0340876	0.251315	1	206	226.25	20.875	99	k__Bacteria;p__Firmicutes;c__Clostridia;o__Clostridiales;f__Ruminococcaceae;g__;s__
355625	8.66505	0.0340921	0.251315	1	2.25	2.5	0.5	0.25	k__Bacteria;p__Firmicutes;c__Clostridia;o__Clostridiales;f__;g__;s__
529789	8.65539	0.0342415	0.251315	1	2.25	3.75	11.25	72.5	k__Bacteria;p__Firmicutes;c__Clostridia;o__Clostridiales;f__Ruminococcaceae;g__Ruminococcus;s__
355683	8.64569	0.0343921	0.251315	1	17.25	20.75	2.25	10	k__Bacteria;p__Bacteroidetes;c__Bacteroidia;o__Bacteroidales;f__[Odoribacteraceae];g__Odoribacter;s__
320615	8.64321	0.0344307	0.251315	1	37.5	177	12.125	42.5	k__Bacteria;p__Bacteroidetes;c__Bacteroidia;o__Bacteroidales;f__[Paraprevotellaceae];g__CF231;s__
330352	8.64052	0.0344726	0.251315	1	0.25	0.25	7.625	0	k__Bacteria;p__Firmicutes;c__Clostridia;o__Clostridiales;f__Lachnospiraceae;g__;s__
298379	8.63992	0.0344819	0.251315	1	67.75	108.25	1.125	2.75	k__Bacteria;p__Firmicutes;c__Clostridia;o__Clostridiales;f__Lachnospiraceae
529192	8.62665	0.0346895	0.251315	1	101	47.25	8	3	k__Bacteria;p__Firmicutes;c__Clostridia;o__Clostridiales;f__;g__;s__
302600	8.62638	0.0346937	0.251315	1	2.75	0.25	0.125	0	k__Bacteria;p__Firmicutes;c__Clostridia;o__Clostridiales;f__Ruminococcaceae;g__;s__
4416952	8.61586	0.0348592	0.251315	1	89.75	71.75	13.125	47.75	k__Bacteria;p__Firmicutes;c__Clostridia;o__Clostridiales;f__Ruminococcaceae;g__;s__
4473788	8.61429	0.0348841	0.251315	1	82.75	87.75	22.25	70.25	k__Bacteria;p__Firmicutes;c__Clostridia;o__Clostridiales;f__Lachnospiraceae;g__;s__
289893	8.60848	0.0349757	0.251315	1	59.25	219.75	16	105	k__Bacteria;p__Bacteroidetes;c__Bacteroidia;o__Bacteroidales;f__;g__;s__
539244	8.6029	0.0350642	0.251315	1	131.25	585.75	36.625	59.25	k__Bacteria;p__Bacteroidetes;c__Bacteroidia;o__Bacteroidales;f__[Paraprevotellaceae];g__CF231;s__
306041	8.58533	0.0353437	0.251315	1	44.75	22.75	1.75	0.75	k__Bacteria;p__Firmicutes;c__Clostridia;o__Clostridiales;f__Ruminococcaceae;g__;s__
336156	8.56145	0.0357274	0.251315	1	13.25	21.75	5.5	0	k__Bacteria;p__Firmicutes;c__Erysipelotrichi;o__Erysipelotrichales;f__Erysipelotrichaceae;g__L7A_E11;s__
178015	8.55723	0.0357955	0.251315	1	1.5	3.75	0.375	0.5	k__Bacteria;p__Firmicutes;c__Clostridia;o__Clostridiales;f__Lachnospiraceae
347801	8.55679	0.0358026	0.251315	1	18.5	1	1.625	2.5	k__Bacteria;p__Firmicutes;c__Clostridia;o__Clostridiales;f__Lachnospiraceae;g__;s__
295542	8.55583	0.0358181	0.251315	1	4.25	13.5	1.375	4	k__Bacteria;p__Bacteroidetes;c__Bacteroidia;o__Bacteroidales;f__Bacteroidaceae;g__5-7N15;s__
297256	8.55126	0.0358923	0.251315	1	131.5	78.5	15.375	7.25	k__Bacteria;p__Firmicutes;c__Clostridia;o__Clostridiales;f__Ruminococcaceae;g__;s__
4446732	8.54763	0.0359511	0.251315	1	7.5	2.25	2.75	1	k__Bacteria;p__Tenericutes;c__Mollicutes;o__RF39;f__;g__;s__
319521	8.54205	0.0360419	0.251315	1	19.25	13.75	3.75	2	k__Bacteria;p__Firmicutes;c__Clostridia;o__Clostridiales;f__Ruminococcaceae;g__;s__
198133	8.53264	0.0361955	0.251315	1	2.75	0.5	0	0.25	k__Bacteria;p__Firmicutes;c__Clostridia;o__Clostridiales;f__Ruminococcaceae;g__;s__
339375	8.52259	0.0363602	0.251315	1	45.75	55.5	7.875	7.25	k__Bacteria;p__Spirochaetes;c__Spirochaetes;o__Spirochaetales;f__Spirochaetaceae;g__Treponema;s__
329112	8.5211	0.0363846	0.251315	1	43.25	23	4.375	22.25	k__Bacteria;p__Firmicutes;c__Clostridia;o__Clostridiales;f__Ruminococcaceae;g__;s__
295070	8.51685	0.0364546	0.251315	1	4	7.5	3	0	k__Bacteria;p__Firmicutes;c__Clostridia;o__Clostridiales;f__;g__;s__
369416	8.51385	0.036504	0.251315	1	19.5	15	1.25	6.75	k__Bacteria;p__Firmicutes;c__Clostridia;o__Clostridiales;f__Ruminococcaceae;g__;s__
317048	8.51244	0.0365273	0.251315	1	8	11.25	1	3	k__Bacteria;p__Firmicutes;c__Clostridia;o__Clostridiales;f__Lachnospiraceae;g__;s__
New.ReferenceOTU532	8.51233	0.0365291	0.251315	1	1.25	0.5	5336.62	17	k__Bacteria;p__Proteobacteria;c__Gammaproteobacteria;o__Pseudomonadales;f__Moraxellaceae;g__Psychrobacter
294748	8.50832	0.0365953	0.251315	1	15.75	16.25	3.875	15.25	k__Bacteria;p__Firmicutes;c__Clostridia;o__Clostridiales;f__Ruminococcaceae;g__;s__
333471	8.50708	0.0366159	0.251315	1	39.5	14.5	2.375	0.25	k__Bacteria;p__Firmicutes;c__Clostridia;o__Clostridiales;f__;g__;s__
4427335	8.47961	0.0370729	0.251315	1	48.75	18.5	1.625	3.25	k__Bacteria;p__Firmicutes;c__Clostridia;o__Clostridiales;f__;g__;s__
332359	8.47423	0.0371631	0.251315	1	186.5	126.75	107.875	861.25	k__Bacteria;p__Spirochaetes;c__Spirochaetes;o__Spirochaetales;f__Spirochaetaceae;g__Treponema;s__
4314260	8.47423	0.0371631	0.251315	1	71.75	39	13.625	30.5	k__Bacteria;p__Firmicutes;c__Clostridia;o__Clostridiales;f__;g__;s__
335071	8.47024	0.0372302	0.251315	1	178.5	136.75	33.625	17.5	k__Bacteria;p__Firmicutes;c__Clostridia;o__Clostridiales;f__Lachnospiraceae;g__;s__
195465	8.46157	0.0373761	0.251315	1	2	1.75	0.25	0.75	k__Bacteria;p__Firmicutes;c__Clostridia;o__Clostridiales;f__Lachnospiraceae;g__;s__
318928	8.45721	0.0374499	0.251315	1	3.75	2	0.25	0	k__Bacteria;p__Firmicutes;c__Clostridia;o__Clostridiales;f__Ruminococcaceae;g__Ruminococcus;s__
4421180	8.44444	0.0376662	0.251315	1	0.5	0	0	0	k__Bacteria;p__Proteobacteria;c__Alphaproteobacteria;o__Rhizobiales;f__Aurantimonadaceae;g__;s__
4308371	8.44444	0.0376662	0.251315	1	0	0.5	0	0	k__Bacteria;p__Proteobacteria;c__Alphaproteobacteria;o__Rhizobiales;f__Brucellaceae;g__Ochrobactrum;s__
352513	8.44444	0.0376662	0.251315	1	0.5	0	0	0	k__Bacteria;p__Planctomycetes;c__Planctomycetia;o__Pirellulales;f__Pirellulaceae;g__;s__
313274	8.44444	0.0376662	0.251315	1	0	0.5	0	0	k__Bacteria;p__Firmicutes;c__Clostridia;o__Clostridiales;f__Ruminococcaceae;g__Oscillospira;s__
355758	8.44444	0.0376662	0.251315	1	0	0.5	0	0	k__Bacteria;p__Firmicutes;c__Clostridia;o__Clostridiales;f__;g__;s__
519970	8.44444	0.0376662	0.251315	1	0	0	0	0.5	k__Bacteria;p__Firmicutes;c__Clostridia;o__Clostridiales;f__Lachnospiraceae;g__;s__
350834	8.44444	0.0376662	0.251315	1	0	0.5	0	0	k__Bacteria;p__Firmicutes;c__Clostridia;o__Clostridiales;f__Christensenellaceae;g__;s__
531436	8.44444	0.0376662	0.251315	1	0	0.5	0	0	k__Bacteria;p__Firmicutes;c__Clostridia;o__Clostridiales;f__Lachnospiraceae;g__;s__
258461	8.44444	0.0376662	0.251315	1	0.5	0	0	0	k__Bacteria;p__Firmicutes;c__Clostridia;o__Clostridiales;f__Lachnospiraceae;g__Blautia;s__
4387771	8.44444	0.0376662	0.251315	1	0.5	0	0	0	k__Bacteria;p__Firmicutes;c__Clostridia;o__Clostridiales;f__Ruminococcaceae;g__;s__
194925	8.44444	0.0376662	0.251315	1	0	0.5	0	0	k__Bacteria;p__Firmicutes;c__Clostridia;o__Clostridiales;f__Ruminococcaceae;g__;s__
510908	8.44444	0.0376662	0.251315	1	0	0	0	0.5	k__Bacteria;p__Firmicutes;c__Clostridia;o__Clostridiales;f__[Mogibacteriaceae];g__Mogibacterium;s__
232030	8.44444	0.0376662	0.251315	1	0	0	0	0.5	k__Bacteria;p__Firmicutes;c__Clostridia;o__Clostridiales;f__Lachnospiraceae;g__Coprococcus;s__
251539	8.44444	0.0376662	0.251315	1	0	0.5	0	0	k__Bacteria;p__Proteobacteria;c__Deltaproteobacteria;o__Myxococcales
266952	8.44444	0.0376662	0.251315	1	0	0.5	0	0	k__Bacteria;p__Firmicutes;c__Clostridia;o__Clostridiales;f__[Mogibacteriaceae];g__Mogibacterium;s__
4479392	8.44444	0.0376662	0.251315	1	0.5	0	0	0	k__Bacteria;p__Firmicutes;c__Clostridia;o__Clostridiales;f__Clostridiaceae;g__;s__
302048	8.44444	0.0376662	0.251315	1	0.5	0	0	0	k__Bacteria;p__Bacteroidetes;c__Bacteroidia;o__Bacteroidales;f__;g__;s__
805066	8.44444	0.0376662	0.251315	1	0.5	0	0	0	k__Bacteria;p__Firmicutes;c__Clostridia;o__Clostridiales;f__;g__;s__
577512	8.44444	0.0376662	0.251315	1	0.5	0	0	0	k__Bacteria;p__Firmicutes;c__Clostridia;o__Clostridiales;f__;g__;s__
811229	8.44444	0.0376662	0.251315	1	0.5	0	0	0	k__Bacteria;p__Bacteroidetes;c__Bacteroidia;o__Bacteroidales;f__Prevotellaceae;g__Prevotella;s__
4447334	8.44444	0.0376662	0.251315	1	0	0	0	0.5	k__Bacteria;p__Proteobacteria;c__Alphaproteobacteria;o__Sphingomonadales;f__Sphingomonadaceae;g__Kaistobacter;s__
536535	8.44444	0.0376662	0.251315	1	0	0.5	0	0	k__Bacteria;p__Firmicutes;c__Clostridia;o__Clostridiales;f__Lachnospiraceae;g__Dorea;s__
351813	8.44444	0.0376662	0.251315	1	0	0	0	0.5	k__Bacteria;p__Bacteroidetes;c__Bacteroidia;o__Bacteroidales;f__Prevotellaceae;g__Prevotella;s__
3450454	8.44444	0.0376662	0.251315	1	0	0.5	0	0	k__Bacteria;p__Firmicutes;c__Clostridia;o__Clostridiales;f__Lachnospiraceae
4341886	8.44444	0.0376662	0.251315	1	0.5	0	0	0	k__Bacteria;p__Firmicutes;c__Clostridia;o__Clostridiales;f__Ruminococcaceae;g__;s__
178497	8.44444	0.0376662	0.251315	1	0	0.5	0	0	k__Bacteria;p__Firmicutes;c__Clostridia;o__Clostridiales;f__Ruminococcaceae;g__;s__
335793	8.44444	0.0376662	0.251315	1	0	0.5	0	0	k__Bacteria;p__TM7;c__TM7-3;o__CW040;f__F16;g__;s__
3186216	8.44444	0.0376662	0.251315	1	0.5	0	0	0	k__Bacteria;p__Firmicutes;c__Clostridia;o__Clostridiales;f__;g__;s__
347413	8.44444	0.0376662	0.251315	1	0	0.5	0	0	k__Bacteria;p__Firmicutes;c__Clostridia;o__Clostridiales;f__Ruminococcaceae;g__;s__
336638	8.44444	0.0376662	0.251315	1	0.5	0	0	0	k__Bacteria;p__Firmicutes;c__Clostridia;o__Clostridiales;f__Ruminococcaceae;g__;s__
New.ReferenceOTU474	8.44444	0.0376662	0.251315	1	0	0.5	0	0	k__Bacteria;p__Firmicutes;c__Clostridia;o__Clostridiales;f__Ruminococcaceae
New.ReferenceOTU416	8.44444	0.0376662	0.251315	1	0	1	0	0	k__Bacteria;p__Firmicutes;c__Clostridia;o__Clostridiales;f__Ruminococcaceae;g__;s__
New.ReferenceOTU277	8.44444	0.0376662	0.251315	1	0	0.5	0	0	Unassigned
260414	8.44206	0.0377067	0.251315	1	6.25	9.75	0.5	0	k__Bacteria;p__Firmicutes;c__Clostridia;o__Clostridiales;f__Ruminococcaceae;g__;s__
293547	8.43411	0.0378423	0.251315	1	106	65.25	23.125	132.75	k__Bacteria;p__Bacteroidetes;c__Bacteroidia;o__Bacteroidales;f__;g__;s__
New.ReferenceOTU172	8.43088	0.0378975	0.251315	1	78.5	55.75	13.625	5	k__Bacteria;p__Firmicutes;c__Clostridia;o__Clostridiales;f__Christensenellaceae;g__;s__
3931537	8.42105	0.038066	0.251315	1	0	0.75	0	0	k__Bacteria;p__Firmicutes;c__Clostridia;o__Clostridiales;f__Clostridiaceae;g__Clostridium;s__
4400098	8.42105	0.038066	0.251315	1	0	0.75	0	0	k__Bacteria;p__Bacteroidetes;c__Flavobacteriia;o__Flavobacteriales;f__Flavobacteriaceae;g__Flavobacterium;s__
298561	8.42105	0.038066	0.251315	1	1	0	0	0	k__Bacteria;p__Bacteroidetes;c__Bacteroidia;o__Bacteroidales;f__;g__;s__
2272791	8.42105	0.038066	0.251315	1	1	0	0	0	k__Bacteria;p__Firmicutes;c__Clostridia;o__Clostridiales;f__Clostridiaceae;g__;s__
4373062	8.42105	0.038066	0.251315	1	0	0.75	0	0	k__Bacteria;p__Firmicutes;c__Clostridia;o__Clostridiales;f__Ruminococcaceae;g__;s__
534578	8.42105	0.038066	0.251315	1	0	0.75	0	0	k__Bacteria;p__Firmicutes;c__Clostridia;o__Clostridiales;f__Caldicoprobacteraceae;g__Caldicoprobacter;s__
300300	8.42105	0.038066	0.251315	1	0	3.75	0	0	k__Bacteria;p__Firmicutes;c__Clostridia;o__Clostridiales;f__;g__;s__
556163	8.42105	0.038066	0.251315	1	0	1	0	0	k__Bacteria;p__Firmicutes;c__Clostridia;o__Clostridiales;f__Clostridiaceae;g__;s__
276183	8.42105	0.038066	0.251315	1	0	0	0	0.75	k__Bacteria;p__Firmicutes;c__Bacilli;o__Lactobacillales;f__Carnobacteriaceae;g__Carnobacterium;s__
3610691	8.42105	0.038066	0.251315	1	0.75	0	0	0	k__Bacteria;p__Proteobacteria;c__Gammaproteobacteria;o__Enterobacteriales;f__Enterobacteriaceae;g__Proteus;s__
4338745	8.42105	0.038066	0.251315	1	2.25	0	0	0	k__Bacteria;p__Firmicutes;c__Clostridia;o__Clostridiales;f__Veillonellaceae;g__;s__
289449	8.42105	0.038066	0.251315	1	0	3.25	0	0	k__Bacteria;p__Firmicutes;c__Clostridia;o__Clostridiales;f__;g__;s__
4365141	8.42105	0.038066	0.251315	1	1.5	0	0	0	k__Bacteria;p__Firmicutes;c__Bacilli;o__Lactobacillales;f__Leuconostocaceae;g__Leuconostoc;s__
4371341	8.42105	0.038066	0.251315	1	0.75	0	0	0	k__Bacteria;p__Firmicutes;c__Clostridia;o__Clostridiales;f__Veillonellaceae;g__Phascolarctobacterium;s__
348863	8.42105	0.038066	0.251315	1	3.5	0	0	0	k__Bacteria;p__Firmicutes;c__Clostridia;o__Clostridiales;f__;g__;s__
36647	8.42105	0.038066	0.251315	1	0	1.5	0	0	k__Bacteria;p__Firmicutes;c__Clostridia;o__Clostridiales;f__;g__;s__
555156	8.42105	0.038066	0.251315	1	0	1	0	0	k__Bacteria;p__Planctomycetes;c__Planctomycetia;o__Pirellulales;f__Pirellulaceae;g__;s__
434336	8.42105	0.038066	0.251315	1	1.25	0	0	0	k__Bacteria;p__Firmicutes;c__Clostridia;o__Clostridiales;f__;g__;s__
4417921	8.42105	0.038066	0.251315	1	0	0.75	0	0	k__Bacteria;p__Bacteroidetes;c__[Saprospirae];o__[Saprospirales];f__Chitinophagaceae;g__Flavisolibacter;s__
1928156	8.42105	0.038066	0.251315	1	0	1	0	0	k__Bacteria;p__Firmicutes;c__Clostridia;o__Clostridiales;f__Lachnospiraceae
293477	8.42105	0.038066	0.251315	1	1.25	0	0	0	k__Bacteria;p__Firmicutes;c__Clostridia;o__Clostridiales;f__Ruminococcaceae;g__;s__
4452633	8.42105	0.038066	0.251315	1	0	1.25	0	0	k__Bacteria;p__Firmicutes;c__Clostridia;o__Clostridiales;f__Clostridiaceae;g__;s__
289841	8.42105	0.038066	0.251315	1	0	0.75	0	0	k__Bacteria;p__Firmicutes;c__Clostridia;o__Clostridiales;f__;g__;s__
36125	8.42105	0.038066	0.251315	1	0	0	0	5.75	k__Bacteria;p__Firmicutes;c__Bacilli;o__Lactobacillales;f__Carnobacteriaceae;g__Carnobacterium;s__
561826	8.42105	0.038066	0.251315	1	1.25	0	0	0	k__Bacteria;p__Firmicutes;c__Clostridia;o__Clostridiales;f__Christensenellaceae;g__;s__
346868	8.42105	0.038066	0.251315	1	0	0.75	0	0	k__Bacteria;p__Bacteroidetes;c__Bacteroidia;o__Bacteroidales;f__Prevotellaceae;g__Prevotella;s__
267605	8.42105	0.038066	0.251315	1	0	1.5	0	0	k__Bacteria;p__Firmicutes;c__Clostridia;o__Clostridiales;f__Lachnospiraceae;g__;s__
563439	8.42105	0.038066	0.251315	1	0	1	0	0	k__Bacteria;p__Firmicutes;c__Clostridia;o__Clostridiales;f__[Mogibacteriaceae];g__Mogibacterium;s__
340357	8.42105	0.038066	0.251315	1	1.25	0	0	0	k__Bacteria;p__Firmicutes;c__Clostridia;o__Clostridiales;f__Lachnospiraceae;g__;s__
4341734	8.42105	0.038066	0.251315	1	0	0.75	0	0	k__Bacteria;p__Actinobacteria;c__Actinobacteria;o__Actinomycetales;f__Microbacteriaceae;g__;s__
238205	8.42105	0.038066	0.251315	1	1.5	0	0	0	k__Bacteria;p__Firmicutes;c__Clostridia;o__Clostridiales;f__Clostridiaceae;g__Clostridium;s__butyricum
584500	8.42105	0.038066	0.251315	1	0.75	0	0	0	k__Bacteria;p__Proteobacteria;c__Epsilonproteobacteria;o__Campylobacterales;f__Campylobacteraceae;g__Arcobacter;s__
458550	8.42105	0.038066	0.251315	1	0	1.25	0	0	k__Bacteria;p__Firmicutes;c__Clostridia;o__Clostridiales;f__;g__;s__
342683	8.42105	0.038066	0.251315	1	2	0	0	0	k__Bacteria;p__Firmicutes;c__Clostridia;o__Clostridiales;f__Ruminococcaceae
3680006	8.42105	0.038066	0.251315	1	0.75	0	0	0	k__Bacteria;p__Firmicutes;c__Clostridia;o__Clostridiales;f__Lachnospiraceae;g__Dorea;s__
326833	8.42105	0.038066	0.251315	1	0	0.75	0	0	k__Bacteria;p__Firmicutes;c__Clostridia;o__Clostridiales;f__Lachnospiraceae;g__Coprococcus;s__
New.ReferenceOTU109	8.42105	0.038066	0.251315	1	0	0	0	13	k__Bacteria;p__Firmicutes;c__Bacilli;o__Lactobacillales;f__Carnobacteriaceae;g__Carnobacterium;s__
New.ReferenceOTU352	8.42105	0.038066	0.251315	1	0	0	0	35.25	k__Bacteria;p__Firmicutes;c__Clostridia;o__Clostridiales;f__Clostridiaceae;g__Clostridium;s__
New.ReferenceOTU463	8.42105	0.038066	0.251315	1	1	0	0	0	Unassigned
353748	8.41499	0.0381703	0.251391	1	12	7.5	0.875	0.25	k__Bacteria;p__Firmicutes;c__Clostridia;o__Clostridiales;f__;g__;s__
New.ReferenceOTU265	8.41266	0.0382104	0.251391	1	2.25	3.75	4	20.75	k__Bacteria;p__Spirochaetes;c__Spirochaetes;o__Spirochaetales;f__Spirochaetaceae;g__Treponema;s__
323794	8.40792	0.0382922	0.251492	1	7.5	2	0.5	6.5	k__Bacteria;p__Firmicutes;c__Clostridia;o__Clostridiales;f__Lachnospiraceae;g__Dorea;s__
655466	8.39294	0.0385519	0.25258	1	0.75	2.5	0	0.25	k__Bacteria;p__Verrucomicrobia;c__Verruco-5;o__WCHB1-41;f__RFP12;g__;s__
324219	8.39067	0.0385914	0.25258	1	2.25	1.75	0.125	0.5	k__Bacteria;p__Firmicutes;c__Clostridia;o__Clostridiales;f__Ruminococcaceae;g__;s__
197760	8.38072	0.038765	0.253278	1	5	9	0.25	1.5	k__Bacteria;p__Firmicutes;c__Clostridia;o__Clostridiales;f__Lachnospiraceae;g__Roseburia;s__
New.ReferenceOTU233	8.35326	0.0392481	0.255818	1	3.75	1	0	0.5	k__Bacteria;p__Firmicutes;c__Clostridia;o__Clostridiales;f__Ruminococcaceae;g__;s__
330252	8.33964	0.03949	0.255818	1	96.25	23.75	2.125	1	k__Bacteria;p__Firmicutes;c__Clostridia;o__Clostridiales;f__Ruminococcaceae;g__;s__
314276	8.3351	0.0395708	0.255818	1	3.25	5	0.375	6	k__Bacteria;p__Bacteroidetes;c__Bacteroidia;o__Bacteroidales;f__;g__;s__
248902	8.33484	0.0395755	0.255818	1	81.25	702.75	1722.5	1588.5	k__Bacteria;p__Firmicutes;c__Bacilli;o__Turicibacterales;f__Turicibacteraceae;g__Turicibacter;s__
531339	8.33404	0.0395897	0.255818	1	3.75	13.75	3.25	0.25	k__Bacteria;p__Firmicutes;c__Clostridia;o__Clostridiales;f__Ruminococcaceae;g__Oscillospira;s__
349695	8.32935	0.0396735	0.255818	1	5.75	8.25	1.25	0.25	k__Bacteria;p__Firmicutes;c__Clostridia;o__Clostridiales;f__Ruminococcaceae;g__;s__
193969	8.32808	0.0396962	0.255818	1	4.25	2	0.75	0	k__Bacteria;p__Firmicutes;c__Clostridia;o__Clostridiales;f__Lachnospiraceae;g__Coprococcus;s__
4436046	8.32056	0.0398311	0.255818	1	79.75	61.5	15	4	k__Bacteria;p__Firmicutes;c__Clostridia;o__Clostridiales;f__Lachnospiraceae;g__Dorea;s__
110836	8.31883	0.0398622	0.255818	1	2	1	0.5	0	k__Bacteria;p__Firmicutes;c__Clostridia;o__Clostridiales;f__Ruminococcaceae;g__;s__
298198	8.30974	0.0400258	0.255818	1	27.5	14.5	4.25	1	k__Bacteria;p__Actinobacteria;c__Actinobacteria;o__Bifidobacteriales;f__Bifidobacteriaceae;g__;s__
New.ReferenceOTU471	8.30842	0.0400496	0.255818	1	15.25	5.25	0.125	0	k__Bacteria;p__Firmicutes;c__Clostridia;o__Clostridiales;f__;g__;s__
313816	8.30713	0.0400729	0.255818	1	299.5	148.5	37.75	21	k__Bacteria;p__Firmicutes;c__Clostridia;o__Clostridiales;f__Ruminococcaceae;g__;s__
146564	8.30613	0.040091	0.255818	1	28.5	21.75	2.5	3.25	k__Bacteria;p__Firmicutes;c__Clostridia;o__Clostridiales;f__;g__;s__
196191	8.30561	0.0401004	0.255818	1	2.5	1.5	0.25	0	k__Bacteria;p__Firmicutes;c__Clostridia;o__Clostridiales;f__Ruminococcaceae;g__Oscillospira;s__
105099	8.2993	0.0402147	0.256115	1	6	1.25	0.875	2.25	k__Bacteria;p__Firmicutes;c__Clostridia;o__Clostridiales;f__;g__;s__
42492	8.29269	0.0403345	0.256222	1	28.75	21.75	6.25	1.75	k__Bacteria;p__Firmicutes;c__Clostridia;o__Clostridiales
345871	8.29091	0.040367	0.256222	1	65.5	113.75	20.625	58.75	k__Bacteria;p__Firmicutes;c__Clostridia;o__Clostridiales;f__Ruminococcaceae;g__;s__
4311537	8.27704	0.0406201	0.257397	1	10.75	1	0.375	0	k__Bacteria;p__Firmicutes;c__Clostridia;o__Clostridiales;f__Ruminococcaceae;g__;s__
302936	8.26907	0.0407662	0.257402	1	27	1.25	0.5	0	k__Bacteria;p__Verrucomicrobia;c__Verrucomicrobiae;o__Verrucomicrobiales;f__Verrucomicrobiaceae;g__Akkermansia;s__
4445801	8.26623	0.0408183	0.257402	1	15	69.5	10.375	2	k__Bacteria;p__Firmicutes;c__Clostridia;o__Clostridiales;f__;g__;s__
269532	8.26586	0.0408251	0.257402	1	85	27	10.25	6.25	k__Bacteria;p__Firmicutes;c__Clostridia;o__Clostridiales;f__Ruminococcaceae;g__;s__
340321	8.25226	0.041076	0.25815	1	2	18.5	0.25	1	k__Bacteria;p__Bacteroidetes;c__Bacteroidia;o__Bacteroidales;f__[Paraprevotellaceae];g__[Prevotella];s__
652823	8.25048	0.0411089	0.25815	1	11.75	3.75	0.25	0	k__Bacteria;p__Firmicutes;c__Clostridia;o__Clostridiales;f__Ruminococcaceae;g__;s__
New.ReferenceOTU165	8.24806	0.0411538	0.25815	1	1.75	0.25	0.75	0	k__Bacteria;p__Firmicutes;c__Clostridia;o__Clostridiales;f__Ruminococcaceae;g__;s__
111130	8.24468	0.0412166	0.25815	1	3	2	0.25	0	k__Bacteria;p__Firmicutes;c__Clostridia;o__Clostridiales;f__;g__;s__
174288	8.23375	0.04142	0.258316	1	0.75	5	0	0.25	k__Bacteria;p__Firmicutes;c__Clostridia;o__Clostridiales;f__Lachnospiraceae;g__Roseburia;s__
New.ReferenceOTU78	8.23333	0.0414277	0.258316	1	31.5	10.5	10.375	1.5	k__Bacteria;p__Firmicutes;c__Clostridia;o__Clostridiales;f__Ruminococcaceae;g__;s__
4378908	8.23225	0.041448	0.258316	1	1.25	2	0	0.25	k__Bacteria;p__Firmicutes;c__Clostridia;o__Clostridiales;f__Ruminococcaceae;g__;s__
4476773	8.22382	0.0416056	0.258871	1	23.5	9.25	1.25	0	k__Bacteria;p__Firmicutes;c__Clostridia;o__Clostridiales;f__;g__;s__
572384	8.2114	0.0418389	0.259896	1	0.75	0	0.25	0	k__Bacteria;p__Spirochaetes;c__Spirochaetes;o__Spirochaetales;f__Spirochaetaceae;g__Treponema;s__
331919	8.20235	0.0420098	0.260529	1	18.75	17.5	5.625	36	k__Bacteria;p__Bacteroidetes;c__Bacteroidia;o__Bacteroidales;f__;g__;s__
13813	8.19169	0.0422118	0.260909	1	9.25	4	2.375	0.25	k__Bacteria;p__Firmicutes;c__Clostridia;o__Clostridiales;f__Veillonellaceae;g__Selenomonas;s__ruminantium
315200	8.19003	0.0422433	0.260909	1	43.75	28.75	10.625	10.5	k__Bacteria;p__Firmicutes;c__Clostridia;o__Clostridiales;f__Ruminococcaceae;g__Ruminococcus;s__
313601	8.18715	0.0422982	0.260909	1	37.25	14	2.75	2	k__Bacteria;p__Firmicutes;c__Clostridia;o__Clostridiales;f__Ruminococcaceae;g__;s__
4303851	8.17929	0.0424481	0.260909	1	8.25	9.75	1	0	k__Bacteria;p__Firmicutes;c__Clostridia;o__Clostridiales;f__Ruminococcaceae;g__Ruminococcus;s__
354599	8.17879	0.0424576	0.260909	1	7.25	180	1.125	0.5	k__Bacteria;p__Spirochaetes;c__Spirochaetes;o__Spirochaetales;f__Spirochaetaceae;g__Treponema;s__
613697	8.17737	0.0424847	0.260909	1	25.75	3	1.125	0.25	k__Bacteria;p__Tenericutes;c__Mollicutes;o__RF39;f__;g__;s__
New.ReferenceOTU238	8.17302	0.0425681	0.260996	1	2.75	6.5	0.5	7.25	k__Bacteria;p__Bacteroidetes;c__Bacteroidia;o__Bacteroidales;f__;g__;s__
349018	8.16943	0.0426369	0.260996	1	98.25	94.75	22.625	135.25	k__Bacteria;p__Bacteroidetes;c__Bacteroidia;o__Bacteroidales;f__;g__;s__
294440	8.15573	0.0429006	0.261354	1	28.5	35.5	6.375	9	k__Bacteria;p__Firmicutes;c__Clostridia;o__Clostridiales;f__Lachnospiraceae;g__;s__
341139	8.15012	0.0430089	0.261354	1	2.75	1.75	0.375	2.25	k__Bacteria;p__Firmicutes;c__Clostridia;o__Clostridiales;f__Lachnospiraceae;g__;s__
346761	8.14969	0.0430173	0.261354	1	38.25	18.25	1.875	5.25	k__Bacteria;p__Firmicutes;c__Clostridia;o__Clostridiales;f__Ruminococcaceae;g__;s__
98542	8.14598	0.0430892	0.261354	1	1	1.5	0	0.25	k__Bacteria;p__Firmicutes;c__Clostridia;o__Clostridiales;f__Lachnospiraceae;g__;s__
277400	8.14568	0.0430949	0.261354	1	0.75	2.25	0.375	0	k__Bacteria;p__Firmicutes;c__Clostridia;o__Clostridiales;f__;g__;s__
4322943	8.14491	0.04311	0.261354	1	35.5	173	21.5	6.75	k__Bacteria;p__Firmicutes;c__Clostridia;o__Clostridiales;f__Lachnospiraceae;g__Coprococcus;s__
516285	8.13577	0.0432875	0.262011	1	2.75	0.5	0.125	0	k__Bacteria;p__Proteobacteria;c__Alphaproteobacteria;o__Rhodospirillales;f__Acetobacteraceae;g__;s__
294568	8.12074	0.0435811	0.263367	1	6.25	4.5	0.5	0.25	k__Bacteria;p__Firmicutes;c__Clostridia;o__Clostridiales;f__;g__;s__
324863	8.10717	0.043848	0.264557	1	0	3.5	1.875	0	k__Bacteria;p__Firmicutes;c__Clostridia;o__Clostridiales;f__Lachnospiraceae;g__;s__
545312	8.0986	0.0440174	0.265156	1	8	4.5	0.875	1	k__Bacteria;p__Firmicutes;c__Clostridia;o__Clostridiales;f__Lachnospiraceae;g__;s__
New.ReferenceOTU408	8.09351	0.0441182	0.265341	1	5.25	1	0.125	0	k__Bacteria;p__Firmicutes;c__Clostridia;o__Clostridiales;f__Dehalobacteriaceae;g__Dehalobacterium;s__
293779	8.08627	0.0442621	0.26562	1	444.25	150.5	98.625	686.75	k__Bacteria;p__Bacteroidetes;c__Bacteroidia;o__Bacteroidales;f__;g__;s__
4312642	8.08269	0.0443333	0.26562	1	111.25	79.75	25	57.75	k__Bacteria;p__Firmicutes;c__Clostridia;o__Clostridiales;f__Ruminococcaceae;g__;s__
New.ReferenceOTU515	8.07774	0.0444322	0.26562	1	1.25	4.5	1	0	k__Bacteria;p__Verrucomicrobia;c__Verruco-5;o__WCHB1-41;f__RFP12;g__;s__
194177	8.0752	0.0444828	0.26562	1	1.75	4	0.25	1.25	k__Bacteria;p__Firmicutes;c__Clostridia;o__Clostridiales;f__Lachnospiraceae;g__Roseburia;s__
273960	8.06582	0.0446709	0.26562	1	7	11.25	57	1.75	k__Bacteria;p__Firmicutes;c__Clostridia;o__Clostridiales;f__;g__;s__
New.ReferenceOTU122	8.06321	0.0447233	0.26562	1	97	45.5	8	24	k__Bacteria;p__Bacteroidetes;c__Bacteroidia;o__Bacteroidales;f__Porphyromonadaceae;g__Parabacteroides;s__
301603	8.05746	0.044839	0.26562	1	66	101.75	10	30.75	k__Bacteria;p__Spirochaetes;c__Spirochaetes;o__Spirochaetales;f__Spirochaetaceae;g__Treponema;s__
315831	8.05497	0.0448892	0.26562	1	359	125.25	27	8.5	k__Bacteria;p__Firmicutes;c__Clostridia;o__Clostridiales;f__[Mogibacteriaceae];g__;s__
4448724	8.05159	0.0449575	0.26562	1	158.5	126.25	31.5	91	k__Bacteria;p__Firmicutes;c__Clostridia;o__Clostridiales;f__Ruminococcaceae;g__;s__
301534	8.04677	0.045055	0.26562	1	4.75	2.5	0.25	0.75	k__Bacteria;p__Firmicutes;c__Clostridia;o__Clostridiales;f__;g__;s__
331156	8.04672	0.0450559	0.26562	1	41.5	166.75	23.5	2.5	k__Bacteria;p__Firmicutes;c__Clostridia;o__Clostridiales;f__;g__;s__
798581	8.04333	0.0451246	0.26562	1	0.5	10.5	1.5	1.75	k__Bacteria;p__Firmicutes;c__Clostridia;o__Clostridiales;f__Ruminococcaceae;g__Ruminococcus;s__
4314257	8.04282	0.045135	0.26562	1	27.75	27.75	4.75	3.25	k__Bacteria;p__Firmicutes;c__Clostridia;o__Clostridiales;f__Ruminococcaceae;g__Oscillospira;s__
New.ReferenceOTU456	8.03889	0.0452148	0.26562	1	1	0.5	0	0.25	k__Bacteria;p__Firmicutes;c__Clostridia;o__Clostridiales;f__Ruminococcaceae;g__;s__
351607	8.03874	0.0452179	0.26562	1	33.75	34	7.875	11.75	k__Bacteria;p__Firmicutes;c__Clostridia;o__Clostridiales;f__Ruminococcaceae;g__;s__
293578	8.03515	0.0452909	0.265636	1	17	58.25	8.875	29.75	k__Bacteria;p__Firmicutes;c__Clostridia;o__Clostridiales;f__Ruminococcaceae;g__;s__
337086	8.02543	0.045489	0.266385	1	6	33.5	1.625	0.25	k__Bacteria;p__Verrucomicrobia;c__Verruco-5;o__WCHB1-41;f__RFP12;g__;s__
295145	8.01875	0.0456258	0.266521	1	1	0.25	0	0.25	k__Bacteria;p__Firmicutes;c__Clostridia;o__Clostridiales;f__Ruminococcaceae;g__;s__
343453	8.01742	0.0456531	0.266521	1	60	209	18.25	1.75	k__Bacteria;p__Bacteroidetes;c__Bacteroidia;o__Bacteroidales;f__[Paraprevotellaceae];g__[Prevotella];s__
323061	8.00779	0.045851	0.267122	1	3.25	2.5	0.375	0	k__Bacteria;p__Firmicutes;c__Clostridia;o__Clostridiales;f__Ruminococcaceae;g__Oscillospira;s__
4450010	8.00555	0.0458972	0.267122	1	0	1.5	0.125	0.25	k__Bacteria;p__Firmicutes;c__Clostridia;o__Clostridiales;f__Lachnospiraceae;g__;s__
New.ReferenceOTU155	7.99126	0.0461927	0.267751	1	14.5	7.75	3.375	2	k__Bacteria;p__Firmicutes;c__Clostridia;o__Clostridiales;f__Ruminococcaceae;g__;s__
293244	7.99007	0.0462175	0.267751	1	34	6.25	5	0	k__Bacteria;p__Bacteroidetes;c__Bacteroidia;o__Bacteroidales;f__;g__;s__
333123	7.98615	0.0462988	0.267751	1	8	5.25	0.875	2	k__Bacteria;p__Firmicutes;c__Clostridia;o__Clostridiales;f__Ruminococcaceae;g__;s__
297770	7.98614	0.046299	0.267751	1	6.5	4.75	0.875	4.25	k__Bacteria;p__Firmicutes;c__Clostridia;o__Clostridiales;f__;g__;s__
205781	7.98082	0.0464098	0.267751	1	16.5	4.25	1.625	0.25	k__Bacteria;p__Firmicutes;c__Clostridia;o__Clostridiales;f__Ruminococcaceae;g__;s__
158217	7.97336	0.0465656	0.267751	1	3.5	4	0.375	1	k__Bacteria;p__Firmicutes;c__Clostridia;o__Clostridiales;f__;g__;s__
New.ReferenceOTU310	7.97028	0.04663	0.267751	1	35.5	9.75	2.875	1.75	k__Bacteria;p__Firmicutes;c__Clostridia;o__Clostridiales;f__Ruminococcaceae;g__;s__
4304601	7.96514	0.0467376	0.267751	1	0.75	1	0.125	0.25	k__Bacteria;p__Bacteroidetes;c__Bacteroidia;o__Bacteroidales;f__Bacteroidaceae;g__Bacteroides;s__
4315788	7.96457	0.0467496	0.267751	1	5	3.75	0.375	0	k__Bacteria;p__Firmicutes;c__Clostridia;o__Clostridiales;f__Ruminococcaceae;g__;s__
309534	7.96377	0.0467664	0.267751	1	15.75	9.5	0.125	0.75	k__Bacteria;p__Firmicutes;c__Clostridia;o__Clostridiales;f__;g__;s__
529539	7.95561	0.0469381	0.267751	1	6.75	7.5	0.875	7.75	k__Bacteria;p__Tenericutes;c__Mollicutes;o__Anaeroplasmatales;f__Anaeroplasmataceae;g__Anaeroplasma;s__
194559	7.95496	0.0469517	0.267751	1	16.25	93	0.75	1.5	k__Bacteria;p__Firmicutes;c__Clostridia;o__Clostridiales;f__Lachnospiraceae;g__;s__
309658	7.95068	0.047042	0.267751	1	2.5	1.5	0.25	0	k__Bacteria;p__Firmicutes;c__Clostridia;o__Clostridiales;f__Ruminococcaceae;g__;s__
266274	7.94973	0.0470622	0.267751	1	3.25	2.25	0.125	0	k__Bacteria;p__Firmicutes;c__Clostridia;o__Clostridiales;f__Ruminococcaceae;g__;s__
New.ReferenceOTU20	7.9495	0.047067	0.267751	1	28.25	25.75	3.375	6.25	k__Bacteria;p__Firmicutes;c__Clostridia;o__Clostridiales;f__[Mogibacteriaceae];g__;s__
4306043	7.94247	0.0472157	0.268194	1	24.25	9.25	0	35	k__Bacteria;p__Bacteroidetes;c__Bacteroidia;o__Bacteroidales;f__S24-7;g__;s__
40649	7.93697	0.0473324	0.268339	1	1.75	10.25	1.25	0.5	k__Bacteria;p__Firmicutes;c__Clostridia;o__Clostridiales;f__Lachnospiraceae;g__;s__
289636	7.92898	0.0475024	0.268339	1	0.5	2.25	0.625	3	k__Bacteria;p__Firmicutes;c__Clostridia;o__Clostridiales;f__;g__;s__
4298020	7.92024	0.0476892	0.268339	1	299.25	425	126.625	862.5	k__Bacteria;p__Bacteroidetes;c__Bacteroidia;o__Bacteroidales;f__;g__;s__
301816	7.91524	0.0477964	0.268339	1	28.25	2	0.25	0.5	k__Bacteria;p__Firmicutes;c__Clostridia;o__Clostridiales;f__Clostridiaceae;g__Clostridium;s__
300859	7.91304	0.0478434	0.268339	1	8.5	18.5	0	0.25	k__Bacteria;p__Bacteroidetes;c__Bacteroidia;o__Bacteroidales;f__Prevotellaceae;g__Prevotella;s__
4320175	7.91304	0.0478434	0.268339	1	5.25	4	0	0.25	k__Bacteria;p__Firmicutes;c__Clostridia;o__Clostridiales;f__Ruminococcaceae;g__;s__
314644	7.91121	0.0478829	0.268339	1	3	3.75	0.5	0	k__Bacteria;p__Firmicutes;c__Clostridia;o__Clostridiales;f__;g__;s__
4449897	7.90803	0.0479512	0.268339	1	9.25	15.25	2	0.75	k__Bacteria;p__Firmicutes;c__Clostridia;o__Clostridiales;f__;g__;s__
4306005	7.9	0.0481243	0.268339	1	240.5	413.25	92.75	326.5	k__Bacteria;p__Bacteroidetes;c__Bacteroidia;o__Bacteroidales;f__;g__;s__
4343842	7.89512	0.0482296	0.268339	1	62.75	36	7.125	6.5	k__Bacteria;p__Firmicutes;c__Clostridia;o__Clostridiales;f__;g__;s__
104439	7.89502	0.0482319	0.268339	1	1.75	2	0.25	0	k__Bacteria;p__Firmicutes;c__Clostridia;o__Clostridiales;f__Ruminococcaceae;g__;s__
227697	7.89378	0.0482587	0.268339	1	21.75	2.25	1.5	0	k__Bacteria;p__Firmicutes;c__Clostridia;o__Clostridiales;f__Ruminococcaceae;g__Ruminococcus;s__
New.ReferenceOTU599	7.89153	0.0483075	0.268339	1	127.25	19	1	6	k__Bacteria;p__Firmicutes;c__Clostridia;o__Clostridiales;f__Ruminococcaceae;g__;s__
676509	7.88971	0.0483469	0.268339	1	0.25	0	30.75	20.25	k__Bacteria;p__Actinobacteria;c__Actinobacteria;o__Actinomycetales;f__Micrococcaceae;g__Arthrobacter;s__
288076	7.88755	0.0483938	0.268339	1	63.75	84.75	4.5	2	k__Bacteria;p__Firmicutes;c__Clostridia;o__Clostridiales;f__Ruminococcaceae;g__;s__
3879458	7.88656	0.0484153	0.268339	1	7.5	0.25	10.125	0	k__Bacteria;p__Firmicutes;c__Bacilli;o__Lactobacillales;f__Lactobacillaceae;g__Lactobacillus;s__
336292	7.88402	0.0484705	0.268339	1	2	1.25	0.125	0	k__Bacteria;p__Tenericutes;c__Mollicutes;o__RF39;f__;g__;s__
288331	7.88183	0.0485181	0.268339	1	28.25	28.75	5	22.25	k__Bacteria;p__Firmicutes;c__Clostridia;o__Clostridiales;f__Ruminococcaceae;g__;s__
109792	7.875	0.048667	0.268393	1	2.25	1.5	0.125	0	k__Bacteria;p__Firmicutes;c__Clostridia;o__Clostridiales;f__;g__;s__
392918	7.87116	0.0487509	0.268393	1	1.5	0.75	0.25	0	k__Bacteria;p__Firmicutes;c__Clostridia;o__Clostridiales;f__Ruminococcaceae;g__;s__
331472	7.87081	0.0487584	0.268393	1	10.5	14	1	1.5	k__Bacteria;p__Firmicutes;c__Clostridia;o__Clostridiales;f__Ruminococcaceae;g__;s__
316969	7.866	0.0488638	0.268393	1	72	27.5	0	2.25	k__Bacteria;p__Bacteroidetes;c__Bacteroidia;o__Bacteroidales;f__;g__;s__
4425280	7.86507	0.0488843	0.268393	1	0.25	3.75	2.5	0.25	k__Bacteria;p__Tenericutes;c__Mollicutes;o__RF39;f__;g__;s__
330285	7.86191	0.0489535	0.268393	1	6	5	0.625	0	k__Bacteria;p__Firmicutes;c__Clostridia;o__Clostridiales;f__Ruminococcaceae;g__;s__
301218	7.85307	0.049148	0.268656	1	0.75	1.5	0.25	0	k__Bacteria;p__Firmicutes;c__Clostridia;o__Clostridiales;f__;g__;s__
114400	7.85133	0.0491862	0.268656	1	29.75	16.75	2.5	0.25	k__Bacteria;p__Firmicutes;c__Clostridia;o__Clostridiales;f__Ruminococcaceae;g__;s__
4296771	7.85005	0.0492146	0.268656	1	25	35.75	18.875	1.5	k__Bacteria;p__Firmicutes;c__Clostridia;o__Clostridiales;f__Ruminococcaceae;g__;s__
4302392	7.84431	0.0493414	0.268961	1	33.25	19.5	7.5	2.25	k__Bacteria;p__Firmicutes;c__Clostridia;o__Clostridiales;f__Lachnospiraceae;g__Coprococcus;s__
4415144	7.83446	0.0495597	0.269218	1	116.5	221.25	17.5	31.5	k__Bacteria;p__Bacteroidetes;c__Bacteroidia;o__Bacteroidales;f__Bacteroidaceae;g__5-7N15;s__
316360	7.83363	0.0495781	0.269218	1	16	4.75	0.25	0.25	k__Bacteria;p__Firmicutes;c__Clostridia;o__Clostridiales;f__Ruminococcaceae;g__Oscillospira;s__
301410	7.83255	0.0496021	0.269218	1	9	44.25	0.75	0.25	k__Bacteria;p__Firmicutes;c__Clostridia;o__Clostridiales;f__Ruminococcaceae;g__;s__
330660	7.82017	0.0498783	0.269942	1	343	334.5	95.75	315	k__Bacteria;p__Bacteroidetes;c__Bacteroidia;o__Bacteroidales;f__;g__;s__
334334	7.82017	0.0498783	0.269942	1	145.75	259.25	23.875	46.75	k__Bacteria;p__Bacteroidetes;c__Bacteroidia;o__Bacteroidales;f__Bacteroidaceae;g__5-7N15;s__
317104	7.80388	0.0502437	0.270425	1	13.25	7.75	0.625	0.25	k__Bacteria;p__Firmicutes;c__Clostridia;o__Clostridiales;f__;g__;s__
300222	7.80326	0.0502576	0.270425	1	2.25	1.25	0.25	0.25	k__Bacteria;p__Firmicutes;c__Clostridia;o__Clostridiales;f__Lachnospiraceae
329032	7.80075	0.0503141	0.270425	1	112.25	109.75	20.875	7	k__Bacteria;p__Tenericutes;c__Mollicutes;o__RF39;f__;g__;s__
4296772	7.79914	0.0503504	0.270425	1	8	5	1.625	0.75	k__Bacteria;p__Firmicutes;c__Clostridia;o__Clostridiales;f__Lachnospiraceae;g__Coprococcus;s__
New.ReferenceOTU622	7.79792	0.0503781	0.270425	1	32.75	15.25	1.25	14.25	k__Bacteria;p__Bacteroidetes;c__Bacteroidia;o__Bacteroidales;f__Bacteroidaceae;g__Bacteroides;s__
4403504	7.79217	0.050508	0.270425	1	21.75	9.5	3.625	0	k__Bacteria;p__Firmicutes;c__Clostridia;o__Clostridiales;f__Ruminococcaceae;g__;s__
New.ReferenceOTU89	7.79105	0.0505334	0.270425	1	0	0	17	4.25	k__Bacteria;p__Actinobacteria;c__Actinobacteria;o__Bifidobacteriales;f__Bifidobacteriaceae;g__Bifidobacterium;s__
1046624	7.79078	0.0505394	0.270425	1	5.25	10.75	1.375	0.25	k__Bacteria;p__Tenericutes;c__Mollicutes;o__RF39;f__;g__;s__
293470	7.78442	0.0506836	0.270814	1	98	89.75	16.25	25.25	k__Bacteria;p__Firmicutes;c__Clostridia;o__Clostridiales;f__Ruminococcaceae;g__;s__
292909	7.77609	0.0508731	0.271443	1	28.25	18.75	3.5	12.5	k__Bacteria;p__Firmicutes;c__Clostridia;o__Clostridiales;f__Lachnospiraceae;g__;s__
310178	7.77237	0.0509581	0.271513	1	2.25	3.5	1.25	0	k__Bacteria;p__Firmicutes;c__Clostridia;o__Clostridiales;f__;g__;s__
New.ReferenceOTU30	7.76276	0.0511778	0.272301	1	20	0	0.125	0.5	k__Bacteria;p__Bacteroidetes;c__Bacteroidia;o__Bacteroidales;f__S24-7;g__;s__
107450	7.75607	0.0513314	0.272374	1	0	0.25	5.625	0	k__Bacteria;p__Firmicutes;c__Clostridia;o__Clostridiales;f__Ruminococcaceae;g__;s__
New.ReferenceOTU530	7.75589	0.0513356	0.272374	1	26.25	25.5	6	57.25	k__Bacteria;p__Bacteroidetes;c__Bacteroidia;o__Bacteroidales;f__Bacteroidaceae;g__5-7N15;s__
New.ReferenceOTU254	7.75094	0.0514494	0.272596	1	60.5	167	17.875	62.5	k__Bacteria;p__Bacteroidetes;c__Bacteroidia;o__Bacteroidales;f__Prevotellaceae;g__Prevotella;s__copri
298284	7.72015	0.0521637	0.275438	1	0.75	13.25	5	0.25	k__Bacteria;p__Firmicutes;c__Clostridia;o__Clostridiales;f__;g__;s__
New.ReferenceOTU142	7.71361	0.0523166	0.275438	1	24	9.25	1.625	2.75	k__Bacteria;p__Tenericutes;c__Mollicutes;o__RF39;f__;g__;s__
450576	7.71001	0.052401	0.275438	1	6	8	0.375	0.5	k__Bacteria;p__Firmicutes;c__Clostridia;o__Clostridiales;f__Ruminococcaceae;g__;s__
309799	7.70967	0.0524089	0.275438	1	64.5	18.75	9	18	k__Bacteria;p__Firmicutes;c__Clostridia;o__Clostridiales;f__Ruminococcaceae;g__;s__
273272	7.70831	0.0524408	0.275438	1	6.75	1	0.125	0.25	k__Bacteria;p__Firmicutes;c__Clostridia;o__Clostridiales;f__;g__;s__
801554	7.70658	0.0524815	0.275438	1	12.75	8.25	1.625	7.5	k__Bacteria;p__Bacteroidetes;c__Bacteroidia;o__Bacteroidales;f__;g__;s__
New.ReferenceOTU166	7.70562	0.0525041	0.275438	1	1.5	49.25	16.25	110	k__Bacteria;p__Bacteroidetes;c__Bacteroidia;o__Bacteroidales;f__;g__;s__
544734	7.70288	0.0525685	0.275438	1	22.25	19.75	2.625	1.75	k__Bacteria;p__Firmicutes;c__Clostridia;o__Clostridiales;f__Ruminococcaceae;g__;s__
328671	7.69371	0.0527846	0.276188	1	86.75	89.75	28.5	19.25	k__Bacteria;p__Firmicutes;c__Clostridia;o__Clostridiales;f__Ruminococcaceae;g__;s__
539202	7.69048	0.0528611	0.276206	1	0.25	0.75	0	0.5	k__Bacteria;p__Firmicutes;c__Clostridia;o__Clostridiales;f__Ruminococcaceae
New.ReferenceOTU217	7.67984	0.0531133	0.276973	1	29.25	64	7.625	0.25	k__Bacteria;p__Firmicutes;c__Clostridia;o__Clostridiales;f__Ruminococcaceae
4409280	7.67723	0.0531753	0.276973	1	2.25	4.5	0.5	0	k__Bacteria;p__Firmicutes;c__Clostridia;o__Clostridiales;f__Ruminococcaceae;g__;s__
289157	7.67504	0.0532275	0.276973	1	1.5	3.25	21.875	1.25	k__Bacteria;p__Firmicutes;c__Clostridia;o__Clostridiales;f__;g__;s__
4353658	7.66583	0.0534472	0.277485	1	293.25	191.75	26	8	k__Bacteria;p__Firmicutes;c__Clostridia;o__Clostridiales;f__Veillonellaceae;g__Phascolarctobacterium;s__
4480359	7.66477	0.0534725	0.277485	1	1.75	1	0.125	0.25	k__Bacteria;p__Firmicutes;c__Clostridia;o__Clostridiales;f__Ruminococcaceae;g__;s__
302192	7.64274	0.054002	0.279849	1	145.5	140.5	39.875	159.75	k__Bacteria;p__Bacteroidetes;c__Bacteroidia;o__Bacteroidales;f__;g__;s__
4374112	7.63866	0.0541007	0.279977	1	65.5	26.75	11.375	14.75	k__Bacteria;p__Firmicutes;c__Clostridia;o__Clostridiales;f__Ruminococcaceae;g__;s__
185164	7.62477	0.0544378	0.281337	1	0.5	1.75	0.25	0.5	k__Bacteria;p__Firmicutes;c__Clostridia;o__Clostridiales;f__Lachnospiraceae;g__;s__
353688	7.60151	0.0550067	0.283889	1	6.5	5.5	1.5	0.25	k__Bacteria;p__Firmicutes;c__Clostridia;o__Clostridiales;f__Lachnospiraceae;g__Dorea;s__
New.ReferenceOTU143	7.59267	0.0552246	0.284028	1	27.5	31	3.75	23.25	k__Bacteria;p__Firmicutes;c__Clostridia;o__Clostridiales;f__;g__;s__
568968	7.58835	0.0553313	0.284028	1	33.75	10.25	10.25	10.25	k__Bacteria;p__Firmicutes;c__Clostridia;o__Clostridiales;f__;g__;s__
New.ReferenceOTU127	7.58785	0.0553437	0.284028	1	46.25	62	33.875	119.25	k__Bacteria;p__Bacteroidetes;c__Bacteroidia;o__Bacteroidales;f__;g__;s__
292216	7.58418	0.0554345	0.284028	1	112.5	1.75	0.625	0	k__Bacteria;p__Firmicutes;c__Clostridia;o__Clostridiales;f__Lachnospiraceae;g__Dorea;s__
New.ReferenceOTU421	7.58257	0.0554744	0.284028	1	0.75	4	0.125	0.75	k__Bacteria;p__Firmicutes;c__Clostridia;o__Clostridiales;f__Veillonellaceae;g__;s__
511464	7.57762	0.0555973	0.284028	1	0.5	2.25	2.25	19	k__Bacteria;p__Tenericutes;c__Mollicutes;o__Anaeroplasmatales;f__Anaeroplasmataceae;g__;s__
287531	7.57409	0.0556849	0.284028	1	1.75	4.5	0.75	1.25	k__Bacteria;p__Firmicutes;c__Clostridia;o__Clostridiales;f__Ruminococcaceae;g__;s__
291630	7.57155	0.0557483	0.284028	1	26.75	14	2	0	k__Bacteria;p__Firmicutes;c__Clostridia;o__Clostridiales;f__Ruminococcaceae;g__;s__
795046	7.56929	0.0558045	0.284028	1	1	5.75	0.75	0	k__Bacteria;p__Firmicutes;c__Clostridia;o__Clostridiales;f__Lachnospiraceae;g__;s__
311426	7.56549	0.0558993	0.284028	1	132	68.5	9.375	4.75	k__Bacteria;p__Firmicutes;c__Clostridia;o__Clostridiales;f__Ruminococcaceae;g__;s__
4331782	7.56401	0.0559364	0.284028	1	0.5	2.5	0	1	k__Bacteria;p__Firmicutes;c__Clostridia;o__Clostridiales;f__Lachnospiraceae;g__;s__
304154	7.56227	0.0559798	0.284028	1	6.5	5.25	0.375	0.25	k__Bacteria;p__Firmicutes;c__Clostridia;o__Clostridiales;f__;g__;s__
New.ReferenceOTU385	7.56108	0.0560097	0.284028	1	18	33	4.375	8.75	k__Bacteria;p__Firmicutes;c__Clostridia;o__Clostridiales;f__Ruminococcaceae;g__;s__
111098	7.55054	0.0562741	0.284986	1	35.75	30.25	16.5	1.25	k__Bacteria;p__Firmicutes;c__Clostridia;o__Clostridiales;f__Ruminococcaceae;g__;s__
302388	7.54412	0.0564357	0.285124	1	79.75	51.5	8.5	20.75	k__Bacteria;p__Firmicutes;c__Clostridia;o__Clostridiales;f__Ruminococcaceae;g__;s__
441934	7.54003	0.0565388	0.285124	1	23.5	20.25	1.625	5.5	k__Bacteria;p__Firmicutes;c__Clostridia;o__Clostridiales;f__;g__;s__
304643	7.5375	0.0566027	0.285124	1	1.25	0.5	0.125	0	k__Bacteria;p__Bacteroidetes;c__Bacteroidia;o__Bacteroidales;f__;g__;s__
180171	7.5375	0.0566027	0.285124	1	0.5	1	0.125	0	k__Bacteria;p__Firmicutes;c__Clostridia;o__Clostridiales;f__Lachnospiraceae;g__Roseburia
300523	7.53066	0.0567758	0.285616	1	95.25	115	13.375	26.25	k__Bacteria;p__Bacteroidetes;c__Bacteroidia;o__Bacteroidales;f__Bacteroidaceae;g__5-7N15;s__
New.ReferenceOTU581	7.51874	0.057079	0.286759	1	13.75	54.25	7.625	7.5	k__Bacteria;p__Bacteroidetes;c__Bacteroidia;o__Bacteroidales;f__Bacteroidaceae;g__;s__
827522	7.50318	0.0574769	0.28785	1	21.75	1	0.125	0.25	k__Bacteria;p__Firmicutes;c__Clostridia;o__Clostridiales;f__;g__;s__
302501	7.50172	0.0575142	0.28785	1	7	0.25	0.25	0	k__Bacteria;p__Verrucomicrobia;c__Verrucomicrobiae;o__Verrucomicrobiales;f__Verrucomicrobiaceae;g__Akkermansia;s__
72926	7.50133	0.0575244	0.28785	1	33.25	92.75	22.375	1.75	k__Bacteria;p__Firmicutes;c__Clostridia;o__Clostridiales;f__Veillonellaceae;g__Anaerovibrio;s__
590921	7.49227	0.0577575	0.28856	1	2.5	1.75	0.125	0	k__Bacteria;p__Tenericutes;c__RF3;o__ML615J-28;f__;g__;s__
New.ReferenceOTU362	7.48829	0.05786	0.28856	1	0	0.5	227.5	0	k__Bacteria;p__Firmicutes;c__Bacilli;o__Bacillales;f__Planococcaceae;g__Paenisporosarcina;s__
New.ReferenceOTU481	7.47785	0.0581304	0.28856	1	0.25	2	14.875	11.75	Unassigned
320888	7.47754	0.0581384	0.28856	1	1	1.75	0	0.25	k__Bacteria;p__Firmicutes;c__Clostridia;o__Clostridiales;f__Clostridiaceae
146554	7.47496	0.0582054	0.28856	1	0	8.75	5.625	3	k__Bacteria;p__Firmicutes;c__Clostridia;o__Clostridiales;f__Ruminococcaceae;g__Ruminococcus;s__
291650	7.47477	0.0582102	0.28856	1	6.25	2.75	0.625	0	k__Bacteria;p__Bacteroidetes;c__Bacteroidia;o__Bacteroidales;f__;g__;s__
213487	7.47147	0.0582961	0.28856	1	0.25	4.75	0.375	0	k__Bacteria;p__Firmicutes;c__Clostridia;o__Clostridiales;f__Lachnospiraceae;g__Roseburia;s__
320915	7.47004	0.0583332	0.28856	1	23	4	4.875	0.25	k__Bacteria;p__Cyanobacteria;c__4C0d-2;o__YS2;f__;g__;s__
291518	7.46587	0.058442	0.28856	1	14	1.75	0.375	0	k__Bacteria;p__Firmicutes;c__Clostridia;o__Clostridiales;f__Ruminococcaceae;g__Oscillospira;s__
304883	7.45816	0.0586434	0.28856	1	56.5	17	2.875	1	k__Bacteria;p__Firmicutes;c__Clostridia;o__Clostridiales;f__;g__;s__
New.ReferenceOTU319	7.45727	0.0586666	0.28856	1	0.25	1.5	0.875	15.75	k__Bacteria;p__Bacteroidetes;c__Bacteroidia;o__Bacteroidales;f__;g__;s__
179472	7.45469	0.0587342	0.28856	1	0.5	2.5	0.25	0	k__Bacteria;p__Firmicutes;c__Clostridia;o__Clostridiales;f__Lachnospiraceae;g__Roseburia;s__
508842	7.45469	0.0587342	0.28856	1	0.25	1	0.125	0	k__Bacteria;p__Firmicutes;c__Clostridia;o__Clostridiales;f__;g__;s__
27711	7.45469	0.0587342	0.28856	1	0.25	1	0.125	0	k__Bacteria;p__Firmicutes;c__Clostridia;o__Clostridiales;f__;g__;s__
4306461	7.44713	0.0589327	0.28916	1	6.5	3.25	0.125	0	k__Bacteria;p__Elusimicrobia;c__Elusimicrobia;o__Elusimicrobiales;f__Elusimicrobiaceae;g__;s__
288496	7.43688	0.0592027	0.28982	1	3.25	4	0.75	0	k__Bacteria;p__Firmicutes;c__Clostridia;o__Clostridiales;f__Ruminococcaceae;g__;s__
297727	7.43621	0.0592204	0.28982	1	2.5	6.75	0.375	3.25	k__Bacteria;p__Bacteroidetes;c__Bacteroidia;o__Bacteroidales;f__Bacteroidaceae;g__5-7N15;s__
New.ReferenceOTU258	7.41986	0.0596536	0.291563	1	68.5	28	24.125	81.75	k__Bacteria;p__Bacteroidetes;c__Bacteroidia;o__Bacteroidales;f__;g__;s__
1106362	7.41241	0.0598521	0.29192	1	90.25	27.5	17.375	3.5	k__Bacteria;p__Firmicutes;c__Clostridia;o__Clostridiales;f__Clostridiaceae;g__Clostridium;s__
322931	7.40876	0.0599496	0.29192	1	23.5	10.75	1.5	0.75	k__Bacteria;p__Firmicutes;c__Clostridia;o__Clostridiales;f__Ruminococcaceae;g__Ruminococcus;s__
288168	7.40716	0.0599925	0.29192	1	16.5	14.5	5.625	0	k__Bacteria;p__Firmicutes;c__Clostridia;o__Clostridiales;f__Lachnospiraceae;g__;s__
349444	7.40556	0.0600354	0.29192	1	1	0.75	0	0.25	k__Bacteria;p__Firmicutes;c__Clostridia;o__Clostridiales;f__Ruminococcaceae;g__;s__
302655	7.3953	0.0603107	0.292882	1	49.25	18.25	6.25	6.75	k__Bacteria;p__Firmicutes;c__Erysipelotrichi;o__Erysipelotrichales;f__Erysipelotrichaceae;g__;s__
570243	7.39053	0.0604388	0.293128	1	2.25	6.5	0.5	6	k__Bacteria;p__Bacteroidetes;c__Bacteroidia;o__Bacteroidales;f__Rikenellaceae;g__;s__
299179	7.36936	0.0610118	0.295332	1	1.25	0.75	0.125	0	k__Bacteria;p__Firmicutes;c__Clostridia;o__Clostridiales;f__Lachnospiraceae;g__;s__
580773	7.36574	0.0611104	0.295332	1	5.5	22.75	1.125	0.25	k__Bacteria;p__Bacteroidetes;c__Bacteroidia;o__Bacteroidales;f__[Paraprevotellaceae];g__CF231;s__
327330	7.36512	0.0611274	0.295332	1	9.75	4.25	2.5	25.75	k__Bacteria;p__Bacteroidetes;c__Bacteroidia;o__Bacteroidales;f__;g__;s__
288445	7.36107	0.0612377	0.295488	1	138.5	117.25	20.375	73.25	k__Bacteria;p__Bacteroidetes;c__Bacteroidia;o__Bacteroidales;f__Bacteroidaceae;g__5-7N15;s__
811108	7.35535	0.0613939	0.295492	1	2.25	0	4	0.5	k__Bacteria;p__Firmicutes;c__Clostridia;o__Clostridiales;f__Lachnospiraceae
337993	7.35531	0.0613949	0.295492	1	9.25	21.5	3.75	1.25	k__Bacteria;p__Firmicutes;c__Clostridia;o__Clostridiales;f__;g__;s__
324020	7.34749	0.0616094	0.295539	1	53.5	14.75	4.875	2.25	k__Bacteria;p__Firmicutes;c__Clostridia;o__Clostridiales;f__Clostridiaceae;g__Clostridium;s__
322223	7.34431	0.0616967	0.295539	1	3.5	2.5	0.375	0.5	k__Bacteria;p__Bacteroidetes;c__Bacteroidia;o__Bacteroidales;f__Rikenellaceae;g__;s__
4345516	7.34295	0.0617341	0.295539	1	26	42.75	6.875	10.75	k__Bacteria;p__Firmicutes;c__Clostridia;o__Clostridiales;f__Ruminococcaceae;g__;s__
4375336	7.34196	0.0617614	0.295539	1	3.5	4.25	0.625	1.5	k__Bacteria;p__Firmicutes;c__Clostridia;o__Clostridiales;f__;g__;s__
327184	7.33809	0.0618678	0.295539	1	21.25	11.5	0.875	0.25	k__Bacteria;p__Firmicutes;c__Clostridia;o__Clostridiales;f__;g__;s__
347791	7.33789	0.0618734	0.295539	1	6.25	1.75	0.375	0	k__Bacteria;p__Firmicutes;c__Clostridia;o__Clostridiales;f__Ruminococcaceae;g__;s__
273657	7.32981	0.0620965	0.295902	1	3.5	12.25	1.5	0.25	k__Bacteria;p__Firmicutes;c__Clostridia;o__Clostridiales;f__Peptococcaceae;g__rc4-4;s__
805699	7.32947	0.0621058	0.295902	1	13.75	4.5	3.625	0.5	k__Bacteria;p__Tenericutes;c__Mollicutes;o__RF39;f__;g__;s__
312916	7.3159	0.0624824	0.297322	1	43.5	164	14.75	6.75	k__Bacteria;p__Proteobacteria;c__Gammaproteobacteria;o__Aeromonadales;f__Succinivibrionaceae;g__Succinivibrio;s__
289581	7.31271	0.062571	0.297369	1	12.75	1.25	0.125	0	k__Bacteria;p__Bacteroidetes;c__Bacteroidia;o__Bacteroidales;f__;g__;s__
293471	7.29055	0.0631915	0.299941	1	116.75	69.75	18.125	33.75	k__Bacteria;p__Firmicutes;c__Clostridia;o__Clostridiales;f__Ruminococcaceae;g__;s__
302219	7.28589	0.0633226	0.299991	1	1	6.5	0.625	0	k__Bacteria;p__Verrucomicrobia;c__Verruco-5;o__WCHB1-41;f__RFP12;g__;s__
301195	7.28455	0.0633606	0.299991	1	1	2	0.375	0.5	k__Bacteria;p__Firmicutes;c__Clostridia;o__Clostridiales;f__Ruminococcaceae;g__;s__
291543	7.27676	0.0635807	0.300657	1	1.75	6	1.75	0.25	k__Bacteria;p__Firmicutes;c__Clostridia;o__Clostridiales;f__Ruminococcaceae;g__Faecalibacterium;s__prausnitzii
190676	7.27344	0.0636747	0.300726	1	0.75	1	0.125	0	k__Bacteria;p__Firmicutes;c__Clostridia;o__Clostridiales;f__Ruminococcaceae;g__Oscillospira;s__
278650	7.27062	0.0637546	0.300728	1	29.75	3.75	14.375	0	k__Bacteria;p__Cyanobacteria;c__4C0d-2;o__YS2;f__;g__;s__
4466621	7.26731	0.0638485	0.300796	1	7	9	1.875	0.25	k__Bacteria;p__Firmicutes;c__Clostridia;o__Clostridiales;f__Ruminococcaceae;g__Ruminococcus;s__
4319108	7.26191	0.064002	0.300848	1	53	15	2.25	2.25	k__Bacteria;p__Firmicutes;c__Clostridia;o__Clostridiales;f__Ruminococcaceae;g__;s__
New.ReferenceOTU533	7.26133	0.0640187	0.300848	1	50.25	36.5	11.375	72	k__Bacteria;p__Bacteroidetes;c__Bacteroidia;o__Bacteroidales;f__;g__;s__
268978	7.25715	0.0641379	0.300981	1	0.75	4.5	8	8.75	k__Bacteria;p__Firmicutes;c__Bacilli;o__Turicibacterales;f__Turicibacteraceae;g__Turicibacter;s__
4302718	7.25476	0.0642062	0.300981	1	155.75	69.25	8.375	16.25	k__Bacteria;p__Firmicutes;c__Clostridia;o__Clostridiales;f__Ruminococcaceae;g__;s__
New.ReferenceOTU37	7.24602	0.0644561	0.301207	1	37.75	7	5.875	2	k__Bacteria;p__Firmicutes;c__Clostridia;o__Clostridiales;f__Lachnospiraceae;g__;s__
518060	7.24558	0.064469	0.301207	1	4.5	4.25	3.25	26.5	k__Bacteria;p__Firmicutes;c__Clostridia;o__Clostridiales;f__Ruminococcaceae;g__;s__
312833	7.24473	0.0644932	0.301207	1	147	212	82.25	158.5	k__Bacteria;p__Firmicutes;c__Clostridia;o__Clostridiales;f__Ruminococcaceae;g__;s__
292758	7.22566	0.0650427	0.303399	1	5.5	1	0.25	0	k__Bacteria;p__Firmicutes;c__Clostridia;o__Clostridiales;f__;g__;s__
744617	7.21635	0.0653126	0.304283	1	3.5	2	2.75	0	k__Bacteria;p__Firmicutes;c__Clostridia;o__Clostridiales;f__Lachnospiraceae;g__Epulopiscium;s__
New.ReferenceOTU35	7.2106	0.0654798	0.304513	1	6	2.5	0.25	0	k__Bacteria;p__Firmicutes;c__Clostridia;o__Clostridiales;f__Ruminococcaceae;g__;s__
4322125	7.20911	0.0655231	0.304513	1	36.25	27	7.25	1.25	k__Bacteria;p__Firmicutes;c__Clostridia;o__Clostridiales;f__Ruminococcaceae;g__;s__
239562	7.20006	0.0657872	0.305365	1	31.75	3.5	0.125	0.5	k__Bacteria;p__Firmicutes;c__Clostridia;o__Clostridiales;f__;g__;s__
326452	7.19596	0.0659072	0.305548	1	21.5	32.75	4.375	35	k__Bacteria;p__Firmicutes;c__Clostridia;o__Clostridiales;f__Ruminococcaceae;g__;s__
301891	7.17754	0.0664493	0.307477	1	6	11	2.875	5.75	k__Bacteria;p__Firmicutes;c__Clostridia;o__Clostridiales
300225	7.1744	0.0665418	0.307477	1	10	10.75	2.75	6	k__Bacteria;p__Firmicutes;c__Clostridia;o__Clostridiales;f__Clostridiaceae;g__Clostridium;s__
299493	7.17083	0.0666475	0.307477	1	0	0	0.75	0.25	k__Bacteria;p__Firmicutes;c__Clostridia;o__Clostridiales;f__Eubacteriaceae;g__Anaerofustis;s__
513742	7.15472	0.0671266	0.307477	1	3	3.5	0.5	0.25	k__Bacteria;p__Firmicutes;c__Clostridia;o__Clostridiales;f__Ruminococcaceae;g__;s__
304416	7.15432	0.0671384	0.307477	1	1	0.5	0	0	k__Bacteria;p__Firmicutes;c__Clostridia;o__Clostridiales;f__;g__;s__
104144	7.15159	0.0672198	0.307477	1	15.5	6.5	0.5	0.75	k__Bacteria;p__Firmicutes;c__Clostridia;o__Clostridiales;f__Ruminococcaceae;g__;s__
324322	7.15091	0.0672402	0.307477	1	24.5	2.5	0.25	0.25	k__Bacteria;p__Firmicutes;c__Clostridia;o__Clostridiales;f__Ruminococcaceae;g__;s__
334049	7.1433	0.067468	0.307477	1	1.5	0	0	0.5	k__Bacteria;p__Firmicutes;c__Clostridia;o__Clostridiales;f__Ruminococcaceae;g__;s__
308386	7.1433	0.067468	0.307477	1	2.25	0.5	0	0	k__Bacteria;p__Firmicutes;c__Clostridia;o__Clostridiales;f__;g__;s__
328424	7.1433	0.067468	0.307477	1	11.25	0	0	0.5	k__Bacteria;p__Tenericutes;c__Mollicutes;o__RF39;f__;g__;s__
1120222	7.1433	0.067468	0.307477	1	1.25	0.5	0	0	k__Bacteria;p__Firmicutes;c__Clostridia;o__Clostridiales;f__Lachnospiraceae;g__;s__
4319107	7.13592	0.0676894	0.307477	1	0.5	2	0.25	0	k__Bacteria;p__Firmicutes;c__Clostridia;o__Clostridiales;f__;g__;s__
New.ReferenceOTU208	7.13231	0.0677981	0.307477	1	42.25	6.25	0	0	k__Bacteria;p__Verrucomicrobia;c__Verrucomicrobiae;o__Verrucomicrobiales;f__Verrucomicrobiaceae;g__Akkermansia;s__
290033	7.13132	0.067828	0.307477	1	12.5	14.5	3.625	4	k__Bacteria;p__Firmicutes;c__Clostridia;o__Clostridiales;f__Lachnospiraceae;g__Dorea;s__
294548	7.13127	0.0678294	0.307477	1	46.5	72.25	16.375	6.25	k__Bacteria;p__Firmicutes;c__Clostridia;o__Clostridiales;f__Ruminococcaceae;g__;s__
996068	7.125	0.0680185	0.307477	1	0.5	0.5	0	0	k__Bacteria;p__Cyanobacteria;c__4C0d-2;o__YS2;f__;g__;s__
746079	7.125	0.0680185	0.307477	1	0.5	0.5	0	0	k__Bacteria;p__Bacteroidetes;c__Bacteroidia;o__Bacteroidales;f__;g__;s__
335644	7.12364	0.0680598	0.307477	1	1	3.75	0.125	0	k__Bacteria;p__Firmicutes;c__Clostridia;o__Clostridiales;f__;g__;s__
4090248	7.11413	0.0683477	0.307477	1	1	3.75	0	1.25	k__Bacteria;p__Firmicutes;c__Clostridia;o__Clostridiales;f__Ruminococcaceae;g__;s__
523749	7.11259	0.0683944	0.307477	1	10.5	9	7.125	0	k__Bacteria;p__Firmicutes;c__Clostridia;o__Clostridiales;f__Lachnospiraceae;g__Coprococcus;s__
293092	7.11222	0.0684056	0.307477	1	14.5	11	1.75	0.25	k__Bacteria;p__Firmicutes;c__Clostridia;o__Clostridiales;f__Ruminococcaceae;g__;s__
New.ReferenceOTU216	7.11047	0.0684587	0.307477	1	10.25	21.5	2.5	51.25	k__Bacteria;p__Firmicutes;c__Clostridia;o__Clostridiales;f__[Mogibacteriaceae];g__;s__
333387	7.09206	0.0690205	0.307477	1	1.25	3.5	0	0	k__Bacteria;p__Firmicutes;c__Clostridia;o__Clostridiales;f__;g__;s__
New.ReferenceOTU11	7.09206	0.0690205	0.307477	1	1.25	2.25	0	0	k__Bacteria;p__Firmicutes;c__Clostridia;o__Clostridiales;f__;g__;s__
190772	7.08824	0.069138	0.307477	1	0.5	1	0	0	k__Bacteria;p__Firmicutes;c__Clostridia;o__Clostridiales;f__Lachnospiraceae;g__Dorea;s__
573551	7.08824	0.069138	0.307477	1	1	0.5	0	0	k__Bacteria;p__Firmicutes;c__Clostridia;o__Clostridiales;f__;g__;s__
1579251	7.08824	0.069138	0.307477	1	1.25	0.5	0	0	k__Bacteria;p__Firmicutes;c__Clostridia;o__Clostridiales;f__Ruminococcaceae;g__;s__
545322	7.08824	0.069138	0.307477	1	0.75	0.5	0	0	k__Bacteria;p__Firmicutes;c__Clostridia;o__Clostridiales;f__Veillonellaceae;g__Selenomonas;s__
4414257	7.08824	0.069138	0.307477	1	0	0.75	0	0.5	k__Bacteria;p__Firmicutes;c__Bacilli;o__Lactobacillales;f__Lactobacillaceae;g__Lactobacillus;s__
304156	7.08824	0.069138	0.307477	1	0.5	0.75	0	0	k__Bacteria;p__Firmicutes;c__Clostridia;o__Clostridiales;f__;g__;s__
355912	7.08824	0.069138	0.307477	1	1.75	0.5	0	0	k__Bacteria;p__Firmicutes;c__Clostridia;o__Clostridiales;f__Ruminococcaceae;g__;s__
1043408	7.08824	0.069138	0.307477	1	0.75	0.5	0	0	k__Bacteria;p__Firmicutes;c__Clostridia;o__Clostridiales;f__Christensenellaceae;g__;s__
319834	7.08815	0.0691407	0.307477	1	18.5	32	4.125	0.25	k__Bacteria;p__Firmicutes;c__Clostridia;o__Clostridiales;f__Ruminococcaceae;g__Oscillospira;s__
New.ReferenceOTU383	7.08755	0.0691589	0.307477	1	92.25	16.25	0.75	2.25	k__Bacteria;p__Bacteroidetes;c__Bacteroidia;o__Bacteroidales;f__;g__;s__
New.ReferenceOTU190	7.08725	0.0691682	0.307477	1	0.5	12.75	1	0.5	k__Bacteria;p__Firmicutes;c__Clostridia;o__Clostridiales;f__;g__;s__
4465124	7.08162	0.0693412	0.307601	1	37.75	13.75	3.5	2.25	k__Bacteria;p__Firmicutes;c__Clostridia;o__Clostridiales;f__Ruminococcaceae;g__;s__
New.ReferenceOTU179	7.07416	0.0695713	0.307601	1	10.25	16.25	3.875	19.25	k__Bacteria;p__Bacteroidetes;c__Bacteroidia;o__Bacteroidales;f__Porphyromonadaceae;g__Parabacteroides;s__
385807	7.05954	0.0700241	0.307601	1	9.75	1	1.25	0	k__Bacteria;p__Cyanobacteria;c__4C0d-2;o__YS2;f__;g__;s__
233103	7.05882	0.0700463	0.307601	1	0	0	0.625	0	k__Bacteria;p__Firmicutes;c__Clostridia;o__Clostridiales;f__Lachnospiraceae;g__;s__
4411108	7.05882	0.0700463	0.307601	1	0	0	4.5	0	k__Bacteria;p__Firmicutes;c__Clostridia;o__Clostridiales;f__Clostridiaceae;g__Clostridium;s__
301089	7.05838	0.0700602	0.307601	1	20.5	22	3.5	6.5	k__Bacteria;p__Firmicutes;c__Clostridia;o__Clostridiales;f__Ruminococcaceae;g__;s__
296633	7.05366	0.070207	0.307601	1	20.5	20.25	5.25	1.75	k__Bacteria;p__Firmicutes;c__Clostridia;o__Clostridiales;f__Ruminococcaceae;g__;s__
749770	7.0525	0.070243	0.307601	1	123.25	2.5	3.75	0	k__Bacteria;p__Verrucomicrobia;c__Verrucomicrobiae;o__Verrucomicrobiales;f__Verrucomicrobiaceae;g__Akkermansia;s__
321610	7.05016	0.070316	0.307601	1	9.25	63.5	5.375	7	k__Bacteria;p__Firmicutes;c__Clostridia;o__Clostridiales;f__Lachnospiraceae;g__Dorea;s__
4316998	7.0453	0.070468	0.307601	1	33	33.75	6.75	15.75	k__Bacteria;p__Firmicutes;c__Clostridia;o__Clostridiales;f__Ruminococcaceae;g__;s__
302105	7.04462	0.0704892	0.307601	1	3	2.25	0	0	k__Bacteria;p__Firmicutes;c__Clostridia;o__Clostridiales;f__;g__;s__
3903651	7.04186	0.0705755	0.307601	1	17.25	19.25	3.25	2	k__Bacteria;p__Firmicutes;c__Clostridia;o__Clostridiales;f__Ruminococcaceae;g__Oscillospira;s__
319450	7.0395	0.0706494	0.307601	1	2.25	16.75	0.25	0	k__Bacteria;p__Firmicutes;c__Clostridia;o__Clostridiales;f__Ruminococcaceae;g__;s__
New.ReferenceOTU527	7.03649	0.0707437	0.307601	1	8.25	4.75	1.25	7.25	k__Bacteria;p__Firmicutes;c__Clostridia;o__Clostridiales;f__Ruminococcaceae;g__;s__
3232988	7.03356	0.0708358	0.307601	1	1.5	1.25	0	1	k__Bacteria;p__Tenericutes;c__RF3;o__ML615J-28;f__;g__;s__
327491	7.03351	0.0708372	0.307601	1	0.75	1.75	0	0	k__Bacteria;p__Firmicutes;c__Clostridia;o__Clostridiales;f__Christensenellaceae;g__;s__
292643	7.03351	0.0708372	0.307601	1	1.5	1.25	0	0	k__Bacteria;p__Firmicutes;c__Clostridia;o__Clostridiales;f__;g__;s__
New.ReferenceOTU191	7.03351	0.0708372	0.307601	1	1.25	0	0	2.25	k__Bacteria;p__Bacteroidetes;c__Bacteroidia;o__Bacteroidales;f__;g__;s__
592917	7.02619	0.0710675	0.307601	1	0	0	4.125	0	k__Bacteria;p__Firmicutes;c__Erysipelotrichi;o__Erysipelotrichales;f__Erysipelotrichaceae;g__Catenibacterium;s__
301192	7.02619	0.0710675	0.307601	1	1	2	0	0	k__Bacteria;p__Firmicutes;c__Clostridia;o__Clostridiales;f__Ruminococcaceae;g__;s__
4338603	7.02619	0.0710675	0.307601	1	0	0	1.875	0	k__Bacteria;p__Firmicutes;c__Bacilli;o__Bacillales;f__Planococcaceae;g__Sporosarcina;s__
New.ReferenceOTU447	7.02619	0.0710675	0.307601	1	0	0	5.25	0	k__Bacteria;p__Firmicutes;c__Bacilli;o__Bacillales;f__Planococcaceae;g__Paenisporosarcina;s__
295127	7.02589	0.0710771	0.307601	1	66.5	50.75	9.25	5.75	k__Bacteria;p__Spirochaetes;c__Spirochaetes;o__Spirochaetales;f__Spirochaetaceae;g__Treponema;s__
210073	7.01538	0.071409	0.307601	1	1.25	1.25	0	0	k__Bacteria;p__Firmicutes;c__Clostridia;o__Clostridiales;f__;g__;s__
86234	7.01538	0.071409	0.307601	1	1.5	1.75	0	0	k__Bacteria;p__Bacteroidetes;c__Bacteroidia;o__Bacteroidales;f__Prevotellaceae;g__Prevotella;s__
New.ReferenceOTU442	7.01538	0.071409	0.307601	1	0	6	0	1104.25	k__Bacteria;p__Firmicutes;c__Clostridia;o__Clostridiales;f__Clostridiaceae;g__Clostridium;s__bowmanii
523481	7.01382	0.0714587	0.307601	1	12.75	17.25	2.5	7	k__Bacteria;p__Firmicutes;c__Clostridia;o__Clostridiales;f__Ruminococcaceae;g__;s__
229874	7.00709	0.0716721	0.307601	1	10.25	16	2	3.5	k__Bacteria;p__Tenericutes;c__Mollicutes;o__RF39;f__;g__;s__
290322	7.0066	0.0716878	0.307601	1	1.25	1	0.25	0.25	k__Bacteria;p__Firmicutes;c__Clostridia;o__Clostridiales;f__Ruminococcaceae;g__;s__
258263	7.00475	0.0717466	0.307601	1	3.5	47.25	0.875	1	k__Bacteria;p__TM7;c__TM7-3;o__CW040;f__F16;g__;s__
168046	7.00315	0.0717973	0.307601	1	2	4.25	0.5	0.5	k__Bacteria;p__Firmicutes;c__Clostridia;o__Clostridiales;f__;g__;s__
4405104	7.00095	0.0718676	0.307601	1	64.25	6.25	11.75	29.75	k__Bacteria;p__Firmicutes;c__Clostridia;o__Clostridiales;f__Lachnospiraceae;g__Coprococcus;s__
179402	7.00058	0.0718792	0.307601	1	1.5	3.75	0.25	0.25	k__Bacteria;p__Firmicutes;c__Clostridia;o__Clostridiales;f__Ruminococcaceae;g__;s__
4442699	6.99246	0.0721385	0.308362	1	57.25	180.5	45.25	7	k__Bacteria;p__Firmicutes;c__Clostridia;o__Clostridiales;f__Lachnospiraceae;g__;s__
321106	6.98847	0.072266	0.308558	1	7	27.75	7	0.75	k__Bacteria;p__Firmicutes;c__Clostridia;o__Clostridiales;f__Lachnospiraceae;g__;s__
4391262	6.96993	0.0728624	0.310552	1	10.5	1.75	0.25	0	k__Bacteria;p__Proteobacteria;c__Gammaproteobacteria;o__Enterobacteriales;f__Enterobacteriaceae;g__;s__
2225203	6.96667	0.0729678	0.310552	1	0.75	0.25	0.125	0	k__Bacteria;p__Firmicutes;c__Clostridia;o__Clostridiales;f__Clostridiaceae;g__;s__
321960	6.96553	0.0730048	0.310552	1	28.5	27.75	9	18.25	k__Bacteria;p__Firmicutes;c__Clostridia;o__Clostridiales;f__Ruminococcaceae;g__;s__
3799784	6.96377	0.0730615	0.310552	1	36.25	0.75	0.125	0	k__Bacteria;p__Proteobacteria;c__Gammaproteobacteria;o__Enterobacteriales;f__Enterobacteriaceae;g__;s__
290908	6.95445	0.0733637	0.311451	1	8	20.75	5.375	2.25	k__Bacteria;p__Firmicutes;c__Clostridia;o__Clostridiales;f__;g__;s__
302878	6.95218	0.0734376	0.311451	1	5	2	0.25	0	k__Bacteria;p__Cyanobacteria;c__4C0d-2;o__YS2;f__;g__;s__
4318314	6.94252	0.0737528	0.312437	1	301.25	98	112.625	3.75	k__Bacteria;p__Cyanobacteria;c__4C0d-2;o__YS2;f__;g__;s__
316424	6.9276	0.0742416	0.314157	1	3.25	1	0.25	0	k__Bacteria;p__Firmicutes;c__Clostridia;o__Clostridiales;f__Ruminococcaceae;g__;s__
526983	6.91311	0.0747194	0.315763	1	8	19.25	3.5	1.25	k__Bacteria;p__Firmicutes;c__Clostridia;o__Clostridiales;f__Ruminococcaceae;g__;s__
New.ReferenceOTU457	6.91104	0.0747881	0.315763	1	8.25	35	1	5.75	k__Bacteria;p__Firmicutes;c__Clostridia;o__Clostridiales;f__Ruminococcaceae;g__;s__
874627	6.90471	0.0749977	0.316295	1	3.5	5.75	1.25	1.25	k__Bacteria;p__Tenericutes;c__Mollicutes;o__RF39;f__;g__;s__
New.ReferenceOTU247	6.89919	0.0751812	0.31631	1	0	2.75	0.625	2.5	k__Bacteria;p__Firmicutes;c__Clostridia;o__Clostridiales;f__Lachnospiraceae;g__Coprococcus;s__
735945	6.89881	0.075194	0.31631	1	0	0	16.75	9	k__Bacteria;p__Actinobacteria;c__Actinobacteria;o__Actinomycetales;f__Micrococcaceae;g__Arthrobacter;s__
4299396	6.89706	0.0752522	0.31631	1	18.5	19.5	3.5	1	k__Bacteria;p__Firmicutes;c__Clostridia;o__Clostridiales;f__Ruminococcaceae;g__;s__
289917	6.88732	0.0755773	0.317041	1	667	625	154.375	489.5	k__Bacteria;p__Firmicutes;c__Clostridia;o__Clostridiales;f__Ruminococcaceae;g__;s__
330992	6.88449	0.0756719	0.317041	1	15.25	3.75	1.625	8.25	k__Bacteria;p__Firmicutes;c__Clostridia;o__Clostridiales;f__;g__;s__
4302724	6.87893	0.0758583	0.317041	1	17.75	17.5	2.125	5.25	k__Bacteria;p__Firmicutes;c__Clostridia;o__Clostridiales;f__Lachnospiraceae;g__Coprococcus;s__
4393073	6.8776	0.075903	0.317041	1	1.5	0.75	0.125	0	k__Bacteria;p__Firmicutes;c__Clostridia;o__Clostridiales;f__Lachnospiraceae;g__;s__
319798	6.87518	0.0759844	0.317041	1	2	4.25	1	0	k__Bacteria;p__Firmicutes;c__Clostridia;o__Clostridiales;f__Ruminococcaceae;g__Oscillospira;s__
157772	6.87464	0.0760027	0.317041	1	13.75	2.25	1.75	0.5	k__Bacteria;p__Firmicutes;c__Clostridia;o__Clostridiales;f__Ruminococcaceae;g__Oscillospira;s__
334395	6.87434	0.0760128	0.317041	1	52.5	19.5	4.625	2.75	k__Bacteria;p__Firmicutes;c__Clostridia;o__Clostridiales;f__;g__;s__
205859	6.8582	0.0765575	0.318962	1	28.25	9.5	28.125	1.25	k__Bacteria;p__Firmicutes;c__Clostridia;o__Clostridiales;f__;g__;s__
4303724	6.85294	0.0767356	0.31932	1	10.5	10	6.25	1.25	k__Bacteria;p__Firmicutes;c__Clostridia;o__Clostridiales;f__Ruminococcaceae;g__Ruminococcus;s__
291434	6.85069	0.0768123	0.31932	1	535.75	150.5	40.875	133.5	k__Bacteria;p__Bacteroidetes;c__Bacteroidia;o__Bacteroidales;f__;g__;s__
New.ReferenceOTU322	6.84472	0.0770152	0.319812	1	0	0	40.875	1.75	Unassigned
4437592	6.83438	0.0773681	0.320759	1	96	79.5	11.75	11	k__Bacteria;p__Firmicutes;c__Clostridia;o__Clostridiales;f__Ruminococcaceae;g__;s__
421538	6.83307	0.077413	0.320759	1	2.75	2	0.25	0	k__Bacteria;p__Firmicutes;c__Clostridia;o__Clostridiales;f__Lachnospiraceae;g__;s__
New.ReferenceOTU546	6.82905	0.0775508	0.32089	1	24.5	22.5	1.125	6.5	k__Bacteria;p__Bacteroidetes;c__Bacteroidia;o__Bacteroidales;f__Bacteroidaceae;g__5-7N15;s__
344422	6.8272	0.0776142	0.32089	1	3	2.5	0	5.25	k__Bacteria;p__Firmicutes;c__Clostridia;o__Clostridiales;f__Lachnospiraceae;g__;s__
343258	6.82115	0.0778222	0.321399	1	3	0.75	0.375	0	k__Bacteria;p__Firmicutes;c__Clostridia;o__Clostridiales;f__;g__;s__
2555599	6.81527	0.0780248	0.321874	1	1.25	3.5	0.625	0	k__Bacteria;p__Firmicutes;c__Clostridia;o__Clostridiales;f__Lachnospiraceae;g__Dorea;s__
340170	6.81288	0.0781073	0.321874	1	32.5	24.5	13	12	k__Bacteria;p__Firmicutes;c__Clostridia;o__Clostridiales;f__Ruminococcaceae;g__Ruminococcus;s__
631218	6.80496	0.0783813	0.322651	1	4.5	1	0.625	0	k__Bacteria;p__Firmicutes;c__Clostridia;o__Clostridiales;f__Ruminococcaceae;g__;s__
New.ReferenceOTU283	6.80131	0.0785076	0.322807	1	9.75	2.25	0.5	2.25	k__Bacteria;p__Bacteroidetes;c__Bacteroidia;o__Bacteroidales;f__Bacteroidaceae;g__5-7N15;s__
4336149	6.79894	0.0785898	0.322807	1	2	10.5	0.5	1.5	k__Bacteria;p__Firmicutes;c__Clostridia;o__Clostridiales;f__Ruminococcaceae;g__;s__
4339317	6.77734	0.0793437	0.325224	1	1.75	1.75	0.25	0	k__Bacteria;p__Firmicutes;c__Clostridia;o__Clostridiales;f__Ruminococcaceae;g__;s__
582103	6.77716	0.0793502	0.325224	1	49	131.25	19.625	104.5	k__Bacteria;p__Bacteroidetes;c__Bacteroidia;o__Bacteroidales;f__Rikenellaceae;g__;s__
508984	6.74711	0.0804101	0.328963	1	8.25	1	0.625	1.25	k__Bacteria;p__Firmicutes;c__Clostridia;o__Clostridiales;f__Lachnospiraceae;g__Dorea;s__
New.ReferenceOTU304	6.74638	0.0804363	0.328963	1	0	0	19.625	24.25	k__Bacteria;p__Actinobacteria;c__Actinobacteria;o__Actinomycetales;f__Micrococcaceae;g__Arthrobacter;s__
4303852	6.74314	0.0805515	0.329078	1	1.25	0.75	0.125	0	k__Bacteria;p__Firmicutes;c__Clostridia;o__Clostridiales;f__Ruminococcaceae;g__;s__
4452400	6.73204	0.0809471	0.330179	1	10.75	3.25	1.75	2.5	k__Bacteria;p__Firmicutes;c__Clostridia;o__Clostridiales;f__Lachnospiraceae;g__;s__
290284	6.73068	0.0809956	0.330179	1	9.5	25.25	5	1.25	k__Bacteria;p__Firmicutes;c__Clostridia;o__Clostridiales;f__Ruminococcaceae;g__;s__
192437	6.72139	0.0813287	0.330824	1	0.25	2.25	0.25	0	k__Bacteria;p__Firmicutes;c__Clostridia;o__Clostridiales;f__Ruminococcaceae;g__;s__
305187	6.72139	0.0813287	0.330824	1	0.25	1.5	0.25	0	k__Bacteria;p__Firmicutes;c__Clostridia;o__Clostridiales;f__;g__;s__
308498	6.71674	0.0814959	0.330868	1	8.75	2.75	0.625	0.25	k__Bacteria;p__Firmicutes;c__Clostridia;o__Clostridiales;f__Ruminococcaceae;g__;s__
New.ReferenceOTU194	6.71573	0.081532	0.330868	1	0.25	1.25	0.25	0	k__Bacteria;p__Firmicutes;c__Clostridia;o__Clostridiales;f__Ruminococcaceae;g__Oscillospira;s__
307485	6.7119	0.0816701	0.330868	1	0	2.5	0.75	0	k__Bacteria;p__Firmicutes;c__Clostridia;o__Clostridiales;f__[Mogibacteriaceae];g__Mogibacterium;s__
298368	6.71136	0.0816894	0.330868	1	0	0	6.625	2.25	k__Bacteria;p__Actinobacteria;c__Actinobacteria;o__Actinomycetales;f__Micrococcaceae;g__Arthrobacter;s__
235003	6.70212	0.0820232	0.33151	1	0	0	5	2.75	k__Bacteria;p__Proteobacteria;c__Gammaproteobacteria;o__Pseudomonadales;f__Moraxellaceae;g__Psychrobacter
New.ReferenceOTU59	6.70212	0.0820232	0.33151	1	0	0	100	39	k__Bacteria;p__Proteobacteria;c__Gammaproteobacteria;o__Pseudomonadales;f__Moraxellaceae;g__Psychrobacter;s__
166869	6.69799	0.0821728	0.331761	1	2.25	4.5	0.375	0	k__Bacteria;p__Firmicutes;c__Clostridia;o__Clostridiales;f__;g__;s__
4404459	6.68167	0.0827669	0.332575	1	16.5	4.75	0.5	0.5	k__Bacteria;p__Firmicutes;c__Clostridia;o__Clostridiales;f__;g__;s__
79540	6.68121	0.0827834	0.332575	1	0	0	7.125	4	k__Bacteria;p__Proteobacteria;c__Gammaproteobacteria;o__Pseudomonadales;f__Moraxellaceae;g__Psychrobacter;s__
New.ReferenceOTU516	6.67993	0.0828302	0.332575	1	0.25	0.5	598.75	851.5	k__Bacteria;p__Actinobacteria;c__Actinobacteria;o__Actinomycetales;f__Micrococcaceae;g__Arthrobacter;s__
693893	6.67722	0.0829292	0.332575	1	31.25	23.5	13.625	62	k__Bacteria;p__Bacteroidetes;c__Bacteroidia;o__Bacteroidales;f__;g__;s__
4435575	6.67655	0.082954	0.332575	1	24.25	68.25	12.25	3.75	k__Bacteria;p__Firmicutes;c__Clostridia;o__Clostridiales;f__;g__;s__
330296	6.67425	0.0830381	0.332575	1	36	16	12.75	1.25	k__Bacteria;p__Firmicutes;c__Clostridia;o__Clostridiales;f__;g__;s__
New.ReferenceOTU406	6.67126	0.0831478	0.332575	1	7.75	2.25	0.375	5.25	k__Bacteria;p__Firmicutes;c__Clostridia;o__Clostridiales;f__Ruminococcaceae;g__;s__
248900	6.67093	0.08316	0.332575	1	0.75	1.5	1.375	0	k__Bacteria;p__Firmicutes;c__Clostridia;o__Clostridiales;f__;g__;s__
297917	6.67077	0.0831657	0.332575	1	181.75	24	35	37.5	k__Bacteria;p__Firmicutes;c__Clostridia;o__Clostridiales;f__Lachnospiraceae;g__Dorea;s__
4308666	6.66073	0.0835347	0.333698	1	6.75	2	0.5	0.25	k__Bacteria;p__Firmicutes;c__Clostridia;o__Clostridiales;f__Ruminococcaceae;g__;s__
3479426	6.65742	0.0836567	0.333833	1	7	6	1.25	1.5	k__Bacteria;p__Firmicutes;c__Clostridia;o__Clostridiales;f__Ruminococcaceae;g__;s__
296962	6.64428	0.0841428	0.335419	1	31.25	66	14.375	25.5	k__Bacteria;p__Firmicutes;c__Clostridia;o__Clostridiales;f__Ruminococcaceae;g__;s__
299137	6.63988	0.0843061	0.335529	1	1.75	0.75	0.125	3	k__Bacteria;p__Firmicutes;c__Clostridia;o__Clostridiales;f__Clostridiaceae
300390	6.63876	0.0843478	0.335529	1	1	4	2	0	k__Bacteria;p__Firmicutes;c__Clostridia;o__Clostridiales;f__;g__;s__
592857	6.62814	0.0847437	0.336044	1	3.5	1.25	0.25	0	k__Bacteria;p__Firmicutes;c__Clostridia;o__Clostridiales;f__Ruminococcaceae;g__;s__
580168	6.62814	0.0847437	0.336044	1	11.75	1.75	0.25	0	k__Bacteria;p__Cyanobacteria;c__4C0d-2;o__YS2;f__;g__;s__
New.ReferenceOTU360	6.62814	0.0847437	0.336044	1	0.75	3.5	0.25	0	k__Bacteria;p__Firmicutes;c__Clostridia;o__Clostridiales;f__Ruminococcaceae;g__Ruminococcus;s__
4470092	6.62543	0.0848449	0.336093	1	4.75	3	0.375	5	k__Bacteria;p__Firmicutes;c__Clostridia;o__Clostridiales;f__Lachnospiraceae;g__;s__
137981	6.61642	0.0851824	0.336952	1	0	0	5.5	3.25	k__Bacteria;p__Actinobacteria;c__Actinobacteria;o__Actinomycetales;f__Micrococcaceae;g__;s__
310510	6.61479	0.0852436	0.336952	1	511.5	638	227.25	468.25	k__Bacteria;p__Firmicutes;c__Clostridia;o__Clostridiales;f__Ruminococcaceae;g__;s__
531342	6.61252	0.0853291	0.336952	1	464.5	0	17.25	97	k__Bacteria;p__Firmicutes;c__Erysipelotrichi;o__Erysipelotrichales;f__Erysipelotrichaceae;g__Coprobacillus;s__
4400789	6.60271	0.0856985	0.338058	1	0	0.25	7.5	11.5	k__Bacteria;p__Actinobacteria;c__Actinobacteria;o__Actinomycetales;f__Micrococcaceae;g__Arthrobacter;s__
New.ReferenceOTU580	6.59825	0.0858675	0.338371	1	69	3.75	11.125	0	k__Bacteria;p__Firmicutes;c__Erysipelotrichi;o__Erysipelotrichales;f__Erysipelotrichaceae;g__Bulleidia
251289	6.59371	0.086039	0.338695	1	1.25	0.5	0.25	0	k__Bacteria;p__Firmicutes;c__Clostridia;o__Clostridiales;f__Ruminococcaceae;g__;s__
New.ReferenceOTU513	6.58903	0.0862169	0.339042	1	0	0	11.25	9.25	k__Bacteria;p__Proteobacteria;c__Gammaproteobacteria;o__Pseudomonadales;f__Moraxellaceae;g__Psychrobacter
4347266	6.58408	0.086405	0.339429	1	15.75	16.75	4.125	18.5	k__Bacteria;p__Firmicutes;c__Clostridia;o__Clostridiales;f__Ruminococcaceae;g__;s__
769075	6.5719	0.0868696	0.3409	1	3.5	3.25	0.125	0.25	k__Bacteria;p__Firmicutes;c__Clostridia;o__Clostridiales;f__;g__;s__
New.ReferenceOTU132	6.56714	0.087052	0.341262	1	13.75	7.25	4.5	17	k__Bacteria;p__Bacteroidetes;c__Bacteroidia;o__Bacteroidales;f__;g__;s__
193654	6.55607	0.0874772	0.342346	1	7	1.5	0.375	2.5	k__Bacteria;p__Firmicutes;c__Clostridia;o__Clostridiales;f__Lachnospiraceae;g__Coprococcus;s__
295427	6.55145	0.0876555	0.342346	1	43.5	94.25	17	2.5	k__Bacteria;p__Firmicutes;c__Clostridia;o__Clostridiales;f__;g__;s__
351627	6.55145	0.0876555	0.342346	1	37	30.75	18.875	119.75	k__Bacteria;p__Bacteroidetes;c__Bacteroidia;o__Bacteroidales;f__;g__;s__
4410441	6.55054	0.0876904	0.342346	1	10	5.25	1.25	0.25	k__Bacteria;p__Firmicutes;c__Clostridia;o__Clostridiales;f__Ruminococcaceae;g__;s__
791014	6.5405	0.088079	0.343087	1	1.5	6	2.75	1.25	k__Bacteria;p__Firmicutes;c__Clostridia;o__Clostridiales;f__Veillonellaceae;g__Anaerovibrio;s__
324456	6.53979	0.0881064	0.343087	1	11.25	19.5	2.5	23.75	k__Bacteria;p__Firmicutes;c__Clostridia;o__Clostridiales;f__Ruminococcaceae;g__;s__
549793	6.53756	0.0881931	0.343087	1	26.75	12.5	16.125	4.5	k__Bacteria;p__Firmicutes;c__Clostridia;o__Clostridiales;f__;g__;s__
299123	6.53528	0.0882816	0.343087	1	29.75	35.25	10.5	11.5	k__Bacteria;p__Firmicutes;c__Clostridia;o__Clostridiales;f__Ruminococcaceae;g__;s__
New.ReferenceOTU193	6.53394	0.0883337	0.343087	1	3.75	16	33.25	46	k__Bacteria;p__Firmicutes;c__Bacilli;o__Turicibacterales;f__Turicibacteraceae;g__Turicibacter;s__
567011	6.51833	0.0889423	0.345096	1	4.25	2.75	9.375	0.25	k__Bacteria;p__Firmicutes;c__Clostridia;o__Clostridiales;f__Lachnospiraceae;g__;s__
180136	6.51035	0.0892551	0.345289	1	9.75	3.5	1.875	0	k__Bacteria;p__Firmicutes;c__Clostridia;o__Clostridiales;f__Ruminococcaceae;g__;s__
191833	6.50651	0.0894061	0.345289	1	0.25	3	0.25	0.75	k__Bacteria;p__Firmicutes;c__Clostridia;o__Clostridiales;f__Lachnospiraceae;g__Roseburia;s__
New.ReferenceOTU592	6.50543	0.0894484	0.345289	1	0	0	71.375	168	k__Bacteria;p__Proteobacteria;c__Gammaproteobacteria;o__Pseudomonadales;f__Moraxellaceae;g__Psychrobacter;s__
New.ReferenceOTU403	6.50543	0.0894484	0.345289	1	0	0	59.25	88	k__Bacteria;p__Proteobacteria;c__Gammaproteobacteria;o__Pseudomonadales;f__Moraxellaceae;g__Psychrobacter
New.ReferenceOTU572	6.50543	0.0894484	0.345289	1	0	0	17.5	20.75	k__Bacteria;p__Firmicutes;c__Clostridia;o__Clostridiales
192983	6.4985	0.0897215	0.345734	1	2	2.25	0.125	0.25	k__Bacteria;p__Firmicutes;c__Clostridia;o__Clostridiales;f__Lachnospiraceae;g__;s__
New.ReferenceOTU245	6.49787	0.0897465	0.345734	1	2.75	2.5	0.25	2.25	k__Bacteria;p__Firmicutes;c__Clostridia;o__Clostridiales;f__Ruminococcaceae;g__;s__
291528	6.49101	0.0900177	0.346426	1	253.25	505.25	128.75	500.25	k__Bacteria;p__Bacteroidetes;c__Bacteroidia;o__Bacteroidales;f__;g__;s__
313854	6.47702	0.0905734	0.348189	1	4.25	13	2.25	0.5	k__Bacteria;p__Firmicutes;c__Clostridia;o__Clostridiales;f__Ruminococcaceae;g__Ruminococcus;s__
309134	6.47426	0.090683	0.348189	1	12.75	37.25	3.875	14.75	k__Bacteria;p__Bacteroidetes;c__Bacteroidia;o__Bacteroidales;f__Prevotellaceae;g__Prevotella;s__copri
329503	6.47254	0.0907518	0.348189	1	5.25	6.75	2.875	0	k__Bacteria;p__Firmicutes;c__Clostridia;o__Clostridiales;f__;g__;s__
New.ReferenceOTU117	6.46403	0.0910918	0.348784	1	14.25	355	21.125	1	k__Bacteria;p__Spirochaetes;c__Spirochaetes;o__M2PT2-76;f__;g__;s__
New.ReferenceOTU83	6.46358	0.0911097	0.348784	1	43.5	57.75	18.625	577	k__Bacteria;p__Bacteroidetes;c__Bacteroidia;o__Bacteroidales;f__;g__;s__
4456066	6.45889	0.091298	0.348784	1	2.5	6	0.75	1.75	k__Bacteria;p__Firmicutes;c__Clostridia;o__Clostridiales;f__;g__;s__
300491	6.45858	0.0913106	0.348784	1	6.25	3	0.75	0.25	k__Bacteria;p__Firmicutes;c__Clostridia;o__Clostridiales;f__Ruminococcaceae;g__Oscillospira;s__
4341683	6.45506	0.0914518	0.348784	1	17.75	23.25	6.75	5.25	k__Bacteria;p__Firmicutes;c__Clostridia;o__Clostridiales;f__Lachnospiraceae;g__Dorea;s__
294146	6.45358	0.0915112	0.348784	1	3	11	0.375	1.5	k__Bacteria;p__Proteobacteria;c__Alphaproteobacteria;o__;f__;g__;s__
580585	6.45256	0.0915523	0.348784	1	145.75	453.5	41.875	84	k__Bacteria;p__Bacteroidetes;c__Bacteroidia;o__Bacteroidales;f__Bacteroidaceae;g__5-7N15;s__
296235	6.44875	0.0917059	0.349017	1	50	93.75	7.625	17.5	k__Bacteria;p__Bacteroidetes;c__Bacteroidia;o__Bacteroidales;f__Bacteroidaceae;g__5-7N15;s__
772972	6.44351	0.091917	0.349392	1	42.25	16.25	9.875	0	k__Bacteria;p__Firmicutes;c__Clostridia;o__Clostridiales;f__;g__;s__
298616	6.44173	0.091989	0.349392	1	31.5	15.5	9	2.75	k__Bacteria;p__Firmicutes;c__Clostridia;o__Clostridiales;f__Ruminococcaceae;g__;s__
231510	6.43784	0.0921465	0.349639	1	22.5	28.25	0.125	4.75	k__Bacteria;p__Actinobacteria;c__Coriobacteriia;o__Coriobacteriales;f__Coriobacteriaceae;g__Adlercreutzia;s__
324882	6.42983	0.0924711	0.350519	1	16	149.75	558	594	k__Bacteria;p__Firmicutes;c__Bacilli;o__Turicibacterales;f__Turicibacteraceae;g__Turicibacter;s__
672442	6.41377	0.0931257	0.351967	1	32	17.5	2.875	7.25	k__Bacteria;p__Firmicutes;c__Clostridia;o__Clostridiales;f__Ruminococcaceae;g__Ruminococcus;s__
343482	6.4125	0.0931779	0.351967	1	2.25	5	1.25	8	k__Bacteria;p__Firmicutes;c__Clostridia;o__Clostridiales;f__Ruminococcaceae;g__;s__
299173	6.41137	0.0932241	0.351967	1	9.75	4	1.25	8.25	k__Bacteria;p__Firmicutes;c__Clostridia;o__Clostridiales;f__Ruminococcaceae;g__;s__
327439	6.41049	0.0932603	0.351967	1	49.25	12	4.25	6	k__Bacteria;p__Firmicutes;c__Clostridia;o__Clostridiales;f__;g__;s__
301121	6.407	0.0934033	0.351967	1	16	126.5	10.125	0	k__Bacteria;p__Bacteroidetes;c__Bacteroidia;o__Bacteroidales;f__;g__;s__
325489	6.40681	0.0934112	0.351967	1	22.25	11.25	7	1.75	k__Bacteria;p__Tenericutes;c__Mollicutes;o__RF39;f__;g__;s__
New.ReferenceOTU97	6.39901	0.0937316	0.352625	1	0.25	0	29.125	26.75	k__Bacteria;p__Firmicutes;c__Clostridia;o__Clostridiales;f__Ruminococcaceae;g__;s__
621285	6.39802	0.0937724	0.352625	1	5	10.25	1.375	3	k__Bacteria;p__Firmicutes;c__Clostridia;o__Clostridiales;f__;g__;s__
New.ReferenceOTU462	6.38171	0.0944462	0.354127	1	21	7.5	1	0.25	k__Bacteria;p__Firmicutes;c__Clostridia;o__Clostridiales;f__Lachnospiraceae;g__;s__
340454	6.37801	0.0945997	0.354127	1	69.75	35.75	2.25	0.5	k__Bacteria;p__Firmicutes;c__Clostridia;o__Clostridiales;f__Ruminococcaceae;g__;s__
New.ReferenceOTU351	6.3644	0.0951663	0.354127	1	28	14	4.375	2.25	k__Bacteria;p__Firmicutes;c__Clostridia;o__Clostridiales;f__Ruminococcaceae;g__;s__
320643	6.36199	0.0952671	0.354127	1	82	543.25	37.75	11.5	k__Bacteria;p__Proteobacteria;c__Gammaproteobacteria;o__Aeromonadales;f__Succinivibrionaceae;g__Ruminobacter;s__
204352	6.35299	0.0956441	0.354127	1	14.75	42.25	6.25	1.75	k__Bacteria;p__Firmicutes;c__Clostridia;o__Clostridiales;f__Ruminococcaceae;g__Ruminococcus;s__
336508	6.35022	0.0957603	0.354127	1	3.75	1.75	0.625	0	k__Bacteria;p__Firmicutes;c__Clostridia;o__Clostridiales;f__;g__;s__
303279	6.35022	0.0957603	0.354127	1	2	3	0.375	0	k__Bacteria;p__Firmicutes;c__Clostridia;o__Clostridiales;f__Ruminococcaceae;g__Oscillospira;s__
463007	6.34891	0.0958155	0.354127	1	4.5	1.5	0.75	0	k__Bacteria;p__Firmicutes;c__Clostridia;o__Clostridiales;f__;g__;s__
4412309	6.34589	0.0959426	0.354127	1	0.25	0	0.5	1.75	k__Bacteria;p__Firmicutes;c__Clostridia;o__Clostridiales;f__Lachnospiraceae;g__;s__
523811	6.34396	0.0960237	0.354127	1	0.75	10	0.5	3.25	k__Bacteria;p__Firmicutes;c__Clostridia;o__Clostridiales;f__;g__;s__
New.ReferenceOTU47	6.34184	0.0961129	0.354127	1	11	12	6	0	k__Bacteria;p__Firmicutes;c__Clostridia;o__Clostridiales;f__Ruminococcaceae;g__;s__
4355598	6.3406	0.0961655	0.354127	1	75	19.25	33	2.75	k__Bacteria;p__Firmicutes;c__Clostridia;o__Clostridiales;f__Ruminococcaceae;g__;s__
333616	6.33955	0.0962095	0.354127	1	66.75	24.5	7.625	4	k__Bacteria;p__Firmicutes;c__Clostridia;o__Clostridiales;f__Ruminococcaceae;g__;s__
New.ReferenceOTU336	6.33363	0.0964597	0.354127	1	40.5	50.25	14.25	39.75	k__Bacteria;p__Firmicutes;c__Clostridia;o__Clostridiales;f__Ruminococcaceae;g__;s__
806991	6.33333	0.0964723	0.354127	1	1	0	0	0.25	k__Bacteria;p__Proteobacteria;c__Gammaproteobacteria;o__Aeromonadales;f__Succinivibrionaceae;g__;s__
342213	6.33333	0.0964723	0.354127	1	0.5	1.5	0	0	k__Bacteria;p__Firmicutes;c__Clostridia;o__Clostridiales;f__Ruminococcaceae;g__;s__
342685	6.33333	0.0964723	0.354127	1	2	0.5	0	0	k__Bacteria;p__Cyanobacteria;c__4C0d-2;o__YS2;f__;g__;s__
185374	6.33333	0.0964723	0.354127	1	1	0.25	0	0	k__Bacteria;p__Firmicutes;c__Clostridia;o__Clostridiales;f__;g__;s__
4311041	6.32574	0.0967941	0.354127	1	12.75	6.5	0.5	0.75	k__Bacteria;p__Firmicutes;c__Clostridia;o__Clostridiales;f__Ruminococcaceae;g__;s__
337392	6.32101	0.096995	0.354127	1	7	1	0	0	k__Bacteria;p__Firmicutes;c__Clostridia;o__Clostridiales;f__[Mogibacteriaceae];g__;s__
142444	6.32101	0.096995	0.354127	1	0	1.25	0	0.25	k__Bacteria;p__Actinobacteria;c__Coriobacteriia;o__Coriobacteriales;f__Coriobacteriaceae;g__;s__
847896	6.32101	0.096995	0.354127	1	0.25	1.25	0	0	k__Bacteria;p__Firmicutes;c__Clostridia;o__Clostridiales;f__Lachnospiraceae;g__Butyrivibrio;s__
279534	6.32101	0.096995	0.354127	1	9	1.25	0	0	k__Bacteria;p__Firmicutes;c__Clostridia;o__Clostridiales;f__Ruminococcaceae;g__;s__
827702	6.32101	0.096995	0.354127	1	2.75	0.5	0	0	k__Bacteria;p__Firmicutes;c__Clostridia;o__Clostridiales;f__;g__;s__
646499	6.32101	0.096995	0.354127	1	1.5	0	0	0.25	k__Bacteria;p__Firmicutes;c__Clostridia;o__Clostridiales;f__;g__;s__
299047	6.32101	0.096995	0.354127	1	1.5	0.25	0	0	k__Bacteria;p__Firmicutes;c__Clostridia;o__Clostridiales;f__Dehalobacteriaceae;g__;s__
318777	6.32101	0.096995	0.354127	1	28.5	0.5	0	0	k__Bacteria;p__Firmicutes;c__Clostridia;o__Clostridiales;f__Veillonellaceae;g__Phascolarctobacterium;s__
3931048	6.32101	0.096995	0.354127	1	3	0.25	0	0	k__Bacteria;p__Firmicutes;c__Clostridia;o__Clostridiales;f__Ruminococcaceae;g__;s__
New.ReferenceOTU154	6.32101	0.096995	0.354127	1	0	0.25	0	44.25	k__Bacteria;p__Bacteroidetes;c__Bacteroidia;o__Bacteroidales;f__S24-7;g__;s__
New.ReferenceOTU315	6.32101	0.096995	0.354127	1	0.25	4.75	0	0	k__Bacteria;p__Firmicutes;c__Clostridia;o__Clostridiales;f__Ruminococcaceae
308734	6.31859	0.097098	0.354127	1	6.5	9.25	13	0.75	k__Bacteria;p__Firmicutes;c__Clostridia;o__Clostridiales;f__;g__;s__
New.ReferenceOTU453	6.31697	0.0971672	0.354127	1	11	5	0.875	3.5	k__Bacteria;p__Firmicutes;c__Clostridia;o__Clostridiales;f__;g__;s__
306020	6.31405	0.0972914	0.354227	1	7	5.75	0.125	0.25	k__Bacteria;p__Firmicutes;c__Clostridia;o__Clostridiales;f__Ruminococcaceae;g__;s__
293575	6.31193	0.0973821	0.354227	1	36.75	20.25	15.125	0.5	k__Bacteria;p__Firmicutes;c__Clostridia;o__Clostridiales;f__Ruminococcaceae;g__;s__
287452	6.30464	0.0976938	0.354844	1	6.5	2.5	0.375	0.25	k__Bacteria;p__Firmicutes;c__Clostridia;o__Clostridiales;f__Ruminococcaceae;g__;s__
1104739	6.30358	0.0977392	0.354844	1	30.75	43	8.625	9.75	k__Bacteria;p__Bacteroidetes;c__Bacteroidia;o__Bacteroidales;f__[Paraprevotellaceae];g__CF231;s__
4473116	6.29743	0.0980029	0.355236	1	4.5	2.5	1	0	k__Bacteria;p__Firmicutes;c__Clostridia;o__Clostridiales;f__Ruminococcaceae;g__;s__
4311536	6.29668	0.0980351	0.355236	1	222.5	46	14	1	k__Bacteria;p__Firmicutes;c__Clostridia;o__Clostridiales;f__;g__;s__
102049	6.28966	0.0983375	0.355698	1	0	0.75	1	0	k__Bacteria;p__Actinobacteria;c__Actinobacteria;o__Bifidobacteriales;f__Bifidobacteriaceae;g__Bifidobacterium;s__
309127	6.28935	0.0983506	0.355698	1	85.5	70	15	8	k__Bacteria;p__Firmicutes;c__Clostridia;o__Clostridiales;f__[Mogibacteriaceae];g__;s__
322004	6.28344	0.0986056	0.356102	1	58.25	85.5	22.25	14.5	k__Bacteria;p__Firmicutes;c__Clostridia;o__Clostridiales;f__Ruminococcaceae;g__;s__
New.ReferenceOTU623	6.27572	0.0989398	0.356102	1	0.25	0.75	0.125	1.75	k__Bacteria;p__Firmicutes;c__Clostridia;o__Clostridiales
4403506	6.27499	0.0989715	0.356102	1	13.75	28.25	8.625	19	k__Bacteria;p__Firmicutes;c__Clostridia;o__Clostridiales;f__Ruminococcaceae;g__;s__
New.ReferenceOTU160	6.27143	0.099126	0.356102	1	341	584	106	77	k__Bacteria;p__Bacteroidetes;c__Bacteroidia;o__Bacteroidales;f__[Paraprevotellaceae];g__CF231;s__
578857	6.27064	0.0991601	0.356102	1	2.75	3	0.375	0.5	k__Bacteria;p__Firmicutes;c__Clostridia;o__Clostridiales;f__Lachnospiraceae;g__Coprococcus;s__
353696	6.26502	0.0994049	0.356102	1	2.25	12.5	1	0	k__Bacteria;p__Firmicutes;c__Clostridia;o__Clostridiales;f__Christensenellaceae;g__;s__
211947	6.26375	0.0994599	0.356102	1	5.5	1.25	0.625	0	k__Bacteria;p__Firmicutes;c__Clostridia;o__Clostridiales;f__Clostridiaceae;g__;s__
320382	6.26197	0.0995374	0.356102	1	6.25	9.5	0.625	2	k__Bacteria;p__Firmicutes;c__Clostridia;o__Clostridiales;f__[Mogibacteriaceae];g__;s__
730733	6.24984	0.100068	0.356102	1	32.5	14.5	3.625	2.5	k__Bacteria;p__Bacteroidetes;c__Bacteroidia;o__Bacteroidales;f__Rikenellaceae;g__;s__
4305241	6.24764	0.100164	0.356102	1	3.75	27.25	4.25	0	k__Bacteria;p__Cyanobacteria;c__4C0d-2;o__YS2;f__;g__;s__
312625	6.24357	0.100343	0.356102	1	1.75	3.25	0.375	1	k__Bacteria;p__Firmicutes;c__Clostridia;o__Clostridiales;f__;g__;s__
301740	6.23844	0.100569	0.356102	1	17.75	26.5	6.875	9.25	k__Bacteria;p__Firmicutes;c__Erysipelotrichi;o__Erysipelotrichales;f__Erysipelotrichaceae;g__;s__
103975	6.22545	0.101142	0.356102	1	12.75	22.25	0.875	0	k__Archaea;p__Euryarchaeota;c__Methanobacteria;o__Methanobacteriales;f__Methanobacteriaceae;g__Methanobrevibacter;s__
1133172	6.22311	0.101246	0.356102	1	23.5	200.75	10.625	2.5	k__Bacteria;p__Firmicutes;c__Clostridia;o__Clostridiales;f__Peptostreptococcaceae;g__;s__
New.ReferenceOTU241	6.22121	0.10133	0.356102	1	4.5	3.25	1.375	2.25	k__Bacteria;p__Firmicutes;c__Clostridia;o__Clostridiales;f__Ruminococcaceae;g__;s__
512546	6.21569	0.101575	0.356102	1	66.25	29.75	10.375	24.5	k__Bacteria;p__Firmicutes;c__Clostridia;o__Clostridiales;f__Lachnospiraceae;g__;s__
312152	6.21429	0.101638	0.356102	1	265	233.25	77.875	125.5	k__Bacteria;p__Firmicutes;c__Clostridia;o__Clostridiales;f__Ruminococcaceae;g__;s__
238803	6.21359	0.101669	0.356102	1	1.25	1.5	0.25	0.5	k__Bacteria;p__Firmicutes;c__Clostridia;o__Clostridiales;f__Lachnospiraceae;g__;s__
29205	6.20972	0.101841	0.356102	1	5.25	14.5	1.125	1	k__Bacteria;p__Firmicutes;c__Clostridia;o__Clostridiales;f__;g__;s__
New.ReferenceOTU309	6.20923	0.101863	0.356102	1	0.5	0	155.75	215.75	k__Bacteria;p__Firmicutes;c__Bacilli;o__Turicibacterales;f__Turicibacteraceae;g__Turicibacter;s__
263256	6.20277	0.102151	0.356102	1	0.5	4.5	0.25	0.25	k__Bacteria;p__Verrucomicrobia;c__Verruco-5;o__WCHB1-41;f__RFP12;g__;s__
328828	6.19707	0.102406	0.356102	1	3.75	3.5	0.625	0.5	k__Bacteria;p__Firmicutes;c__Clostridia;o__Clostridiales;f__;g__;s__
4352242	6.19547	0.102478	0.356102	1	1.75	1.25	0.5	0	k__Bacteria;p__Cyanobacteria;c__4C0d-2;o__YS2;f__;g__;s__
316882	6.19073	0.10269	0.356102	1	5.75	12.25	0.875	0	k__Bacteria;p__Firmicutes;c__Clostridia;o__Clostridiales;f__Ruminococcaceae;g__;s__
New.ReferenceOTU138	6.18687	0.102864	0.356102	1	1.5	3	0.125	4	k__Bacteria;p__Firmicutes;c__Clostridia;o__Clostridiales;f__Lachnospiraceae
133435	6.18655	0.102879	0.356102	1	24.5	73.5	28.375	2.75	k__Bacteria;p__Firmicutes;c__Clostridia;o__Clostridiales;f__;g__;s__
New.ReferenceOTU106	6.18653	0.10288	0.356102	1	1.25	7.5	0.75	1.25	k__Bacteria;p__Firmicutes;c__Clostridia;o__Clostridiales;f__Ruminococcaceae;g__;s__
4346168	6.18396	0.102995	0.356102	1	66.75	22.75	8.125	2	k__Bacteria;p__Tenericutes;c__Mollicutes;o__RF39;f__;g__;s__
290241	6.18388	0.102999	0.356102	1	58.5	41.75	20.375	1.25	k__Bacteria;p__Firmicutes;c__Clostridia;o__Clostridiales;f__Clostridiaceae;g__Clostridium
659047	6.175	0.1034	0.356102	1	1.25	2	0.375	0	k__Bacteria;p__Firmicutes;c__Clostridia;o__Clostridiales;f__;g__;s__
294390	6.1716	0.103553	0.356102	1	97	58.25	26	6.75	k__Bacteria;p__Firmicutes;c__Clostridia;o__Clostridiales;f__Ruminococcaceae;g__;s__
337550	6.17006	0.103623	0.356102	1	4.75	3.5	1	0.25	k__Bacteria;p__Firmicutes;c__Clostridia;o__Clostridiales;f__Lachnospiraceae;g__Dorea;s__
294749	6.1681	0.103712	0.356102	1	0.25	35.5	1.25	6.25	k__Bacteria;p__Firmicutes;c__Erysipelotrichi;o__Erysipelotrichales;f__Erysipelotrichaceae;g__;s__
299020	6.16659	0.103781	0.356102	1	53.25	102	16.5	6.5	k__Bacteria;p__Firmicutes;c__Clostridia;o__Clostridiales;f__Lachnospiraceae;g__;s__
269360	6.16272	0.103957	0.356102	1	0	0	1	2.5	k__Bacteria;p__Firmicutes;c__Clostridia;o__Clostridiales;f__Ruminococcaceae;g__;s__
313733	6.1598	0.104089	0.356102	1	5	7.25	2.25	0.5	k__Bacteria;p__Tenericutes;c__Mollicutes;o__RF39;f__;g__;s__
4356468	6.1557	0.104276	0.356102	1	34.25	30.75	7.375	42.75	k__Bacteria;p__Firmicutes;c__Clostridia;o__Clostridiales;f__Ruminococcaceae;g__;s__
New.ReferenceOTU7	6.15332	0.104385	0.356102	1	12	10.75	1.875	0.25	k__Bacteria;p__Firmicutes;c__Clostridia;o__Clostridiales;f__;g__;s__
4404830	6.14853	0.104603	0.356102	1	476.5	410.75	155.625	431	k__Bacteria;p__Firmicutes;c__Clostridia;o__Clostridiales;f__Ruminococcaceae;g__;s__
4306038	6.14348	0.104835	0.356102	1	24.75	54	5.125	34.75	k__Bacteria;p__Firmicutes;c__Clostridia;o__Clostridiales;f__Ruminococcaceae;g__;s__
295196	6.1421	0.104898	0.356102	1	1.5	1	0.875	0	k__Bacteria;p__Firmicutes;c__Clostridia;o__Clostridiales;f__[Mogibacteriaceae];g__;s__
306950	6.13574	0.10519	0.356102	1	1.5	3	0.375	1.75	k__Bacteria;p__Firmicutes;c__Clostridia;o__Clostridiales
576919	6.12868	0.105515	0.356102	1	26.25	6.5	3.375	0.75	k__Bacteria;p__Firmicutes;c__Clostridia;o__Clostridiales;f__Ruminococcaceae;g__Ruminococcus;s__
4474215	6.12779	0.105556	0.356102	1	8.5	14.25	16.75	1	k__Bacteria;p__Firmicutes;c__Clostridia;o__Clostridiales;f__Lachnospiraceae;g__Epulopiscium;s__
338487	6.12764	0.105563	0.356102	1	34	46	12.375	6	k__Bacteria;p__Firmicutes;c__Clostridia;o__Clostridiales;f__Lachnospiraceae;g__;s__
354882	6.12663	0.105609	0.356102	1	0.25	1	0.375	0	k__Bacteria;p__Firmicutes;c__Clostridia;o__Clostridiales;f__;g__;s__
289938	6.12626	0.105627	0.356102	1	4.5	2.25	0.5	0.25	k__Bacteria;p__Firmicutes;c__Clostridia;o__Clostridiales;f__Ruminococcaceae;g__;s__
333055	6.12624	0.105628	0.356102	1	3.75	13.5	31.125	2.5	k__Bacteria;p__Firmicutes;c__Clostridia;o__Clostridiales;f__;g__;s__
523051	6.12037	0.105899	0.356102	1	1	0.25	0	0	k__Bacteria;p__Bacteroidetes;c__Bacteroidia;o__Bacteroidales;f__Rikenellaceae;g__;s__
175087	6.12037	0.105899	0.356102	1	0	0.25	0	0.75	k__Bacteria;p__Firmicutes;c__Clostridia;o__Clostridiales;f__Lachnospiraceae;g__;s__
541602	6.12037	0.105899	0.356102	1	0	1	0	0.25	k__Bacteria;p__Firmicutes;c__Clostridia;o__Clostridiales;f__Lachnospiraceae
186955	6.12037	0.105899	0.356102	1	0	0.75	0	0.25	k__Bacteria;p__Firmicutes;c__Clostridia;o__Clostridiales;f__Lachnospiraceae;g__Dorea;s__
293247	6.12037	0.105899	0.356102	1	0.75	0.25	0	0	k__Bacteria;p__Proteobacteria;c__Alphaproteobacteria;o__RF32;f__;g__;s__
179905	6.12037	0.105899	0.356102	1	0.75	0	0	0.25	k__Bacteria;p__Firmicutes;c__Clostridia;o__Clostridiales;f__Lachnospiraceae;g__;s__
223684	6.12037	0.105899	0.356102	1	0.25	0	0	0.75	k__Bacteria;p__Proteobacteria;c__Alphaproteobacteria;o__Rhizobiales;f__Phyllobacteriaceae;g__;s__
298717	6.12037	0.105899	0.356102	1	1	0.25	0	0	k__Bacteria;p__Firmicutes;c__Clostridia;o__Clostridiales;f__Ruminococcaceae;g__;s__
4078476	6.12037	0.105899	0.356102	1	0	0.75	0	0.25	k__Bacteria;p__Firmicutes;c__Clostridia;o__Clostridiales;f__Ruminococcaceae;g__;s__
4296763	6.12037	0.105899	0.356102	1	0.75	0.25	0	0	k__Bacteria;p__Firmicutes;c__Clostridia;o__Clostridiales;f__;g__;s__
810399	6.12037	0.105899	0.356102	1	0	1	0	0.25	k__Bacteria;p__Firmicutes;c__Bacilli;o__Lactobacillales;f__;g__;s__
259866	6.12037	0.105899	0.356102	1	0.75	0.25	0	0	k__Bacteria;p__Firmicutes;c__Clostridia;o__Clostridiales;f__Lachnospiraceae;g__Dorea;s__
346457	6.12037	0.105899	0.356102	1	0.75	0.25	0	0	k__Bacteria;p__Firmicutes;c__Clostridia;o__Clostridiales;f__;g__;s__
73371	6.12037	0.105899	0.356102	1	0	2	0	0.25	k__Bacteria;p__Firmicutes;c__Clostridia;o__Clostridiales;f__Lachnospiraceae;g__;s__
351287	6.12037	0.105899	0.356102	1	0.75	0.25	0	0	k__Bacteria;p__Firmicutes;c__Clostridia;o__Clostridiales;f__;g__;s__
543824	6.12037	0.105899	0.356102	1	0.25	0.75	0	0	k__Bacteria;p__Firmicutes;c__Bacilli;o__Bacillales;f__Bacillaceae;g__Anaerobacillus;s__
311423	6.12037	0.105899	0.356102	1	0.25	0.75	0	0	k__Bacteria;p__Firmicutes;c__Clostridia;o__Clostridiales;f__Lachnospiraceae;g__;s__
4344860	6.12037	0.105899	0.356102	1	0	0.75	0	0.25	k__Bacteria;p__Firmicutes;c__Clostridia;o__Clostridiales;f__Lachnospiraceae;g__Roseburia;s__
1102370	6.12037	0.105899	0.356102	1	0.25	0.75	0	0	k__Bacteria;p__Firmicutes;c__Clostridia;o__Clostridiales;f__Ruminococcaceae;g__;s__
291111	6.12037	0.105899	0.356102	1	2	0.25	0	0	k__Bacteria;p__Firmicutes;c__Clostridia;o__Clostridiales;f__Ruminococcaceae;g__;s__
4363027	6.12037	0.105899	0.356102	1	0	0.5	0	1.5	k__Bacteria;p__Proteobacteria;c__Betaproteobacteria;o__Burkholderiales;f__Oxalobacteraceae;g__;s__
239386	6.12037	0.105899	0.356102	1	1	0.25	0	0	k__Bacteria;p__Firmicutes;c__Clostridia;o__Clostridiales;f__Veillonellaceae;g__Selenomonas;s__ruminantium
152381	6.12037	0.105899	0.356102	1	1	0	0	0.25	k__Bacteria;p__Firmicutes;c__Clostridia;o__Clostridiales;f__;g__;s__
19873	6.12037	0.105899	0.356102	1	0	0.75	0	0.25	k__Bacteria;p__Firmicutes;c__Clostridia;o__Clostridiales;f__Lachnospiraceae;g__;s__
549499	6.12037	0.105899	0.356102	1	0.75	0.25	0	0	k__Bacteria;p__Firmicutes;c__Clostridia;o__Clostridiales;f__Ruminococcaceae;g__;s__
579658	6.12037	0.105899	0.356102	1	0.75	0.25	0	0	k__Bacteria;p__Firmicutes;c__Clostridia;o__Clostridiales;f__Lachnospiraceae;g__Moryella;s__
New.ReferenceOTU329	6.12037	0.105899	0.356102	1	0.25	1	0	0	k__Bacteria;p__Bacteroidetes;c__Bacteroidia;o__Bacteroidales;f__;g__;s__
New.ReferenceOTU571	6.12037	0.105899	0.356102	1	1.75	0.25	0	0	k__Bacteria;p__Firmicutes;c__Clostridia;o__Clostridiales;f__Lachnospiraceae;g__Blautia;s__
New.ReferenceOTU616	6.12037	0.105899	0.356102	1	1	0.25	0	0	k__Bacteria;p__Firmicutes;c__Clostridia;o__Clostridiales;f__Ruminococcaceae;g__Ruminococcus;s__
New.ReferenceOTU431	6.12037	0.105899	0.356102	1	0.25	1	0	0	k__Bacteria;p__Firmicutes;c__Clostridia;o__Clostridiales;f__Ruminococcaceae;g__;s__
New.ReferenceOTU465	6.12037	0.105899	0.356102	1	0.25	1	0	0	k__Bacteria;p__Firmicutes;c__Clostridia;o__Clostridiales;f__Ruminococcaceae;g__;s__
4377709	6.10459	0.106631	0.358246	1	166.75	196.75	26.625	36.25	k__Bacteria;p__Firmicutes;c__Clostridia;o__Clostridiales;f__Ruminococcaceae;g__;s__
353194	6.10102	0.106798	0.358488	1	63	133.5	19.625	23	k__Bacteria;p__Bacteroidetes;c__Bacteroidia;o__Bacteroidales;f__Rikenellaceae;g__;s__
320430	6.0938	0.107135	0.359291	1	22.75	7.75	6.5	10.75	k__Bacteria;p__Firmicutes;c__Clostridia;o__Clostridiales;f__Lachnospiraceae;g__Dorea;s__
856235	6.09183	0.107227	0.359291	1	5.75	23.25	2.25	1	k__Bacteria;p__Bacteroidetes;c__Bacteroidia;o__Bacteroidales;f__Prevotellaceae;g__Prevotella;s__
355922	6.08594	0.107503	0.359898	1	1.25	1.5	0.375	0	k__Bacteria;p__Firmicutes;c__Clostridia;o__Clostridiales;f__Ruminococcaceae;g__;s__
137004	6.0789	0.107834	0.360686	1	0	0.75	1	0	k__Bacteria;p__Firmicutes;c__Clostridia;o__Clostridiales;f__Lachnospiraceae;g__Coprococcus;s__
313908	6.07552	0.107993	0.360717	1	27.25	23.25	6	17	k__Bacteria;p__Firmicutes;c__Clostridia;o__Clostridiales;f__Ruminococcaceae;g__;s__
298225	6.07466	0.108034	0.360717	1	13	8.75	6.375	14	k__Bacteria;p__Bacteroidetes;c__Bacteroidia;o__Bacteroidales;f__Bacteroidaceae;g__;s__
4437589	6.06955	0.108275	0.361203	1	9	9.5	2.75	0.25	k__Bacteria;p__Bacteroidetes;c__Bacteroidia;o__Bacteroidales;f__Bacteroidaceae;g__;s__
300611	6.06453	0.108512	0.361676	1	13	45.5	10.5	0.75	k__Bacteria;p__Firmicutes;c__Clostridia;o__Clostridiales;f__Ruminococcaceae;g__;s__
570341	6.05664	0.108887	0.362329	1	2	1.25	0.625	1.75	k__Bacteria;p__Firmicutes;c__Clostridia;o__Clostridiales;f__Ruminococcaceae;g__;s__
192741	6.05636	0.1089	0.362329	1	2.25	2.75	0.125	0.5	k__Bacteria;p__Firmicutes;c__Clostridia;o__Clostridiales;f__;g__;s__
515043	6.04966	0.109219	0.363071	1	2.25	1	1.75	5.75	k__Bacteria;p__Bacteroidetes;c__Bacteroidia;o__Bacteroidales;f__;g__;s__
343266	6.03407	0.109964	0.364381	1	16.25	31.5	6.25	30.5	k__Bacteria;p__Firmicutes;c__Clostridia;o__Clostridiales;f__Ruminococcaceae;g__;s__
510607	6.03333	0.11	0.364381	1	1	0.25	0.25	0	k__Bacteria;p__Firmicutes;c__Clostridia;o__Clostridiales;f__Ruminococcaceae;g__;s__
New.ReferenceOTU344	6.03242	0.110043	0.364381	1	2.75	2.5	0.375	4.5	k__Bacteria;p__Bacteroidetes;c__Bacteroidia;o__Bacteroidales;f__;g__;s__
3970657	6.03089	0.110117	0.364381	1	26	21.25	1.625	4.75	k__Bacteria;p__Bacteroidetes;c__Bacteroidia;o__Bacteroidales;f__Porphyromonadaceae;g__Parabacteroides;s__
557275	6.02983	0.110168	0.364381	1	21.25	57	2.25	1.75	k__Bacteria;p__Bacteroidetes;c__Bacteroidia;o__Bacteroidales;f__Bacteroidaceae;g__;s__
294659	6.02788	0.110262	0.364381	1	519.75	95.25	141.125	6	k__Bacteria;p__Cyanobacteria;c__4C0d-2;o__YS2;f__;g__;s__
291475	6.01118	0.111068	0.364381	1	1.25	2	0.25	0.5	k__Bacteria;p__Firmicutes;c__Clostridia;o__Clostridiales;f__;g__;s__
301156	6.01062	0.111094	0.364381	1	10.75	1.75	0.75	0.25	k__Bacteria;p__Firmicutes;c__Clostridia;o__Clostridiales;f__Lachnospiraceae;g__;s__
808794	6.01041	0.111105	0.364381	1	3.5	0.5	0.25	0.25	k__Bacteria;p__Firmicutes;c__Clostridia;o__Clostridiales;f__Lachnospiraceae;g__;s__
302433	6.01005	0.111122	0.364381	1	21.75	67.75	3.75	32.25	k__Bacteria;p__Firmicutes;c__Clostridia;o__Clostridiales;f__[Mogibacteriaceae];g__;s__
New.ReferenceOTU526	6.00873	0.111186	0.364381	1	7.5	3.25	1.125	1.75	k__Bacteria;p__Firmicutes;c__Clostridia;o__Clostridiales;f__Ruminococcaceae;g__;s__
304304	5.99003	0.112096	0.364381	1	1.75	2.25	0.875	0	k__Bacteria;p__Tenericutes;c__Mollicutes;o__RF39;f__;g__;s__
1740283	5.98806	0.112193	0.364381	1	0.75	4.25	0.5	0.25	k__Bacteria;p__Firmicutes;c__Clostridia;o__Clostridiales;f__Lachnospiraceae;g__Roseburia;s__
331618	5.9858	0.112303	0.364381	1	29.25	28.75	4.5	1.75	k__Bacteria;p__Firmicutes;c__Clostridia;o__Clostridiales;f__;g__;s__
New.ReferenceOTU2	5.98574	0.112306	0.364381	1	2.75	2.75	1.25	0.5	k__Bacteria;p__Firmicutes;c__Clostridia;o__Clostridiales;f__;g__;s__
312260	5.97925	0.112624	0.364381	1	1	1.25	0.625	0	k__Bacteria;p__Firmicutes;c__Clostridia;o__Clostridiales;f__;g__;s__
338039	5.97872	0.11265	0.364381	1	1	1	4.875	0.25	k__Bacteria;p__Firmicutes;c__Clostridia;o__Clostridiales;f__;g__;s__
607825	5.97026	0.113066	0.364381	1	21.5	6	1.125	0.25	k__Bacteria;p__Firmicutes;c__Clostridia;o__Clostridiales;f__;g__;s__
300250	5.96078	0.113534	0.364381	1	0.5	0.25	0	0	k__Bacteria;p__Firmicutes;c__Clostridia;o__Clostridiales;f__Lachnospiraceae;g__;s__
316440	5.96078	0.113534	0.364381	1	0.5	0.25	0	0	k__Bacteria;p__Firmicutes;c__Clostridia;o__Clostridiales;f__;g__;s__
4332078	5.96078	0.113534	0.364381	1	0.25	0.5	0	0	k__Bacteria;p__Firmicutes;c__Clostridia;o__Clostridiales;f__Clostridiaceae;g__;s__
291301	5.96078	0.113534	0.364381	1	0.5	0	0	0.25	k__Bacteria;p__Bacteroidetes;c__Bacteroidia;o__Bacteroidales;f__Prevotellaceae;g__Prevotella;s__
319512	5.96078	0.113534	0.364381	1	0.25	0.5	0	0	k__Bacteria;p__Firmicutes;c__Clostridia;o__Clostridiales;f__Ruminococcaceae;g__;s__
208042	5.96078	0.113534	0.364381	1	0.25	0	0	0.5	k__Bacteria;p__Firmicutes;c__Clostridia;o__Clostridiales;f__;g__;s__
4359258	5.96078	0.113534	0.364381	1	0.5	0.25	0	0	k__Bacteria;p__Cyanobacteria;c__4C0d-2;o__YS2;f__;g__;s__
215918	5.96078	0.113534	0.364381	1	0.5	0.25	0	0	k__Bacteria;p__Firmicutes;c__Clostridia;o__Clostridiales;f__;g__;s__
1087825	5.96078	0.113534	0.364381	1	0.5	0.25	0	0	k__Bacteria;p__Firmicutes;c__Clostridia;o__Clostridiales;f__;g__;s__
175050	5.96078	0.113534	0.364381	1	0.5	0.25	0	0	k__Bacteria;p__Firmicutes;c__Clostridia;o__Clostridiales;f__Lachnospiraceae;g__Dorea;s__
4232048	5.96078	0.113534	0.364381	1	0.25	0	0	0.5	k__Bacteria;p__Firmicutes;c__Clostridia;o__Clostridiales;f__Lachnospiraceae;g__Dorea;s__
182656	5.96078	0.113534	0.364381	1	0.25	0.5	0	0	k__Bacteria;p__Firmicutes;c__Clostridia;o__Clostridiales;f__Lachnospiraceae;g__Dorea;s__
301655	5.96078	0.113534	0.364381	1	0	0.5	0	0.25	k__Bacteria;p__Firmicutes;c__Clostridia;o__Clostridiales;f__;g__;s__
580224	5.96078	0.113534	0.364381	1	0	0.5	0	0.25	k__Bacteria;p__Firmicutes;c__Clostridia;o__Clostridiales;f__;g__;s__
1579255	5.96078	0.113534	0.364381	1	0.25	0.5	0	0	k__Bacteria;p__Firmicutes;c__Clostridia;o__Clostridiales;f__Ruminococcaceae;g__;s__
222733	5.96078	0.113534	0.364381	1	0	0.25	0	0.5	k__Bacteria;p__Firmicutes;c__Clostridia;o__Clostridiales;f__;g__;s__
1912119	5.96078	0.113534	0.364381	1	0.25	0	0	0.5	k__Bacteria;p__Firmicutes;c__Clostridia;o__Clostridiales;f__;g__;s__
293727	5.96078	0.113534	0.364381	1	0.5	0.25	0	0	k__Bacteria;p__Firmicutes;c__Clostridia;o__Clostridiales;f__Ruminococcaceae;g__;s__
739826	5.96078	0.113534	0.364381	1	0.5	0.25	0	0	k__Bacteria;p__Firmicutes;c__Clostridia;o__Clostridiales;f__Lachnospiraceae;g__;s__
321063	5.96078	0.113534	0.364381	1	0.5	0	0	0.25	k__Bacteria;p__Firmicutes;c__Clostridia;o__Clostridiales;f__Ruminococcaceae;g__;s__
316781	5.96078	0.113534	0.364381	1	0.5	0.25	0	0	k__Bacteria;p__Firmicutes;c__Clostridia;o__Clostridiales;f__;g__;s__
New.ReferenceOTU624	5.96078	0.113534	0.364381	1	0.5	0.25	0	0	k__Bacteria;p__Firmicutes;c__Clostridia;o__Clostridiales;f__Ruminococcaceae;g__;s__
152014	5.96021	0.113562	0.364381	1	19.25	6.5	3.375	1.5	k__Bacteria;p__Firmicutes;c__Clostridia;o__Clostridiales;f__;g__;s__
4314126	5.95009	0.114064	0.365522	1	21.75	19.5	4.25	45.75	k__Bacteria;p__Firmicutes;c__Clostridia;o__Clostridiales;f__Ruminococcaceae;g__;s__
275085	5.94566	0.114284	0.365522	1	0	2.5	0.75	0.25	k__Bacteria;p__TM7;c__TM7-3;o__CW040;f__F16;g__;s__
326862	5.94303	0.114415	0.365522	1	1.5	5.25	18.125	1	k__Bacteria;p__Firmicutes;c__Clostridia;o__Clostridiales;f__;g__;s__
591464	5.9384	0.114646	0.365522	1	66.5	77.75	19	38.25	k__Bacteria;p__Firmicutes;c__Clostridia;o__Clostridiales;f__;g__;s__
350502	5.93642	0.114745	0.365522	1	3.75	2.25	0.5	0.25	k__Bacteria;p__Firmicutes;c__Clostridia;o__Clostridiales;f__Ruminococcaceae;g__;s__
42458	5.93556	0.114788	0.365522	1	6.75	1.5	1.375	0.5	k__Bacteria;p__Firmicutes;c__Clostridia;o__Clostridiales;f__Ruminococcaceae;g__;s__
109978	5.93196	0.114968	0.365522	1	4.5	7.75	4.875	0.25	k__Bacteria;p__Firmicutes;c__Clostridia;o__Clostridiales;f__Ruminococcaceae;g__;s__
314377	5.91828	0.115654	0.365522	1	2.25	3.75	1.375	3	k__Bacteria;p__Firmicutes;c__Clostridia;o__Clostridiales;f__Ruminococcaceae;g__;s__
4454531	5.9144	0.11585	0.365522	1	12.25	1.75	0	0	k__Bacteria;p__Proteobacteria;c__Gammaproteobacteria;o__Enterobacteriales;f__Enterobacteriaceae;g__;s__
2017729	5.9144	0.11585	0.365522	1	0	3.5	0	1	k__Bacteria;p__Firmicutes;c__Clostridia;o__Clostridiales;f__Lachnospiraceae;g__;s__
164693	5.9144	0.11585	0.365522	1	1	0.5	0	0	k__Bacteria;p__Firmicutes;c__Clostridia;o__Clostridiales;f__Lachnospiraceae;g__;s__
293285	5.9144	0.11585	0.365522	1	2.25	3.25	0	0	k__Bacteria;p__Firmicutes;c__Clostridia;o__Clostridiales;f__Ruminococcaceae;g__;s__
2458172	5.9144	0.11585	0.365522	1	0	2.5	0	1	k__Bacteria;p__Proteobacteria;c__Alphaproteobacteria;o__Rhizobiales;f__Brucellaceae;g__Ochrobactrum;s__
2273298	5.9144	0.11585	0.365522	1	0	0.75	0	361.5	k__Bacteria;p__Firmicutes;c__Clostridia;o__Clostridiales;f__Clostridiaceae;g__;s__
316412	5.9144	0.11585	0.365522	1	0	1.25	0	0.5	k__Bacteria;p__Bacteroidetes;c__Bacteroidia;o__Bacteroidales;f__;g__;s__
352215	5.9144	0.11585	0.365522	1	3.5	0	0	1	k__Bacteria;p__Firmicutes;c__Clostridia;o__Clostridiales;f__;g__;s__
275010	5.9144	0.11585	0.365522	1	0	1.25	0	0.5	k__Bacteria;p__Firmicutes;c__Clostridia;o__Clostridiales;f__Ruminococcaceae;g__Ruminococcus;s__
4402368	5.9144	0.11585	0.365522	1	1	0.5	0	0	k__Bacteria;p__Firmicutes;c__Clostridia;o__Clostridiales;f__Lachnospiraceae;g__;s__
New.ReferenceOTU257	5.9144	0.11585	0.365522	1	0.5	2.75	0	0	k__Bacteria;p__Bacteroidetes;c__Bacteroidia;o__Bacteroidales;f__RF16;g__;s__
New.ReferenceOTU452	5.9144	0.11585	0.365522	1	6.25	0.5	0	0	k__Bacteria;p__Firmicutes;c__Clostridia;o__Clostridiales;f__Ruminococcaceae;g__Oscillospira;s__
New.ReferenceOTU5	5.91171	0.115985	0.365644	1	0	3.5	181.875	23	k__Bacteria;p__Firmicutes;c__Clostridia;o__Clostridiales;f__Ruminococcaceae;g__Ruminococcus;s__
New.ReferenceOTU101	5.90974	0.116085	0.365654	1	8.75	1.5	0.25	4.75	k__Bacteria;p__Firmicutes;c__Clostridia;o__Clostridiales;f__Ruminococcaceae;g__;s__
113827	5.907	0.116224	0.365785	1	4	3.5	0.5	0.5	k__Bacteria;p__Firmicutes;c__Clostridia;o__Clostridiales;f__Ruminococcaceae;g__;s__
New.ReferenceOTU63	5.90249	0.116452	0.366198	1	25.5	60.5	15.625	32.25	k__Bacteria;p__Bacteroidetes;c__Bacteroidia;o__Bacteroidales;f__Bacteroidaceae;g__5-7N15;s__
291950	5.89029	0.117072	0.367842	1	3.5	1.75	0.75	0.5	k__Bacteria;p__Firmicutes;c__Clostridia;o__Clostridiales;f__;g__;s__
290544	5.88057	0.117568	0.369095	1	150.5	30	4.625	13.5	k__Bacteria;p__Bacteroidetes;c__Bacteroidia;o__Bacteroidales;f__[Paraprevotellaceae];g__YRC22;s__
295810	5.86807	0.118208	0.370631	1	35.75	23	6.875	11.75	k__Bacteria;p__Bacteroidetes;c__Bacteroidia;o__Bacteroidales;f__Prevotellaceae;g__Prevotella;s__
349789	5.8672	0.118253	0.370631	1	5.25	5.25	0.875	1	k__Bacteria;p__Firmicutes;c__Clostridia;o__Clostridiales;f__Lachnospiraceae;g__Dorea;s__
110016	5.86328	0.118455	0.370721	1	3	0.5	0.25	0.25	k__Bacteria;p__Firmicutes;c__Clostridia;o__Clostridiales;f__;g__;s__
850642	5.86283	0.118478	0.370721	1	5.5	17	7.25	0	k__Bacteria;p__Firmicutes;c__Clostridia;o__Clostridiales;f__Peptostreptococcaceae;g__;s__
512892	5.85063	0.119108	0.372384	1	2.25	6	2.375	12	k__Bacteria;p__Firmicutes;c__Erysipelotrichi;o__Erysipelotrichales;f__Erysipelotrichaceae;g__;s__
312932	5.84733	0.119279	0.37261	1	1.75	2	1.125	6	k__Bacteria;p__Bacteroidetes;c__Bacteroidia;o__Bacteroidales;f__;g__;s__
333352	5.8367	0.119831	0.373772	1	3.75	4.5	0.875	0	k__Bacteria;p__Firmicutes;c__Clostridia;o__Clostridiales;f__Ruminococcaceae;g__;s__
784040	5.83637	0.119848	0.373772	1	18	2	0.75	1.25	k__Bacteria;p__Firmicutes;c__Clostridia;o__Clostridiales;f__;g__;s__
4435308	5.82222	0.120587	0.375523	1	5.5	5.5	2.125	0.75	k__Bacteria;p__Firmicutes;c__Clostridia;o__Clostridiales;f__Ruminococcaceae;g__;s__
349053	5.82183	0.120608	0.375523	1	23.5	1	1.875	0	k__Bacteria;p__Firmicutes;c__Clostridia;o__Clostridiales;f__Ruminococcaceae;g__Ruminococcus;s__
157652	5.81839	0.120788	0.375774	1	8.5	14	9.625	18.5	k__Bacteria;p__Firmicutes;c__Clostridia;o__Clostridiales;f__Ruminococcaceae;g__;s__
300103	5.81265	0.12109	0.376403	1	3.75	8.25	6.375	0.25	k__Bacteria;p__Firmicutes;c__Clostridia;o__Clostridiales;f__Lachnospiraceae;g__;s__
New.ReferenceOTU271	5.81061	0.121197	0.376406	1	3.75	11	3.75	60.5	k__Bacteria;p__Bacteroidetes;c__Bacteroidia;o__Bacteroidales;f__;g__;s__
327383	5.80885	0.12129	0.376406	1	6	5	2.25	1.5	k__Bacteria;p__Firmicutes;c__Clostridia;o__Clostridiales;f__Lachnospiraceae;g__;s__
294311	5.80303	0.121596	0.377049	1	2.75	6.25	2.25	6.75	k__Bacteria;p__Firmicutes;c__Clostridia;o__Clostridiales;f__Ruminococcaceae;g__;s__
New.ReferenceOTU358	5.79348	0.122102	0.378306	1	2.5	4	0.25	0.25	k__Bacteria;p__Verrucomicrobia;c__Verruco-5;o__WCHB1-41;f__RFP12;g__;s__
518598	5.78806	0.12239	0.378795	1	45.5	98	13	32.5	k__Bacteria;p__Bacteroidetes;c__Bacteroidia;o__Bacteroidales;f__Rikenellaceae;g__;s__
354920	5.78668	0.122462	0.378795	1	2	1.25	0.5	0	k__Bacteria;p__Firmicutes;c__Clostridia;o__Clostridiales;f__Ruminococcaceae;g__;s__
4318195	5.78485	0.12256	0.378795	1	2.75	4.5	1.5	0.75	k__Bacteria;p__Firmicutes;c__Clostridia;o__Clostridiales;f__Ruminococcaceae;g__;s__
4415760	5.77797	0.122926	0.379113	1	31	30.5	10.75	32.25	k__Bacteria;p__Firmicutes;c__Clostridia;o__Clostridiales;f__Ruminococcaceae;g__;s__
3195500	5.77596	0.123034	0.379113	1	0	2	0.5	1	k__Bacteria;p__Firmicutes;c__Clostridia;o__Clostridiales;f__Lachnospiraceae;g__;s__
344512	5.7754	0.123064	0.379113	1	1.25	1	0.25	0	k__Bacteria;p__Firmicutes;c__Clostridia;o__Clostridiales;f__;g__;s__
4378906	5.7754	0.123064	0.379113	1	1	1.25	0.25	0	k__Bacteria;p__Firmicutes;c__Clostridia;o__Clostridiales;f__Ruminococcaceae;g__;s__
297629	5.77323	0.12318	0.379161	1	21	25.25	6.125	3.75	k__Bacteria;p__Firmicutes;c__Clostridia;o__Clostridiales;f__Ruminococcaceae;g__;s__
342356	5.76722	0.123502	0.379574	1	37.5	23	9.5	26	k__Bacteria;p__Firmicutes;c__Clostridia;o__Clostridiales;f__Ruminococcaceae;g__;s__
340473	5.76697	0.123514	0.379574	1	1	1.75	0.375	0	k__Bacteria;p__Firmicutes;c__Clostridia;o__Clostridiales;f__;g__;s__
297237	5.75964	0.123908	0.380474	1	48	29	12	9	k__Bacteria;p__Firmicutes;c__Clostridia;o__Clostridiales;f__Ruminococcaceae;g__;s__
306087	5.75	0.124427	0.380832	1	0.5	0.75	0	0	k__Bacteria;p__Lentisphaerae;c__[Lentisphaeria];o__Victivallales;f__Victivallaceae;g__;s__
153989	5.75	0.124427	0.380832	1	0.5	0.75	0	0	k__Bacteria;p__Firmicutes;c__Clostridia;o__Clostridiales;f__;g__;s__
292753	5.75	0.124427	0.380832	1	0.5	0.75	0	0	k__Bacteria;p__Firmicutes;c__Clostridia;o__Clostridiales;f__Lachnospiraceae;g__;s__
297878	5.75	0.124427	0.380832	1	0.75	0.5	0	0	k__Bacteria;p__Firmicutes;c__Clostridia;o__Clostridiales;f__;g__;s__
4310677	5.73592	0.125189	0.382854	1	2	3	1.375	0.25	k__Bacteria;p__Firmicutes;c__Clostridia;o__Clostridiales;f__Ruminococcaceae;g__;s__
1599042	5.73098	0.125458	0.383219	1	2	4.75	0.375	0.75	k__Bacteria;p__Firmicutes;c__Clostridia;o__Clostridiales;f__Ruminococcaceae;g__;s__
New.ReferenceOTU162	5.73	0.125511	0.383219	1	44	44	13.125	7.25	k__Bacteria;p__Tenericutes;c__Mollicutes;o__RF39;f__;g__;s__
1579253	5.72776	0.125633	0.383283	1	9.5	2.75	0.625	0.25	k__Bacteria;p__Lentisphaerae;c__[Lentisphaeria];o__Victivallales;f__Victivallaceae;g__;s__
309070	5.72308	0.125888	0.383752	1	10	8.5	3.25	5.25	k__Bacteria;p__Firmicutes;c__Clostridia;o__Clostridiales;f__Ruminococcaceae;g__;s__
298491	5.71126	0.126535	0.385412	1	12.25	2.5	1.375	0	k__Bacteria;p__Firmicutes;c__Clostridia;o__Clostridiales;f__Ruminococcaceae;g__Ruminococcus;s__
509723	5.7072	0.126758	0.385781	1	18	80.25	16.75	1	k__Bacteria;p__Firmicutes;c__Clostridia;o__Clostridiales;f__Ruminococcaceae;g__;s__
295033	5.7	0.127154	0.386675	1	58.25	69.75	27.625	113.5	k__Bacteria;p__Bacteroidetes;c__Bacteroidia;o__Bacteroidales;f__;g__;s__
511006	5.69707	0.127315	0.386854	1	70.5	15	8	6	k__Bacteria;p__Firmicutes;c__Clostridia;o__Clostridiales;f__Clostridiaceae;g__Clostridium;s__
4387488	5.69163	0.127616	0.387456	1	19.5	19.25	7.625	0	k__Bacteria;p__Firmicutes;c__Clostridia;o__Clostridiales;f__Ruminococcaceae;g__;s__
302552	5.68925	0.127748	0.387546	1	18.75	26	52.75	2.25	k__Bacteria;p__Firmicutes;c__Clostridia;o__Clostridiales;f__;g__;s__
300792	5.68696	0.127874	0.387619	1	1.5	0.75	0.25	4.25	k__Bacteria;p__Bacteroidetes;c__Bacteroidia;o__Bacteroidales;f__;g__;s__
263881	5.67391	0.128599	0.389503	1	0	6.25	2	0.75	k__Bacteria;p__Firmicutes;c__Clostridia;o__Clostridiales;f__Ruminococcaceae;g__;s__
152810	5.67047	0.128791	0.389758	1	10	11	0.625	0.25	k__Bacteria;p__Firmicutes;c__Clostridia;o__Clostridiales;f__;g__;s__
292493	5.66786	0.128937	0.389758	1	698.5	573	228.375	353.25	k__Bacteria;p__Firmicutes;c__Clostridia;o__Clostridiales;f__Ruminococcaceae;g__;s__
4442282	5.66686	0.128992	0.389758	1	12.25	18.75	4.25	4.5	k__Bacteria;p__Firmicutes;c__Clostridia;o__Clostridiales;f__Ruminococcaceae;g__;s__
346559	5.66075	0.129334	0.390479	1	10	7.75	2.5	7.75	k__Bacteria;p__Firmicutes;c__Clostridia;o__Clostridiales;f__Lachnospiraceae;g__;s__
297982	5.65403	0.129711	0.39101	1	9.5	9	4.625	2	k__Bacteria;p__Firmicutes;c__Clostridia;o__Clostridiales;f__Lachnospiraceae;g__;s__
347016	5.65001	0.129937	0.39101	1	32.25	39.75	3.375	3.25	k__Bacteria;p__Bacteroidetes;c__Bacteroidia;o__Bacteroidales;f__Bacteroidaceae;g__;s__
331281	5.64936	0.129973	0.39101	1	1.25	1	0.75	0	k__Bacteria;p__Firmicutes;c__Clostridia;o__Clostridiales;f__Clostridiaceae;g__;s__
797183	5.64393	0.130279	0.39101	1	4	6.5	1.25	0.75	k__Bacteria;p__Firmicutes;c__Clostridia;o__Clostridiales;f__Lachnospiraceae
New.ReferenceOTU473	5.6397	0.130518	0.39101	1	1.75	3.75	0.5	0.25	k__Bacteria;p__Tenericutes;c__Mollicutes;o__RF39;f__;g__;s__
345846	5.63614	0.130719	0.39101	1	34.25	37.75	12.125	12.75	k__Bacteria;p__Firmicutes;c__Clostridia;o__Clostridiales;f__Lachnospiraceae;g__Dorea;s__
319680	5.6341	0.130835	0.39101	1	1.5	0.5	0.125	0.5	k__Bacteria;p__Firmicutes;c__Clostridia;o__Clostridiales;f__Lachnospiraceae;g__;s__
4466474	5.63258	0.130921	0.39101	1	235.25	354.25	56.125	453	k__Bacteria;p__Bacteroidetes;c__Bacteroidia;o__Bacteroidales;f__S24-7;g__;s__
New.ReferenceOTU124	5.632	0.130953	0.39101	1	5.75	17.5	3.75	0.75	k__Bacteria;p__Tenericutes;c__Mollicutes;o__RF39;f__;g__;s__
334339	5.63128	0.130994	0.39101	1	5.25	5.5	2.125	3.5	k__Bacteria;p__Firmicutes;c__Clostridia;o__Clostridiales;f__Ruminococcaceae;g__;s__
258280	5.60915	0.132254	0.39101	1	0.25	8.25	0.5	0.5	k__Bacteria;p__Firmicutes;c__Clostridia;o__Clostridiales;f__;g__;s__
290222	5.60914	0.132255	0.39101	1	45.25	26.75	11.125	13.75	k__Bacteria;p__Firmicutes;c__Clostridia;o__Clostridiales;f__Ruminococcaceae;g__;s__
239863	5.60795	0.132323	0.39101	1	57.75	40	3.75	4.25	k__Bacteria;p__Firmicutes;c__Clostridia;o__Clostridiales;f__Clostridiaceae;g__Clostridium;s__
567437	5.60384	0.132558	0.39101	1	6.5	2	1.625	1.5	k__Bacteria;p__Tenericutes;c__Mollicutes;o__RF39;f__;g__;s__
363035	5.59652	0.132978	0.39101	1	2.25	3.25	0.75	0.25	k__Bacteria;p__Firmicutes;c__Clostridia;o__Clostridiales;f__Ruminococcaceae;g__;s__
326271	5.59476	0.133079	0.39101	1	25	48.75	12.25	31.5	k__Bacteria;p__Firmicutes;c__Clostridia;o__Clostridiales;f__Ruminococcaceae;g__;s__
348622	5.5926	0.133204	0.39101	1	84.75	250.5	32	59.75	k__Bacteria;p__Firmicutes;c__Clostridia;o__Clostridiales;f__Lachnospiraceae;g__Dorea;s__
176104	5.59259	0.133204	0.39101	1	0.5	0.5	0	0	k__Bacteria;p__Firmicutes;c__Clostridia;o__Clostridiales;f__Ruminococcaceae;g__Oscillospira;s__
4444760	5.59259	0.133204	0.39101	1	0.5	0.5	0	0	k__Bacteria;p__Actinobacteria;c__Actinobacteria;o__Actinomycetales;f__Micrococcaceae;g__Arthrobacter;s__
315852	5.59259	0.133204	0.39101	1	0.5	0.5	0	0	k__Bacteria;p__Firmicutes;c__Clostridia;o__Clostridiales;f__Ruminococcaceae;g__;s__
45515	5.59259	0.133204	0.39101	1	0.5	0.5	0	0	k__Bacteria;p__Firmicutes;c__Clostridia;o__Clostridiales;f__Veillonellaceae;g__;s__
342303	5.59259	0.133204	0.39101	1	0.5	0.5	0	0	k__Bacteria;p__Firmicutes;c__Clostridia;o__Clostridiales;f__Lachnospiraceae;g__Blautia;s__
311087	5.59259	0.133204	0.39101	1	0.5	0.75	0	0	k__Bacteria;p__Firmicutes;c__Clostridia;o__Clostridiales;f__Ruminococcaceae;g__;s__
570052	5.59259	0.133204	0.39101	1	1	0.5	0	0	k__Bacteria;p__Firmicutes;c__Clostridia;o__Clostridiales;f__Christensenellaceae;g__;s__
New.ReferenceOTU113	5.59259	0.133204	0.39101	1	0	0.5	0	632.25	k__Bacteria;p__Firmicutes;c__Clostridia;o__Clostridiales;f__Clostridiaceae;g__;s__
315975	5.59228	0.133223	0.39101	1	9	19.5	19.375	2.25	k__Bacteria;p__Firmicutes;c__Clostridia;o__Clostridiales;f__;g__;s__
290338	5.59103	0.133294	0.39101	1	66	10.75	9.375	0.5	k__Bacteria;p__Firmicutes;c__Clostridia;o__Clostridiales;f__;g__;s__
New.ReferenceOTU443	5.58797	0.133471	0.39101	1	130.25	9.25	0.125	42.75	k__Bacteria;p__Bacteroidetes;c__Bacteroidia;o__Bacteroidales;f__S24-7;g__;s__
287662	5.58571	0.133601	0.39101	1	714.5	177.75	177.5	556.5	k__Bacteria;p__Bacteroidetes;c__Bacteroidia;o__Bacteroidales;f__;g__;s__
322803	5.58446	0.133673	0.39101	1	1.25	2.5	0.25	0.5	k__Bacteria;p__Firmicutes;c__Clostridia;o__Clostridiales;f__;g__;s__
610842	5.58333	0.133738	0.39101	1	1.5	0	0.125	0	k__Bacteria;p__Firmicutes;c__Clostridia;o__Clostridiales;f__;g__;s__
174654	5.58333	0.133738	0.39101	1	0	1	0.125	0	k__Bacteria;p__Firmicutes;c__Clostridia;o__Clostridiales;f__Ruminococcaceae;g__Ruminococcus;s__
84779	5.5825	0.133786	0.39101	1	3.75	1.25	0.625	3	k__Bacteria;p__Firmicutes;c__Clostridia;o__Clostridiales;f__Ruminococcaceae;g__Ruminococcus;s__
533847	5.58238	0.133794	0.39101	1	7.75	2.75	0.5	0.5	k__Bacteria;p__Firmicutes;c__Clostridia;o__Clostridiales;f__Ruminococcaceae;g__Oscillospira;s__
156219	5.58171	0.133832	0.39101	1	0	0.75	0	0.75	k__Bacteria;p__Firmicutes;c__Clostridia;o__Clostridiales;f__;g__;s__
297677	5.58171	0.133832	0.39101	1	0.75	0.75	0	0	k__Bacteria;p__Firmicutes;c__Clostridia;o__Clostridiales;f__;g__;s__
193722	5.58171	0.133832	0.39101	1	1.25	0.75	0	0	k__Bacteria;p__Firmicutes;c__Clostridia;o__Clostridiales;f__Ruminococcaceae;g__;s__
208802	5.58171	0.133832	0.39101	1	0.75	1.75	0	0	k__Bacteria;p__Firmicutes;c__Clostridia;o__Clostridiales;f__Christensenellaceae;g__;s__
292621	5.58171	0.133832	0.39101	1	0.75	0.75	0	0	k__Bacteria;p__Firmicutes;c__Clostridia;o__Clostridiales;f__;g__;s__
New.ReferenceOTU200	5.58171	0.133832	0.39101	1	12.75	44.5	0	0	k__Bacteria;p__Planctomycetes;c__Planctomycetia;o__Pirellulales;f__Pirellulaceae;g__;s__
New.ReferenceOTU158	5.58171	0.133832	0.39101	1	1.25	1	0	0	k__Bacteria;p__Firmicutes;c__Clostridia;o__Clostridiales;f__;g__;s__
199344	5.57247	0.134368	0.39101	1	0	1.5	0.125	0	k__Bacteria;p__Firmicutes;c__Clostridia;o__Clostridiales;f__Lachnospiraceae;g__;s__
4432516	5.57247	0.134368	0.39101	1	2	0	0.125	0	k__Bacteria;p__Firmicutes;c__Clostridia;o__Clostridiales;f__Clostridiaceae;g__Clostridium
270595	5.57247	0.134368	0.39101	1	1.75	0	0.25	0	k__Bacteria;p__Firmicutes;c__Clostridia;o__Clostridiales;f__Ruminococcaceae;g__Ruminococcus;s__
215204	5.57247	0.134368	0.39101	1	2.25	0	0.125	0	k__Bacteria;p__Firmicutes;c__Clostridia;o__Clostridiales;f__Veillonellaceae;g__;s__
New.ReferenceOTU446	5.57247	0.134368	0.39101	1	0	0	0.125	221.5	k__Bacteria;p__Firmicutes;c__Clostridia;o__Clostridiales;f__Clostridiaceae;g__Clostridium;s__
New.ReferenceOTU171	5.57247	0.134368	0.39101	1	0	5	0.125	0	k__Bacteria;p__Firmicutes;c__Clostridia;o__Clostridiales;f__Clostridiaceae;g__Clostridium;s__
4435309	5.56686	0.134694	0.391613	1	29.5	15	3.75	7.25	k__Bacteria;p__Tenericutes;c__Mollicutes;o__RF39;f__;g__;s__
296567	5.56534	0.134782	0.391613	1	1.25	1.75	0	0.25	k__Bacteria;p__Firmicutes;c__Clostridia;o__Clostridiales;f__;g__;s__
822733	5.5561	0.135321	0.392879	1	17	13.25	9.75	1	k__Bacteria;p__Tenericutes;c__Mollicutes;o__RF39;f__;g__;s__
4449898	5.55194	0.135565	0.393284	1	13.25	12	3.25	1.5	k__Bacteria;p__Firmicutes;c__Clostridia;o__Clostridiales;f__Ruminococcaceae;g__;s__
786081	5.54766	0.135816	0.39371	1	256.75	124.75	18.875	14.75	k__Bacteria;p__Firmicutes;c__Clostridia;o__Clostridiales;f__Ruminococcaceae;g__;s__
New.ReferenceOTU246	5.54449	0.136001	0.393946	1	6.5	7.25	1.25	2.5	k__Bacteria;p__Firmicutes;c__Clostridia;o__Clostridiales;f__Ruminococcaceae;g__;s__
329271	5.53583	0.136511	0.394686	1	3.5	1.75	0.75	0.5	k__Bacteria;p__Firmicutes;c__Clostridia;o__Clostridiales;f__Ruminococcaceae;g__;s__
344639	5.53535	0.136539	0.394686	1	28.25	26.25	7.75	1.25	k__Bacteria;p__Firmicutes;c__Clostridia;o__Clostridiales;f__;g__;s__
300394	5.53388	0.136626	0.394686	1	32.75	15.25	2.625	1	k__Bacteria;p__Firmicutes;c__Clostridia;o__Clostridiales;f__Ruminococcaceae;g__;s__
297334	5.53194	0.13674	0.394686	1	1	0.25	0.125	0.25	k__Bacteria;p__Firmicutes;c__Clostridia;o__Clostridiales;f__Lachnospiraceae;g__;s__
New.ReferenceOTU620	5.5313	0.136778	0.394686	1	0.5	1.5	9.375	97.5	k__Bacteria;p__Firmicutes;c__Clostridia;o__Clostridiales;f__Ruminococcaceae;g__Ruminococcus;s__
508945	5.52734	0.137012	0.39506	1	9.5	7.25	3.375	4	k__Bacteria;p__Firmicutes;c__Clostridia;o__Clostridiales;f__Clostridiaceae;g__Clostridium;s__
299095	5.51722	0.137612	0.395116	1	13	72	7.125	0.5	k__Bacteria;p__Verrucomicrobia;c__Verruco-5;o__WCHB1-41;f__RFP12;g__;s__
4322752	5.51604	0.137682	0.395116	1	14.5	11	5.125	15	k__Bacteria;p__Firmicutes;c__Clostridia;o__Clostridiales;f__;g__;s__
4353913	5.51513	0.137736	0.395116	1	3.5	0.5	0.25	0.5	k__Bacteria;p__Firmicutes;c__Clostridia;o__Clostridiales;f__;g__;s__
561027	5.51417	0.137794	0.395116	1	5.25	12.75	4.375	3.25	k__Bacteria;p__Firmicutes;c__Clostridia;o__Clostridiales;f__Lachnospiraceae;g__;s__
352010	5.51403	0.137802	0.395116	1	0.25	1.25	0.125	0.5	k__Bacteria;p__Firmicutes;c__Clostridia;o__Clostridiales;f__;g__;s__
262024	5.51367	0.137824	0.395116	1	52	18.5	4.125	0.25	k__Bacteria;p__Firmicutes;c__Clostridia;o__Clostridiales;f__Ruminococcaceae;g__Oscillospira;s__
301392	5.51301	0.137863	0.395116	1	44.25	28.5	22.25	4.5	k__Bacteria;p__Firmicutes;c__Clostridia;o__Clostridiales;f__Ruminococcaceae;g__;s__
New.ReferenceOTU603	5.51254	0.13789	0.395116	1	0.5	8.75	1	2.75	k__Bacteria;p__Bacteroidetes;c__Bacteroidia;o__Bacteroidales;f__Bacteroidaceae;g__;s__
4315789	5.51117	0.137972	0.395116	1	12	9.25	3.75	3.25	k__Bacteria;p__Firmicutes;c__Clostridia;o__Clostridiales;f__Ruminococcaceae;g__;s__
4373152	5.50643	0.138254	0.395625	1	0.25	2	0.375	0	k__Bacteria;p__Firmicutes;c__Clostridia;o__Clostridiales;f__Lachnospiraceae;g__Roseburia;s__
346598	5.5026	0.138483	0.395981	1	3.25	3.25	0	0.25	k__Bacteria;p__Firmicutes;c__Clostridia;o__Clostridiales;f__Ruminococcaceae;g__;s__
197930	5.49783	0.138769	0.396497	1	2.75	7	1	0.75	k__Bacteria;p__Firmicutes;c__Clostridia;o__Clostridiales;f__Lachnospiraceae;g__;s__
New.ReferenceOTU242	5.49273	0.139074	0.39686	1	1	6	0.375	1.25	k__Bacteria;p__Firmicutes;c__Clostridia;o__Clostridiales;f__Lachnospiraceae;g__Dorea;s__
4464173	5.49162	0.139141	0.39686	1	12.25	16.25	4.5	4.25	k__Bacteria;p__Firmicutes;c__Clostridia;o__Clostridiales;f__Lachnospiraceae;g__;s__
259033	5.48998	0.139239	0.39686	1	3.75	2.25	0	0.5	k__Bacteria;p__Bacteroidetes;c__Bacteroidia;o__Bacteroidales;f__Prevotellaceae;g__Prevotella;s__
356030	5.48605	0.139476	0.39686	1	12.75	13.25	2.625	0.25	k__Bacteria;p__Firmicutes;c__Clostridia;o__Clostridiales;f__Lachnospiraceae;g__;s__
New.ReferenceOTU266	5.4837	0.139617	0.39686	1	24	1.25	0	1.75	k__Bacteria;p__Firmicutes;c__Clostridia;o__Clostridiales;f__Ruminococcaceae;g__;s__
620926	5.48022	0.139827	0.39686	1	253	137	26.75	117.5	k__Bacteria;p__Bacteroidetes;c__Bacteroidia;o__Bacteroidales;f__;g__;s__
4386018	5.48019	0.139828	0.39686	1	3.25	7.75	1.875	1.25	k__Bacteria;p__Firmicutes;c__Clostridia;o__Clostridiales;f__;g__;s__
180826	5.48008	0.139835	0.39686	1	0.25	2.25	0.25	1.25	k__Bacteria;p__Firmicutes;c__Clostridia;o__Clostridiales;f__Ruminococcaceae;g__Ruminococcus;s__
322281	5.47887	0.139908	0.39686	1	1.75	0.25	0	0.75	k__Bacteria;p__Firmicutes;c__Clostridia;o__Clostridiales;f__Lachnospiraceae;g__;s__
New.ReferenceOTU569	5.47826	0.139945	0.39686	1	0	0	1.375	11.75	k__Bacteria;p__Proteobacteria;c__Gammaproteobacteria;o__Pseudomonadales;f__Moraxellaceae;g__Psychrobacter;s__
306413	5.47615	0.140072	0.396923	1	0.75	1.75	0	0.5	k__Bacteria;p__Firmicutes;c__Clostridia;o__Clostridiales;f__Lachnospiraceae
618906	5.47188	0.14033	0.397356	1	28.75	24.25	10.375	8.75	k__Bacteria;p__Firmicutes;c__Erysipelotrichi;o__Erysipelotrichales;f__Erysipelotrichaceae;g__p-75-a5;s__
566391	5.46638	0.140663	0.398003	1	1	2.75	0.125	2.75	k__Bacteria;p__Firmicutes;c__Clostridia;o__Clostridiales;f__;g__;s__
4416957	5.46102	0.140989	0.39842	1	20	9.5	1.375	1.5	k__Bacteria;p__Bacteroidetes;c__Bacteroidia;o__Bacteroidales;f__[Paraprevotellaceae];g__[Prevotella];s__
338151	5.46048	0.141022	0.39842	1	6.25	12.5	0.875	0	k__Bacteria;p__Firmicutes;c__Clostridia;o__Clostridiales;f__;g__;s__
190301	5.45798	0.141174	0.398552	1	0.75	2.25	0.125	0.25	k__Bacteria;p__Firmicutes;c__Clostridia;o__Clostridiales;f__Lachnospiraceae;g__;s__
301982	5.4529	0.141483	0.398846	1	0.25	0	6.125	4	k__Bacteria;p__Actinobacteria;c__Actinobacteria;o__Actinomycetales;f__Micrococcaceae;g__Arthrobacter;s__
288889	5.45179	0.141551	0.398846	1	16.25	25.75	2.375	2	k__Bacteria;p__Bacteroidetes;c__Bacteroidia;o__Bacteroidales;f__Bacteroidaceae;g__5-7N15;s__
4468739	5.45108	0.141594	0.398846	1	91.75	13.25	2.125	1.75	k__Bacteria;p__Firmicutes;c__Clostridia;o__Clostridiales;f__Clostridiaceae;g__Clostridium;s__
311312	5.44912	0.141714	0.398887	1	3.75	3	0.375	0.75	k__Bacteria;p__Firmicutes;c__Clostridia;o__Clostridiales;f__Ruminococcaceae;g__;s__
305396	5.44546	0.141938	0.399219	1	4	4.75	1.875	3	k__Bacteria;p__Firmicutes;c__Clostridia;o__Clostridiales;f__;g__;s__
356360	5.44135	0.142189	0.39963	1	7.25	3.25	1.5	4.75	k__Bacteria;p__Firmicutes;c__Clostridia;o__Clostridiales
330345	5.43527	0.142562	0.40038	1	11.75	26.25	11.5	12.75	k__Bacteria;p__Firmicutes;c__Clostridia;o__Clostridiales;f__Ruminococcaceae;g__;s__
177902	5.42857	0.142974	0.400813	1	0.5	0.75	0.25	0	k__Bacteria;p__Firmicutes;c__Clostridia;o__Clostridiales;f__;g__;s__
New.ReferenceOTU617	5.42791	0.143015	0.400813	1	0.25	1.25	0.625	0.5	k__Bacteria;p__Firmicutes;c__Clostridia;o__Clostridiales;f__Ruminococcaceae;g__Ruminococcus;s__
15700	5.42447	0.143227	0.400813	1	49	68.25	18	11.25	k__Bacteria;p__Tenericutes;c__Mollicutes;o__RF39;f__;g__;s__
318063	5.42445	0.143228	0.400813	1	30.5	42	6	4.75	k__Bacteria;p__Firmicutes;c__Clostridia;o__Clostridiales;f__Ruminococcaceae;g__;s__
298723	5.42415	0.143246	0.400813	1	0.5	1	0.5	0	k__Bacteria;p__Firmicutes;c__Clostridia;o__Clostridiales;f__;g__;s__
349238	5.42244	0.143352	0.400813	1	98	126.75	45.75	14.75	k__Bacteria;p__Firmicutes;c__Clostridia;o__Clostridiales;f__Ruminococcaceae;g__;s__
4319005	5.42025	0.143487	0.400895	1	3.75	2.25	1.125	0	k__Bacteria;p__Firmicutes;c__Clostridia;o__Clostridiales;f__;g__;s__
New.ReferenceOTU54	5.41611	0.143743	0.401182	1	4	3.25	1.125	1.75	k__Bacteria;p__Firmicutes;c__Clostridia;o__Clostridiales;f__Clostridiaceae;g__Clostridium;s__
New.ReferenceOTU586	5.41341	0.14391	0.401182	1	1.25	25.75	4	20.25	k__Bacteria;p__Firmicutes;c__Clostridia;o__Clostridiales;f__Ruminococcaceae;g__;s__
308786	5.41308	0.143931	0.401182	1	3	10.5	2.125	0.25	k__Bacteria;p__Firmicutes;c__Clostridia;o__Clostridiales;f__Ruminococcaceae;g__Ruminococcus;s__
185192	5.41063	0.144083	0.401182	1	1.5	1	0	0.75	k__Bacteria;p__Firmicutes;c__Clostridia;o__Clostridiales;f__Lachnospiraceae;g__;s__
New.ReferenceOTU296	5.41002	0.14412	0.401182	1	191.25	26	10.625	162.25	k__Bacteria;p__Bacteroidetes;c__Bacteroidia;o__Bacteroidales;f__;g__;s__
4401585	5.40651	0.144338	0.401333	1	16	25.25	4.75	11.5	k__Bacteria;p__Firmicutes;c__Clostridia;o__Clostridiales;f__Ruminococcaceae;g__;s__
346107	5.40574	0.144387	0.401333	1	0.25	3	0.75	2.75	k__Bacteria;p__Actinobacteria;c__Coriobacteriia;o__Coriobacteriales;f__Coriobacteriaceae;g__Adlercreutzia;s__
New.ReferenceOTU252	5.3979	0.144874	0.402393	1	9.25	3.5	0.625	7.75	k__Bacteria;p__Bacteroidetes;c__Bacteroidia;o__Bacteroidales;f__;g__;s__
4366524	5.39439	0.145094	0.402435	1	163.75	81.25	18.625	12	k__Bacteria;p__Firmicutes;c__Clostridia;o__Clostridiales;f__;g__;s__
302987	5.39425	0.145102	0.402435	1	1	0.5	0	1	k__Bacteria;p__Bacteroidetes;c__Bacteroidia;o__Bacteroidales;f__;g__;s__
510377	5.38954	0.145397	0.402633	1	1	0.5	0	0.25	k__Bacteria;p__Firmicutes;c__Clostridia;o__Clostridiales;f__;g__;s__
178490	5.38879	0.145443	0.402633	1	0.5	0	1.125	0	k__Bacteria;p__Firmicutes;c__Clostridia;o__Clostridiales;f__;g__;s__
299187	5.38364	0.145767	0.402633	1	7.5	3.75	2.875	3.25	k__Bacteria;p__Firmicutes;c__Clostridia;o__Clostridiales;f__Lachnospiraceae;g__;s__
326014	5.38266	0.145828	0.402633	1	0.75	2.25	0.25	0	k__Bacteria;p__Firmicutes;c__Clostridia;o__Clostridiales;f__;g__;s__
169704	5.38251	0.145837	0.402633	1	0.5	1.25	0	0.25	k__Bacteria;p__Proteobacteria;c__Alphaproteobacteria;o__;f__;g__;s__
342703	5.38214	0.14586	0.402633	1	75.5	95	30	55.5	k__Bacteria;p__Firmicutes;c__Clostridia;o__Clostridiales;f__Ruminococcaceae;g__;s__
307256	5.37961	0.146019	0.402633	1	5.5	13	2.375	1.25	k__Bacteria;p__Firmicutes;c__Clostridia;o__Clostridiales;f__Lachnospiraceae
4330226	5.37952	0.146025	0.402633	1	32.25	44.5	12.375	27.5	k__Bacteria;p__Firmicutes;c__Clostridia;o__Clostridiales;f__Ruminococcaceae;g__Ruminococcus;s__
4305923	5.36825	0.146734	0.404075	1	1	0.25	0.125	0.75	k__Bacteria;p__Tenericutes;c__Mollicutes;o__RF39;f__;g__;s__
319476	5.36782	0.146762	0.404075	1	0.25	0.75	7.125	0	k__Bacteria;p__Firmicutes;c__Clostridia;o__Clostridiales;f__Lachnospiraceae;g__Blautia;s__
766113	5.36571	0.146895	0.404148	1	205.5	156.5	43.875	25.25	k__Bacteria;p__Firmicutes;c__Clostridia;o__Clostridiales;f__Ruminococcaceae;g__;s__
236578	5.36076	0.147208	0.404421	1	0	0.25	1.125	0	k__Bacteria;p__Firmicutes;c__Clostridia;o__Clostridiales;f__Lachnospiraceae;g__Butyrivibrio;s__
New.ReferenceOTU589	5.36076	0.147208	0.404421	1	0	0	1.375	0.25	k__Bacteria;p__Proteobacteria;c__Gammaproteobacteria;o__Pseudomonadales;f__Moraxellaceae;g__Psychrobacter
New.ReferenceOTU123	5.35821	0.14737	0.404572	1	13.25	145	14.875	0	k__Bacteria;p__Bacteroidetes;c__Bacteroidia;o__Bacteroidales;f__p-2534-18B5;g__;s__
1796931	5.3555	0.147541	0.404749	1	7.75	7.75	1	1.25	k__Bacteria;p__Firmicutes;c__Clostridia;o__Clostridiales;f__Ruminococcaceae;g__;s__
289729	5.3519	0.14777	0.40481	1	4.75	1	1.75	0	k__Bacteria;p__Firmicutes;c__Clostridia;o__Clostridiales;f__Ruminococcaceae;g__;s__
New.ReferenceOTU289	5.35178	0.147777	0.40481	1	0.25	0	3	13.25	Unassigned
New.ReferenceOTU596	5.34745	0.148053	0.40527	1	16	14.25	0.75	0	k__Bacteria;p__Firmicutes;c__Clostridia;o__Clostridiales;f__Ruminococcaceae;g__;s__
338057	5.34306	0.148332	0.405742	1	0.75	1.75	0	0.5	k__Bacteria;p__Bacteroidetes;c__Bacteroidia;o__Bacteroidales;f__Bacteroidaceae;g__5-7N15;s__
332353	5.33598	0.148785	0.406686	1	2.25	12	1	0.5	k__Bacteria;p__Firmicutes;c__Clostridia;o__Clostridiales;f__;g__;s__
293006	5.33023	0.149153	0.407398	1	6.25	4	0.25	0.75	k__Bacteria;p__Firmicutes;c__Clostridia;o__Clostridiales;f__Ruminococcaceae;g__;s__
4307330	5.32536	0.149465	0.407955	1	10.25	1.25	0.25	0.5	k__Bacteria;p__Firmicutes;c__Clostridia;o__Clostridiales;f__Ruminococcaceae;g__;s__
304639	5.31651	0.150034	0.408943	1	1	0.75	0	1.25	k__Bacteria;p__Firmicutes;c__Clostridia;o__Clostridiales;f__;g__;s__
293990	5.31628	0.150049	0.408943	1	4.5	1.25	0.5	0.75	k__Bacteria;p__Firmicutes;c__Clostridia;o__Clostridiales;f__;g__;s__
293104	5.3071	0.150642	0.408943	1	16.75	7	1.875	1.5	k__Bacteria;p__Firmicutes;c__Clostridia;o__Clostridiales;f__Lachnospiraceae;g__Roseburia;s__
305983	5.29952	0.151134	0.408943	1	114.75	88.75	30.875	54	k__Bacteria;p__Firmicutes;c__Clostridia;o__Clostridiales;f__Ruminococcaceae;g__;s__
New.ReferenceOTU502	5.29668	0.151318	0.408943	1	10.5	31.5	6.875	73.5	k__Bacteria;p__Bacteroidetes;c__Bacteroidia;o__Bacteroidales;f__Rikenellaceae;g__;s__
4378014	5.29571	0.151381	0.408943	1	1.75	2.5	0.25	0.5	k__Bacteria;p__Firmicutes;c__Erysipelotrichi;o__Erysipelotrichales;f__Erysipelotrichaceae;g__L7A_E11;s__
256173	5.29427	0.151475	0.408943	1	0	0	0.625	0.75	k__Bacteria;p__Actinobacteria;c__Actinobacteria;o__Actinomycetales;f__Micrococcaceae;g__;s__
4412850	5.29396	0.151495	0.408943	1	0	1.25	1.125	0.5	k__Bacteria;p__Firmicutes;c__Clostridia;o__Clostridiales;f__Lachnospiraceae;g__;s__
New.ReferenceOTU80	5.29119	0.151675	0.408943	1	2.75	5.75	3.25	17	k__Bacteria;p__Tenericutes;c__Mollicutes;o__Anaeroplasmatales;f__Anaeroplasmataceae;g__Anaeroplasma;s__
541114	5.28472	0.152097	0.408943	1	0.75	0	0.125	0	k__Bacteria;p__Firmicutes;c__Clostridia;o__Clostridiales;f__Lachnospiraceae;g__Moryella;s__
178224	5.28472	0.152097	0.408943	1	3	0	0.125	0	k__Bacteria;p__Firmicutes;c__Clostridia;o__Clostridiales;f__Veillonellaceae;g__;s__
620189	5.28472	0.152097	0.408943	1	0	1	0.125	0	k__Bacteria;p__Proteobacteria;c__Alphaproteobacteria;o__Sphingomonadales;f__Sphingomonadaceae;g__Novosphingobium;s__
106252	5.28472	0.152097	0.408943	1	0.75	0	0.125	0	k__Bacteria;p__Proteobacteria;c__Betaproteobacteria;o__Burkholderiales;f__Comamonadaceae;g__;s__
303004	5.28472	0.152097	0.408943	1	0	0.75	0.125	0	k__Bacteria;p__Firmicutes;c__Erysipelotrichi;o__Erysipelotrichales;f__Erysipelotrichaceae;g__Bulleidia;s__
568211	5.28472	0.152097	0.408943	1	0.75	0	0.125	0	k__Bacteria;p__Firmicutes;c__Clostridia;o__Clostridiales;f__Ruminococcaceae;g__;s__
4467134	5.28472	0.152097	0.408943	1	0	1	0.125	0	k__Bacteria;p__Verrucomicrobia;c__Verruco-5;o__WCHB1-41;f__RFP12;g__;s__
528725	5.28472	0.152097	0.408943	1	0.75	0	0.125	0	k__Bacteria;p__Firmicutes;c__Clostridia;o__Clostridiales;f__Ruminococcaceae;g__;s__
229919	5.28472	0.152097	0.408943	1	0	0.75	0.125	0	k__Bacteria;p__Firmicutes;c__Clostridia;o__Clostridiales;f__;g__;s__
49406	5.28472	0.152097	0.408943	1	1	0	0.125	0	k__Bacteria;p__Firmicutes;c__Clostridia;o__Clostridiales;f__;g__;s__
833458	5.28472	0.152097	0.408943	1	1	0	0.125	0	k__Bacteria;p__Firmicutes;c__Clostridia;o__Clostridiales;f__;g__;s__
New.ReferenceOTU292	5.28472	0.152097	0.408943	1	0	0	0.125	0.75	k__Bacteria;p__Firmicutes;c__Clostridia;o__Clostridiales;f__Ruminococcaceae;g__;s__
275895	5.27819	0.152524	0.409581	1	1.5	0.75	0.5	0	k__Bacteria;p__Firmicutes;c__Clostridia;o__Clostridiales;f__;g__;s__
New.ReferenceOTU427	5.27778	0.152551	0.409581	1	0.25	0.25	37.375	46	k__Bacteria;p__Proteobacteria;c__Gammaproteobacteria;o__Pseudomonadales;f__Moraxellaceae;g__Psychrobacter;s__
300990	5.27122	0.152981	0.410444	1	14	4.25	1.125	0	k__Bacteria;p__Firmicutes;c__Clostridia;o__Clostridiales;f__;g__;s__
4322275	5.26138	0.153628	0.411889	1	3.75	1.5	0.125	0.75	k__Bacteria;p__Firmicutes;c__Clostridia;o__Clostridiales;f__;g__;s__
4385647	5.25471	0.154068	0.412597	1	175.75	16	15.625	38.25	k__Bacteria;p__Firmicutes;c__Clostridia;o__Clostridiales;f__Ruminococcaceae;g__;s__
547906	5.25408	0.15411	0.412597	1	1.5	3	0.625	0	k__Bacteria;p__Firmicutes;c__Clostridia;o__Clostridiales;f__;g__;s__
4449894	5.24718	0.154567	0.413527	1	62.75	101.25	35.875	19.25	k__Bacteria;p__Firmicutes;c__Clostridia;o__Clostridiales;f__Ruminococcaceae;g__;s__
335311	5.24262	0.154869	0.414043	1	42.75	57.5	16	5.25	k__Bacteria;p__Firmicutes;c__Clostridia;o__Clostridiales;f__Lachnospiraceae;g__Dorea;s__
3016478	5.23629	0.15529	0.414641	1	5	2.75	0.875	0.75	k__Bacteria;p__Firmicutes;c__Clostridia;o__Clostridiales;f__Ruminococcaceae;g__Ruminococcus;s__
554160	5.23431	0.155422	0.414641	1	0.25	0	1	0	k__Bacteria;p__Firmicutes;c__Clostridia;o__Clostridiales;f__Lachnospiraceae;g__Blautia;s__
311591	5.23431	0.155422	0.414641	1	0	0	0.75	0.25	k__Bacteria;p__Firmicutes;c__Clostridia;o__Clostridiales;f__Ruminococcaceae;g__Ruminococcus;s__
576119	5.22748	0.155878	0.415565	1	0	0	1.125	0.25	k__Bacteria;p__Firmicutes;c__Clostridia;o__Clostridiales;f__[Mogibacteriaceae];g__Mogibacterium;s__
518287	5.22116	0.156301	0.41623	1	8.75	20.25	5.75	1.5	k__Bacteria;p__Firmicutes;c__Clostridia;o__Clostridiales;f__Lachnospiraceae;g__;s__
300805	5.21891	0.156451	0.41623	1	33.5	74.5	10.625	33.5	k__Bacteria;p__Firmicutes;c__Clostridia;o__Clostridiales;f__Ruminococcaceae;g__;s__
New.ReferenceOTU378	5.21882	0.156458	0.41623	1	15	51	2.75	111.25	k__Bacteria;p__Bacteroidetes;c__Bacteroidia;o__Bacteroidales;f__S24-7;g__;s__
342245	5.18608	0.158668	0.421813	1	26	48.75	8.25	6.5	k__Bacteria;p__Bacteroidetes;c__Bacteroidia;o__Bacteroidales;f__Bacteroidaceae;g__;s__
New.ReferenceOTU72	5.18279	0.158891	0.421858	1	58.5	63	42.375	146.5	k__Bacteria;p__Bacteroidetes;c__Bacteroidia;o__Bacteroidales;f__;g__;s__
4377703	5.18255	0.158908	0.421858	1	36	50	12	26	k__Bacteria;p__Firmicutes;c__Clostridia;o__Clostridiales;f__Ruminococcaceae;g__;s__
New.ReferenceOTU49	5.17896	0.159152	0.422211	1	1.5	2	0.375	1.75	k__Bacteria;p__Firmicutes;c__Clostridia;o__Clostridiales;f__Ruminococcaceae;g__;s__
573287	5.16875	0.159849	0.42317	1	1.25	0.5	0	0.25	k__Bacteria;p__Firmicutes;c__Clostridia;o__Clostridiales;f__;g__;s__
519864	5.16875	0.159849	0.42317	1	0.5	0.25	0	0.75	k__Bacteria;p__Firmicutes;c__Clostridia;o__Clostridiales;f__Ruminococcaceae;g__;s__
New.ReferenceOTU398	5.16875	0.159849	0.42317	1	1.5	0.25	0	0.5	k__Bacteria;p__Firmicutes;c__Clostridia;o__Clostridiales;f__Ruminococcaceae;g__;s__
289538	5.16385	0.160185	0.423581	1	2.25	0.5	0	0.5	k__Bacteria;p__Firmicutes;c__Clostridia;o__Clostridiales;f__;g__;s__
4368466	5.16321	0.160229	0.423581	1	0.5	3	1.875	0.25	k__Bacteria;p__Firmicutes;c__Clostridia;o__Clostridiales;f__[Mogibacteriaceae];g__;s__
302338	5.15931	0.160496	0.423709	1	6	5.75	0.875	1.25	k__Bacteria;p__Firmicutes;c__Clostridia;o__Clostridiales;f__Lachnospiraceae;g__;s__
807342	5.15924	0.160501	0.423709	1	10.25	0	0.5	2	k__Bacteria;p__Proteobacteria;c__Gammaproteobacteria;o__Aeromonadales;f__Succinivibrionaceae;g__;s__
306046	5.15529	0.160773	0.424131	1	18	41.5	1.75	3	k__Bacteria;p__Firmicutes;c__Clostridia;o__Clostridiales;f__Ruminococcaceae;g__;s__
New.ReferenceOTU145	5.14932	0.161184	0.42492	1	4	5	1.625	0.5	k__Bacteria;p__Firmicutes;c__Clostridia;o__Clostridiales;f__Ruminococcaceae;g__;s__
329895	5.14393	0.161556	0.425603	1	1.25	2.25	0.75	2	k__Bacteria;p__Firmicutes;c__Clostridia;o__Clostridiales
298302	5.13374	0.162262	0.426988	1	9.25	6.75	2.75	3	k__Bacteria;p__Firmicutes;c__Clostridia;o__Clostridiales;f__Ruminococcaceae;g__;s__
545236	5.12969	0.162543	0.426988	1	0.25	0	0.625	0	k__Bacteria;p__Firmicutes;c__Clostridia;o__Clostridiales;f__Lachnospiraceae;g__;s__
150089	5.12969	0.162543	0.426988	1	0.25	0	0.625	0	k__Bacteria;p__Firmicutes;c__Clostridia;o__Clostridiales;f__[Mogibacteriaceae];g__Mogibacterium;s__
344259	5.12913	0.162582	0.426988	1	7.25	10.25	2.25	2	k__Bacteria;p__Firmicutes;c__Clostridia;o__Clostridiales;f__Ruminococcaceae;g__;s__
297669	5.12821	0.162646	0.426988	1	17.5	4	5.75	3	k__Bacteria;p__Tenericutes;c__Mollicutes;o__Anaeroplasmatales;f__Anaeroplasmataceae;g__Anaeroplasma;s__
351570	5.12441	0.16291	0.427385	1	5.5	1.75	0.625	0	k__Bacteria;p__Firmicutes;c__Clostridia;o__Clostridiales;f__Lachnospiraceae;g__;s__
327387	5.12234	0.163055	0.427469	1	17.25	299.5	6.875	245.75	k__Bacteria;p__Firmicutes;c__Clostridia;o__Clostridiales;f__Ruminococcaceae;g__Ruminococcus;s__
333272	5.12061	0.163175	0.427488	1	3.25	1.5	0.125	0	k__Bacteria;p__Firmicutes;c__Clostridia;o__Clostridiales;f__;g__;s__
580633	5.10934	0.163964	0.428861	1	3	1.25	6.875	0.75	k__Bacteria;p__Firmicutes;c__Clostridia;o__Clostridiales;f__[Mogibacteriaceae];g__;s__
298408	5.10877	0.164003	0.428861	1	7	24.25	2.875	0.75	k__Bacteria;p__Firmicutes;c__Clostridia;o__Clostridiales;f__;g__;s__
New.ReferenceOTU547	5.10826	0.164039	0.428861	1	4.25	1	0	0.5	Unassigned
New.ReferenceOTU584	5.09595	0.164904	0.430824	1	0.25	2.25	0.125	1	k__Bacteria;p__Tenericutes;c__Mollicutes;o__RF39;f__;g__;s__
2883968	5.09323	0.165096	0.431028	1	1.5	14.5	4.875	0	k__Bacteria;p__Firmicutes;c__Clostridia;o__Clostridiales;f__;g__;s__
3607907	5.08608	0.165601	0.432047	1	18	72.75	9.75	14.5	k__Bacteria;p__Bacteroidetes;c__Bacteroidia;o__Bacteroidales;f__RF16;g__;s__
New.ReferenceOTU556	5.08434	0.165724	0.432071	1	24.5	10.75	2	5.5	k__Bacteria;p__Firmicutes;c__Clostridia;o__Clostridiales;f__;g__;s__
571965	5.08049	0.165997	0.432485	1	1	0.5	0.375	0	k__Bacteria;p__Firmicutes;c__Clostridia;o__Clostridiales;f__;g__;s__
4456606	5.07694	0.166249	0.432777	1	88	10.5	33.375	0.25	k__Bacteria;p__Cyanobacteria;c__4C0d-2;o__YS2;f__;g__;s__
4393701	5.06667	0.16698	0.432777	1	0	0.25	0.5	0	k__Bacteria;p__Proteobacteria;c__Betaproteobacteria;o__Burkholderiales;f__Oxalobacteraceae;g__;s__
305467	5.06667	0.16698	0.432777	1	0.5	0.5	0	0.25	k__Bacteria;p__Firmicutes;c__Clostridia;o__Clostridiales;f__Ruminococcaceae;g__;s__
292814	5.06667	0.16698	0.432777	1	0.5	0.5	0	0.25	k__Bacteria;p__Firmicutes;c__Clostridia;o__Clostridiales;f__Ruminococcaceae;g__;s__
345313	5.06667	0.16698	0.432777	1	0.5	0.5	0	0.25	k__Bacteria;p__Firmicutes;c__Clostridia;o__Clostridiales;f__Ruminococcaceae;g__;s__
331562	5.0664	0.166999	0.432777	1	4	8	0.5	1.25	k__Bacteria;p__Bacteroidetes;c__Bacteroidia;o__Bacteroidales;f__Bacteroidaceae;g__5-7N15;s__
New.ReferenceOTU51	5.06006	0.167451	0.432777	1	12.75	10.5	1.625	7.25	k__Bacteria;p__Firmicutes;c__Clostridia;o__Clostridiales;f__Ruminococcaceae;g__Ruminococcus;s__
272663	5.05772	0.167619	0.432777	1	4.5	15.25	14.25	0	k__Bacteria;p__Firmicutes;c__Erysipelotrichi;o__Erysipelotrichales;f__Erysipelotrichaceae;g__Bulleidia;s__
4453605	5.05189	0.168037	0.432777	1	11.25	5.5	5.625	1	k__Bacteria;p__Actinobacteria;c__Actinobacteria;o__Bifidobacteriales;f__Bifidobacteriaceae;g__;s__
4090250	5.05092	0.168106	0.432777	1	29.25	35.5	9.375	17.25	k__Bacteria;p__Firmicutes;c__Clostridia;o__Clostridiales;f__Ruminococcaceae;g__;s__
319996	5.04572	0.16848	0.432777	1	1.25	5	2.625	0.5	k__Bacteria;p__Firmicutes;c__Clostridia;o__Clostridiales
4481084	5.04028	0.168871	0.432777	1	2.25	15	6.25	1.25	k__Bacteria;p__Firmicutes;c__Clostridia;o__Clostridiales;f__Clostridiaceae;g__;s__
4449891	5.03698	0.169109	0.432777	1	9.75	21.5	3.25	10.25	k__Bacteria;p__Proteobacteria;c__Alphaproteobacteria;o__Rickettsiales;f__;g__;s__
824993	5.0366	0.169137	0.432777	1	3	0	0.75	3.25	k__Bacteria;p__Proteobacteria;c__Gammaproteobacteria;o__Aeromonadales;f__Succinivibrionaceae;g__;s__
New.ReferenceOTU392	5.03493	0.169257	0.432777	1	132	26.5	9.625	82.75	k__Bacteria;p__Bacteroidetes;c__Bacteroidia;o__Bacteroidales;f__;g__;s__
314853	5.03259	0.169426	0.432777	1	0.75	2.25	0.125	0	k__Bacteria;p__Firmicutes;c__Clostridia;o__Clostridiales;f__[Mogibacteriaceae];g__;s__
529180	5.02941	0.169656	0.432777	1	0	0	0.125	0.5	k__Bacteria;p__Firmicutes;c__Clostridia;o__Clostridiales;f__Lachnospiraceae;g__Coprococcus;s__
526278	5.02941	0.169656	0.432777	1	0	0.5	0.125	0	k__Bacteria;p__Firmicutes;c__Clostridia;o__Clostridiales;f__;g__;s__
673343	5.02941	0.169656	0.432777	1	0	0	0.375	0	k__Bacteria;p__Proteobacteria;c__Betaproteobacteria;o__Burkholderiales;f__Alcaligenaceae;g__;s__
130335	5.02941	0.169656	0.432777	1	0	0.5	0.125	0	k__Bacteria;p__Firmicutes;c__Clostridia;o__Clostridiales;f__Lachnospiraceae;g__;s__
174499	5.02941	0.169656	0.432777	1	0	0.5	0.125	0	k__Bacteria;p__Firmicutes;c__Clostridia;o__Clostridiales;f__Lachnospiraceae;g__;s__
524471	5.02941	0.169656	0.432777	1	0	0.5	0.125	0	k__Bacteria;p__Firmicutes;c__Clostridia;o__Clostridiales;f__;g__;s__
581014	5.02941	0.169656	0.432777	1	0	0.5	0.125	0	k__Bacteria;p__Firmicutes;c__Clostridia;o__Clostridiales;f__Lachnospiraceae;g__;s__
210165	5.02941	0.169656	0.432777	1	0.5	0	0.125	0	k__Bacteria;p__Firmicutes;c__Clostridia;o__Clostridiales;f__Ruminococcaceae;g__;s__
4328189	5.02941	0.169656	0.432777	1	0	0.5	0.125	0	k__Bacteria;p__Proteobacteria;c__Gammaproteobacteria;o__Enterobacteriales;f__Enterobacteriaceae
511624	5.02941	0.169656	0.432777	1	0	0.5	0.125	0	k__Bacteria;p__Firmicutes;c__Clostridia;o__Clostridiales;f__;g__;s__
561290	5.02941	0.169656	0.432777	1	0	0.5	0.125	0	k__Bacteria;p__Bacteroidetes;c__Bacteroidia;o__Bacteroidales;f__;g__;s__
183698	5.02941	0.169656	0.432777	1	0	0.5	0.125	0	k__Bacteria;p__Firmicutes;c__Clostridia;o__Clostridiales;f__Lachnospiraceae;g__Blautia;s__
217060	5.02941	0.169656	0.432777	1	0	0.5	0.125	0	k__Bacteria;p__Firmicutes;c__Clostridia;o__Clostridiales;f__Lachnospiraceae;g__Anaerostipes;s__
182647	5.02941	0.169656	0.432777	1	0	0.5	0.125	0	k__Bacteria;p__Firmicutes;c__Clostridia;o__Clostridiales;f__;g__;s__
New.ReferenceOTU410	5.02941	0.169656	0.432777	1	0	0.5	0.125	0	k__Bacteria;p__Firmicutes;c__Clostridia;o__Clostridiales;f__Clostridiaceae;g__Clostridium;s__
320378	5.02782	0.169771	0.432779	1	1.75	0.25	3.375	1.5	k__Bacteria;p__Firmicutes;c__Clostridia;o__Clostridiales;f__Lachnospiraceae;g__;s__
4450360	5.02268	0.170144	0.433438	1	0.5	2	0.625	0	k__Bacteria;p__Proteobacteria;c__Alphaproteobacteria;o__Sphingomonadales;f__Sphingomonadaceae;g__Sphingomonas;s__
206186	5.01541	0.170672	0.43449	1	1.75	2	0.625	0	k__Bacteria;p__TM7;c__TM7-3;o__CW040;f__F16;g__;s__
509596	5.00362	0.171532	0.435304	1	1	6.5	1.5	0	k__Bacteria;p__Firmicutes;c__Clostridia;o__Clostridiales;f__;g__;s__
178770	5	0.171797	0.435304	1	0	0	0.875	0	k__Bacteria;p__Firmicutes;c__Clostridia;o__Clostridiales;f__Lachnospiraceae;g__Coprococcus;s__
192302	5	0.171797	0.435304	1	0	0	0.625	0	k__Bacteria;p__Firmicutes;c__Clostridia;o__Clostridiales;f__Lachnospiraceae;g__Blautia;s__
1126009	5	0.171797	0.435304	1	0	0	0.625	0	k__Bacteria;p__Firmicutes;c__Bacilli;o__Lactobacillales;f__Leuconostocaceae;g__Weissella
540405	5	0.171797	0.435304	1	0	0	0.5	0	k__Bacteria;p__Firmicutes;c__Clostridia;o__Clostridiales;f__Lachnospiraceae;g__;s__
563764	5	0.171797	0.435304	1	0	0	1.25	0	k__Bacteria;p__Firmicutes;c__Bacilli;o__Bacillales;f__Planococcaceae
New.ReferenceOTU359	5	0.171797	0.435304	1	0	0	1	0	k__Bacteria;p__Firmicutes;c__Clostridia;o__Clostridiales;f__Lachnospiraceae;g__Butyrivibrio;s__
New.ReferenceOTU87	4.9927	0.172332	0.435475	1	0.25	0.75	4.625	2.25	k__Bacteria;p__Firmicutes;c__Bacilli;o__Turicibacterales;f__Turicibacteraceae;g__Turicibacter;s__
181291	4.99027	0.172511	0.435475	1	0	0	0.25	5.5	k__Bacteria;p__Firmicutes;c__Clostridia;o__Clostridiales;f__Lachnospiraceae;g__;s__
4446053	4.99027	0.172511	0.435475	1	0	2	0.25	0	k__Bacteria;p__Proteobacteria;c__Alphaproteobacteria;o__;f__;g__;s__
299176	4.99027	0.172511	0.435475	1	0	0	9.75	0	k__Bacteria;p__Actinobacteria;c__Actinobacteria;o__Actinomycetales;f__Micrococcaceae;g__Arthrobacter;s__
338757	4.99027	0.172511	0.435475	1	0	0	0.75	0	k__Bacteria;p__Firmicutes;c__Bacilli;o__Lactobacillales;f__Lactobacillaceae;g__Lactobacillus;s__mucosae
347722	4.98966	0.172556	0.435475	1	1.25	0.75	0.125	0	k__Bacteria;p__Firmicutes;c__Clostridia;o__Clostridiales;f__Ruminococcaceae;g__;s__
322906	4.98613	0.172816	0.435841	1	0	1.75	2.375	0.25	k__Bacteria;p__Firmicutes;c__Clostridia;o__Clostridiales;f__;g__;s__
4466706	4.98283	0.173059	0.43614	1	14.25	25.75	7	6	k__Bacteria;p__Firmicutes;c__Clostridia;o__Clostridiales;f__Ruminococcaceae;g__;s__
292128	4.9814	0.173165	0.43614	1	0.25	2	1.75	0.5	k__Bacteria;p__Firmicutes;c__Clostridia;o__Clostridiales;f__[Mogibacteriaceae];g__Mogibacterium;s__
311684	4.97511	0.173629	0.437019	1	15.25	7.75	2.5	4	k__Bacteria;p__Firmicutes;c__Clostridia;o__Clostridiales
321214	4.97198	0.173861	0.43731	1	1	0.75	0.125	0	k__Bacteria;p__Firmicutes;c__Clostridia;o__Clostridiales;f__Lachnospiraceae;g__;s__
2421587	4.9686	0.174111	0.437649	1	0	0.25	55.5	45.75	k__Bacteria;p__Actinobacteria;c__Actinobacteria;o__Actinomycetales;f__Micrococcaceae;g__Arthrobacter;s__
New.ReferenceOTU58	4.96591	0.174311	0.43786	1	0.25	35.25	6.875	69.75	k__Bacteria;p__Bacteroidetes;c__Bacteroidia;o__Bacteroidales;f__Bacteroidaceae;g__Bacteroides;s__
330414	4.96178	0.174617	0.438339	1	3	12	1.125	2.25	k__Bacteria;p__Firmicutes;c__Clostridia;o__Clostridiales;f__;g__;s__
272909	4.95399	0.175197	0.439503	1	0.25	0.75	6.625	0.25	k__Bacteria;p__Firmicutes;c__Clostridia;o__Clostridiales;f__;g__;s__
324951	4.95215	0.175335	0.439557	1	5	9.75	4.875	8.25	k__Bacteria;p__Firmicutes;c__Clostridia;o__Clostridiales;f__Ruminococcaceae;g__;s__
319260	4.94864	0.175597	0.439923	1	1.25	3.5	0.5	0.25	k__Bacteria;p__Firmicutes;c__Clostridia;o__Clostridiales;f__[Mogibacteriaceae];g__;s__
New.ReferenceOTU567	4.94612	0.175786	0.440045	1	1.25	2.5	0.125	0	k__Bacteria;p__Firmicutes;c__Clostridia;o__Clostridiales;f__Ruminococcaceae;g__;s__
526963	4.94488	0.175878	0.440045	1	1	5.5	1.375	0	k__Bacteria;p__Firmicutes;c__Clostridia;o__Clostridiales;f__;g__;s__
301012	4.94253	0.176054	0.440193	1	3.75	0.5	0.125	1.25	k__Bacteria;p__Firmicutes;c__Clostridia;o__Clostridiales;f__;g__;s__
346370	4.93651	0.176506	0.440636	1	6.5	2.5	1.5	1	k__Bacteria;p__Firmicutes;c__Clostridia;o__Clostridiales;f__Ruminococcaceae;g__;s__
908071	4.93506	0.176614	0.440636	1	2.75	2.5	0	1	k__Bacteria;p__Bacteroidetes;c__Bacteroidia;o__Bacteroidales;f__;g__;s__
266632	4.93506	0.176614	0.440636	1	0	0	13.875	3.25	k__Bacteria;p__Proteobacteria;c__Gammaproteobacteria;o__Pseudomonadales;f__Moraxellaceae;g__Psychrobacter;s__
329134	4.93397	0.176697	0.440636	1	97.25	52.25	6.5	20.25	k__Bacteria;p__Bacteroidetes;c__Bacteroidia;o__Bacteroidales;f__;g__;s__
277132	4.92821	0.17713	0.441208	1	25.25	46.75	16	3	k__Bacteria;p__Tenericutes;c__Mollicutes;o__RF39;f__;g__;s__
New.ReferenceOTU128	4.92782	0.17716	0.441208	1	1.25	1.5	0.125	0	k__Bacteria;p__Tenericutes;c__Mollicutes;o__RF39;f__;g__;s__
300123	4.9232	0.177508	0.441778	1	3	7	1.5	0.25	k__Bacteria;p__Firmicutes;c__Clostridia;o__Clostridiales;f__Lachnospiraceae;g__Coprococcus;s__
4385967	4.92169	0.177622	0.441778	1	127	75.5	23.75	20	k__Bacteria;p__Firmicutes;c__Clostridia;o__Clostridiales;f__Ruminococcaceae;g__;s__
New.ReferenceOTU173	4.91861	0.177855	0.442065	1	14	5.75	0.25	7	k__Bacteria;p__Tenericutes;c__RF3;o__ML615J-28;f__;g__;s__
34020	4.90535	0.17886	0.444274	1	3.75	3	0.375	0	k__Bacteria;p__Firmicutes;c__Clostridia;o__Clostridiales;f__;g__;s__
2688035	4.89278	0.179819	0.446361	1	0.75	2	0.125	0.75	k__Bacteria;p__Firmicutes;c__Clostridia;o__Clostridiales;f__Lachnospiraceae;g__;s__
3244896	4.88181	0.180659	0.447196	1	1.75	0	3.125	0.25	k__Bacteria;p__Firmicutes;c__Bacilli;o__Lactobacillales;f__Streptococcaceae;g__Streptococcus;s__
230132	4.88022	0.180781	0.447196	1	4.25	0.5	0.125	0	k__Bacteria;p__Tenericutes;c__Mollicutes;o__RF39;f__;g__;s__
4299126	4.88022	0.180781	0.447196	1	0.5	6.5	0.125	0	k__Bacteria;p__Proteobacteria;c__Alphaproteobacteria;o__RF32;f__;g__;s__
349943	4.88022	0.180781	0.447196	1	0	1.25	0.125	0.5	k__Bacteria;p__Firmicutes;c__Clostridia;o__Clostridiales;f__[Mogibacteriaceae];g__Mogibacterium;s__
1111522	4.88022	0.180781	0.447196	1	5.75	0	0.375	0	k__Bacteria;p__Tenericutes;c__Mollicutes;o__RF39;f__;g__;s__
295613	4.87913	0.180864	0.447196	1	60.5	30.75	9.25	2	k__Bacteria;p__Firmicutes;c__Clostridia;o__Clostridiales;f__[Mogibacteriaceae];g__;s__
590263	4.87364	0.181287	0.447948	1	3.75	4.5	0.875	0	k__Bacteria;p__Firmicutes;c__Clostridia;o__Clostridiales;f__Lachnospiraceae;g__Butyrivibrio;s__
197864	4.8631	0.182101	0.449236	1	0.25	0.75	0.125	0.25	k__Bacteria;p__Firmicutes;c__Clostridia;o__Clostridiales;f__Lachnospiraceae;g__;s__
4449899	4.86288	0.182118	0.449236	1	24.25	19.75	3.375	36.75	k__Bacteria;p__Firmicutes;c__Clostridia;o__Clostridiales;f__Ruminococcaceae;g__;s__
163857	4.86228	0.182164	0.449236	1	1.75	3	1.125	0.25	k__Bacteria;p__Proteobacteria;c__Gammaproteobacteria;o__Aeromonadales;f__Succinivibrionaceae;g__Succinivibrio;s__
4416951	4.85739	0.182543	0.449586	1	162	57.25	26.625	37	k__Bacteria;p__Firmicutes;c__Clostridia;o__Clostridiales;f__Ruminococcaceae;g__Ruminococcus;s__
New.ReferenceOTU370	4.85737	0.182544	0.449586	1	0.5	10.75	1.75	15	k__Bacteria;p__Bacteroidetes;c__Bacteroidia;o__Bacteroidales;f__Bacteroidaceae;g__;s__
299081	4.85518	0.182714	0.449711	1	5.25	8	19.625	0	k__Bacteria;p__Firmicutes;c__Clostridia;o__Clostridiales;f__Ruminococcaceae;g__;s__
325883	4.85024	0.183098	0.450363	1	15.75	13.5	4.875	16.75	k__Bacteria;p__Firmicutes;c__Clostridia;o__Clostridiales;f__Ruminococcaceae;g__;s__
941087	4.84546	0.18347	0.450985	1	7	8.5	2.75	2.25	k__Bacteria;p__Tenericutes;c__Mollicutes;o__RF39;f__;g__;s__
292074	4.83277	0.18446	0.453125	1	0.25	0	1.5	1	k__Bacteria;p__Firmicutes;c__Clostridia;o__Clostridiales;f__Ruminococcaceae;g__Ruminococcus;s__
New.ReferenceOTU69	4.82929	0.184733	0.453289	1	8	19	3.125	2.25	k__Bacteria;p__Firmicutes;c__Clostridia;o__Clostridiales;f__;g__;s__
760382	4.82886	0.184767	0.453289	1	0	0	0.875	0.5	k__Bacteria;p__Proteobacteria;c__Gammaproteobacteria;o__Pseudomonadales;f__Moraxellaceae;g__;s__
291263	4.8254	0.185038	0.453661	1	0.25	1.25	0.25	0.5	k__Bacteria;p__Firmicutes;c__Clostridia;o__Clostridiales;f__Ruminococcaceae;g__;s__
347873	4.81286	0.186025	0.455784	1	0.5	6.75	0.375	1.75	k__Bacteria;p__Verrucomicrobia;c__Verruco-5;o__WCHB1-41;f__RFP12;g__;s__
137209	4.81112	0.186162	0.455825	1	1.25	1	0.75	0	k__Bacteria;p__Firmicutes;c__Clostridia;o__Clostridiales;f__;g__;s__
356405	4.80431	0.1867	0.456848	1	2.5	6.5	2.125	3.25	k__Bacteria;p__Firmicutes;c__Clostridia;o__Clostridiales;f__Ruminococcaceae;g__;s__
343699	4.79682	0.187294	0.458006	1	14	81.75	8.25	13.75	k__Bacteria;p__Firmicutes;c__Clostridia;o__Clostridiales;f__Lachnospiraceae;g__Dorea;s__
313453	4.78934	0.187888	0.458443	1	74	29	18.125	33.5	k__Bacteria;p__Firmicutes;c__Clostridia;o__Clostridiales;f__Ruminococcaceae;g__;s__
157479	4.78721	0.188059	0.458443	1	1.25	0.5	0	0.5	k__Bacteria;p__Firmicutes;c__Clostridia;o__Clostridiales;f__;g__;s__
177175	4.78721	0.188059	0.458443	1	0.5	1	0	0.5	k__Bacteria;p__Firmicutes;c__Clostridia;o__Clostridiales;f__Lachnospiraceae
New.ReferenceOTU357	4.78631	0.18813	0.458443	1	6.5	13	8.875	4	k__Bacteria;p__Firmicutes;c__Clostridia;o__Clostridiales;f__Ruminococcaceae;g__Ruminococcus;s__
574551	4.78574	0.188176	0.458443	1	69.25	101	38.25	33	k__Bacteria;p__Firmicutes;c__Clostridia;o__Clostridiales;f__Ruminococcaceae;g__;s__
New.ReferenceOTU503	4.78543	0.1882	0.458443	1	0	36.5	11.5	168	k__Bacteria;p__Bacteroidetes;c__Bacteroidia;o__Bacteroidales;f__;g__;s__
812596	4.78251	0.188433	0.458715	1	43.25	135.5	45.375	5.75	k__Bacteria;p__Firmicutes;c__Clostridia;o__Clostridiales;f__Veillonellaceae;g__Anaerovibrio;s__
4468466	4.77196	0.189278	0.45969	1	0.25	2	0	0.25	k__Bacteria;p__Firmicutes;c__Clostridia;o__Clostridiales;f__Ruminococcaceae;g__;s__
541334	4.77196	0.189278	0.45969	1	3.25	0	0.25	0	k__Bacteria;p__Firmicutes;c__Clostridia;o__Clostridiales;f__Ruminococcaceae;g__Ruminococcus;s__flavefaciens
185222	4.77159	0.189307	0.45969	1	8.25	21.25	2.75	1.25	k__Bacteria;p__Firmicutes;c__Clostridia;o__Clostridiales;f__Clostridiaceae;g__;s__
4408418	4.77143	0.18932	0.45969	1	131.5	128.75	39.25	27	k__Bacteria;p__Firmicutes;c__Clostridia;o__Clostridiales;f__Ruminococcaceae;g__;s__
590209	4.76835	0.189567	0.459994	1	68.25	34	7.875	22.5	k__Bacteria;p__Firmicutes;c__Clostridia;o__Clostridiales;f__;g__;s__
287505	4.76373	0.189938	0.4606	1	12.5	9.25	2.75	7.5	k__Bacteria;p__Firmicutes;c__Clostridia;o__Clostridiales;f__Ruminococcaceae;g__;s__
290974	4.76072	0.19018	0.460721	1	46.75	287.25	129	30	k__Bacteria;p__Firmicutes;c__Clostridia;o__Clostridiales
516126	4.76009	0.190232	0.460721	1	6.75	6.5	2.25	3.5	k__Bacteria;p__Firmicutes;c__Clostridia;o__Clostridiales;f__Ruminococcaceae;g__;s__
300417	4.75292	0.19081	0.461297	1	2.5	2	0.875	0.75	k__Bacteria;p__Firmicutes;c__Clostridia;o__Clostridiales;f__Ruminococcaceae;g__;s__
262286	4.75	0.191046	0.461297	1	1	2.25	0.25	0.5	k__Bacteria;p__Firmicutes;c__Clostridia;o__Clostridiales;f__;g__;s__
4314125	4.74641	0.191336	0.461297	1	65.75	33.5	20.625	4.75	k__Bacteria;p__Firmicutes;c__Clostridia;o__Clostridiales;f__Ruminococcaceae;g__;s__
356138	4.74625	0.191349	0.461297	1	2.5	6.75	4.25	0.75	k__Bacteria;p__Firmicutes;c__Clostridia;o__Clostridiales;f__Lachnospiraceae
198404	4.74382	0.191547	0.461297	1	0.5	1.25	0	0.75	k__Bacteria;p__Firmicutes;c__Clostridia;o__Clostridiales;f__Lachnospiraceae;g__;s__
New.ReferenceOTU82	4.74276	0.191632	0.461297	1	25.5	4.75	2.625	7.75	k__Bacteria;p__Bacteroidetes;c__Bacteroidia;o__Bacteroidales;f__;g__;s__
324328	4.74192	0.1917	0.461297	1	23.5	13.5	12.875	3.25	k__Bacteria;p__Firmicutes;c__Clostridia;o__Clostridiales;f__Ruminococcaceae;g__;s__
289175	4.7314	0.192556	0.461297	1	1.5	1.75	0.25	0	k__Bacteria;p__Firmicutes;c__Clostridia;o__Clostridiales;f__Lachnospiraceae;g__;s__
582089	4.7314	0.192556	0.461297	1	1	0.75	0.125	0	k__Bacteria;p__Firmicutes;c__Clostridia;o__Clostridiales;f__Ruminococcaceae;g__;s__
295055	4.7314	0.192556	0.461297	1	1.25	0.75	0.125	0	k__Bacteria;p__Firmicutes;c__Clostridia;o__Clostridiales;f__Ruminococcaceae;g__;s__
269726	4.7314	0.192556	0.461297	1	11.25	1	0.125	0	k__Bacteria;p__Bacteroidetes;c__Bacteroidia;o__Bacteroidales;f__S24-7;g__;s__
291314	4.7314	0.192556	0.461297	1	1.5	0.75	0.125	0	k__Bacteria;p__Firmicutes;c__Clostridia;o__Clostridiales;f__Ruminococcaceae;g__;s__
177039	4.7314	0.192556	0.461297	1	1	1.75	0.125	0	k__Bacteria;p__Firmicutes;c__Clostridia;o__Clostridiales;f__;g__;s__
New.ReferenceOTU449	4.7314	0.192556	0.461297	1	0.75	0	0.125	5.75	k__Bacteria;p__Bacteroidetes;c__Bacteroidia;o__Bacteroidales;f__;g__;s__
355197	4.73137	0.192558	0.461297	1	0.75	0.75	0.125	0	k__Bacteria;p__Firmicutes;c__Clostridia;o__Clostridiales;f__Lachnospiraceae;g__;s__
259533	4.72917	0.192738	0.461297	1	0.75	0	0.25	0	k__Bacteria;p__Spirochaetes;c__Spirochaetes;o__Spirochaetales;f__Spirochaetaceae;g__Treponema;s__
345763	4.72917	0.192738	0.461297	1	0.75	0	0.25	0	k__Bacteria;p__Firmicutes;c__Clostridia;o__Clostridiales;f__Ruminococcaceae;g__;s__
746661	4.72917	0.192738	0.461297	1	0	1.25	0.375	0	k__Bacteria;p__Cyanobacteria;c__4C0d-2;o__YS2;f__;g__;s__
349802	4.72857	0.192786	0.461297	1	38	34	15.875	26.75	k__Bacteria;p__Firmicutes;c__Clostridia;o__Clostridiales;f__Ruminococcaceae;g__;s__
338192	4.72673	0.192936	0.461363	1	3	12	1.25	0.5	k__Bacteria;p__Firmicutes;c__Clostridia;o__Clostridiales;f__;g__;s__
New.ReferenceOTU461	4.72037	0.193456	0.462314	1	0.25	0	322.875	114.5	k__Bacteria;p__Proteobacteria;c__Gammaproteobacteria;o__Pseudomonadales;f__Moraxellaceae;g__Psychrobacter;s__
527238	4.71667	0.193759	0.462702	1	0	0.25	0.375	0.75	k__Bacteria;p__Firmicutes;c__Clostridia;o__Clostridiales;f__Ruminococcaceae;g__;s__
334216	4.7154	0.193863	0.462702	1	3.75	2.5	1	3.5	k__Bacteria;p__Firmicutes;c__Clostridia;o__Clostridiales;f__Ruminococcaceae;g__;s__
512522	4.7116	0.194175	0.463031	1	1.5	4.75	4.375	0.75	k__Bacteria;p__Firmicutes;c__Clostridia;o__Clostridiales;f__;g__;s__
174033	4.71074	0.194245	0.463031	1	0.5	2.75	2.625	0.5	k__Bacteria;p__Firmicutes;c__Clostridia;o__Clostridiales;f__;g__;s__
289091	4.7034	0.19485	0.464152	1	24.25	14.25	63	7.75	k__Bacteria;p__Firmicutes;c__Clostridia;o__Clostridiales;f__Lachnospiraceae;g__;s__
21652	4.70069	0.195072	0.464152	1	1	0.25	0.5	0	k__Bacteria;p__Tenericutes;c__Mollicutes;o__RF39;f__;g__;s__
307643	4.69989	0.195139	0.464152	1	17.5	81.5	34.75	70.75	k__Bacteria;p__Firmicutes;c__Clostridia;o__Clostridiales;f__Ruminococcaceae;g__;s__
4374114	4.69907	0.195206	0.464152	1	125	155.5	49.625	65.25	k__Bacteria;p__Firmicutes;c__Clostridia;o__Clostridiales;f__Ruminococcaceae;g__;s__
4315782	4.69058	0.195908	0.465281	1	9	6.25	1.25	0.75	k__Bacteria;p__Firmicutes;c__Clostridia;o__Clostridiales;f__Ruminococcaceae;g__;s__
302102	4.69035	0.195927	0.465281	1	4	4.25	4	1.25	k__Bacteria;p__Firmicutes;c__Clostridia;o__Clostridiales;f__Ruminococcaceae;g__;s__
300463	4.68315	0.196524	0.466405	1	4.5	11	1.75	2.5	k__Bacteria;p__Bacteroidetes;c__Bacteroidia;o__Bacteroidales;f__RF16;g__;s__
New.ReferenceOTU574	4.67741	0.197002	0.467246	1	28.5	21	9.625	11	k__Bacteria;p__Firmicutes;c__Clostridia;o__Clostridiales;f__Ruminococcaceae;g__;s__
4450088	4.66746	0.197831	0.468919	1	6.75	4.5	1.75	2.25	k__Bacteria;p__Firmicutes;c__Clostridia;o__Clostridiales;f__Ruminococcaceae;g__;s__
977628	4.6621	0.198279	0.469587	1	5.75	9	6.5	23.5	k__Bacteria;p__Tenericutes;c__Mollicutes;o__RF39;f__;g__;s__
561312	4.66112	0.198361	0.469587	1	2.75	1	0.75	0	k__Bacteria;p__Firmicutes;c__Clostridia;o__Clostridiales;f__;g__;s__
333592	4.65686	0.198718	0.470138	1	0.25	1.25	0.25	0.75	k__Bacteria;p__Tenericutes;c__Mollicutes;o__RF39;f__;g__;s__
266332	4.64878	0.199397	0.471449	1	42	23.25	24	3	k__Bacteria;p__Tenericutes;c__Mollicutes;o__RF39;f__;g__;s__
4297831	4.63752	0.200347	0.473399	1	1.5	3.75	0.5	0.5	k__Bacteria;p__Firmicutes;c__Clostridia;o__Clostridiales;f__;g__;s__
589920	4.63164	0.200844	0.474278	1	0.5	4	4.625	0.75	k__Bacteria;p__Actinobacteria;c__Coriobacteriia;o__Coriobacteriales;f__Coriobacteriaceae;g__;s__
310611	4.62482	0.201423	0.475148	1	0.5	5	1	0.25	k__Bacteria;p__Firmicutes;c__Clostridia;o__Clostridiales;f__;g__;s__
New.ReferenceOTU495	4.6236	0.201527	0.475148	1	0.25	2.25	0.875	0	k__Bacteria;p__Firmicutes;c__Clostridia;o__Clostridiales;f__Clostridiaceae;g__;s__
557137	4.61724	0.202068	0.475148	1	2.5	7.5	3.375	0.5	k__Bacteria;p__Firmicutes;c__Clostridia;o__Clostridiales;f__Lachnospiraceae;g__Coprococcus;s__
292243	4.61432	0.202317	0.475148	1	1.5	1	0.5	0	k__Bacteria;p__Firmicutes;c__Clostridia;o__Clostridiales;f__Ruminococcaceae;g__;s__
52163	4.61067	0.202629	0.475148	1	1.25	3.25	24.375	3	k__Bacteria;p__Firmicutes;c__Clostridia;o__Clostridiales;f__Lachnospiraceae;g__Butyrivibrio;s__
4378907	4.61037	0.202655	0.475148	1	10.5	1	0.25	0.25	k__Bacteria;p__Firmicutes;c__Clostridia;o__Clostridiales;f__Ruminococcaceae;g__;s__
262668	4.60977	0.202706	0.475148	1	3.25	13.75	7.875	3	k__Bacteria;p__Firmicutes;c__Clostridia;o__Clostridiales;f__Ruminococcaceae;g__Ruminococcus;s__
343238	4.60815	0.202844	0.475148	1	81.5	39	3.875	6.5	k__Bacteria;p__Firmicutes;c__Clostridia;o__Clostridiales;f__Ruminococcaceae;g__;s__
New.ReferenceOTU460	4.60717	0.202928	0.475148	1	0	35.75	6.625	11.75	k__Bacteria;p__Firmicutes;c__Clostridia;o__Clostridiales;f__Ruminococcaceae;g__Oscillospira;s__
528071	4.60469	0.20314	0.475148	1	0.75	0.5	0.125	0	k__Bacteria;p__Firmicutes;c__Clostridia;o__Clostridiales;f__;g__;s__
4317006	4.60469	0.20314	0.475148	1	6.5	2	0.5	0	k__Bacteria;p__Firmicutes;c__Clostridia;o__Clostridiales;f__Ruminococcaceae;g__;s__
543348	4.60469	0.20314	0.475148	1	0	1	0.375	0	k__Bacteria;p__Firmicutes;c__Clostridia;o__Clostridiales;f__Ruminococcaceae;g__;s__
274754	4.60469	0.20314	0.475148	1	0	0.75	0.375	0	k__Bacteria;p__Proteobacteria;c__Gammaproteobacteria;o__Enterobacteriales;f__Enterobacteriaceae
4326861	4.60469	0.20314	0.475148	1	1.25	0	0.375	0	k__Bacteria;p__Firmicutes;c__Clostridia;o__Clostridiales;f__;g__;s__
849346	4.60469	0.20314	0.475148	1	0.5	1.5	0.125	0	k__Bacteria;p__Firmicutes;c__Clostridia;o__Clostridiales;f__Ruminococcaceae;g__;s__
4299543	4.60246	0.203331	0.475148	1	40.25	59.5	21.5	49.75	k__Bacteria;p__Firmicutes;c__Clostridia;o__Clostridiales;f__Ruminococcaceae;g__;s__
530061	4.60227	0.203348	0.475148	1	11	5.5	1	7.5	k__Bacteria;p__Firmicutes;c__Clostridia;o__Clostridiales;f__Clostridiaceae;g__Clostridium;s__
304043	4.59899	0.203628	0.47551	1	65.75	109.75	38.625	73.25	k__Bacteria;p__Firmicutes;c__Clostridia;o__Clostridiales;f__Ruminococcaceae;g__;s__
243911	4.5947	0.203997	0.476078	1	0.25	2.75	2.25	2.25	k__Bacteria;p__Firmicutes;c__Clostridia;o__Clostridiales;f__[Mogibacteriaceae];g__Mogibacterium;s__
612308	4.57704	0.205521	0.479158	1	1	1	0.125	1	k__Bacteria;p__Firmicutes;c__Clostridia;o__Clostridiales;f__Clostridiaceae;g__Clostridium;s__
4478502	4.575	0.205697	0.479158	1	0.5	0.5	0	0.5	k__Bacteria;p__Firmicutes;c__Clostridia;o__Clostridiales;f__;g__;s__
685156	4.575	0.205697	0.479158	1	0.5	0	0.5	0	k__Bacteria;p__Firmicutes;c__Bacilli;o__Lactobacillales;f__Lactobacillaceae;g__Lactobacillus;s__mucosae
305304	4.57197	0.20596	0.479475	1	10.75	132.5	12.375	7.25	k__Bacteria;p__Proteobacteria;c__Betaproteobacteria;o__Burkholderiales
176306	4.56852	0.206259	0.479876	1	5.25	3	0.75	2.25	k__Bacteria;p__Firmicutes;c__Clostridia;o__Clostridiales;f__Lachnospiraceae;g__;s__
326265	4.56133	0.206884	0.480809	1	20.75	11	1.875	1.5	k__Bacteria;p__Firmicutes;c__Clostridia;o__Clostridiales;f__Ruminococcaceae;g__;s__
4314256	4.55895	0.207092	0.480809	1	14.25	3.75	1.875	10.5	k__Bacteria;p__Firmicutes;c__Clostridia;o__Clostridiales;f__Ruminococcaceae;g__;s__
New.ReferenceOTU615	4.55804	0.207171	0.480809	1	7	5	3	6.25	k__Bacteria;p__Bacteroidetes;c__Bacteroidia;o__Bacteroidales;f__Rikenellaceae;g__;s__
565292	4.55515	0.207423	0.480809	1	2.25	1	3.375	0.5	k__Bacteria;p__Firmicutes;c__Clostridia;o__Clostridiales;f__Lachnospiraceae;g__;s__
185411	4.55418	0.207509	0.480809	1	0.75	1.75	0.375	0	k__Bacteria;p__Firmicutes;c__Clostridia;o__Clostridiales;f__Lachnospiraceae;g__Roseburia;s__
782953	4.5532	0.207593	0.480809	1	73.75	32.75	1.625	0.75	k__Bacteria;p__Proteobacteria;c__Gammaproteobacteria;o__Enterobacteriales;f__Enterobacteriaceae;g__;s__
346769	4.55129	0.207761	0.480809	1	10.75	100.25	2.5	2.25	k__Bacteria;p__Tenericutes;c__Mollicutes;o__RF39;f__;g__;s__
320581	4.5508	0.207804	0.480809	1	7.5	2	0.25	0	k__Bacteria;p__Firmicutes;c__Clostridia;o__Clostridiales;f__Ruminococcaceae;g__Ruminococcus;s__flavefaciens
560906	4.5508	0.207804	0.480809	1	0	2	0.875	0	k__Bacteria;p__Firmicutes;c__Clostridia;o__Clostridiales;f__;g__;s__
528410	4.53821	0.208907	0.483066	1	19.75	29.25	16.625	0.5	k__Bacteria;p__Firmicutes;c__Erysipelotrichi;o__Erysipelotrichales;f__Erysipelotrichaceae;g__[Eubacterium];s__dolichum
262600	4.53181	0.20947	0.484071	1	54	530.5	156.5	8.75	k__Bacteria;p__Firmicutes;c__Erysipelotrichi;o__Erysipelotrichales;f__Erysipelotrichaceae;g__Bulleidia;s__
299012	4.52358	0.210197	0.485455	1	2.75	14.5	1.125	0.25	k__Bacteria;p__Firmicutes;c__Clostridia;o__Clostridiales;f__Ruminococcaceae;g__;s__
New.ReferenceOTU483	4.51986	0.210525	0.485872	1	0.75	0	64.625	64.75	k__Bacteria;p__Proteobacteria;c__Gammaproteobacteria;o__Pseudomonadales;f__Moraxellaceae;g__Psychrobacter;s__
314008	4.51752	0.210733	0.485872	1	11	1.5	0.625	2.25	k__Bacteria;p__Firmicutes;c__Clostridia;o__Clostridiales;f__Ruminococcaceae;g__;s__
4365940	4.51671	0.210805	0.485872	1	8.75	8.75	2.5	9.25	k__Bacteria;p__Firmicutes;c__Clostridia;o__Clostridiales;f__Ruminococcaceae;g__;s__
146935	4.51558	0.210904	0.485872	1	9.25	0	5.375	0	k__Bacteria;p__Firmicutes;c__Bacilli;o__Lactobacillales;f__Lactobacillaceae;g__Lactobacillus;s__
4387469	4.51429	0.21102	0.485872	1	815.75	1006	325.375	786.5	k__Bacteria;p__Firmicutes;c__Clostridia;o__Clostridiales;f__;g__;s__
New.ReferenceOTU355	4.50773	0.211602	0.486532	1	36.75	2	1.625	16.5	k__Bacteria;p__Bacteroidetes;c__Bacteroidia;o__Bacteroidales;f__S24-7;g__;s__
New.ReferenceOTU543	4.50428	0.211909	0.486532	1	10	9.75	2.25	2.75	k__Bacteria;p__Firmicutes;c__Clostridia;o__Clostridiales;f__Ruminococcaceae;g__;s__
348897	4.50163	0.212145	0.486532	1	2	0	1.75	0.5	k__Bacteria;p__Firmicutes;c__Clostridia;o__Clostridiales;f__;g__;s__
317703	4.49693	0.212565	0.486532	1	3.5	18.75	4.25	13.25	k__Bacteria;p__Firmicutes;c__Erysipelotrichi;o__Erysipelotrichales;f__Erysipelotrichaceae;g__;s__
198583	4.49407	0.21282	0.486532	1	0.75	16.75	2.25	1.75	k__Bacteria;p__Firmicutes;c__Clostridia;o__Clostridiales;f__Lachnospiraceae;g__;s__
New.ReferenceOTU27	4.488	0.213363	0.486532	1	56.5	815	54.875	33	k__Bacteria;p__Bacteroidetes;c__Bacteroidia;o__Bacteroidales;f__RF16;g__;s__
515151	4.48635	0.213511	0.486532	1	4	1	1.375	1.5	k__Bacteria;p__Firmicutes;c__Erysipelotrichi;o__Erysipelotrichales;f__Erysipelotrichaceae;g__;s__
New.ReferenceOTU70	4.48447	0.21368	0.486532	1	62.25	7.25	5.25	30.25	k__Bacteria;p__Bacteroidetes;c__Bacteroidia;o__Bacteroidales;f__;g__;s__
2254354	4.48336	0.21378	0.486532	1	1	0	0.5	0	k__Bacteria;p__Proteobacteria;c__Alphaproteobacteria;o__Sphingomonadales;f__Sphingomonadaceae;g__Sphingomonas;s__
New.ReferenceOTU92	4.47991	0.214089	0.486532	1	5.75	15.5	11.75	144.25	k__Bacteria;p__Bacteroidetes;c__Bacteroidia;o__Bacteroidales;f__;g__;s__
New.ReferenceOTU293	4.47384	0.214636	0.486532	1	0	0.25	1.75	2	k__Bacteria;p__Firmicutes;c__Clostridia;o__Clostridiales;f__Lachnospiraceae;g__;s__
463204	4.47222	0.214781	0.486532	1	0	0.5	0.25	0	k__Bacteria;p__Proteobacteria;c__Gammaproteobacteria;o__Enterobacteriales;f__Enterobacteriaceae;g__Erwinia;s__dispersa
348065	4.47222	0.214781	0.486532	1	3	3.25	1.125	0.25	k__Bacteria;p__Firmicutes;c__Clostridia;o__Clostridiales;f__Lachnospiraceae;g__Blautia;s__
356745	4.47222	0.214781	0.486532	1	0	0.5	0.25	0	k__Bacteria;p__Firmicutes;c__Clostridia;o__Clostridiales;f__Ruminococcaceae;g__Ruminococcus;s__
4478861	4.47222	0.214781	0.486532	1	0	0.5	0.25	0	k__Bacteria;p__Proteobacteria;c__Gammaproteobacteria;o__Pseudomonadales;f__Pseudomonadaceae;g__Pseudomonas;s__
324936	4.47222	0.214781	0.486532	1	0.5	0	0.25	0	k__Bacteria;p__Firmicutes;c__Clostridia;o__Clostridiales;f__Ruminococcaceae;g__;s__
131100	4.47222	0.214781	0.486532	1	0.5	0	1	0	k__Bacteria;p__Firmicutes;c__Clostridia;o__Clostridiales;f__Lachnospiraceae;g__;s__
New.ReferenceOTU445	4.47222	0.214781	0.486532	1	0	0	0.375	0.5	k__Bacteria;p__Firmicutes;c__Clostridia;o__Clostridiales;f__Ruminococcaceae;g__Ruminococcus;s__
4463569	4.4716	0.214838	0.486532	1	25	10	1.25	0.25	k__Bacteria;p__Firmicutes;c__Clostridia;o__Clostridiales;f__Ruminococcaceae;g__;s__
300487	4.46863	0.215106	0.486532	1	22	10.25	1.125	0.5	k__Bacteria;p__Firmicutes;c__Clostridia;o__Clostridiales;f__Clostridiaceae;g__Clostridium;s__
297574	4.46491	0.215442	0.486532	1	0.5	2.25	0.625	0.25	k__Bacteria;p__Firmicutes;c__Clostridia;o__Clostridiales;f__Lachnospiraceae;g__Coprococcus;s__
274010	4.46352	0.215567	0.486532	1	0	1.25	3.75	0	k__Bacteria;p__Chloroflexi;c__Anaerolineae;o__Anaerolineales;f__Anaerolinaceae;g__SHD-231;s__
323910	4.4619	0.215714	0.486532	1	7.75	13.75	4.125	13	k__Bacteria;p__Firmicutes;c__Clostridia;o__Clostridiales;f__Ruminococcaceae;g__;s__
New.ReferenceOTU496	4.46188	0.215716	0.486532	1	14.75	21.5	17.125	24.25	k__Bacteria;p__Firmicutes;c__Clostridia;o__Clostridiales
177515	4.46146	0.215754	0.486532	1	2	0.75	0.375	0.75	k__Bacteria;p__Firmicutes;c__Clostridia;o__Clostridiales;f__Lachnospiraceae;g__Roseburia
346455	4.45718	0.216142	0.486532	1	19.5	72	20.75	3	k__Bacteria;p__Firmicutes;c__Clostridia;o__Clostridiales;f__Lachnospiraceae;g__;s__
347337	4.4547	0.216367	0.486532	1	47.25	59	12.875	4.75	k__Bacteria;p__Firmicutes;c__Clostridia;o__Clostridiales;f__Lachnospiraceae;g__Blautia;s__
300681	4.44295	0.217436	0.486532	1	9	17	4.75	47.75	k__Bacteria;p__Firmicutes;c__Clostridia;o__Clostridiales;f__Ruminococcaceae;g__;s__
519545	4.44193	0.217529	0.486532	1	13	14.5	3.625	21	k__Bacteria;p__Firmicutes;c__Clostridia;o__Clostridiales;f__Lachnospiraceae
1142110	4.43929	0.21777	0.486532	1	253.25	278.5	186.75	16.5	k__Bacteria;p__Firmicutes;c__Clostridia;o__Clostridiales;f__Peptostreptococcaceae;g__;s__
New.ReferenceOTU273	4.43573	0.218095	0.486532	1	1	6	0.125	1.25	k__Bacteria;p__Firmicutes;c__Clostridia;o__Clostridiales;f__Lachnospiraceae;g__;s__
309809	4.435	0.218162	0.486532	1	193.75	110.25	34.875	55.25	k__Bacteria;p__Firmicutes;c__Clostridia;o__Clostridiales;f__Ruminococcaceae;g__;s__
42664	4.43382	0.21827	0.486532	1	0.25	0.75	0	0.25	k__Bacteria;p__Proteobacteria;c__Gammaproteobacteria;o__Oceanospirillales;f__Halomonadaceae;g__Halomonas;s__campisalis
180312	4.43382	0.21827	0.486532	1	1	0.25	0	0.25	k__Bacteria;p__Firmicutes;c__Clostridia;o__Clostridiales
288408	4.43382	0.21827	0.486532	1	0	1	0.25	0	k__Bacteria;p__Verrucomicrobia;c__Opitutae;o__[Cerasicoccales];f__[Cerasicoccaceae];g__;s__
353577	4.43382	0.21827	0.486532	1	0.75	0.25	0	0.25	k__Bacteria;p__Firmicutes;c__Clostridia;o__Clostridiales;f__Lachnospiraceae
303269	4.43382	0.21827	0.486532	1	0	1	0.375	0	k__Bacteria;p__Firmicutes;c__Clostridia;o__Clostridiales;f__;g__;s__
311566	4.43382	0.21827	0.486532	1	0	0.75	0.25	0	k__Bacteria;p__Firmicutes;c__Clostridia;o__Clostridiales;f__Ruminococcaceae;g__;s__
839277	4.43382	0.21827	0.486532	1	0	1.25	0.25	0	k__Bacteria;p__Verrucomicrobia;c__Verruco-5;o__WCHB1-41;f__RFP12;g__;s__
341264	4.43382	0.21827	0.486532	1	0.75	0	0.25	0	k__Bacteria;p__Firmicutes;c__Clostridia;o__Clostridiales;f__Ruminococcaceae;g__;s__
268183	4.43382	0.21827	0.486532	1	0	1	0.375	0	k__Bacteria;p__Firmicutes;c__Clostridia;o__Clostridiales;f__Lachnospiraceae;g__;s__
649732	4.43382	0.21827	0.486532	1	0.75	0.25	0	0.25	k__Bacteria;p__Tenericutes;c__Mollicutes;o__RF39;f__;g__;s__
1756274	4.43382	0.21827	0.486532	1	0	0.75	0.25	0	k__Bacteria;p__Firmicutes;c__Bacilli;o__Lactobacillales;f__Enterococcaceae;g__Enterococcus
New.ReferenceOTU163	4.43382	0.21827	0.486532	1	0.25	0.25	0	4.5	Unassigned
5364	4.43333	0.218314	0.486532	1	0	0	0.375	0.5	k__Bacteria;p__Proteobacteria;c__Alphaproteobacteria;o__Rhizobiales;f__Rhizobiaceae;g__Rhizobium;s__
176113	4.43333	0.218314	0.486532	1	0	0.5	0.125	0.5	k__Bacteria;p__Firmicutes;c__Clostridia;o__Clostridiales;f__Lachnospiraceae;g__;s__
334427	4.43333	0.218314	0.486532	1	0.5	0.5	0.125	0	k__Bacteria;p__Firmicutes;c__Clostridia;o__Clostridiales;f__;g__;s__
New.ReferenceOTU400	4.43333	0.218314	0.486532	1	0.5	0.5	0.125	0	k__Bacteria;p__Firmicutes;c__Clostridia;o__Clostridiales;f__Lachnospiraceae;g__;s__
New.ReferenceOTU332	4.43276	0.218367	0.486532	1	0.75	0	1	0.75	k__Bacteria;p__Firmicutes;c__Clostridia;o__Clostridiales;f__Lachnospiraceae;g__;s__
322508	4.42584	0.219001	0.486532	1	5.5	0.5	1.125	1.5	k__Bacteria;p__Firmicutes;c__Clostridia;o__Clostridiales;f__Lachnospiraceae;g__Dorea;s__
4367895	4.42529	0.219052	0.486532	1	0.25	18	0.25	2.5	k__Bacteria;p__Tenericutes;c__Mollicutes;o__Mycoplasmatales;f__Mycoplasmataceae;g__;s__
New.ReferenceOTU459	4.42266	0.219293	0.486532	1	25	18.25	7.375	1	k__Bacteria;p__Firmicutes;c__Clostridia;o__Clostridiales;f__Lachnospiraceae;g__;s__
4317000	4.41203	0.220273	0.486532	1	12.25	35.75	4.5	4.5	k__Bacteria;p__Bacteroidetes;c__Bacteroidia;o__Bacteroidales;f__Bacteroidaceae;g__;s__
526114	4.40455	0.220964	0.486532	1	5.5	1.5	2	3.5	k__Bacteria;p__Firmicutes;c__Erysipelotrichi;o__Erysipelotrichales;f__Erysipelotrichaceae;g__;s__
New.ReferenceOTU232	4.40409	0.221007	0.486532	1	1.25	2	0.25	0.75	k__Bacteria;p__Firmicutes;c__Clostridia;o__Clostridiales;f__Ruminococcaceae;g__;s__
346524	4.40138	0.221258	0.486532	1	21.75	56.5	7.25	2.25	k__Bacteria;p__Firmicutes;c__Clostridia;o__Clostridiales;f__Ruminococcaceae;g__;s__
778142	4.39591	0.221764	0.486532	1	1.75	0	1.125	0	k__Bacteria;p__Firmicutes;c__Erysipelotrichi;o__Erysipelotrichales;f__Erysipelotrichaceae;g__Bulleidia;s__
New.ReferenceOTU157	4.39412	0.221932	0.486532	1	15	20	3.25	5.25	k__Bacteria;p__Firmicutes;c__Clostridia;o__Clostridiales;f__Ruminococcaceae;g__Ruminococcus;s__
589662	4.39266	0.222067	0.486532	1	0.25	2.25	2.25	0.25	k__Bacteria;p__Firmicutes;c__Clostridia;o__Clostridiales;f__[Mogibacteriaceae];g__;s__
1538	4.3913	0.222193	0.486532	1	3	2	0.5	5	k__Bacteria;p__Verrucomicrobia;c__Verruco-5;o__WCHB1-41;f__RFP12;g__;s__
186092	4.3902	0.222296	0.486532	1	0	1.25	2.75	0	k__Bacteria;p__Firmicutes;c__Clostridia;o__Clostridiales;f__Clostridiaceae
716286	4.3902	0.222296	0.486532	1	1.75	0	0.875	0	k__Bacteria;p__Firmicutes;c__Bacilli;o__Lactobacillales;f__Lactobacillaceae;g__Lactobacillus;s__
307692	4.3851	0.222771	0.486532	1	29.5	50.25	9.75	67.75	k__Bacteria;p__Bacteroidetes;c__Bacteroidia;o__Bacteroidales;f__;g__;s__
4281639	4.38462	0.222816	0.486532	1	0.5	2.75	0.25	0.5	k__Bacteria;p__Firmicutes;c__Clostridia;o__Clostridiales;f__Lachnospiraceae;g__Dorea;s__
313870	4.38214	0.223047	0.486532	1	90.5	180.75	58.375	88.75	k__Bacteria;p__Firmicutes;c__Clostridia;o__Clostridiales;f__Ruminococcaceae;g__;s__
516873	4.38053	0.223197	0.486532	1	0.5	1.5	0.375	5.5	k__Bacteria;p__Firmicutes;c__Erysipelotrichi;o__Erysipelotrichales;f__Erysipelotrichaceae;g__;s__
313593	4.36821	0.224352	0.486532	1	5.25	31.75	2.75	2	k__Bacteria;p__Firmicutes;c__Clostridia;o__Clostridiales;f__Lachnospiraceae;g__Roseburia;s__
355779	4.36558	0.224598	0.486532	1	3.5	0.75	0.25	0.5	k__Bacteria;p__Firmicutes;c__Erysipelotrichi;o__Erysipelotrichales;f__Erysipelotrichaceae;g__;s__
298254	4.36082	0.225046	0.486532	1	0.5	1.25	0.25	0.25	k__Bacteria;p__Firmicutes;c__Clostridia;o__Clostridiales;f__Lachnospiraceae;g__;s__
356536	4.35567	0.225531	0.486532	1	9.75	13.75	4.75	5.5	k__Bacteria;p__Firmicutes;c__Clostridia;o__Clostridiales;f__Ruminococcaceae;g__;s__
327292	4.35357	0.225729	0.486532	1	217	183	93.375	100.5	k__Bacteria;p__Firmicutes;c__Clostridia;o__Clostridiales
4299664	4.35353	0.225734	0.486532	1	37	20	4.75	1.25	k__Bacteria;p__Tenericutes;c__Mollicutes;o__RF39;f__;g__;s__
New.ReferenceOTU542	4.3523	0.22585	0.486532	1	12	8.75	1.375	2.5	k__Bacteria;p__Firmicutes;c__Clostridia;o__Clostridiales;f__Ruminococcaceae;g__;s__
New.ReferenceOTU413	4.3463	0.226417	0.486532	1	0	2.5	1.5	0.25	k__Bacteria;p__Firmicutes;c__Bacilli;o__Turicibacterales;f__Turicibacteraceae;g__Turicibacter;s__
172296	4.34594	0.226451	0.486532	1	5	0.5	100.875	164	k__Bacteria;p__Firmicutes;c__Clostridia;o__Clostridiales;f__Ruminococcaceae;g__Ruminococcus;s__
312619	4.34558	0.226484	0.486532	1	5.25	3.25	1.25	0.5	k__Bacteria;p__Firmicutes;c__Clostridia;o__Clostridiales;f__Ruminococcaceae;g__;s__
529472	4.34286	0.226743	0.486532	1	0	1.25	0.375	1.75	k__Bacteria;p__Firmicutes;c__Erysipelotrichi;o__Erysipelotrichales;f__Erysipelotrichaceae;g__;s__
275194	4.34073	0.226944	0.486532	1	0.75	0	1	0	k__Bacteria;p__Firmicutes;c__Clostridia;o__Clostridiales;f__;g__;s__
New.ReferenceOTU85	4.33805	0.227199	0.486532	1	54.5	35	11.125	121	k__Bacteria;p__Bacteroidetes;c__Bacteroidia;o__Bacteroidales;f__;g__;s__
New.ReferenceOTU125	4.33622	0.227373	0.486532	1	41	32	8.625	13	k__Bacteria;p__Firmicutes;c__Erysipelotrichi;o__Erysipelotrichales;f__Erysipelotrichaceae;g__;s__
349490	4.336	0.227394	0.486532	1	0	3.5	1.25	0.5	k__Bacteria;p__Bacteroidetes;c__Bacteroidia;o__Bacteroidales;f__;g__;s__
1931575	4.33495	0.227493	0.486532	1	2	4.75	1.375	1	k__Bacteria;p__Firmicutes;c__Clostridia;o__Clostridiales;f__Lachnospiraceae;g__;s__
340508	4.33231	0.227745	0.486532	1	15	30.25	7.25	4	k__Bacteria;p__Firmicutes;c__Clostridia;o__Clostridiales;f__;g__;s__
New.ReferenceOTU618	4.32899	0.228061	0.486532	1	59	87.25	3.75	17	k__Bacteria;p__Firmicutes;c__Clostridia;o__Clostridiales;f__Ruminococcaceae;g__;s__
4428714	4.32878	0.22808	0.486532	1	3	11.5	1.625	0.5	k__Bacteria;p__Tenericutes;c__Mollicutes;o__RF39;f__;g__;s__
294944	4.3264	0.228307	0.486532	1	26.5	43.75	10.375	30	k__Bacteria;p__Bacteroidetes;c__Bacteroidia;o__Bacteroidales;f__;g__;s__
921020	4.31335	0.229555	0.486532	1	54.25	28.5	10.875	5.25	k__Bacteria;p__Tenericutes;c__Mollicutes;o__RF39;f__;g__;s__
New.ReferenceOTU268	4.30825	0.230045	0.486532	1	0	1.5	4.625	2.25	k__Bacteria;p__Firmicutes;c__Clostridia;o__Clostridiales;f__Ruminococcaceae;g__Ruminococcus;s__
333341	4.30626	0.230237	0.486532	1	1.75	5.25	1.375	1.75	k__Bacteria;p__Firmicutes;c__Clostridia;o__Clostridiales;f__Lachnospiraceae;g__;s__
277047	4.30379	0.230474	0.486532	1	68.5	52.25	32.375	6.75	k__Bacteria;p__Tenericutes;c__Mollicutes;o__RF39;f__;g__;s__
292180	4.29758	0.231073	0.486532	1	2.75	29.75	3.125	0.75	k__Bacteria;p__Verrucomicrobia;c__Verruco-5;o__WCHB1-41;f__RFP12;g__;s__
4339901	4.29643	0.231183	0.486532	1	803.25	712.75	262.125	397.25	k__Bacteria;p__Firmicutes;c__Clostridia;o__Clostridiales;f__Ruminococcaceae;g__;s__
327031	4.28659	0.232135	0.486532	1	2.5	1.25	1.125	1.5	k__Bacteria;p__Firmicutes;c__Clostridia;o__Clostridiales;f__;g__;s__
290300	4.28433	0.232353	0.486532	1	1.25	2	1.375	0.25	k__Bacteria;p__Firmicutes;c__Clostridia;o__Clostridiales;f__Lachnospiraceae;g__;s__
4298017	4.28214	0.232565	0.486532	1	241.75	144.75	38.875	24.5	k__Bacteria;p__Firmicutes;c__Clostridia;o__Clostridiales;f__Ruminococcaceae;g__;s__
295835	4.27941	0.232831	0.486532	1	12.5	49.75	9.125	2.25	k__Bacteria;p__Firmicutes;c__Clostridia;o__Clostridiales;f__;g__;s__
306056	4.27267	0.233486	0.486532	1	64.25	110.25	24.5	5.5	k__Bacteria;p__Firmicutes;c__Clostridia;o__Clostridiales;f__;g__;s__
581463	4.2705	0.233697	0.486532	1	27	20.5	9.125	6.25	k__Bacteria;p__Firmicutes;c__Clostridia;o__Clostridiales
4298022	4.2701	0.233736	0.486532	1	15.5	36.25	7	9.5	k__Bacteria;p__Firmicutes;c__Clostridia;o__Clostridiales;f__Ruminococcaceae;g__;s__
4398588	4.26945	0.2338	0.486532	1	97.25	100.25	68	22.5	k__Bacteria;p__Firmicutes;c__Clostridia;o__Clostridiales;f__Ruminococcaceae;g__;s__
4477796	4.25998	0.234725	0.486532	1	109.75	62.75	39.625	43.5	k__Bacteria;p__Firmicutes;c__Clostridia;o__Clostridiales;f__;g__;s__
295780	4.25918	0.234803	0.486532	1	0.75	0.75	0.625	2.5	k__Bacteria;p__Bacteroidetes;c__Bacteroidia;o__Bacteroidales;f__;g__;s__
4336744	4.25321	0.235388	0.486532	1	2.5	1.75	3.125	0.25	k__Bacteria;p__Firmicutes;c__Erysipelotrichi;o__Erysipelotrichales;f__Erysipelotrichaceae;g__;s__
2123717	4.25115	0.235591	0.486532	1	1	4.25	1.25	3.75	k__Bacteria;p__Firmicutes;c__Clostridia;o__Clostridiales;f__Lachnospiraceae;g__;s__
4422114	4.25048	0.235656	0.486532	1	0	1.25	0.375	0	k__Bacteria;p__Actinobacteria;c__Actinobacteria;o__Actinomycetales;f__Streptomycetaceae
251961	4.24394	0.236299	0.486532	1	0.5	6.5	0.125	0	k__Bacteria;p__Firmicutes;c__Clostridia;o__Clostridiales;f__;g__;s__
292688	4.24092	0.236597	0.486532	1	0.5	3.25	0.5	0.5	k__Bacteria;p__Firmicutes;c__Clostridia;o__Clostridiales;f__Ruminococcaceae;g__;s__
New.ReferenceOTU94	4.24	0.236687	0.486532	1	1.75	6.5	1.125	14.75	k__Bacteria;p__Firmicutes;c__Clostridia;o__Clostridiales;f__Ruminococcaceae;g__;s__
New.ReferenceOTU608	4.2373	0.236954	0.486532	1	2	2.25	0.75	1.75	k__Bacteria;p__Firmicutes;c__Clostridia;o__Clostridiales;f__Ruminococcaceae;g__;s__
326539	4.23254	0.237424	0.486532	1	1	1.25	0.625	0	k__Bacteria;p__Firmicutes;c__Clostridia;o__Clostridiales;f__;g__;s__
4403505	4.2299	0.237685	0.486532	1	8.75	15.75	11	13.5	k__Bacteria;p__Firmicutes;c__Clostridia;o__Clostridiales;f__Ruminococcaceae;g__;s__
301678	4.22703	0.23797	0.486532	1	12.75	3.75	1.75	3.25	k__Bacteria;p__Firmicutes;c__Clostridia;o__Clostridiales;f__Ruminococcaceae;g__Ruminococcus;s__
296412	4.22656	0.238016	0.486532	1	5	7.5	2.875	4.75	k__Bacteria;p__Firmicutes;c__Clostridia;o__Clostridiales;f__Ruminococcaceae;g__;s__
177984	4.22308	0.238361	0.486532	1	0.75	2	0.75	0.25	k__Bacteria;p__Firmicutes;c__Clostridia;o__Clostridiales;f__Lachnospiraceae;g__Coprococcus;s__
588414	4.22163	0.238506	0.486532	1	2.5	8.25	99.75	0	k__Bacteria;p__Firmicutes;c__Clostridia;o__Clostridiales;f__Lachnospiraceae;g__Coprococcus;s__
New.ReferenceOTU469	4.21734	0.238932	0.486532	1	0.25	0.25	588.625	183.5	k__Bacteria;p__Actinobacteria;c__Actinobacteria;o__Actinomycetales;f__Micrococcaceae;g__Arthrobacter;s__
615455	4.2076	0.239902	0.486532	1	25.75	15.75	7	2	k__Bacteria;p__Firmicutes;c__Clostridia;o__Clostridiales;f__Ruminococcaceae;g__;s__
335003	4.20407	0.240254	0.486532	1	1	1	0.25	0.75	k__Bacteria;p__Firmicutes;c__Clostridia;o__Clostridiales;f__Lachnospiraceae
New.ReferenceOTU99	4.20192	0.240469	0.486532	1	0	60.5	4.625	78.5	k__Bacteria;p__Bacteroidetes;c__Bacteroidia;o__Bacteroidales;f__Bacteroidaceae;g__5-7N15;s__
4317035	4.20109	0.240553	0.486532	1	0.75	0	2.125	1.75	k__Bacteria;p__Firmicutes;c__Clostridia;o__Clostridiales;f__Ruminococcaceae;g__;s__
309795	4.18557	0.24211	0.486532	1	1	0.25	0.125	0	k__Bacteria;p__Firmicutes;c__Clostridia;o__Clostridiales;f__Ruminococcaceae
4454257	4.18557	0.24211	0.486532	1	0.25	1	0.125	0	k__Bacteria;p__Proteobacteria;c__Gammaproteobacteria;o__Enterobacteriales;f__Enterobacteriaceae;g__Enterobacter
550894	4.18557	0.24211	0.486532	1	1	0.25	0.125	0	k__Bacteria;p__Cyanobacteria;c__4C0d-2;o__YS2;f__;g__;s__
New.ReferenceOTU476	4.1834	0.242329	0.486532	1	1.25	3.75	0.625	14.75	k__Bacteria;p__Bacteroidetes;c__Bacteroidia;o__Bacteroidales;f__;g__;s__
304460	4.17912	0.242761	0.486532	1	3.5	0.25	0.125	0	k__Bacteria;p__Firmicutes;c__Clostridia;o__Clostridiales;f__;g__;s__
1129680	4.17912	0.242761	0.486532	1	0	0.25	0.125	761	k__Bacteria;p__Firmicutes;c__Bacilli;o__Lactobacillales;f__Carnobacteriaceae;g__Carnobacterium;s__
291844	4.17757	0.242917	0.486532	1	9.5	10.25	4.125	0.25	k__Bacteria;p__Firmicutes;c__Clostridia;o__Clostridiales;f__Peptostreptococcaceae;g__;s__
42395	4.1681	0.243875	0.486532	1	2.25	2.5	1.125	0.75	k__Bacteria;p__Tenericutes;c__Mollicutes;o__RF39;f__;g__;s__
510094	4.16769	0.243917	0.486532	1	0	1.75	1.125	0.5	k__Bacteria;p__Firmicutes;c__Clostridia;o__Clostridiales;f__[Mogibacteriaceae];g__Mogibacterium;s__
769852	4.16545	0.244144	0.486532	1	4.75	4.75	1.375	6	k__Bacteria;p__Firmicutes;c__Clostridia;o__Clostridiales;f__Ruminococcaceae;g__;s__
4381545	4.16089	0.244607	0.486532	1	1.25	1	0.375	0	k__Bacteria;p__Firmicutes;c__Clostridia;o__Clostridiales;f__;g__;s__
New.ReferenceOTU578	4.15808	0.244893	0.486532	1	39.75	8.25	0	0.25	k__Bacteria;p__Bacteroidetes;c__Bacteroidia;o__Bacteroidales;f__;g__;s__
290632	4.15625	0.245079	0.486532	1	0.5	0.25	0	0.25	k__Bacteria;p__Firmicutes;c__Clostridia;o__Clostridiales;f__Lachnospiraceae;g__;s__
581287	4.15625	0.245079	0.486532	1	0.5	0.25	0	0.25	k__Bacteria;p__Actinobacteria;c__Coriobacteriia;o__Coriobacteriales;f__Coriobacteriaceae;g__Atopobium;s__
3522002	4.15625	0.245079	0.486532	1	0.25	0.5	0	0.25	k__Bacteria;p__Firmicutes;c__Clostridia;o__Clostridiales;f__[Mogibacteriaceae];g__;s__
211935	4.15625	0.245079	0.486532	1	0	0.5	0.25	0	k__Bacteria;p__Firmicutes;c__Clostridia;o__Clostridiales;f__Lachnospiraceae;g__;s__
564320	4.15625	0.245079	0.486532	1	0.5	0.25	0	0.25	k__Bacteria;p__Firmicutes;c__Clostridia;o__Clostridiales;f__Ruminococcaceae;g__;s__
287755	4.15625	0.245079	0.486532	1	0.5	0.25	0	0.25	k__Bacteria;p__Firmicutes;c__Clostridia;o__Clostridiales;f__;g__;s__
New.ReferenceOTU68	4.15625	0.245079	0.486532	1	0.25	0.5	0	0.25	k__Bacteria;p__Firmicutes;c__Clostridia;o__Clostridiales
349884	4.14979	0.245737	0.486532	1	2	3.5	0.5	1.25	k__Bacteria;p__Firmicutes;c__Clostridia;o__Clostridiales;f__Ruminococcaceae;g__Ruminococcus;s__
313247	4.14031	0.246706	0.486532	1	0.75	8.5	5.125	0.25	k__Bacteria;p__Firmicutes;c__Clostridia;o__Clostridiales;f__;g__;s__
310725	4.13929	0.246811	0.486532	1	1776	1438	531.875	861.25	k__Bacteria;p__Firmicutes;c__Clostridia;o__Clostridiales;f__Ruminococcaceae;g__;s__
4430922	4.13605	0.247143	0.486532	1	12.5	11.5	11.25	2.25	k__Bacteria;p__Tenericutes;c__Mollicutes;o__RF39;f__;g__;s__
4449887	4.13426	0.247327	0.486532	1	0.25	0.5	0	0.75	k__Archaea;p__Euryarchaeota;c__Halobacteria;o__Halobacteriales;f__Halobacteriaceae
317315	4.13426	0.247327	0.486532	1	1.25	0.5	0	0.75	k__Bacteria;p__Firmicutes;c__Clostridia;o__Clostridiales;f__;g__;s__
511820	4.13227	0.247531	0.486532	1	1.5	6.75	1.875	0	k__Bacteria;p__Firmicutes;c__Clostridia;o__Clostridiales;f__;g__;s__
349451	4.12981	0.247784	0.486532	1	80.25	132	24.25	16	k__Bacteria;p__Firmicutes;c__Clostridia;o__Clostridiales;f__Ruminococcaceae;g__;s__
New.ReferenceOTU612	4.12742	0.24803	0.486532	1	1.25	0.5	0.25	0.5	k__Bacteria;p__Firmicutes;c__Clostridia;o__Clostridiales;f__;g__;s__
310781	4.1124	0.24958	0.486532	1	0	1.75	0.25	0.25	k__Bacteria;p__Cyanobacteria;c__4C0d-2;o__YS2;f__;g__;s__
New.ReferenceOTU161	4.11002	0.249826	0.486532	1	3	53.25	60.875	131.25	k__Bacteria;p__Firmicutes;c__Clostridia;o__Clostridiales;f__Ruminococcaceae;g__;s__
New.ReferenceOTU628	4.1087	0.249964	0.486532	1	0.5	0	33.875	2.75	k__Bacteria;p__Proteobacteria;c__Gammaproteobacteria;o__Aeromonadales;f__Succinivibrionaceae;g__Ruminobacter;s__
4345515	4.1085	0.249984	0.486532	1	7.75	14	11.25	23	k__Bacteria;p__Firmicutes;c__Clostridia;o__Clostridiales;f__Ruminococcaceae;g__;s__
290465	4.10543	0.250303	0.486532	1	3.75	1.75	0.625	0.25	k__Bacteria;p__Firmicutes;c__Clostridia;o__Clostridiales;f__Ruminococcaceae;g__;s__
4408503	4.10494	0.250353	0.486532	1	0	0	0.875	1.75	k__Bacteria;p__Firmicutes;c__Clostridia;o__Clostridiales;f__Ruminococcaceae;g__;s__
1579250	4.10152	0.250708	0.486532	1	5.5	12.25	4.5	9	k__Bacteria;p__Firmicutes;c__Clostridia;o__Clostridiales;f__Ruminococcaceae;g__;s__
4324041	4.1	0.250866	0.486532	1	114.5	584.5	66.5	166	k__Bacteria;p__Bacteroidetes;c__Bacteroidia;o__Bacteroidales;f__RF16;g__;s__
526982	4.09652	0.251229	0.486532	1	7	2	2.375	19.25	k__Bacteria;p__Firmicutes;c__Clostridia;o__Clostridiales;f__Lachnospiraceae;g__Dorea;s__
521586	4.09231	0.251668	0.486532	1	0	0	5	2	k__Bacteria;p__Firmicutes;c__Clostridia;o__Clostridiales;f__Lachnospiraceae;g__Coprococcus;s__
348627	4.09191	0.251709	0.486532	1	64.25	57	25.125	82.5	k__Bacteria;p__Bacteroidetes;c__Bacteroidia;o__Bacteroidales;f__;g__;s__
301989	4.08696	0.252226	0.486532	1	0.25	0.25	5.625	0	k__Bacteria;p__Firmicutes;c__Clostridia;o__Clostridiales;f__Ruminococcaceae;g__;s__
New.ReferenceOTU222	4.07321	0.253666	0.486532	1	1.5	2.25	1.25	3.75	Unassigned
191108	4.06552	0.254476	0.486532	1	21.25	26	14.125	1	k__Bacteria;p__Firmicutes;c__Clostridia;o__Clostridiales;f__;g__;s__
297337	4.0602	0.255037	0.486532	1	51.5	59.75	39.5	51.75	k__Bacteria;p__Bacteroidetes;c__Bacteroidia;o__Bacteroidales;f__;g__;s__
319316	4.05505	0.25558	0.486532	1	564.75	78.75	92.75	60.25	k__Bacteria;p__Firmicutes;c__Clostridia;o__Clostridiales;f__Ruminococcaceae;g__;s__
186263	4.05476	0.255612	0.486532	1	2.75	12.75	0.875	0.75	k__Bacteria;p__Firmicutes;c__Clostridia;o__Clostridiales;f__Lachnospiraceae;g__Roseburia;s__
New.ReferenceOTU104	4.05425	0.255665	0.486532	1	0.75	5	2.25	5.25	k__Bacteria;p__Firmicutes;c__Clostridia;o__Clostridiales;f__;g__;s__
New.ReferenceOTU334	4.04404	0.256748	0.486532	1	0.75	2.5	4.25	8.5	k__Bacteria;p__Firmicutes;c__Clostridia;o__Clostridiales;f__Lachnospiraceae;g__Dorea;s__
4467491	4.04143	0.257025	0.486532	1	266.25	486.25	103.375	97.25	k__Bacteria;p__Firmicutes;c__Clostridia;o__Clostridiales;f__Ruminococcaceae;g__;s__
3943186	4.03688	0.257509	0.486532	1	0.5	1.25	0.25	0	k__Bacteria;p__Firmicutes;c__Clostridia;o__Clostridiales;f__Lachnospiraceae;g__;s__
198209	4.0316	0.258072	0.486532	1	31.5	103.5	79.375	12.75	k__Bacteria;p__Firmicutes;c__Clostridia;o__Clostridiales;f__;g__;s__
4383093	4.02799	0.258457	0.486532	1	41.5	38.75	21.375	49	k__Bacteria;p__Firmicutes;c__Clostridia;o__Clostridiales;f__Lachnospiraceae;g__Dorea;s__
4396888	4.02405	0.258879	0.486532	1	0.25	7.75	1.75	1.5	k__Bacteria;p__Firmicutes;c__Clostridia;o__Clostridiales;f__Lachnospiraceae;g__Roseburia;s__
539098	4.01876	0.259446	0.486532	1	1.5	2.25	0.75	0	k__Bacteria;p__Firmicutes;c__Clostridia;o__Clostridiales;f__;g__;s__
350891	4.01175	0.260198	0.486532	1	8	5.75	2.125	0.75	k__Bacteria;p__Firmicutes;c__Clostridia;o__Clostridiales;f__Ruminococcaceae;g__;s__
294262	4.01175	0.260198	0.486532	1	3.75	4.75	2.125	4.5	k__Bacteria;p__Firmicutes;c__Clostridia;o__Clostridiales;f__Lachnospiraceae;g__;s__
New.ReferenceOTU425	4.00502	0.260923	0.486532	1	0	0.75	1.125	1	k__Bacteria;p__Firmicutes;c__Clostridia;o__Clostridiales;f__Ruminococcaceae;g__;s__
347587	4.00378	0.261057	0.486532	1	127.5	90	32.25	5.25	k__Bacteria;p__Tenericutes;c__Mollicutes;o__RF39;f__;g__;s__
320957	4.00347	0.26109	0.486532	1	4.75	0.75	0	0.25	k__Bacteria;p__Firmicutes;c__Clostridia;o__Clostridiales;f__Ruminococcaceae;g__;s__
205118	4	0.261464	0.486532	1	0	1	0	0	k__Bacteria;p__Bacteroidetes;c__Bacteroidia;o__Bacteroidales;f__RF16;g__;s__
295854	4	0.261464	0.486532	1	0.5	0	0	0	k__Bacteria;p__Firmicutes;c__Clostridia;o__Clostridiales;f__Lachnospiraceae;g__;s__
295856	4	0.261464	0.486532	1	0.75	0	0	0	k__Bacteria;p__Firmicutes;c__Clostridia;o__Clostridiales;f__Ruminococcaceae;g__;s__
211555	4	0.261464	0.486532	1	0.5	0	0	0	k__Bacteria;p__Proteobacteria;c__Alphaproteobacteria;o__Ellin329;f__;g__;s__
530629	4	0.261464	0.486532	1	0	0.5	0	0	k__Bacteria;p__Firmicutes;c__Clostridia;o__Clostridiales;f__Lachnospiraceae;g__;s__
183224	4	0.261464	0.486532	1	0.5	0	0	0	k__Bacteria;p__Firmicutes;c__Clostridia;o__Clostridiales;f__Lachnospiraceae;g__;s__
209449	4	0.261464	0.486532	1	0.75	0	0	0	k__Bacteria;p__Firmicutes;c__Clostridia;o__Clostridiales;f__Veillonellaceae;g__Succiniclasticum;s__
2254348	4	0.261464	0.486532	1	0.5	0	0	0	k__Bacteria;p__Proteobacteria;c__Alphaproteobacteria;o__Rhizobiales;f__Methylobacteriaceae;g__;s__
351960	4	0.261464	0.486532	1	0	0.5	0	0	k__Bacteria;p__Firmicutes;c__Clostridia;o__Clostridiales;f__Ruminococcaceae;g__Ruminococcus;s__
167878	4	0.261464	0.486532	1	0	0.75	0	0	k__Bacteria;p__Gemmatimonadetes;c__Gemmatimonadetes;o__Gemmatimonadales;f__;g__;s__
566976	4	0.261464	0.486532	1	0.5	0	0	0	k__Bacteria;p__Proteobacteria;c__Gammaproteobacteria;o__Enterobacteriales;f__Enterobacteriaceae;g__;s__
157012	4	0.261464	0.486532	1	0.75	0	0	0	k__Bacteria;p__Firmicutes;c__Clostridia;o__Clostridiales;f__;g__;s__
4320428	4	0.261464	0.486532	1	0	1	0	0	k__Bacteria;p__Acidobacteria;c__Solibacteres;o__Solibacterales;f__;g__;s__
4380191	4	0.261464	0.486532	1	0	0.5	0	0	k__Bacteria;p__Firmicutes;c__Clostridia;o__Clostridiales;f__Lachnospiraceae;g__Roseburia
4376318	4	0.261464	0.486532	1	0.5	0	0	0	k__Bacteria;p__Proteobacteria;c__Alphaproteobacteria;o__Rhodobacterales;f__Rhodobacteraceae
4424063	4	0.261464	0.486532	1	0	0	0	0.5	k__Bacteria;p__Firmicutes;c__Clostridia;o__Clostridiales
2426688	4	0.261464	0.486532	1	1.75	0	0	0	k__Bacteria;p__Proteobacteria;c__Gammaproteobacteria;o__Enterobacteriales;f__Enterobacteriaceae;g__;s__
821906	4	0.261464	0.486532	1	0	1	0	0	k__Bacteria;p__Bacteroidetes;c__Bacteroidia;o__Bacteroidales;f__Prevotellaceae;g__Prevotella;s__
4360679	4	0.261464	0.486532	1	0	0.5	0	0	k__Bacteria;p__Chlamydiae;c__Chlamydiia;o__Chlamydiales;f__Parachlamydiaceae;g__Parachlamydia
4362819	4	0.261464	0.486532	1	0.5	0	0	0	k__Bacteria;p__Actinobacteria;c__Actinobacteria;o__Actinomycetales;f__Nocardioidaceae;g__;s__
347535	4	0.261464	0.486532	1	0	0	0	0.5	k__Bacteria;p__Bacteroidetes;c__Bacteroidia;o__Bacteroidales;f__Bacteroidaceae;g__;s__
109402	4	0.261464	0.486532	1	0	0.5	0	0	k__Bacteria;p__Bacteroidetes;c__Bacteroidia;o__Bacteroidales;f__;g__;s__
3876673	4	0.261464	0.486532	1	0	0	0	0.5	k__Bacteria;p__Firmicutes;c__Clostridia;o__Clostridiales;f__Clostridiaceae;g__;s__
653954	4	0.261464	0.486532	1	0	0.5	0	0	k__Bacteria;p__Firmicutes;c__Clostridia;o__Clostridiales;f__Lachnospiraceae;g__;s__
4307166	4	0.261464	0.486532	1	0	0	0	0.5	k__Bacteria;p__Firmicutes;c__Clostridia;o__Clostridiales;f__[Tissierellaceae];g__Helcococcus;s__
4316566	4	0.261464	0.486532	1	0	0	0	5	k__Bacteria;p__Firmicutes;c__Bacilli;o__Lactobacillales
929901	4	0.261464	0.486532	1	0	0.5	0	0	k__Bacteria;p__Actinobacteria;c__Actinobacteria;o__Actinomycetales;f__Micrococcaceae;g__;s__
809192	4	0.261464	0.486532	1	0	0.5	0	0	k__Bacteria;p__Actinobacteria;c__Actinobacteria;o__Actinomycetales;f__Dermabacteraceae;g__Brachybacterium;s__conglomeratum
4245392	4	0.261464	0.486532	1	0.5	0	0	0	k__Bacteria;p__Proteobacteria;c__Alphaproteobacteria;o__Rhodobacterales;f__Rhodobacteraceae
337468	4	0.261464	0.486532	1	0.5	0	0	0	k__Bacteria;p__Firmicutes;c__Clostridia;o__Clostridiales;f__Ruminococcaceae;g__Oscillospira;s__
4424239	4	0.261464	0.486532	1	0	0.5	0	0	k__Bacteria;p__Firmicutes;c__Bacilli;o__Lactobacillales;f__Streptococcaceae;g__Streptococcus;s__
2251904	4	0.261464	0.486532	1	0.5	0	0	0	k__Bacteria;p__Proteobacteria;c__Gammaproteobacteria;o__Enterobacteriales;f__Enterobacteriaceae;g__;s__
579901	4	0.261464	0.486532	1	0	0	0	0.5	k__Bacteria;p__Bacteroidetes;c__Bacteroidia;o__Bacteroidales;f__Prevotellaceae;g__Prevotella;s__
313650	4	0.261464	0.486532	1	0	0.5	0	0	k__Bacteria;p__Bacteroidetes;c__Bacteroidia;o__Bacteroidales;f__S24-7;g__;s__
4318989	4	0.261464	0.486532	1	0.5	0	0	0	k__Bacteria;p__Proteobacteria;c__Gammaproteobacteria;o__Pseudomonadales;f__Pseudomonadaceae;g__Pseudomonas;s__
855968	4	0.261464	0.486532	1	0	0.5	0	0	k__Bacteria;p__Proteobacteria;c__Deltaproteobacteria;o__Myxococcales;f__Cystobacterineae;g__;s__
4344055	4	0.261464	0.486532	1	0	0.5	0	0	k__Bacteria;p__Proteobacteria;c__Alphaproteobacteria;o__Rhodospirillales;f__Acetobacteraceae;g__;s__
328936	4	0.261464	0.486532	1	0	0	0	2.25	k__Bacteria;p__Bacteroidetes;c__Bacteroidia;o__Bacteroidales;f__Prevotellaceae;g__Prevotella;s__copri
101672	4	0.261464	0.486532	1	0	0.75	0	0	k__Bacteria;p__Firmicutes;c__Clostridia;o__Clostridiales;f__Christensenellaceae;g__;s__
810959	4	0.261464	0.486532	1	0	0.75	0	0	k__Bacteria;p__Actinobacteria;c__Actinobacteria;o__Actinomycetales;f__Intrasporangiaceae;g__Janibacter;s__
4380971	4	0.261464	0.486532	1	0	0	0	1.25	k__Bacteria;p__Firmicutes;c__Clostridia;o__Clostridiales;f__Clostridiaceae;g__Clostridium;s__
4425634	4	0.261464	0.486532	1	0	0.75	0	0	k__Bacteria;p__Proteobacteria;c__Gammaproteobacteria;o__Pseudomonadales;f__Moraxellaceae;g__Acinetobacter;s__
227962	4	0.261464	0.486532	1	0	0.75	0	0	k__Bacteria;p__Bacteroidetes;c__Flavobacteriia;o__Flavobacteriales;f__Flavobacteriaceae;g__Flavobacterium;s__
4307265	4	0.261464	0.486532	1	0	0.5	0	0	k__Bacteria;p__Firmicutes;c__Clostridia;o__Clostridiales;f__Lachnospiraceae;g__Coprococcus;s__
316560	4	0.261464	0.486532	1	0	0	0	55	k__Bacteria;p__Firmicutes;c__Bacilli;o__Lactobacillales;f__Carnobacteriaceae;g__Carnobacterium;s__
825201	4	0.261464	0.486532	1	0.5	0	0	0	k__Bacteria;p__Firmicutes;c__Clostridia;o__Clostridiales;f__Lachnospiraceae;g__Coprococcus;s__
153982	4	0.261464	0.486532	1	0	0.5	0	0	k__Bacteria;p__Proteobacteria;c__Alphaproteobacteria;o__Rhizobiales;f__Phyllobacteriaceae;g__Mesorhizobium;s__
1001564	4	0.261464	0.486532	1	0	0	0	15.5	k__Bacteria;p__Firmicutes;c__Bacilli;o__Bacillales;f__Paenibacillaceae;g__Paenibacillus;s__
205434	4	0.261464	0.486532	1	0.5	0	0	0	k__Bacteria;p__Proteobacteria;c__Alphaproteobacteria;o__Ellin329;f__;g__;s__
510286	4	0.261464	0.486532	1	0	0.5	0	0	k__Bacteria;p__Firmicutes;c__Clostridia;o__Clostridiales;f__Lachnospiraceae;g__;s__
14125	4	0.261464	0.486532	1	0.75	0	0	0	k__Bacteria;p__Firmicutes;c__Clostridia;o__Clostridiales;f__Lachnospiraceae;g__Epulopiscium;s__
847142	4	0.261464	0.486532	1	0.5	0	0	0	k__Bacteria;p__Firmicutes;c__Clostridia;o__Clostridiales;f__Clostridiaceae;g__Clostridium;s__
775976	4	0.261464	0.486532	1	0	0	0	0.5	k__Bacteria;p__Firmicutes;c__Clostridia;o__Clostridiales;f__Ruminococcaceae;g__Ruminococcus;s__
2160433	4	0.261464	0.486532	1	0	0.5	0	0	k__Bacteria;p__Proteobacteria;c__Alphaproteobacteria;o__Rhizobiales;f__Hyphomicrobiaceae;g__Devosia;s__
873747	4	0.261464	0.486532	1	0	0.5	0	0	k__Bacteria;p__Bacteroidetes;c__Flavobacteriia;o__Flavobacteriales;f__Flavobacteriaceae;g__Flavobacterium;s__
4415689	4	0.261464	0.486532	1	0.5	0	0	0	k__Bacteria;p__Actinobacteria;c__Actinobacteria;o__Actinomycetales;f__Dermabacteraceae;g__Brachybacterium;s__
4305815	4	0.261464	0.486532	1	0.5	0	0	0	k__Bacteria;p__Firmicutes;c__Bacilli;o__Lactobacillales;f__Streptococcaceae;g__Streptococcus;s__
175642	4	0.261464	0.486532	1	0.5	0	0	0	k__Bacteria;p__Firmicutes;c__Clostridia;o__Clostridiales;f__Lachnospiraceae;g__;s__
4466597	4	0.261464	0.486532	1	0	0	0	1.5	k__Bacteria;p__Firmicutes;c__Bacilli;o__Bacillales;f__Bacillaceae;g__Bacillus;s__
3856404	4	0.261464	0.486532	1	0	0.5	0	0	k__Bacteria;p__Firmicutes;c__Clostridia;o__Clostridiales;f__Ruminococcaceae;g__Ruminococcus;s__flavefaciens
3134492	4	0.261464	0.486532	1	0	0.5	0	0	k__Bacteria;p__Firmicutes;c__Clostridia;o__Clostridiales;f__Lachnospiraceae;g__Roseburia;s__
168671	4	0.261464	0.486532	1	0	0.5	0	0	k__Bacteria;p__Proteobacteria;c__Alphaproteobacteria;o__;f__;g__;s__
365033	4	0.261464	0.486532	1	4.25	0	0	0	k__Bacteria;p__Actinobacteria;c__Coriobacteriia;o__Coriobacteriales;f__Coriobacteriaceae;g__;s__
539253	4	0.261464	0.486532	1	0	0	0	1	k__Bacteria;p__Synergistetes;c__Synergistia;o__Synergistales;f__Dethiosulfovibrionaceae;g__Pyramidobacter;s__
144161	4	0.261464	0.486532	1	0	0.75	0	0	k__Bacteria;p__Bacteroidetes;c__Bacteroidia;o__Bacteroidales;f__Prevotellaceae;g__Prevotella;s__
2216505	4	0.261464	0.486532	1	0	0.75	0	0	k__Bacteria;p__Bacteroidetes;c__[Saprospirae];o__[Saprospirales];f__Chitinophagaceae;g__;s__
83763	4	0.261464	0.486532	1	0	0	0	3	k__Bacteria;p__Firmicutes;c__Bacilli;o__Lactobacillales;f__Carnobacteriaceae;g__Carnobacterium;s__
276650	4	0.261464	0.486532	1	0.5	0	0	0	k__Bacteria;p__Actinobacteria;c__Coriobacteriia;o__Coriobacteriales;f__Coriobacteriaceae;g__;s__
834677	4	0.261464	0.486532	1	0	0.5	0	0	k__Bacteria;p__Firmicutes;c__Clostridia;o__Clostridiales;f__Ruminococcaceae;g__;s__
4315100	4	0.261464	0.486532	1	0.5	0	0	0	k__Bacteria;p__Firmicutes;c__Clostridia;o__Clostridiales;f__[Mogibacteriaceae];g__;s__
259220	4	0.261464	0.486532	1	0	0.5	0	0	k__Bacteria;p__Firmicutes;c__Clostridia;o__Clostridiales;f__Clostridiaceae;g__Clostridium;s__
254744	4	0.261464	0.486532	1	0	2.5	0	0	k__Bacteria;p__Proteobacteria;c__Alphaproteobacteria;o__Rhizobiales;f__Beijerinckiaceae;g__;s__
160268	4	0.261464	0.486532	1	0	1	0	0	k__Bacteria;p__Chloroflexi;c__Ktedonobacteria;o__Ktedonobacterales;f__Ktedonobacteraceae;g__;s__
837640	4	0.261464	0.486532	1	0	0	0	9.5	k__Bacteria;p__Firmicutes;c__Clostridia;o__Clostridiales;f__Peptostreptococcaceae
207023	4	0.261464	0.486532	1	0.5	0	0	0	k__Bacteria;p__Tenericutes;c__Mollicutes;o__RF39;f__;g__;s__
103132	4	0.261464	0.486532	1	0	0	0	0.75	k__Bacteria;p__Firmicutes;c__Clostridia;o__Clostridiales;f__Clostridiaceae;g__Clostridium;s__
255170	4	0.261464	0.486532	1	0.5	0	0	0	k__Bacteria;p__Firmicutes;c__Clostridia;o__Clostridiales;f__Lachnospiraceae;g__;s__
4402042	4	0.261464	0.486532	1	0.5	0	0	0	k__Bacteria;p__Firmicutes;c__Clostridia;o__Clostridiales;f__;g__;s__
330210	4	0.261464	0.486532	1	0	0	0	0.75	k__Bacteria;p__Firmicutes;c__Bacilli;o__Bacillales;f__Paenibacillaceae;g__Paenibacillus;s__
151126	4	0.261464	0.486532	1	0	0.75	0	0	k__Bacteria;p__Cyanobacteria;c__4C0d-2;o__MLE1-12;f__;g__;s__
260900	4	0.261464	0.486532	1	0	0.5	0	0	k__Bacteria;p__Firmicutes;c__Bacilli;o__Bacillales;f__Bacillaceae;g__Bacillus;s__
350910	4	0.261464	0.486532	1	0	0.5	0	0	k__Bacteria;p__Firmicutes;c__Clostridia;o__Clostridiales;f__Ruminococcaceae;g__;s__
2116	4	0.261464	0.486532	1	0	0.5	0	0	k__Bacteria;p__Bacteroidetes;c__Bacteroidia;o__Bacteroidales;f__Prevotellaceae;g__Prevotella;s__
511916	4	0.261464	0.486532	1	0	0.5	0	0	k__Bacteria;p__Proteobacteria;c__Betaproteobacteria;o__Burkholderiales;f__Alcaligenaceae;g__;s__
107308	4	0.261464	0.486532	1	0	1	0	0	k__Bacteria;p__Bacteroidetes;c__Bacteroidia;o__Bacteroidales;f__S24-7;g__;s__
3980364	4	0.261464	0.486532	1	0	0.5	0	0	k__Bacteria;p__Firmicutes;c__Clostridia;o__Clostridiales;f__;g__;s__
3587343	4	0.261464	0.486532	1	0	0.75	0	0	k__Bacteria;p__Bacteroidetes;c__Sphingobacteriia;o__Sphingobacteriales;f__Sphingobacteriaceae;g__Sphingobacterium;s__multivorum
4349891	4	0.261464	0.486532	1	0	0.75	0	0	k__Bacteria;p__Firmicutes;c__Bacilli;o__Lactobacillales;f__Lactobacillaceae;g__Lactobacillus;s__
585377	4	0.261464	0.486532	1	0.75	0	0	0	k__Bacteria;p__Firmicutes;c__Clostridia;o__Clostridiales;f__Lachnospiraceae;g__;s__
4381092	4	0.261464	0.486532	1	0.5	0	0	0	k__Bacteria;p__Firmicutes;c__Clostridia;o__Clostridiales;f__Clostridiaceae;g__;s__
15257	4	0.261464	0.486532	1	0	0	0	14.5	k__Bacteria;p__Firmicutes;c__Bacilli;o__Lactobacillales;f__Carnobacteriaceae;g__Carnobacterium;s__
335363	4	0.261464	0.486532	1	0	0.5	0	0	k__Bacteria;p__Firmicutes;c__Clostridia;o__Clostridiales;f__[Mogibacteriaceae];g__;s__
102915	4	0.261464	0.486532	1	0	0.5	0	0	k__Bacteria;p__Proteobacteria;c__Alphaproteobacteria;o__Sphingomonadales;f__Sphingomonadaceae;g__Sphingomonas;s__
718358	4	0.261464	0.486532	1	0	0.75	0	0	k__Bacteria;p__Firmicutes;c__Clostridia;o__Clostridiales;f__Ruminococcaceae;g__;s__
1986324	4	0.261464	0.486532	1	1	0	0	0	k__Bacteria;p__Firmicutes;c__Clostridia;o__Clostridiales;f__Clostridiaceae;g__;s__
310826	4	0.261464	0.486532	1	0	0.5	0	0	k__Bacteria;p__Firmicutes;c__Clostridia;o__Clostridiales;f__;g__;s__
4382194	4	0.261464	0.486532	1	0	1	0	0	k__Bacteria;p__Bacteroidetes;c__[Saprospirae];o__[Saprospirales];f__Chitinophagaceae;g__;s__
2925620	4	0.261464	0.486532	1	1.75	0	0	0	k__Bacteria;p__Firmicutes;c__Clostridia;o__Clostridiales;f__Clostridiaceae;g__;s__
4338392	4	0.261464	0.486532	1	0	0.5	0	0	k__Bacteria;p__Bacteroidetes;c__Cytophagia;o__Cytophagales;f__Cytophagaceae;g__Dyadobacter;s__
326693	4	0.261464	0.486532	1	0	1.5	0	0	k__Bacteria;p__Proteobacteria;c__Gammaproteobacteria;o__Xanthomonadales;f__Xanthomonadaceae;g__Lysobacter;s__
1816138	4	0.261464	0.486532	1	0	0	0	1.25	k__Bacteria;p__Firmicutes;c__Bacilli;o__Bacillales;f__Bacillaceae;g__Bacillus;s__
1113180	4	0.261464	0.486532	1	0	0.5	0	0	k__Bacteria;p__Proteobacteria;c__Alphaproteobacteria;o__Rhodobacterales;f__Rhodobacteraceae;g__Rubellimicrobium;s__
581782	4	0.261464	0.486532	1	0.75	0	0	0	k__Bacteria;p__Proteobacteria;c__Gammaproteobacteria;o__Enterobacteriales;f__Enterobacteriaceae;g__;s__
263244	4	0.261464	0.486532	1	0.5	0	0	0	k__Bacteria;p__Firmicutes;c__Clostridia;o__Clostridiales;f__;g__;s__
101031	4	0.261464	0.486532	1	0	1	0	0	k__Bacteria;p__Bacteroidetes;c__Flavobacteriia;o__Flavobacteriales;f__Flavobacteriaceae;g__Flavobacterium;s__
40230	4	0.261464	0.486532	1	0.75	0	0	0	k__Bacteria;p__Proteobacteria;c__Alphaproteobacteria;o__RF32;f__;g__;s__
164967	4	0.261464	0.486532	1	0.5	0	0	0	k__Bacteria;p__Firmicutes;c__Clostridia;o__Clostridiales;f__;g__;s__
4333237	4	0.261464	0.486532	1	0	0.75	0	0	k__Bacteria;p__Proteobacteria;c__Alphaproteobacteria;o__Rhodospirillales;f__Acetobacteraceae;g__Acetobacter;s__
3937304	4	0.261464	0.486532	1	0	0.5	0	0	k__Bacteria;p__Proteobacteria;c__Alphaproteobacteria;o__Sphingomonadales;f__Sphingomonadaceae;g__Kaistobacter;s__
276703	4	0.261464	0.486532	1	0.5	0	0	0	k__Bacteria;p__Firmicutes;c__Clostridia;o__Clostridiales;f__Lachnospiraceae;g__;s__
241489	4	0.261464	0.486532	1	0	1	0	0	k__Bacteria;p__Firmicutes;c__Clostridia;o__Clostridiales;f__Ruminococcaceae;g__Ruminococcus;s__
154939	4	0.261464	0.486532	1	0.5	0	0	0	k__Bacteria;p__Firmicutes;c__Clostridia;o__Clostridiales;f__Lachnospiraceae;g__Butyrivibrio;s__
28089	4	0.261464	0.486532	1	0	0.5	0	0	k__Bacteria;p__Actinobacteria;c__Actinobacteria;o__Actinomycetales;f__Micromonosporaceae;g__Actinoplanes;s__
1112389	4	0.261464	0.486532	1	0	0	0	14.5	k__Bacteria;p__Bacteroidetes;c__Bacteroidia;o__Bacteroidales;f__S24-7;g__;s__
184497	4	0.261464	0.486532	1	0.75	0	0	0	k__Bacteria;p__Firmicutes;c__Clostridia;o__Clostridiales;f__Lachnospiraceae
207831	4	0.261464	0.486532	1	0	1	0	0	k__Bacteria;p__Bacteroidetes;c__Bacteroidia;o__Bacteroidales;f__Prevotellaceae;g__Prevotella;s__
4383166	4	0.261464	0.486532	1	0	0.5	0	0	k__Bacteria;p__Proteobacteria;c__Betaproteobacteria;o__Burkholderiales;f__Comamonadaceae
2286580	4	0.261464	0.486532	1	1.75	0	0	0	k__Bacteria;p__Tenericutes;c__Mollicutes;o__RF39;f__;g__;s__
745417	4	0.261464	0.486532	1	0	0.5	0	0	k__Bacteria;p__Proteobacteria;c__Gammaproteobacteria;o__Oceanospirillales;f__Halomonadaceae;g__Halomonas;s__
566513	4	0.261464	0.486532	1	0	0.5	0	0	k__Bacteria;p__WPS-2;c__;o__;f__;g__;s__
4369434	4	0.261464	0.486532	1	0.5	0	0	0	k__Bacteria;p__Firmicutes;c__Clostridia;o__Clostridiales;f__Lachnospiraceae;g__;s__
261240	4	0.261464	0.486532	1	0	1.75	0	0	k__Bacteria;p__Bacteroidetes;c__Bacteroidia;o__Bacteroidales;f__Prevotellaceae;g__Prevotella;s__
350438	4	0.261464	0.486532	1	0.5	0	0	0	k__Bacteria;p__Firmicutes;c__Clostridia;o__Clostridiales;f__;g__;s__
707087	4	0.261464	0.486532	1	0	0	0	14.75	k__Bacteria;p__Firmicutes;c__Clostridia;o__Clostridiales;f__Clostridiaceae;g__Clostridium;s__
575933	4	0.261464	0.486532	1	0	0.5	0	0	k__Bacteria;p__Firmicutes;c__Clostridia;o__Clostridiales;f__[Mogibacteriaceae];g__Mogibacterium;s__
352999	4	0.261464	0.486532	1	0	0.5	0	0	k__Bacteria;p__Firmicutes;c__Clostridia;o__Clostridiales;f__Lachnospiraceae;g__;s__
296649	4	0.261464	0.486532	1	0	0	0	0.5	k__Bacteria;p__Firmicutes;c__Clostridia;o__Clostridiales;f__Ruminococcaceae;g__;s__
554304	4	0.261464	0.486532	1	0	0.5	0	0	k__Bacteria;p__Firmicutes;c__Clostridia;o__Clostridiales;f__Ruminococcaceae;g__Ruminococcus
325168	4	0.261464	0.486532	1	0	0.5	0	0	k__Bacteria;p__Firmicutes;c__Clostridia;o__Clostridiales;f__;g__;s__
137609	4	0.261464	0.486532	1	0	0.5	0	0	k__Bacteria;p__Firmicutes;c__Clostridia;o__Clostridiales;f__Clostridiaceae;g__;s__
665703	4	0.261464	0.486532	1	0	0.5	0	0	k__Bacteria;p__Firmicutes;c__Clostridia;o__Clostridiales;f__;g__;s__
309220	4	0.261464	0.486532	1	0	0	0	0.5	k__Bacteria;p__Firmicutes;c__Clostridia;o__Clostridiales;f__;g__;s__
293682	4	0.261464	0.486532	1	1	0	0	0	k__Bacteria;p__Verrucomicrobia;c__Verruco-5;o__WCHB1-41;f__RFP12;g__;s__
289883	4	0.261464	0.486532	1	0.5	0	0	0	k__Bacteria;p__Firmicutes;c__Bacilli;o__Bacillales;f__Bacillaceae;g__Bacillus;s__
4457268	4	0.261464	0.486532	1	0.5	0	0	0	k__Bacteria;p__Proteobacteria;c__Gammaproteobacteria;o__Enterobacteriales;f__Enterobacteriaceae;g__;s__
207320	4	0.261464	0.486532	1	0	1	0	0	k__Bacteria;p__Proteobacteria;c__Betaproteobacteria;o__SC-I-84;f__;g__;s__
4393057	4	0.261464	0.486532	1	0	0.5	0	0	k__Bacteria;p__Proteobacteria;c__Alphaproteobacteria;o__Sphingomonadales;f__Sphingomonadaceae;g__Sphingobium;s__
347335	4	0.261464	0.486532	1	0	0.5	0	0	k__Bacteria;p__Firmicutes;c__Clostridia;o__Clostridiales;f__Ruminococcaceae;g__Ruminococcus;s__
216511	4	0.261464	0.486532	1	0	0.5	0	0	k__Bacteria;p__Bacteroidetes;c__Bacteroidia;o__Bacteroidales;f__Prevotellaceae;g__Prevotella;s__
4437746	4	0.261464	0.486532	1	3	0	0	0	k__Bacteria;p__Firmicutes;c__Clostridia;o__Clostridiales;f__;g__;s__
235424	4	0.261464	0.486532	1	0.75	0	0	0	k__Bacteria;p__Firmicutes;c__Clostridia;o__Clostridiales;f__Clostridiaceae;g__;s__
32754	4	0.261464	0.486532	1	0	0.75	0	0	k__Bacteria;p__Proteobacteria;c__Alphaproteobacteria;o__Rhizobiales;f__Phyllobacteriaceae;g__;s__
3349140	4	0.261464	0.486532	1	0	0.5	0	0	k__Bacteria;p__Bacteroidetes;c__Bacteroidia;o__Bacteroidales;f__Porphyromonadaceae;g__Parabacteroides;s__
804995	4	0.261464	0.486532	1	0.5	0	0	0	k__Bacteria;p__Bacteroidetes;c__Bacteroidia;o__Bacteroidales;f__S24-7;g__;s__
813954	4	0.261464	0.486532	1	0.5	0	0	0	k__Bacteria;p__Proteobacteria;c__Alphaproteobacteria;o__Rhizobiales;f__Hyphomicrobiaceae;g__Devosia;s__
1147983	4	0.261464	0.486532	1	0	0.5	0	0	k__Bacteria;p__Proteobacteria;c__Betaproteobacteria;o__Burkholderiales;f__Comamonadaceae;g__Ramlibacter;s__
3152469	4	0.261464	0.486532	1	0	0.5	0	0	k__Bacteria;p__Firmicutes;c__Clostridia;o__Clostridiales;f__Lachnospiraceae;g__Roseburia;s__
4410538	4	0.261464	0.486532	1	0.5	0	0	0	k__Bacteria;p__Firmicutes;c__Clostridia;o__Clostridiales;f__Ruminococcaceae;g__;s__
290641	4	0.261464	0.486532	1	0	0	0	2	k__Bacteria;p__Proteobacteria;c__Alphaproteobacteria;o__Rickettsiales;f__;g__;s__
509070	4	0.261464	0.486532	1	0	0.75	0	0	k__Bacteria;p__Firmicutes;c__Clostridia;o__Clostridiales
45074	4	0.261464	0.486532	1	1	0	0	0	k__Bacteria;p__Firmicutes;c__Clostridia;o__Clostridiales;f__Clostridiaceae;g__Clostridium;s__
326482	4	0.261464	0.486532	1	0	0	0	0.5	k__Bacteria;p__Bacteroidetes;c__Bacteroidia;o__Bacteroidales;f__Prevotellaceae;g__Prevotella;s__copri
611360	4	0.261464	0.486532	1	0	0.75	0	0	k__Bacteria;p__Proteobacteria;c__Betaproteobacteria;o__Burkholderiales;f__Comamonadaceae;g__;s__
325443	4	0.261464	0.486532	1	0	0.5	0	0	k__Bacteria;p__Firmicutes;c__Clostridia;o__Clostridiales;f__Ruminococcaceae
36004	4	0.261464	0.486532	1	0	0	0	0.5	k__Bacteria;p__Firmicutes;c__Clostridia;o__Clostridiales;f__Clostridiaceae;g__Clostridium;s__
905892	4	0.261464	0.486532	1	0	0.5	0	0	k__Bacteria;p__Bacteroidetes;c__[Saprospirae];o__[Saprospirales];f__Chitinophagaceae;g__;s__
4389576	4	0.261464	0.486532	1	0	0	0	1.5	k__Bacteria;p__Firmicutes;c__Clostridia;o__Clostridiales;f__Clostridiaceae;g__Clostridiisalibacter;s__
85199	4	0.261464	0.486532	1	0	0.5	0	0	k__Bacteria;p__Firmicutes;c__Clostridia;o__Clostridiales;f__Veillonellaceae;g__;s__
4303423	4	0.261464	0.486532	1	0	0.5	0	0	k__Bacteria;p__Cyanobacteria;c__4C0d-2;o__YS2;f__;g__;s__
4333154	4	0.261464	0.486532	1	0	0	0	0.5	k__Bacteria;p__Fusobacteria;c__Fusobacteriia;o__Fusobacteriales;f__Fusobacteriaceae;g__Fusobacterium;s__
4326874	4	0.261464	0.486532	1	0	0.75	0	0	k__Bacteria;p__Proteobacteria;c__Betaproteobacteria;o__Burkholderiales;f__Comamonadaceae
820356	4	0.261464	0.486532	1	0	0.75	0	0	k__Bacteria;p__Bacteroidetes;c__Bacteroidia;o__Bacteroidales;f__[Paraprevotellaceae];g__;s__
351028	4	0.261464	0.486532	1	0	0.5	0	0	k__Bacteria;p__Firmicutes;c__Clostridia;o__Clostridiales;f__Ruminococcaceae;g__;s__
110361	4	0.261464	0.486532	1	0.5	0	0	0	k__Bacteria;p__Firmicutes;c__Clostridia;o__Clostridiales;f__Lachnospiraceae;g__;s__
831178	4	0.261464	0.486532	1	0	1	0	0	k__Bacteria;p__Proteobacteria;c__Alphaproteobacteria;o__Rhizobiales;f__;g__;s__
112328	4	0.261464	0.486532	1	0	0.5	0	0	k__Bacteria;p__Firmicutes;c__Clostridia;o__Clostridiales;f__[Mogibacteriaceae];g__Mogibacterium;s__
41204	4	0.261464	0.486532	1	0.75	0	0	0	k__Bacteria;p__Firmicutes;c__Clostridia;o__Clostridiales;f__Lachnospiraceae;g__Shuttleworthia;s__
315802	4	0.261464	0.486532	1	9.75	0	0	0	k__Bacteria;p__Verrucomicrobia;c__Verruco-5;o__WCHB1-41;f__RFP12;g__;s__
545061	4	0.261464	0.486532	1	0	0	0	1.25	k__Bacteria;p__Bacteroidetes;c__Bacteroidia;o__Bacteroidales;f__Prevotellaceae;g__Prevotella;s__copri
320961	4	0.261464	0.486532	1	0.5	0	0	0	k__Bacteria;p__Firmicutes;c__Clostridia;o__Clostridiales;f__Ruminococcaceae;g__;s__
3333615	4	0.261464	0.486532	1	0	0.5	0	0	k__Bacteria;p__Proteobacteria;c__Gammaproteobacteria;o__Xanthomonadales;f__Xanthomonadaceae;g__Lysobacter;s__
1141071	4	0.261464	0.486532	1	0	0.75	0	0	k__Bacteria;p__Proteobacteria;c__Alphaproteobacteria;o__Rhizobiales;f__Brucellaceae
742140	4	0.261464	0.486532	1	0	2.25	0	0	k__Bacteria;p__Firmicutes;c__Clostridia;o__Clostridiales;f__Eubacteriaceae;g__Garciella;s__
3198540	4	0.261464	0.486532	1	0	0	0	0.5	k__Bacteria;p__Proteobacteria;c__Alphaproteobacteria;o__Rhizobiales
4425256	4	0.261464	0.486532	1	0.5	0	0	0	k__Bacteria;p__Firmicutes;c__Clostridia;o__Clostridiales;f__Ruminococcaceae;g__Oscillospira;s__
548434	4	0.261464	0.486532	1	0	0.75	0	0	k__Bacteria;p__Proteobacteria;c__Betaproteobacteria;o__Burkholderiales;f__Oxalobacteraceae;g__;s__
1636835	4	0.261464	0.486532	1	0	0	0	0.5	k__Bacteria;p__Actinobacteria;c__Actinobacteria;o__Actinomycetales;f__Corynebacteriaceae;g__Corynebacterium;s__
[truncated: 1,785 more rows]
