# Supplementary material for: Comparison of Microbial Communities Isolated from Feces of Asymptomatic Salmonella-Shedding and Non-Salmonella Shedding Dairy Cows
Source: Front Microbiol. 2016 Jun 1;7:691. doi: 10.3389/fmicb.2016.00691 (PMC4887466; doi:10.3389/fmicb.2016.00691)
Supplement: Supplementary Table 7 — Results of Kruskal–Wallis test of differences in OTU abundances by year excluding “atypical community” samples. [file DataSheet7.XLSX]

## Sheet: supplementary_table_7
Supplementary table 7 -- results of Kruskal-Wallis test of differences in OTU abundances by year excluding "atypical community" samples.
OTU	Test-Statistic	P	FDR_P	Bonferroni_P	2008_mean	2009_mean	2006_mean	2012_mean	taxonomy
817333	12.8333	0.00501125	0.777813	1	0	0	0	3.66667	k__Bacteria;p__Firmicutes;c__Clostridia;o__Clostridiales;f__Clostridiaceae;g__Clostridium;s__
31319	12.8333	0.00501125	0.777813	1	0	0	0	1.66667	k__Bacteria;p__Firmicutes;c__Clostridia;o__Clostridiales;f__Clostridiaceae;g__Clostridium;s__
New.ReferenceOTU418	12.8333	0.00501125	0.777813	1	0	0	0	7	k__Bacteria;p__Firmicutes;c__Clostridia;o__Clostridiales;f__Clostridiaceae;g__Clostridium;s__
762854	12.7787	0.0051404	0.777813	1	0	0	0	63.3333	k__Bacteria;p__Firmicutes;c__Clostridia;o__Clostridiales;f__Clostridiaceae;g__Clostridium;s__
323906	12.7787	0.0051404	0.777813	1	0	0	56	0	k__Bacteria;p__Firmicutes;c__Clostridia;o__Clostridiales;f__Ruminococcaceae;g__;s__
4295798	12.7787	0.0051404	0.777813	1	0	0	0	44	k__Bacteria;p__Firmicutes;c__Clostridia;o__Clostridiales;f__Clostridiaceae;g__Clostridium;s__
234031	12.7787	0.0051404	0.777813	1	0	0	0	5	k__Bacteria;p__Firmicutes;c__Clostridia;o__Clostridiales;f__Clostridiaceae;g__Clostridium;s__
New.ReferenceOTU519	12.7787	0.0051404	0.777813	1	0	0	0	95	k__Bacteria;p__Firmicutes;c__Clostridia;o__Clostridiales;f__Clostridiaceae;g__Clostridium
New.ReferenceOTU573	12.7787	0.0051404	0.777813	1	0	0	0	460	k__Bacteria;p__Firmicutes;c__Clostridia;o__Clostridiales;f__Clostridiaceae;g__Clostridium;s__bowmanii
New.ReferenceOTU404	12.7787	0.0051404	0.777813	1	0	0	0	22.3333	k__Bacteria;p__Firmicutes;c__Clostridia;o__Clostridiales;f__Clostridiaceae;g__Clostridium;s__bowmanii
4463040	12.0914	0.00707654	0.777813	1	0	7.75	0.666667	3508.67	k__Bacteria;p__Firmicutes;c__Clostridia;o__Clostridiales;f__Clostridiaceae;g__Clostridium;s__
New.ReferenceOTU582	11.3558	0.00994981	0.777813	1	0	2.75	1.66667	0	k__Bacteria;p__Firmicutes;c__Clostridia;o__Clostridiales;f__Peptococcaceae;g__rc4-4;s__
New.ReferenceOTU381	11.0126	0.0116577	0.777813	1	0	0	0.333333	1352.33	k__Bacteria;p__Firmicutes;c__Clostridia;o__Clostridiales;f__Clostridiaceae;g__Clostridium;s__
New.ReferenceOTU436	10.7866	0.0129374	0.777813	1	0.25	0	0	24.3333	k__Bacteria;p__Firmicutes;c__Clostridia;o__Clostridiales;f__Clostridiaceae;g__Clostridium;s__
New.ReferenceOTU279	10.7866	0.0129374	0.777813	1	0	0.25	0	1162	k__Bacteria;p__Firmicutes;c__Clostridia;o__Clostridiales;f__Clostridiaceae;g__Clostridium;s__
New.ReferenceOTU411	10.5337	0.0145338	0.777813	1	49.75	12	3	3	k__Bacteria;p__Firmicutes;c__Clostridia;o__Clostridiales;f__[Mogibacteriaceae];g__;s__
272425	10.5312	0.0145504	0.777813	1	6	8	0	0	k__Bacteria;p__Firmicutes;c__Clostridia;o__Clostridiales;f__;g__;s__
576400	10.5014	0.0147512	0.777813	1	5.25	4	1	0	k__Bacteria;p__Firmicutes;c__Clostridia;o__Clostridiales;f__;g__;s__
New.ReferenceOTU540	10.379	0.0156047	0.777813	1	0	0.5	6.66667	4	k__Bacteria;p__Firmicutes;c__Bacilli;o__Turicibacterales;f__Turicibacteraceae;g__Turicibacter;s__
163243	10.286	0.0162848	0.777813	1	0.25	0	0	3.66667	k__Bacteria;p__Firmicutes;c__Clostridia;o__Clostridiales;f__Ruminococcaceae;g__Ruminococcus;s__
New.ReferenceOTU356	10.286	0.0162848	0.777813	1	0	0.25	0	2	k__Bacteria;p__Spirochaetes;c__Spirochaetes;o__Spirochaetales;f__Spirochaetaceae;g__Treponema;s__
295824	10.265	0.0164426	0.777813	1	0.5	3	0	0	k__Bacteria;p__Firmicutes;c__Clostridia;o__Clostridiales;f__;g__;s__
New.ReferenceOTU55	10.197	0.0169639	0.777813	1	0	0	0.333333	48.3333	k__Bacteria;p__Firmicutes;c__Clostridia;o__Clostridiales;f__Clostridiaceae;g__Clostridium;s__
302856	10.1843	0.0170625	0.777813	1	10.25	10.75	0.666667	0.666667	k__Bacteria;p__Firmicutes;c__Clostridia;o__Clostridiales;f__Ruminococcaceae;g__;s__
348358	10.1265	0.0175206	0.777813	1	16	1.25	1.33333	0	k__Bacteria;p__Firmicutes;c__Clostridia;o__Clostridiales;f__Ruminococcaceae;g__;s__
28914	10.0606	0.0180576	0.777813	1	0.5	7.25	1	0	k__Bacteria;p__Firmicutes;c__Clostridia;o__Clostridiales;f__Lachnospiraceae;g__Roseburia;s__
268361	9.87689	0.0196421	0.777813	1	0	0.25	2	0	k__Bacteria;p__Proteobacteria;c__Gammaproteobacteria;o__Pseudomonadales;f__Moraxellaceae;g__;s__
150089	9.87689	0.0196421	0.777813	1	0.25	0	1.33333	0	k__Bacteria;p__Firmicutes;c__Clostridia;o__Clostridiales;f__[Mogibacteriaceae];g__Mogibacterium;s__
New.ReferenceOTU422	9.87689	0.0196421	0.777813	1	0	0.25	0	1.66667	Unassigned
New.ReferenceOTU165	9.8509	0.019877	0.777813	1	1.75	0.25	2	0	k__Bacteria;p__Firmicutes;c__Clostridia;o__Clostridiales;f__Ruminococcaceae;g__;s__
302632	9.77619	0.0205676	0.777813	1	186.5	26	41.3333	1	k__Bacteria;p__Firmicutes;c__Clostridia;o__Clostridiales;f__Clostridiaceae;g__Clostridium;s__
4395677	9.72299	0.0210737	0.777813	1	0.5	2.25	0	0	k__Bacteria;p__Firmicutes;c__Clostridia;o__Clostridiales;f__Lachnospiraceae;g__Dorea;s__
2234838	9.68856	0.0214078	0.777813	1	0	2.75	0	1447	k__Bacteria;p__Firmicutes;c__Clostridia;o__Clostridiales;f__Clostridiaceae;g__Clostridium;s__
735945	9.68856	0.0214078	0.777813	1	0	0	39.3333	12	k__Bacteria;p__Actinobacteria;c__Actinobacteria;o__Actinomycetales;f__Micrococcaceae;g__Arthrobacter;s__
New.ReferenceOTU286	9.68856	0.0214078	0.777813	1	0	0	25.6667	11	k__Bacteria;p__Actinobacteria;c__Actinobacteria;o__Actinomycetales;f__Micrococcaceae;g__Arthrobacter;s__
672440	9.6072	0.0222179	0.777813	1	23.75	6.25	1	0	k__Bacteria;p__Firmicutes;c__Clostridia;o__Clostridiales;f__;g__;s__
New.ReferenceOTU575	9.55672	0.0227355	0.777813	1	11	6	1.66667	1.33333	k__Bacteria;p__Firmicutes;c__Clostridia;o__Clostridiales;f__Ruminococcaceae;g__Oscillospira;s__
791014	9.52891	0.0230258	0.777813	1	1.5	6	0.333333	1.66667	k__Bacteria;p__Firmicutes;c__Clostridia;o__Clostridiales;f__Veillonellaceae;g__Anaerovibrio;s__
181864	9.5122	0.023202	0.777813	1	0.75	7.5	0	0	k__Bacteria;p__Firmicutes;c__Clostridia;o__Clostridiales;f__Lachnospiraceae;g__Roseburia;s__
298019	9.45364	0.0238297	0.777813	1	3.5	2	0.666667	12.3333	k__Bacteria;p__Bacteroidetes;c__Bacteroidia;o__Bacteroidales;f__;g__;s__
4464961	9.38287	0.0246106	0.777813	1	82	14.25	4	0	k__Bacteria;p__Verrucomicrobia;c__Verrucomicrobiae;o__Verrucomicrobiales;f__Verrucomicrobiaceae;g__Akkermansia;s__
167373	9.37037	0.0247512	0.777813	1	0.5	2	0	0	k__Bacteria;p__Firmicutes;c__Clostridia;o__Clostridiales;f__Lachnospiraceae;g__;s__
291418	9.36564	0.0248045	0.777813	1	0	1.25	5	0	k__Bacteria;p__Firmicutes;c__Clostridia;o__Clostridiales;f__;g__;s__
301989	9.31213	0.0254164	0.777813	1	0.25	0.25	14	0	k__Bacteria;p__Firmicutes;c__Clostridia;o__Clostridiales;f__Ruminococcaceae;g__;s__
4465654	9.2993	0.0255652	0.777813	1	3	0.75	0.333333	0	k__Bacteria;p__Firmicutes;c__Clostridia;o__Clostridiales;f__Ruminococcaceae;g__;s__
New.ReferenceOTU89	9.1986	0.0267636	0.777813	1	0	0	15	5.66667	k__Bacteria;p__Actinobacteria;c__Actinobacteria;o__Bifidobacteriales;f__Bifidobacteriaceae;g__Bifidobacterium;s__
294708	9.18686	0.026907	0.777813	1	31.25	50.75	8.33333	3	k__Bacteria;p__Firmicutes;c__Clostridia;o__Clostridiales;f__Lachnospiraceae
New.ReferenceOTU611	9.10797	0.0278893	0.777813	1	0.5	0.25	0	11	k__Bacteria;p__Firmicutes;c__Clostridia;o__Clostridiales;f__Ruminococcaceae;g__;s__
288120	9.07576	0.0283004	0.777813	1	3.5	2	0.666667	0	k__Bacteria;p__Firmicutes;c__Clostridia;o__Clostridiales;f__Lachnospiraceae;g__;s__
New.ReferenceOTU409	9.06261	0.02847	0.777813	1	6	0.5	0	0.666667	Unassigned
4426348	9.00506	0.0292237	0.777813	1	81.75	25.5	5.33333	0.666667	k__Bacteria;p__Verrucomicrobia;c__Verrucomicrobiae;o__Verrucomicrobiales;f__Verrucomicrobiaceae;g__Akkermansia;s__
New.ReferenceOTU175	8.96017	0.0298252	0.777813	1	5.5	23.25	387.667	98.6667	k__Bacteria;p__Firmicutes;c__Bacilli;o__Turicibacterales;f__Turicibacteraceae;g__Turicibacter;s__
New.ReferenceOTU256	8.92003	0.0303733	0.777813	1	1.5	2.25	5.66667	50.3333	k__Bacteria;p__Firmicutes;c__Bacilli;o__Turicibacterales;f__Turicibacteraceae;g__Turicibacter;s__
146554	8.91572	0.0304326	0.777813	1	0	8.75	0.333333	4	k__Bacteria;p__Firmicutes;c__Clostridia;o__Clostridiales;f__Ruminococcaceae;g__Ruminococcus;s__
301161	8.89382	0.0307365	0.777813	1	48.5	16.25	2	0	k__Bacteria;p__Firmicutes;c__Clostridia;o__Clostridiales;f__Ruminococcaceae;g__;s__
318373	8.8778	0.0309605	0.777813	1	7.75	1.25	0.666667	0.333333	k__Bacteria;p__Firmicutes;c__Clostridia;o__Clostridiales;f__Ruminococcaceae;g__;s__
552696	8.86364	0.0311599	0.777813	1	0.75	0	0	0	k__Bacteria;p__Elusimicrobia;c__Elusimicrobia;o__Elusimicrobiales;f__Elusimicrobiaceae;g__;s__
4168094	8.86364	0.0311599	0.777813	1	0	0.75	0	0	k__Bacteria;p__Firmicutes;c__Bacilli;o__Lactobacillales;f__Lactobacillaceae;g__Lactobacillus;s__
New.ReferenceOTU488	8.86364	0.0311599	0.777813	1	0.75	0	0	0	k__Bacteria;p__Verrucomicrobia;c__Verrucomicrobiae;o__Verrucomicrobiales;f__Verrucomicrobiaceae;g__Akkermansia;s__
335844	8.84722	0.0313926	0.777813	1	59.75	29	10.3333	1.66667	k__Bacteria;p__Firmicutes;c__Clostridia;o__Clostridiales;f__;g__;s__
4400789	8.81346	0.0318767	0.777813	1	0	0.25	6.33333	15.3333	k__Bacteria;p__Actinobacteria;c__Actinobacteria;o__Actinomycetales;f__Micrococcaceae;g__Arthrobacter;s__
624257	8.80507	0.0319981	0.777813	1	77.75	57.25	20	2	k__Bacteria;p__Firmicutes;c__Clostridia;o__Clostridiales;f__;g__;s__
2986828	8.75	0.0328062	0.777813	1	1	0	0	0	k__Bacteria;p__Firmicutes;c__Clostridia;o__Clostridiales;f__Lachnospiraceae;g__;s__
359509	8.75	0.0328062	0.777813	1	0	1.5	0	0	k__Bacteria;p__Firmicutes;c__Clostridia;o__Clostridiales;f__;g__;s__
575519	8.75	0.0328062	0.777813	1	0	2	0	0	k__Bacteria;p__Firmicutes;c__Clostridia;o__Clostridiales;f__Ruminococcaceae;g__Ruminococcus;s__
352027	8.75	0.0328062	0.777813	1	1	0	0	0	k__Bacteria;p__Firmicutes;c__Clostridia;o__Clostridiales;f__[Mogibacteriaceae];g__;s__
New.ReferenceOTU389	8.75	0.0328062	0.777813	1	0	1.75	0	0	k__Bacteria;p__Firmicutes;c__Clostridia;o__Clostridiales;f__Lachnospiraceae;g__Anaerostipes;s__
4375860	8.71277	0.0333639	0.777813	1	0	1.5	0	0	k__Bacteria;p__Firmicutes;c__Clostridia;o__Clostridiales;f__Ruminococcaceae;g__Ruminococcus;s__
328466	8.71277	0.0333639	0.777813	1	1.5	0	0	0	k__Bacteria;p__Firmicutes;c__Clostridia;o__Clostridiales;f__Lachnospiraceae;g__;s__
326785	8.71107	0.0333896	0.777813	1	0.75	3.5	0	0	k__Bacteria;p__Firmicutes;c__Clostridia;o__Clostridiales;f__Ruminococcaceae;g__;s__
4334755	8.70415	0.0334943	0.777813	1	22.25	10.25	2.66667	0.333333	k__Bacteria;p__Firmicutes;c__Clostridia;o__Clostridiales;f__;g__;s__
562379	8.70007	0.0335562	0.777813	1	128.5	21.5	8.33333	1	k__Bacteria;p__Verrucomicrobia;c__Verrucomicrobiae;o__Verrucomicrobiales;f__Verrucomicrobiaceae;g__Akkermansia;s__
291494	8.64266	0.0344393	0.777813	1	0.25	1.75	0	0.333333	k__Bacteria;p__Firmicutes;c__Clostridia;o__Clostridiales;f__;g__;s__
349246	8.62758	0.034675	0.777813	1	2.75	1.25	0	0	k__Bacteria;p__Firmicutes;c__Clostridia;o__Clostridiales;f__Ruminococcaceae;g__;s__
4480176	8.62413	0.034729	0.777813	1	7	3.5	0	2	k__Bacteria;p__Firmicutes;c__Clostridia;o__Clostridiales;f__;g__;s__
591548	8.53633	0.0361351	0.777813	1	57	24	3	2.33333	k__Bacteria;p__Firmicutes;c__Clostridia;o__Clostridiales;f__Ruminococcaceae;g__;s__
589658	8.5355	0.0361487	0.777813	1	10.75	11.25	3	0.666667	k__Bacteria;p__Firmicutes;c__Clostridia;o__Clostridiales;f__;g__;s__
295970	8.49582	0.0368025	0.777813	1	0.5	3.75	1	0	k__Bacteria;p__Firmicutes;c__Clostridia;o__Clostridiales;f__;g__;s__
New.ReferenceOTU394	8.44665	0.0376287	0.777813	1	19.25	17.5	2.33333	4.66667	k__Bacteria;p__Firmicutes;c__Clostridia;o__Clostridiales;f__Ruminococcaceae;g__;s__
4335781	8.39174	0.0385728	0.777813	1	0.25	0.25	3.33333	0	k__Bacteria;p__Actinobacteria;c__Actinobacteria;o__Bifidobacteriales;f__Bifidobacteriaceae;g__Bifidobacterium;s__
341263	8.35169	0.0392759	0.777813	1	290	107	56.6667	3	k__Bacteria;p__Firmicutes;c__Clostridia;o__Clostridiales;f__Ruminococcaceae;g__;s__
296424	8.32647	0.0397252	0.777813	1	5	15.5	3	0.333333	k__Bacteria;p__Firmicutes;c__Clostridia;o__Clostridiales;f__Ruminococcaceae;g__Oscillospira;s__
294457	8.30952	0.0400297	0.777813	1	83.5	66.5	22	7	k__Bacteria;p__Firmicutes;c__Clostridia;o__Clostridiales;f__Ruminococcaceae;g__;s__
New.ReferenceOTU100	8.30312	0.0401454	0.777813	1	0	0.25	12	12.6667	k__Bacteria;p__Firmicutes;c__Clostridia;o__Clostridiales;f__Ruminococcaceae;g__;s__
311582	8.29458	0.0403003	0.777813	1	44.25	9	2.66667	0	k__Bacteria;p__Firmicutes;c__Clostridia;o__Clostridiales;f__Ruminococcaceae;g__;s__
299184	8.28422	0.0404889	0.777813	1	1	0	0	1.66667	k__Bacteria;p__Firmicutes;c__Clostridia;o__Clostridiales;f__Lachnospiraceae;g__;s__
New.ReferenceOTU269	8.2827	0.0405165	0.777813	1	0.5	19.5	0.666667	0	k__Bacteria;p__Firmicutes;c__Clostridia;o__Clostridiales;f__Lachnospiraceae;g__;s__
2699610	8.25658	0.0409961	0.777813	1	1.25	3.25	1	0	k__Bacteria;p__Firmicutes;c__Clostridia;o__Clostridiales;f__Ruminococcaceae;g__;s__
288494	8.25238	0.0410738	0.777813	1	176.5	40	29.6667	2.66667	k__Bacteria;p__Verrucomicrobia;c__Verrucomicrobiae;o__Verrucomicrobiales;f__Verrucomicrobiaceae;g__Akkermansia;s__
4316193	8.24871	0.0411418	0.777813	1	11	4.75	2043.67	2681.67	k__Bacteria;p__Actinobacteria;c__Actinobacteria;o__Actinomycetales;f__Micrococcaceae;g__Arthrobacter;s__
4381548	8.24424	0.0412246	0.777813	1	1.25	2.5	1.33333	0	k__Bacteria;p__Firmicutes;c__Clostridia;o__Clostridiales;f__Ruminococcaceae;g__;s__
301884	8.21707	0.0417322	0.777813	1	17.75	10.75	3.66667	60	k__Bacteria;p__Bacteroidetes;c__Bacteroidia;o__Bacteroidales;f__;g__;s__
4424113	8.21687	0.041736	0.777813	1	33	26.5	9.66667	4.66667	k__Bacteria;p__Firmicutes;c__Clostridia;o__Clostridiales;f__;g__;s__
299081	8.21507	0.0417698	0.777813	1	5.25	8	50.3333	0	k__Bacteria;p__Firmicutes;c__Clostridia;o__Clostridiales;f__Ruminococcaceae;g__;s__
801844	8.19843	0.042084	0.777813	1	70.5	20	5.66667	1	k__Bacteria;p__Firmicutes;c__Clostridia;o__Clostridiales;f__;g__;s__
662852	8.16215	0.0427768	0.777813	1	15.25	42	26	2.66667	k__Bacteria;p__Firmicutes;c__Clostridia;o__Clostridiales;f__;g__;s__
New.ReferenceOTU485	8.14957	0.0430197	0.777813	1	3.5	15.75	1.33333	1	Unassigned
712388	8.12988	0.0434024	0.777813	1	415.5	30.5	4.33333	1	k__Bacteria;p__Firmicutes;c__Clostridia;o__Clostridiales;f__Ruminococcaceae;g__;s__
New.ReferenceOTU620	8.12225	0.0435516	0.777813	1	0.5	1.5	0	129.667	k__Bacteria;p__Firmicutes;c__Clostridia;o__Clostridiales;f__Ruminococcaceae;g__Ruminococcus;s__
4446732	8.11026	0.0437871	0.777813	1	7.5	2.25	2.33333	1.33333	k__Bacteria;p__Tenericutes;c__Mollicutes;o__RF39;f__;g__;s__
2066	8.07386	0.0445096	0.777813	1	0.5	0	0	1	k__Bacteria;p__Bacteroidetes;c__Bacteroidia;o__Bacteroidales;f__Prevotellaceae;g__Prevotella;s__
309284	8.02148	0.0455698	0.777813	1	31.5	23.25	4.33333	0.333333	k__Bacteria;p__Firmicutes;c__Clostridia;o__Clostridiales;f__Ruminococcaceae;g__;s__
344114	8.01978	0.0456048	0.777813	1	91.5	22.75	48.6667	52	k__Bacteria;p__Firmicutes;c__Clostridia;o__Clostridiales;f__Lachnospiraceae;g__Dorea;s__
171547	8.0006	0.0459993	0.777813	1	14.75	1.5	0.666667	0	k__Bacteria;p__Firmicutes;c__Clostridia;o__Clostridiales;f__Ruminococcaceae;g__;s__
290262	7.99005	0.0462178	0.777813	1	0	1	0	1.66667	k__Bacteria;p__Firmicutes;c__Clostridia;o__Clostridiales;f__Lachnospiraceae;g__Dorea;s__
102049	7.99005	0.0462178	0.777813	1	0	0.75	1.33333	0	k__Bacteria;p__Actinobacteria;c__Actinobacteria;o__Bifidobacteriales;f__Bifidobacteriaceae;g__Bifidobacterium;s__
763985	7.95852	0.0468767	0.777813	1	4.25	10.75	2.66667	0	k__Bacteria;p__Firmicutes;c__Clostridia;o__Clostridiales;f__;g__;s__
529180	7.94444	0.0471739	0.777813	1	0	0	0	0.666667	k__Bacteria;p__Firmicutes;c__Clostridia;o__Clostridiales;f__Lachnospiraceae;g__Coprococcus;s__
4369489	7.94444	0.0471739	0.777813	1	0	0	0.666667	0	k__Bacteria;p__Proteobacteria;c__Gammaproteobacteria;o__Pseudomonadales;f__Pseudomonadaceae;g__Pseudomonas;s__veronii
302407	7.94444	0.0471739	0.777813	1	0	0	1.33333	0	k__Bacteria;p__Firmicutes;c__Clostridia;o__Clostridiales;f__Lachnospiraceae;g__;s__
289622	7.94444	0.0471739	0.777813	1	0	0	0.666667	0	k__Bacteria;p__Firmicutes;c__Clostridia;o__Clostridiales;f__Clostridiaceae;g__;s__
337511	7.91878	0.0477205	0.777813	1	1.25	5	0.666667	0	k__Bacteria;p__Firmicutes;c__Clostridia;o__Clostridiales;f__Clostridiaceae;g__;s__
292215	7.91611	0.0477777	0.777813	1	9.25	8.5	1.66667	1	k__Bacteria;p__Firmicutes;c__Clostridia;o__Clostridiales;f__;g__;s__
New.ReferenceOTU380	7.91051	0.047898	0.777813	1	1	2.5	0	0.333333	k__Bacteria;p__Firmicutes;c__Clostridia;o__Clostridiales;f__Lachnospiraceae;g__;s__
802787	7.89744	0.0481796	0.777813	1	0	0	1.66667	0	k__Bacteria;p__Proteobacteria;c__Gammaproteobacteria;o__Enterobacteriales;f__Enterobacteriaceae;g__Erwinia
311832	7.89744	0.0481796	0.777813	1	0	0	1.66667	0	k__Bacteria;p__Firmicutes;c__Clostridia;o__Clostridiales;f__Ruminococcaceae;g__;s__
178770	7.89744	0.0481796	0.777813	1	0	0	2	0	k__Bacteria;p__Firmicutes;c__Clostridia;o__Clostridiales;f__Lachnospiraceae;g__Coprococcus;s__
329254	7.89744	0.0481796	0.777813	1	0	0	1.33333	0	k__Bacteria;p__Bacteroidetes;c__Bacteroidia;o__Bacteroidales;f__Prevotellaceae;g__Prevotella;s__
592917	7.89744	0.0481796	0.777813	1	0	0	10.3333	0	k__Bacteria;p__Firmicutes;c__Erysipelotrichi;o__Erysipelotrichales;f__Erysipelotrichaceae;g__Catenibacterium;s__
187720	7.89744	0.0481796	0.777813	1	0	0	1	0	k__Bacteria;p__Firmicutes;c__Clostridia;o__Clostridiales;f__;g__;s__
521586	7.89744	0.0481796	0.777813	1	0	0	0	2.66667	k__Bacteria;p__Firmicutes;c__Clostridia;o__Clostridiales;f__Lachnospiraceae;g__Coprococcus;s__
151647	7.89744	0.0481796	0.777813	1	0	0	0	5.66667	k__Bacteria;p__Firmicutes;c__Clostridia;o__Clostridiales;f__;g__;s__
289911	7.89744	0.0481796	0.777813	1	0	0	4	0	k__Bacteria;p__Firmicutes;c__Erysipelotrichi;o__Erysipelotrichales;f__Erysipelotrichaceae;g__Sharpea;s__p-3329-23G2
804119	7.89744	0.0481796	0.777813	1	0	0	0	21	k__Bacteria;p__Firmicutes;c__Clostridia;o__Clostridiales;f__Clostridiaceae;g__Clostridium;s__
338757	7.89744	0.0481796	0.777813	1	0	0	1	0	k__Bacteria;p__Firmicutes;c__Bacilli;o__Lactobacillales;f__Lactobacillaceae;g__Lactobacillus;s__mucosae
4338603	7.89744	0.0481796	0.777813	1	0	0	3.33333	0	k__Bacteria;p__Firmicutes;c__Bacilli;o__Bacillales;f__Planococcaceae;g__Sporosarcina;s__
New.ReferenceOTU134	7.89744	0.0481796	0.777813	1	0	0	0	26.3333	k__Bacteria;p__Firmicutes;c__Clostridia;o__Clostridiales;f__Clostridiaceae;g__Clostridium;s__
New.ReferenceOTU446	7.89744	0.0481796	0.777813	1	0	0	0	295.333	k__Bacteria;p__Firmicutes;c__Clostridia;o__Clostridiales;f__Clostridiaceae;g__Clostridium;s__
New.ReferenceOTU352	7.89744	0.0481796	0.777813	1	0	0	0	47	k__Bacteria;p__Firmicutes;c__Clostridia;o__Clostridiales;f__Clostridiaceae;g__Clostridium;s__
New.ReferenceOTU359	7.89744	0.0481796	0.777813	1	0	0	2.33333	0	k__Bacteria;p__Firmicutes;c__Clostridia;o__Clostridiales;f__Lachnospiraceae;g__Butyrivibrio;s__
New.ReferenceOTU16	7.89744	0.0481796	0.777813	1	0	0	0	274.333	k__Bacteria;p__Firmicutes;c__Clostridia;o__Clostridiales;f__Clostridiaceae;g__Clostridium;s__
1579256	7.89524	0.0482272	0.777813	1	275.25	253.25	102.333	25.3333	k__Bacteria;p__Firmicutes;c__Clostridia;o__Clostridiales;f__Ruminococcaceae;g__Oscillospira;s__
4310675	7.89371	0.0482602	0.777813	1	34.75	31.5	14	3.33333	k__Bacteria;p__Firmicutes;c__Clostridia;o__Clostridiales;f__;g__;s__
295258	7.8884	0.0483754	0.777813	1	40.25	50.75	9	3.33333	k__Bacteria;p__Firmicutes;c__Clostridia;o__Clostridiales;f__Ruminococcaceae;g__;s__
3879458	7.85692	0.0490633	0.777813	1	7.5	0.25	16	0	k__Bacteria;p__Firmicutes;c__Bacilli;o__Lactobacillales;f__Lactobacillaceae;g__Lactobacillus;s__
346030	7.85238	0.0491631	0.777813	1	41	45.5	10.3333	10.6667	k__Bacteria;p__Firmicutes;c__Clostridia;o__Clostridiales;f__;g__;s__
New.ReferenceOTU481	7.85004	0.0492147	0.777813	1	0.25	2	0	15	Unassigned
676509	7.83867	0.0494663	0.777813	1	0.25	0	32	27	k__Bacteria;p__Actinobacteria;c__Actinobacteria;o__Actinomycetales;f__Micrococcaceae;g__Arthrobacter;s__
4388835	7.83838	0.0494727	0.777813	1	40.5	11.25	3.33333	0.333333	k__Bacteria;p__Firmicutes;c__Clostridia;o__Clostridiales;f__Ruminococcaceae;g__;s__
New.ReferenceOTU437	7.80903	0.0501279	0.777813	1	11.25	9.75	0.333333	0	k__Bacteria;p__Firmicutes;c__Clostridia;o__Clostridiales;f__Clostridiaceae;g__;s__
New.ReferenceOTU78	7.78258	0.0507255	0.777813	1	31.5	10.5	25	2	k__Bacteria;p__Firmicutes;c__Clostridia;o__Clostridiales;f__Ruminococcaceae;g__;s__
291387	7.77585	0.0508787	0.777813	1	9.25	52	4.33333	20.6667	k__Bacteria;p__Firmicutes;c__Clostridia;o__Clostridiales;f__Lachnospiraceae;g__Dorea;s__
295828	7.76829	0.0510512	0.777813	1	37.5	85.5	35	1	k__Bacteria;p__Firmicutes;c__Clostridia;o__Clostridiales;f__Ruminococcaceae;g__;s__
302427	7.73165	0.0518959	0.777813	1	41.5	24	0.666667	0	k__Bacteria;p__Firmicutes;c__Clostridia;o__Clostridiales;f__Ruminococcaceae;g__;s__
4420215	7.7123	0.0523473	0.777813	1	2.75	19	4	0	k__Bacteria;p__Bacteroidetes;c__Bacteroidia;o__Bacteroidales;f__S24-7;g__;s__
264114	7.71139	0.0523687	0.777813	1	0.25	1.5	4.33333	0.666667	k__Bacteria;p__Firmicutes;c__Clostridia;o__Clostridiales;f__Ruminococcaceae;g__;s__
1110312	7.70338	0.0525567	0.777813	1	2.75	2	0	0	k__Bacteria;p__Firmicutes;c__Clostridia;o__Clostridiales;f__;g__;s__
336501	7.68384	0.0530184	0.777813	1	6.5	3.75	1.33333	0	k__Bacteria;p__Firmicutes;c__Clostridia;o__Clostridiales;f__;g__;s__
New.ReferenceOTU623	7.66473	0.0534735	0.777813	1	0.25	0.75	0	2.33333	k__Bacteria;p__Firmicutes;c__Clostridia;o__Clostridiales
324511	7.66019	0.0535822	0.777813	1	68.25	25.5	6	0	k__Bacteria;p__Spirochaetes;c__Spirochaetes;o__Spirochaetales;f__Spirochaetaceae;g__Treponema;s__
New.ReferenceOTU468	7.64859	0.0538609	0.777813	1	2.75	9.75	1.33333	0	k__Bacteria;p__Proteobacteria;c__Deltaproteobacteria;o__Desulfovibrionales;f__Desulfovibrionaceae;g__;s__
529789	7.64588	0.0539263	0.777813	1	2.25	3.75	0.666667	64.6667	k__Bacteria;p__Firmicutes;c__Clostridia;o__Clostridiales;f__Ruminococcaceae;g__Ruminococcus;s__
289015	7.60123	0.0550137	0.777813	1	394.25	70	11.3333	1	k__Bacteria;p__Firmicutes;c__Clostridia;o__Clostridiales;f__Ruminococcaceae;g__;s__
New.ReferenceOTU265	7.59902	0.0550681	0.777813	1	2.25	3.75	9	18.3333	k__Bacteria;p__Spirochaetes;c__Spirochaetes;o__Spirochaetales;f__Spirochaetaceae;g__Treponema;s__
New.ReferenceOTU180	7.59885	0.0550723	0.777813	1	5.25	5.75	0.333333	0	k__Bacteria;p__Firmicutes;c__Clostridia;o__Clostridiales;f__Ruminococcaceae;g__;s__
301388	7.57971	0.0555452	0.777813	1	25	14.5	7.33333	0	k__Bacteria;p__Firmicutes;c__Clostridia;o__Clostridiales;f__;g__;s__
4435578	7.56142	0.0560011	0.777813	1	70.5	32.75	3.66667	1	k__Bacteria;p__Firmicutes;c__Clostridia;o__Clostridiales;f__Dehalobacteriaceae;g__;s__
334661	7.54879	0.0563181	0.777813	1	1.5	4.75	2.33333	0	k__Bacteria;p__Firmicutes;c__Clostridia;o__Clostridiales;f__Lachnospiraceae;g__;s__
347801	7.53902	0.0565644	0.777813	1	18.5	1	3.66667	2.66667	k__Bacteria;p__Firmicutes;c__Clostridia;o__Clostridiales;f__Lachnospiraceae;g__;s__
175037	7.53792	0.056592	0.777813	1	0	5.25	0	0.666667	k__Bacteria;p__Firmicutes;c__Clostridia;o__Clostridiales;f__Christensenellaceae;g__;s__
294229	7.5342	0.0566862	0.777813	1	64	63.75	21.6667	3	k__Bacteria;p__Firmicutes;c__Clostridia;o__Clostridiales;f__;g__;s__
562369	7.52717	0.0568644	0.777813	1	22.5	6.5	1.33333	0	k__Bacteria;p__Firmicutes;c__Clostridia;o__Clostridiales;f__;g__;s__
617098	7.52579	0.0568995	0.777813	1	13.75	6	0.666667	0	k__Bacteria;p__Firmicutes;c__Clostridia;o__Clostridiales;f__Ruminococcaceae;g__;s__
522433	7.49326	0.0577318	0.777813	1	9.75	10.5	2	1.33333	k__Bacteria;p__Firmicutes;c__Clostridia;o__Clostridiales;f__;g__;s__
300809	7.46296	0.0585178	0.777813	1	13.75	16.75	4.66667	0	k__Bacteria;p__Firmicutes;c__Clostridia;o__Clostridiales;f__;g__;s__
784643	7.43251	0.0593182	0.777813	1	0	0.5	91.3333	106	k__Bacteria;p__Actinobacteria;c__Actinobacteria;o__Actinomycetales;f__Micrococcaceae;g__Arthrobacter;s__
4306044	7.42071	0.059631	0.777813	1	130.25	91	13	14.3333	k__Bacteria;p__Bacteroidetes;c__Bacteroidia;o__Bacteroidales;f__[Paraprevotellaceae];g__CF231;s__
632932	7.41269	0.0598448	0.777813	1	26	5.5	0.333333	0	k__Bacteria;p__Firmicutes;c__Clostridia;o__Clostridiales;f__;g__;s__
296272	7.40522	0.0600445	0.777813	1	14.5	29.75	3	0.666667	k__Bacteria;p__Firmicutes;c__Clostridia;o__Clostridiales;f__[Mogibacteriaceae];g__;s__
4315398	7.40401	0.0600769	0.777813	1	11	7.25	0	1.66667	k__Bacteria;p__Firmicutes;c__Clostridia;o__Clostridiales;f__Ruminococcaceae;g__;s__
667184	7.39101	0.060426	0.777813	1	93	23	15.6667	0	k__Bacteria;p__Firmicutes;c__Clostridia;o__Clostridiales;f__Ruminococcaceae;g__;s__
300870	7.39048	0.0604404	0.777813	1	444.5	267	71.6667	46.3333	k__Bacteria;p__Firmicutes;c__Clostridia;o__Clostridiales;f__Ruminococcaceae;g__;s__
New.ReferenceOTU14	7.37716	0.0608002	0.777813	1	74.75	203.25	25.3333	4	k__Bacteria;p__Fibrobacteres;c__Fibrobacteria;o__Fibrobacterales;f__Fibrobacteraceae;g__Fibrobacter;s__succinogenes
New.ReferenceOTU330	7.3751	0.0608562	0.777813	1	1.25	7.75	1.66667	0.666667	k__Bacteria;p__Bacteroidetes;c__Bacteroidia;o__Bacteroidales;f__[Paraprevotellaceae];g__CF231;s__
320915	7.36618	0.0610984	0.777813	1	23	4	12.6667	0.333333	k__Bacteria;p__Cyanobacteria;c__4C0d-2;o__YS2;f__;g__;s__
New.ReferenceOTU255	7.36466	0.0611399	0.777813	1	10.25	17.75	1.33333	0	k__Bacteria;p__Spirochaetes;c__Spirochaetes;o__Spirochaetales;f__Spirochaetaceae;g__Treponema;s__
333645	7.35865	0.0613037	0.777813	1	7.75	7.5	2	0.333333	k__Bacteria;p__Firmicutes;c__Clostridia;o__Clostridiales;f__;g__;s__
199268	7.35238	0.0614752	0.777813	1	9.25	24.5	36.3333	3	k__Bacteria;p__Firmicutes;c__Clostridia;o__Clostridiales;f__Clostridiaceae;g__;s__
306528	7.35203	0.0614849	0.777813	1	5	1.75	0	0	k__Bacteria;p__Firmicutes;c__Clostridia;o__Clostridiales;f__Ruminococcaceae
20421	7.3273	0.0621659	0.777813	1	0.5	1.75	0.333333	0	k__Bacteria;p__Firmicutes;c__Clostridia;o__Clostridiales;f__Lachnospiraceae;g__Coprococcus;s__
305608	7.31837	0.0624135	0.777813	1	6.75	5.25	0.333333	0	k__Bacteria;p__Firmicutes;c__Clostridia;o__Clostridiales;f__Veillonellaceae;g__Phascolarctobacterium;s__
288847	7.31399	0.0625355	0.777813	1	1.25	0.5	0.333333	0	k__Bacteria;p__Firmicutes;c__Clostridia;o__Clostridiales;f__Ruminococcaceae;g__;s__
571031	7.31399	0.0625355	0.777813	1	1.25	0.5	0.333333	0	k__Bacteria;p__Firmicutes;c__Clostridia;o__Clostridiales;f__Lachnospiraceae;g__Pseudobutyrivibrio;s__
4353660	7.31188	0.0625942	0.777813	1	5.25	3.25	2.66667	0	k__Bacteria;p__Firmicutes;c__Clostridia;o__Clostridiales;f__Clostridiaceae;g__Clostridium;s__
303196	7.30863	0.0626849	0.777813	1	40.25	9.75	0	1.33333	k__Bacteria;p__Firmicutes;c__Clostridia;o__Clostridiales;f__Ruminococcaceae;g__;s__
4340745	7.30287	0.0628459	0.777813	1	81	196.75	42	1.33333	k__Bacteria;p__Firmicutes;c__Clostridia;o__Clostridiales;f__Lachnospiraceae;g__;s__
4316060	7.29942	0.0629426	0.777813	1	6	1	1.66667	0.333333	k__Bacteria;p__Firmicutes;c__Clostridia;o__Clostridiales;f__Lachnospiraceae;g__Pseudobutyrivibrio;s__
4401045	7.29509	0.0630638	0.777813	1	1	3.75	0.333333	0	k__Bacteria;p__Firmicutes;c__Clostridia;o__Clostridiales;f__Ruminococcaceae;g__;s__
New.ReferenceOTU516	7.29345	0.0631101	0.777813	1	0.25	0.5	34.3333	1135	k__Bacteria;p__Actinobacteria;c__Actinobacteria;o__Actinomycetales;f__Micrococcaceae;g__Arthrobacter;s__
354849	7.29296	0.0631239	0.777813	1	0.75	0.75	2.33333	0	k__Bacteria;p__Firmicutes;c__Clostridia;o__Clostridiales;f__;g__;s__
266198	7.27889	0.0635203	0.777813	1	1.75	2.25	0.333333	0	k__Bacteria;p__Tenericutes;c__Mollicutes;o__RF39;f__;g__;s__
295070	7.25882	0.0640902	0.777813	1	4	7.5	5.66667	0	k__Bacteria;p__Firmicutes;c__Clostridia;o__Clostridiales;f__;g__;s__
4435305	7.22421	0.0650846	0.777813	1	124.75	70.25	25	7.66667	k__Bacteria;p__Firmicutes;c__Clostridia;o__Clostridiales;f__Ruminococcaceae;g__;s__
291348	7.21896	0.0652367	0.777813	1	40	14	8	0.333333	k__Bacteria;p__Firmicutes;c__Clostridia;o__Clostridiales;f__Ruminococcaceae;g__Oscillospira;s__
New.ReferenceOTU76	7.2023	0.0657218	0.777813	1	41.25	99.75	9.66667	0	k__Bacteria;p__Firmicutes;c__Clostridia;o__Clostridiales;f__Ruminococcaceae;g__;s__
291587	7.19141	0.0660409	0.777813	1	92	25.25	0.333333	0	k__Bacteria;p__Bacteroidetes;c__Bacteroidia;o__Bacteroidales;f__;g__;s__
614318	7.18998	0.0660828	0.777813	1	23.25	39.25	0	4	k__Bacteria;p__Firmicutes;c__Clostridia;o__Clostridiales;f__Ruminococcaceae;g__;s__
4295783	7.17828	0.0664273	0.777813	1	8	39	6.66667	1	k__Bacteria;p__Firmicutes;c__Clostridia;o__Clostridiales;f__Ruminococcaceae;g__;s__
New.ReferenceOTU469	7.16856	0.066715	0.777813	1	0.25	0.25	1447.67	244.667	k__Bacteria;p__Actinobacteria;c__Actinobacteria;o__Actinomycetales;f__Micrococcaceae;g__Arthrobacter;s__
578908	7.16204	0.0669086	0.777813	1	21.75	3.5	6	1.33333	k__Bacteria;p__Firmicutes;c__Clostridia;o__Clostridiales;f__Clostridiaceae;g__Clostridium;s__
1105668	7.16204	0.0669086	0.777813	1	21.75	7.5	3.66667	1	k__Bacteria;p__Firmicutes;c__Clostridia;o__Clostridiales;f__Ruminococcaceae;g__;s__
4435326	7.15882	0.0670043	0.777813	1	2.5	17	1.66667	0	k__Bacteria;p__Bacteroidetes;c__Bacteroidia;o__Bacteroidales;f__Bacteroidaceae;g__;s__
296709	7.15048	0.0672531	0.777813	1	42.25	21.25	6.33333	3	k__Bacteria;p__Firmicutes;c__Clostridia;o__Clostridiales;f__;g__;s__
301375	7.14822	0.0673205	0.777813	1	2	1	0	0	k__Bacteria;p__Firmicutes;c__Clostridia;o__Clostridiales;f__Ruminococcaceae;g__;s__
25842	7.1417	0.0675157	0.777813	1	5.5	9	1.66667	1	k__Bacteria;p__Firmicutes;c__Clostridia;o__Clostridiales;f__;g__;s__
3724439	7.13002	0.0678669	0.777813	1	2.75	3.25	0.666667	0	k__Bacteria;p__Firmicutes;c__Clostridia;o__Clostridiales;f__;g__;s__
319616	7.10938	0.0684921	0.777813	1	1.25	1.5	0	0.333333	k__Bacteria;p__Firmicutes;c__Clostridia;o__Clostridiales;f__Ruminococcaceae
310222	7.08832	0.0691354	0.777813	1	11.5	9.25	1	0	k__Bacteria;p__Firmicutes;c__Clostridia;o__Clostridiales;f__;g__;s__
292967	7.08832	0.0691354	0.777813	1	3.25	10.5	0.666667	0	k__Bacteria;p__Tenericutes;c__Mollicutes;o__RF39;f__;g__;s__
301218	7.08333	0.0692886	0.777813	1	0.75	1.5	0	0	k__Bacteria;p__Firmicutes;c__Clostridia;o__Clostridiales;f__;g__;s__
13805	7.08333	0.0692886	0.777813	1	0.75	1	0	0	k__Bacteria;p__Firmicutes;c__Clostridia;o__Clostridiales;f__Veillonellaceae;g__Anaerovibrio;s__
531339	7.08315	0.0692943	0.777813	1	3.75	13.75	5.33333	0	k__Bacteria;p__Firmicutes;c__Clostridia;o__Clostridiales;f__Ruminococcaceae;g__Oscillospira;s__
4338349	7.08223	0.0693224	0.777813	1	94	362.75	57	5	k__Bacteria;p__Firmicutes;c__Clostridia;o__Clostridiales;f__;g__;s__
197099	7.08169	0.0693391	0.777813	1	2	2.75	0.333333	0	k__Bacteria;p__Firmicutes;c__Clostridia;o__Clostridiales;f__Ruminococcaceae;g__Oscillospira;s__
199643	7.07032	0.0696899	0.777813	1	1	12	1.33333	0.333333	k__Bacteria;p__Firmicutes;c__Clostridia;o__Clostridiales;f__Lachnospiraceae
355625	7.05572	0.0701429	0.777813	1	2.25	2.5	1	0	k__Bacteria;p__Firmicutes;c__Clostridia;o__Clostridiales;f__;g__;s__
13813	7.05415	0.0701918	0.777813	1	9.25	4	2.66667	0	k__Bacteria;p__Firmicutes;c__Clostridia;o__Clostridiales;f__Veillonellaceae;g__Selenomonas;s__ruminantium
583116	7.05189	0.0702622	0.777813	1	42.25	2.5	0	0	k__Bacteria;p__Firmicutes;c__Clostridia;o__Clostridiales;f__Ruminococcaceae;g__;s__
New.ReferenceOTU333	7.05004	0.0703199	0.777813	1	23.25	114	8	1.66667	k__Bacteria;p__Bacteroidetes;c__Bacteroidia;o__Bacteroidales;f__[Paraprevotellaceae];g__CF231;s__
356405	7.04679	0.0704213	0.777813	1	2.5	6.5	5	4	k__Bacteria;p__Firmicutes;c__Clostridia;o__Clostridiales;f__Ruminococcaceae;g__;s__
304668	7.03928	0.0706563	0.777813	1	54	113.75	36.6667	2.33333	k__Bacteria;p__Firmicutes;c__Clostridia;o__Clostridiales;f__Ruminococcaceae;g__Oscillospira;s__
298198	7.03793	0.0706986	0.777813	1	27.5	14.5	4.33333	0.666667	k__Bacteria;p__Actinobacteria;c__Actinobacteria;o__Bifidobacteriales;f__Bifidobacteriaceae;g__;s__
302600	7.02855	0.0709934	0.777813	1	2.75	0.25	0	0	k__Bacteria;p__Firmicutes;c__Clostridia;o__Clostridiales;f__Ruminococcaceae;g__;s__
302501	7.02855	0.0709934	0.777813	1	7	0.25	0	0	k__Bacteria;p__Verrucomicrobia;c__Verrucomicrobiae;o__Verrucomicrobiales;f__Verrucomicrobiaceae;g__Akkermansia;s__
4315785	7.02855	0.0709934	0.777813	1	5.5	0.25	0	0	k__Bacteria;p__Firmicutes;c__Clostridia;o__Clostridiales;f__Ruminococcaceae;g__;s__
244436	7.02078	0.0712383	0.777813	1	0.75	8.25	3	0	k__Bacteria;p__Cyanobacteria;c__4C0d-2;o__YS2;f__;g__;s__
330899	7.00446	0.0717556	0.777813	1	0.25	2.75	0	1	k__Bacteria;p__Firmicutes;c__Clostridia;o__Clostridiales;f__Ruminococcaceae;g__;s__
287744	6.99472	0.0720662	0.777813	1	33.75	50	3.66667	0.666667	k__Bacteria;p__Firmicutes;c__Clostridia;o__Clostridiales;f__[Mogibacteriaceae];g__;s__
4366527	6.97724	0.0726268	0.777813	1	151.5	111.75	20.6667	11.6667	k__Bacteria;p__Firmicutes;c__Clostridia;o__Clostridiales;f__;g__;s__
4296771	6.97605	0.0726652	0.777813	1	25	35.75	22.3333	1	k__Bacteria;p__Firmicutes;c__Clostridia;o__Clostridiales;f__Ruminococcaceae;g__;s__
346299	6.95281	0.0734172	0.777813	1	69	91.25	35.3333	2	k__Bacteria;p__Firmicutes;c__Clostridia;o__Clostridiales;f__;g__;s__
525024	6.95139	0.0734634	0.777813	1	0	1.25	0.333333	0	k__Bacteria;p__Firmicutes;c__Clostridia;o__Clostridiales;f__Clostridiaceae;g__;s__
609513	6.94681	0.0736125	0.777813	1	33.5	4	3	0	k__Bacteria;p__Firmicutes;c__Clostridia;o__Clostridiales;f__Ruminococcaceae;g__;s__
New.ReferenceOTU47	6.92918	0.0741898	0.777813	1	11	12	16	0	k__Bacteria;p__Firmicutes;c__Clostridia;o__Clostridiales;f__Ruminococcaceae;g__;s__
1056816	6.92734	0.0742503	0.777813	1	2.5	0	0	0.333333	k__Bacteria;p__Firmicutes;c__Clostridia;o__Clostridiales;f__Dehalobacteriaceae;g__Dehalobacterium;s__
4450010	6.92734	0.0742503	0.777813	1	0	1.5	0.333333	0	k__Bacteria;p__Firmicutes;c__Clostridia;o__Clostridiales;f__Lachnospiraceae;g__;s__
263881	6.92734	0.0742503	0.777813	1	0	6.25	0	1	k__Bacteria;p__Firmicutes;c__Clostridia;o__Clostridiales;f__Ruminococcaceae;g__;s__
4317038	6.91621	0.0746169	0.777813	1	1	3	0	0	k__Bacteria;p__Firmicutes;c__Clostridia;o__Clostridiales;f__;g__;s__
162623	6.90351	0.0750375	0.777813	1	0.5	2.25	2.33333	0	k__Bacteria;p__Firmicutes;c__Clostridia;o__Clostridiales;f__Lachnospiraceae;g__Roseburia;s__
318131	6.90256	0.0750693	0.777813	1	9.5	7.5	2	0.666667	k__Bacteria;p__Firmicutes;c__Clostridia;o__Clostridiales;f__;g__;s__
319896	6.9002	0.0751475	0.777813	1	6.25	12.25	4	0.333333	k__Bacteria;p__Firmicutes;c__Clostridia;o__Clostridiales;f__;g__;s__
4295444	6.89579	0.0752946	0.777813	1	40.5	11.25	5	2.33333	k__Bacteria;p__Firmicutes;c__Clostridia;o__Clostridiales;f__;g__;s__
New.ReferenceOTU115	6.89524	0.0753129	0.777813	1	533.25	267.5	84.6667	130.667	k__Bacteria;p__Bacteroidetes;c__Bacteroidia;o__Bacteroidales;f__S24-7;g__;s__
311515	6.88708	0.0755855	0.777813	1	19	38.25	8.66667	1	k__Bacteria;p__Firmicutes;c__Clostridia;o__Clostridiales;f__Ruminococcaceae;g__Oscillospira;s__
300618	6.88571	0.075631	0.777813	1	81.25	48.5	30.3333	4.66667	k__Bacteria;p__Firmicutes;c__Clostridia;o__Clostridiales;f__;g__;s__
293789	6.87315	0.0760528	0.777813	1	34.75	20.75	14.3333	2	k__Bacteria;p__Firmicutes;c__Clostridia;o__Clostridiales;f__Ruminococcaceae;g__Ruminococcus;s__
244041	6.87157	0.076106	0.777813	1	15.25	31.25	3	1.66667	k__Bacteria;p__Firmicutes;c__Clostridia;o__Clostridiales;f__;g__;s__
594119	6.86593	0.0762962	0.777813	1	40.25	15.5	2.33333	1.33333	k__Bacteria;p__Firmicutes;c__Clostridia;o__Clostridiales;f__Ruminococcaceae;g__;s__
318997	6.86431	0.0763509	0.777813	1	32.5	20	5.66667	4.33333	k__Bacteria;p__Firmicutes;c__Clostridia;o__Clostridiales;f__Ruminococcaceae;g__Ruminococcus;s__
299833	6.85824	0.0765561	0.777813	1	31.25	3.5	29.6667	1	k__Bacteria;p__Firmicutes;c__Clostridia;o__Clostridiales;f__Ruminococcaceae;g__;s__
268978	6.85092	0.0768043	0.777813	1	0.75	4.5	16.3333	7	k__Bacteria;p__Firmicutes;c__Bacilli;o__Turicibacterales;f__Turicibacteraceae;g__Turicibacter;s__
New.ReferenceOTU247	6.84709	0.0769347	0.777813	1	0	2.75	1.66667	3.33333	k__Bacteria;p__Firmicutes;c__Clostridia;o__Clostridiales;f__Lachnospiraceae;g__Coprococcus;s__
289706	6.83839	0.0772311	0.777813	1	21.75	8.5	80.3333	17	k__Bacteria;p__Firmicutes;c__Clostridia;o__Clostridiales;f__Lachnospiraceae;g__;s__
324863	6.83632	0.077302	0.777813	1	0	3.5	2.66667	0	k__Bacteria;p__Firmicutes;c__Clostridia;o__Clostridiales;f__Lachnospiraceae;g__;s__
289402	6.81895	0.0778979	0.777813	1	2.25	1	0	0.333333	k__Bacteria;p__Firmicutes;c__Clostridia;o__Clostridiales;f__Lachnospiraceae;g__Coprococcus;s__
299997	6.8151	0.0780307	0.777813	1	1	1.5	0	0	k__Bacteria;p__Firmicutes;c__Clostridia;o__Clostridiales;f__Ruminococcaceae;g__;s__
287790	6.80169	0.0784946	0.777813	1	2.25	4	0	0.333333	k__Bacteria;p__Firmicutes;c__Clostridia;o__Clostridiales;f__Ruminococcaceae;g__;s__
85903	6.79946	0.078572	0.777813	1	3.25	1.75	0	0	k__Bacteria;p__Firmicutes;c__Clostridia;o__Clostridiales;f__Ruminococcaceae;g__;s__
295344	6.79589	0.078696	0.777813	1	81.25	75.75	12.6667	4.33333	k__Bacteria;p__Firmicutes;c__Clostridia;o__Clostridiales;f__Ruminococcaceae;g__Oscillospira;s__
368236	6.78108	0.0792127	0.777813	1	7	3.75	0	0	k__Bacteria;p__Firmicutes;c__Clostridia;o__Clostridiales;f__Ruminococcaceae;g__;s__
303217	6.77327	0.0794864	0.777813	1	0.5	11.25	0	0	k__Bacteria;p__Proteobacteria;c__Alphaproteobacteria;o__RF32;f__;g__;s__
263256	6.77327	0.0794864	0.777813	1	0.5	4.5	0	0	k__Bacteria;p__Verrucomicrobia;c__Verruco-5;o__WCHB1-41;f__RFP12;g__;s__
4430891	6.77327	0.0794864	0.777813	1	7.75	0.5	0	0	k__Bacteria;p__Firmicutes;c__Clostridia;o__Clostridiales;f__Ruminococcaceae;g__;s__
4445801	6.77083	0.0795721	0.777813	1	15	69.5	15	2	k__Bacteria;p__Firmicutes;c__Clostridia;o__Clostridiales;f__;g__;s__
299508	6.76947	0.07962	0.777813	1	4	34	2	0	k__Bacteria;p__Firmicutes;c__Clostridia;o__Clostridiales;f__Veillonellaceae;g__;s__
4315786	6.75299	0.0802016	0.777813	1	14	0.5	0	0	k__Bacteria;p__Firmicutes;c__Clostridia;o__Clostridiales;f__Ruminococcaceae;g__;s__
290983	6.74863	0.0803562	0.777813	1	1.75	1.25	0	0	k__Bacteria;p__Firmicutes;c__Clostridia;o__Clostridiales;f__Ruminococcaceae;g__;s__
256173	6.74074	0.0806368	0.777813	1	0	0	1	1	k__Bacteria;p__Actinobacteria;c__Actinobacteria;o__Actinomycetales;f__Micrococcaceae;g__;s__
294501	6.73284	0.0809187	0.777813	1	12.25	1	0	0	k__Bacteria;p__Firmicutes;c__Clostridia;o__Clostridiales;f__Ruminococcaceae;g__;s__
137981	6.73241	0.0809339	0.777813	1	0	0	12.3333	4.33333	k__Bacteria;p__Actinobacteria;c__Actinobacteria;o__Actinomycetales;f__Micrococcaceae;g__;s__
308734	6.73021	0.0810126	0.777813	1	6.5	9.25	1	0.333333	k__Bacteria;p__Firmicutes;c__Clostridia;o__Clostridiales;f__;g__;s__
4335229	6.72414	0.08123	0.777813	1	14	8.25	3.66667	0	k__Bacteria;p__Firmicutes;c__Clostridia;o__Clostridiales;f__Ruminococcaceae;g__;s__
305924	6.7174	0.0814722	0.777813	1	33.75	5.25	6.66667	0.333333	k__Bacteria;p__Firmicutes;c__Clostridia;o__Clostridiales;f__Lachnospiraceae;g__;s__
294749	6.69969	0.0821112	0.777813	1	0.25	35.5	2.66667	8.33333	k__Bacteria;p__Firmicutes;c__Erysipelotrichi;o__Erysipelotrichales;f__Erysipelotrichaceae;g__;s__
New.ReferenceOTU580	6.69909	0.0821332	0.777813	1	69	3.75	28.6667	0	k__Bacteria;p__Firmicutes;c__Erysipelotrichi;o__Erysipelotrichales;f__Erysipelotrichaceae;g__Bulleidia
294451	6.69652	0.0822261	0.777813	1	8.5	5	2.66667	0	k__Bacteria;p__Verrucomicrobia;c__Verrucomicrobiae;o__Verrucomicrobiales;f__Verrucomicrobiaceae;g__Akkermansia;s__
4466705	6.69567	0.0822571	0.777813	1	34.25	23.5	3.66667	4.66667	k__Bacteria;p__Firmicutes;c__Clostridia;o__Clostridiales;f__;g__;s__
174792	6.68056	0.0828074	0.777813	1	0.25	1.25	0	0	k__Bacteria;p__Firmicutes;c__Clostridia;o__Clostridiales;f__Lachnospiraceae;g__;s__
346461	6.67772	0.0829113	0.777813	1	10.5	21.5	2	0.333333	k__Bacteria;p__Bacteroidetes;c__Bacteroidia;o__Bacteroidales;f__[Paraprevotellaceae];g__CF231;s__
215468	6.67568	0.0829859	0.777813	1	3.5	2.75	0	0	k__Bacteria;p__Firmicutes;c__Clostridia;o__Clostridiales;f__Ruminococcaceae;g__;s__
652823	6.67568	0.0829859	0.777813	1	11.75	3.75	0	0	k__Bacteria;p__Firmicutes;c__Clostridia;o__Clostridiales;f__Ruminococcaceae;g__;s__
544078	6.67568	0.0829859	0.777813	1	3	6.5	0	0	k__Archaea;p__Euryarchaeota;c__Thermoplasmata;o__E2;f__[Methanomassiliicoccaceae];g__vadinCA11;s__
288930	6.67481	0.0830176	0.777813	1	7.5	4.25	3	0	k__Bacteria;p__Firmicutes;c__Clostridia;o__Clostridiales;f__;g__;s__
311718	6.67137	0.0831437	0.777813	1	12.75	16.75	3.33333	2	k__Bacteria;p__Firmicutes;c__Clostridia;o__Clostridiales;f__Ruminococcaceae;g__Oscillospira;s__
311959	6.6609	0.0835284	0.777813	1	11.75	6.5	0.666667	0.333333	k__Bacteria;p__Firmicutes;c__Clostridia;o__Clostridiales;f__Ruminococcaceae;g__;s__
652696	6.6604	0.0835468	0.777813	1	1	1.5	7.66667	2	k__Bacteria;p__Actinobacteria;c__Actinobacteria;o__Bifidobacteriales;f__Bifidobacteriaceae;g__Bifidobacterium;s__
New.ReferenceOTU386	6.65744	0.083656	0.777813	1	1.5	0.25	0	0	k__Bacteria;p__Tenericutes;c__Mollicutes;o__RF39;f__;g__;s__
295128	6.64872	0.0839784	0.777813	1	3.25	8.75	4.33333	8.66667	k__Bacteria;p__Firmicutes;c__Clostridia;o__Clostridiales;f__Ruminococcaceae;g__;s__
227697	6.64453	0.0841337	0.777813	1	21.75	2.25	3.33333	0	k__Bacteria;p__Firmicutes;c__Clostridia;o__Clostridiales;f__Ruminococcaceae;g__Ruminococcus;s__
New.ReferenceOTU170	6.63925	0.0843298	0.777813	1	0.75	2	0.666667	0	k__Bacteria;p__Firmicutes;c__Clostridia;o__Clostridiales;f__Ruminococcaceae;g__;s__
196176	6.63664	0.0844269	0.777813	1	3.25	4.5	3	0.333333	k__Bacteria;p__Firmicutes;c__Clostridia;o__Clostridiales;f__Lachnospiraceae;g__Dorea;s__
4425280	6.62891	0.0847151	0.777813	1	0.25	3.75	5.33333	0.333333	k__Bacteria;p__Tenericutes;c__Mollicutes;o__RF39;f__;g__;s__
New.ReferenceOTU239	6.62463	0.0848748	0.777813	1	41	15.25	8	2.66667	k__Bacteria;p__Firmicutes;c__Clostridia;o__Clostridiales;f__Ruminococcaceae;g__;s__
275085	6.60273	0.085698	0.777813	1	0	2.5	0.666667	0	k__Bacteria;p__TM7;c__TM7-3;o__CW040;f__F16;g__;s__
New.ReferenceOTU30	6.60273	0.085698	0.777813	1	20	0	0	0.666667	k__Bacteria;p__Bacteroidetes;c__Bacteroidia;o__Bacteroidales;f__S24-7;g__;s__
258908	6.59809	0.0858735	0.777813	1	3	0.5	2.33333	0	k__Bacteria;p__Firmicutes;c__Clostridia;o__Clostridiales;f__;g__;s__
4317001	6.5854	0.0863548	0.777813	1	54.5	44.75	8.66667	0	k__Bacteria;p__Planctomycetes;c__Planctomycetia;o__Pirellulales;f__Pirellulaceae;g__;s__
757903	6.58155	0.0865011	0.777813	1	9.75	5	2.66667	0.333333	k__Bacteria;p__Firmicutes;c__Clostridia;o__Clostridiales;f__Clostridiaceae;g__Clostridium;s__
297315	6.5767	0.0866864	0.777813	1	23	4	3.66667	1	k__Bacteria;p__Firmicutes;c__Clostridia;o__Clostridiales
309006	6.56771	0.0870302	0.777813	1	8.5	3.5	1	0	k__Bacteria;p__Firmicutes;c__Clostridia;o__Clostridiales;f__Ruminococcaceae;g__;s__
137004	6.55417	0.0875506	0.777813	1	0	0.75	0.333333	0	k__Bacteria;p__Firmicutes;c__Clostridia;o__Clostridiales;f__Lachnospiraceae;g__Coprococcus;s__
345658	6.55379	0.0875651	0.777813	1	6.5	1.5	0.333333	1.66667	k__Bacteria;p__Firmicutes;c__Clostridia;o__Clostridiales;f__Lachnospiraceae;g__;s__
310178	6.55367	0.0875699	0.777813	1	2.25	3.5	3	0	k__Bacteria;p__Firmicutes;c__Clostridia;o__Clostridiales;f__;g__;s__
186624	6.54238	0.0880061	0.777813	1	0.5	6.75	1	0.333333	k__Bacteria;p__Firmicutes;c__Clostridia;o__Clostridiales;f__Lachnospiraceae;g__Roseburia;s__
4315396	6.54194	0.088023	0.777813	1	27.25	137.25	74.6667	1.33333	k__Bacteria;p__Firmicutes;c__Clostridia;o__Clostridiales;f__Peptococcaceae;g__rc4-4;s__
194053	6.54046	0.0880804	0.777813	1	1.25	10.25	1.33333	0.333333	k__Bacteria;p__Firmicutes;c__Clostridia;o__Clostridiales;f__Lachnospiraceae;g__;s__
300694	6.53301	0.0883696	0.777813	1	9.75	19.75	7.66667	0	k__Bacteria;p__Firmicutes;c__Clostridia;o__Clostridiales;f__Peptococcaceae;g__rc4-4;s__
4317035	6.51092	0.089233	0.777813	1	0.75	0	5	2.33333	k__Bacteria;p__Firmicutes;c__Clostridia;o__Clostridiales;f__Ruminococcaceae;g__;s__
795046	6.50973	0.0892795	0.777813	1	1	5.75	0	0	k__Bacteria;p__Firmicutes;c__Clostridia;o__Clostridiales;f__Lachnospiraceae;g__;s__
305293	6.5085	0.0893278	0.777813	1	11.5	5.75	3.33333	0.333333	k__Bacteria;p__Firmicutes;c__Clostridia;o__Clostridiales;f__;g__;s__
273657	6.50756	0.0893649	0.777813	1	3.5	12.25	2.66667	0	k__Bacteria;p__Firmicutes;c__Clostridia;o__Clostridiales;f__Peptococcaceae;g__rc4-4;s__
288977	6.5048	0.0894732	0.777813	1	7.75	39.5	4.66667	0.666667	k__Bacteria;p__Firmicutes;c__Clostridia;o__Clostridiales;f__;g__;s__
2230984	6.48679	0.090185	0.777813	1	4.75	1	0.333333	0.333333	k__Bacteria;p__Firmicutes;c__Clostridia;o__Clostridiales;f__Veillonellaceae;g__Succiniclasticum;s__
New.ReferenceOTU291	6.4828	0.0903431	0.777813	1	7.75	5.75	0.666667	7	k__Bacteria;p__Bacteroidetes;c__Bacteroidia;o__Bacteroidales;f__Bacteroidaceae;g__Bacteroides;s__
549950	6.47005	0.0908513	0.777813	1	13.5	16	1.33333	0	k__Bacteria;p__Firmicutes;c__Clostridia;o__Clostridiales;f__Ruminococcaceae;g__Oscillospira;s__
526982	6.4689	0.0908971	0.777813	1	7	2	0	25.6667	k__Bacteria;p__Firmicutes;c__Clostridia;o__Clostridiales;f__Lachnospiraceae;g__Dorea;s__
4432238	6.4619	0.0911771	0.777813	1	72.25	33.25	10.6667	8.66667	k__Bacteria;p__Firmicutes;c__Clostridia;o__Clostridiales;f__;g__;s__
296260	6.45656	0.0913913	0.777813	1	0.75	2	0.666667	7.33333	k__Bacteria;p__Bacteroidetes;c__Bacteroidia;o__Bacteroidales;f__;g__;s__
291543	6.45088	0.0916201	0.777813	1	1.75	6	3	0	k__Bacteria;p__Firmicutes;c__Clostridia;o__Clostridiales;f__Ruminococcaceae;g__Faecalibacterium;s__prausnitzii
4347265	6.42857	0.0925224	0.777813	1	149.25	164	41.3333	13.3333	k__Bacteria;p__Firmicutes;c__Clostridia;o__Clostridiales;f__[Mogibacteriaceae];g__;s__
292074	6.428	0.0925458	0.777813	1	0.25	0	1.66667	1.33333	k__Bacteria;p__Firmicutes;c__Clostridia;o__Clostridiales;f__Ruminococcaceae;g__Ruminococcus;s__
416215	6.42743	0.0925688	0.777813	1	6	27.25	3.66667	0	k__Bacteria;p__Firmicutes;c__Clostridia;o__Clostridiales;f__;g__;s__
4474215	6.42586	0.0926325	0.777813	1	8.5	14.25	37.3333	0.666667	k__Bacteria;p__Firmicutes;c__Clostridia;o__Clostridiales;f__Lachnospiraceae;g__Epulopiscium;s__
523749	6.41948	0.0928926	0.777813	1	10.5	9	18	0	k__Bacteria;p__Firmicutes;c__Clostridia;o__Clostridiales;f__Lachnospiraceae;g__Coprococcus;s__
4324038	6.40476	0.0934951	0.777813	1	176.5	153.75	26	33.3333	k__Bacteria;p__Bacteroidetes;c__Bacteroidia;o__Bacteroidales;f__Bacteroidaceae;g__Bacteroides;s__
278650	6.39891	0.0937358	0.777813	1	29.75	3.75	34	0	k__Bacteria;p__Cyanobacteria;c__4C0d-2;o__YS2;f__;g__;s__
306769	6.38725	0.0942165	0.777813	1	2.5	7.75	2.33333	1	k__Bacteria;p__Firmicutes;c__Clostridia;o__Clostridiales;f__;g__;s__
300665	6.375	0.0947247	0.777813	1	1	0.25	0	0	k__Bacteria;p__Bacteroidetes;c__Bacteroidia;o__Bacteroidales;f__S24-7;g__;s__
354882	6.375	0.0947247	0.777813	1	0.25	1	0	0	k__Bacteria;p__Firmicutes;c__Clostridia;o__Clostridiales;f__;g__;s__
314680	6.375	0.0947247	0.777813	1	0.25	1	0	0	k__Bacteria;p__Firmicutes;c__Clostridia;o__Clostridiales;f__[Mogibacteriaceae];g__;s__
621649	6.375	0.0947247	0.777813	1	0.25	1	0	0	k__Bacteria;p__Firmicutes;c__Clostridia;o__Clostridiales;f__;g__;s__
109753	6.375	0.0947247	0.777813	1	0.25	1	0	0	k__Bacteria;p__Firmicutes;c__Clostridia;o__Clostridiales;f__Ruminococcaceae;g__;s__
295145	6.375	0.0947247	0.777813	1	1	0.25	0	0	k__Bacteria;p__Firmicutes;c__Clostridia;o__Clostridiales;f__Ruminococcaceae;g__;s__
528441	6.37341	0.0947909	0.777813	1	36.25	10.5	3.66667	0.666667	k__Bacteria;p__Firmicutes;c__Clostridia;o__Clostridiales;f__Ruminococcaceae;g__;s__
New.ReferenceOTU375	6.36488	0.0951462	0.777813	1	16.75	5	2	4	k__Bacteria;p__Firmicutes;c__Clostridia;o__Clostridiales;f__;g__;s__
4426299	6.35006	0.0957672	0.777813	1	2	0	0.666667	0	k__Bacteria;p__Actinobacteria;c__Actinobacteria;o__Bifidobacteriales;f__Bifidobacteriaceae;g__Bifidobacterium;s__
319690	6.34762	0.0958697	0.777813	1	107.75	107.25	34.6667	19	k__Bacteria;p__Firmicutes;c__Clostridia;o__Clostridiales;f__;g__;s__
4452219	6.34292	0.0960677	0.777813	1	1.5	4.5	0.666667	0	k__Bacteria;p__Firmicutes;c__Clostridia;o__Clostridiales;f__Clostridiaceae;g__Clostridium;s__
4317896	6.3429	0.0960683	0.777813	1	3.75	1	0	0	k__Bacteria;p__Firmicutes;c__Clostridia;o__Clostridiales;f__Ruminococcaceae;g__Oscillospira;s__
4436321	6.3429	0.0960683	0.777813	1	1.5	0.5	0	0	k__Bacteria;p__Firmicutes;c__Clostridia;o__Clostridiales;f__Ruminococcaceae;g__Ruminococcus;s__
111771	6.3429	0.0960683	0.777813	1	0.5	1.75	0	0	k__Bacteria;p__Firmicutes;c__Clostridia;o__Clostridiales;f__;g__;s__
530379	6.33775	0.0962856	0.777813	1	2	12.5	1.33333	0.333333	k__Bacteria;p__Firmicutes;c__Clostridia;o__Clostridiales;f__Lachnospiraceae;g__;s__
567875	6.32941	0.0966386	0.777813	1	5	5	2.66667	0	k__Bacteria;p__Firmicutes;c__Clostridia;o__Clostridiales;f__Lachnospiraceae;g__;s__
4314124	6.32857	0.096674	0.777813	1	980.5	113	178.333	17	k__Bacteria;p__Firmicutes;c__Clostridia;o__Clostridiales;f__Clostridiaceae;g__Clostridium;s__
102471	6.31462	0.0972671	0.777813	1	2.5	2	0.666667	0	k__Bacteria;p__Firmicutes;c__Clostridia;o__Clostridiales;f__;g__;s__
310957	6.30258	0.0977819	0.777813	1	5	1.25	0.666667	2.66667	k__Bacteria;p__Firmicutes;c__Clostridia;o__Clostridiales;f__Lachnospiraceae;g__;s__
New.ReferenceOTU181	6.29747	0.0980011	0.777813	1	54.25	65.25	5.33333	7.66667	k__Bacteria;p__Firmicutes;c__Clostridia;o__Clostridiales;f__Ruminococcaceae;g__;s__
557051	6.29341	0.0981758	0.777813	1	13.75	6.5	2	0	k__Bacteria;p__Firmicutes;c__Clostridia;o__Clostridiales;f__Ruminococcaceae;g__;s__
4315787	6.28907	0.0983625	0.777813	1	87	2.75	3.33333	0.333333	k__Bacteria;p__Firmicutes;c__Clostridia;o__Clostridiales;f__Ruminococcaceae;g__;s__
331532	6.28088	0.0987162	0.777813	1	2	6.25	1.33333	0.666667	k__Bacteria;p__Firmicutes;c__Clostridia;o__Clostridiales;f__Ruminococcaceae;g__;s__
New.ReferenceOTU99	6.26828	0.0992629	0.777813	1	0	60.5	9.66667	104.667	k__Bacteria;p__Bacteroidetes;c__Bacteroidia;o__Bacteroidales;f__Bacteroidaceae;g__5-7N15;s__
588038	6.26716	0.0993114	0.777813	1	1.75	4.5	0	0	k__Bacteria;p__Firmicutes;c__Clostridia;o__Clostridiales;f__;g__;s__
316582	6.24846	0.100128	0.777813	1	0.75	0.75	2.33333	0	k__Bacteria;p__Firmicutes;c__Clostridia;o__Clostridiales;f__[Mogibacteriaceae];g__Mogibacterium;s__
195465	6.24356	0.100343	0.777813	1	2	1.75	0.333333	0.333333	k__Bacteria;p__Firmicutes;c__Clostridia;o__Clostridiales;f__Lachnospiraceae;g__;s__
321106	6.2431	0.100364	0.777813	1	7	27.75	17	1	k__Bacteria;p__Firmicutes;c__Clostridia;o__Clostridiales;f__Lachnospiraceae;g__;s__
342089	6.23333	0.100794	0.777813	1	369.5	196	57.6667	462.333	k__Bacteria;p__Bacteroidetes;c__Bacteroidia;o__Bacteroidales;f__;g__;s__
248902	6.23036	0.100925	0.777813	1	81.25	702.75	2289	1048.33	k__Bacteria;p__Firmicutes;c__Bacilli;o__Turicibacterales;f__Turicibacteraceae;g__Turicibacter;s__
331014	6.21593	0.101565	0.777813	1	10.75	38.25	11	1.66667	k__Bacteria;p__Firmicutes;c__Clostridia;o__Clostridiales;f__;g__;s__
304075	6.21288	0.1017	0.777813	1	71.25	53.5	4.66667	3	k__Bacteria;p__Firmicutes;c__Clostridia;o__Clostridiales;f__Ruminococcaceae;g__;s__
293254	6.20477	0.102062	0.777813	1	13.25	42.25	15.6667	0.333333	k__Bacteria;p__Firmicutes;c__Clostridia;o__Clostridiales;f__Ruminococcaceae;g__;s__
111019	6.2003	0.102262	0.777813	1	1.5	6.25	0	0.333333	k__Bacteria;p__Firmicutes;c__Clostridia;o__Clostridiales;f__Ruminococcaceae;g__;s__
111098	6.19546	0.102478	0.777813	1	35.75	30.25	1.33333	1.66667	k__Bacteria;p__Firmicutes;c__Clostridia;o__Clostridiales;f__Ruminococcaceae;g__;s__
New.ReferenceOTU581	6.19337	0.102572	0.777813	1	13.75	54.25	14	3.66667	k__Bacteria;p__Bacteroidetes;c__Bacteroidia;o__Bacteroidales;f__Bacteroidaceae;g__;s__
184770	6.175	0.1034	0.777813	1	0.25	0.75	0	0	k__Bacteria;p__Firmicutes;c__Clostridia;o__Clostridiales;f__Lachnospiraceae;g__Coprococcus;s__
354476	6.175	0.1034	0.777813	1	0.75	0.25	0	0	k__Bacteria;p__Firmicutes;c__Clostridia;o__Clostridiales;f__Ruminococcaceae;g__;s__
3408594	6.175	0.1034	0.777813	1	0.25	0.75	0	0	k__Bacteria;p__Firmicutes;c__Clostridia;o__Clostridiales;f__;g__;s__
520385	6.1707	0.103594	0.777813	1	13.5	31.25	19.6667	25.6667	k__Bacteria;p__Firmicutes;c__Clostridia;o__Clostridiales;f__Ruminococcaceae;g__;s__
298172	6.16593	0.10381	0.777813	1	55	27.75	6.33333	8.33333	k__Bacteria;p__Firmicutes;c__Erysipelotrichi;o__Erysipelotrichales;f__Erysipelotrichaceae;g__;s__
289927	6.16468	0.103867	0.777813	1	1.25	0.75	0	0.333333	k__Bacteria;p__Firmicutes;c__Clostridia;o__Clostridiales;f__;g__;s__
288752	6.16105	0.104032	0.777813	1	3.25	0.5	5.66667	0	k__Bacteria;p__Bacteroidetes;c__Bacteroidia;o__Bacteroidales;f__Bacteroidaceae;g__;s__
4473235	6.15519	0.104299	0.777813	1	47	108.75	23.6667	57	k__Bacteria;p__Bacteroidetes;c__Bacteroidia;o__Bacteroidales;f__Bacteroidaceae;g__5-7N15;s__
348085	6.15328	0.104386	0.777813	1	4	3.5	2	0.333333	k__Bacteria;p__Firmicutes;c__Clostridia;o__Clostridiales;f__Ruminococcaceae;g__Ruminococcus;s__
4436046	6.14684	0.104681	0.777813	1	79.75	61.5	30	2.33333	k__Bacteria;p__Firmicutes;c__Clostridia;o__Clostridiales;f__Lachnospiraceae;g__Dorea;s__
4318314	6.14446	0.10479	0.777813	1	301.25	98	239.667	5	k__Bacteria;p__Cyanobacteria;c__4C0d-2;o__YS2;f__;g__;s__
576119	6.14043	0.104975	0.777813	1	0	0	2.33333	0.333333	k__Bacteria;p__Firmicutes;c__Clostridia;o__Clostridiales;f__[Mogibacteriaceae];g__Mogibacterium;s__
338198	6.13126	0.105396	0.777813	1	15.25	1.5	1.33333	0	k__Bacteria;p__Firmicutes;c__Clostridia;o__Clostridiales;f__Ruminococcaceae;g__;s__
New.ReferenceOTU166	6.1276	0.105564	0.777813	1	1.5	49.25	39	144	k__Bacteria;p__Bacteroidetes;c__Bacteroidia;o__Bacteroidales;f__;g__;s__
294429	6.1234	0.105758	0.777813	1	52.25	22.25	20.3333	0	k__Bacteria;p__Firmicutes;c__Clostridia;o__Clostridiales;f__Clostridiaceae;g__Clostridium;s__
332266	6.11559	0.10612	0.777813	1	21.25	9.5	3.66667	0	k__Bacteria;p__Firmicutes;c__Clostridia;o__Clostridiales;f__;g__;s__
301156	6.11064	0.10635	0.777813	1	10.75	1.75	1.33333	0	k__Bacteria;p__Firmicutes;c__Clostridia;o__Clostridiales;f__Lachnospiraceae;g__;s__
4305241	6.1106	0.106352	0.777813	1	3.75	27.25	10.3333	0	k__Bacteria;p__Cyanobacteria;c__4C0d-2;o__YS2;f__;g__;s__
557137	6.10975	0.106391	0.777813	1	2.5	7.5	3	0	k__Bacteria;p__Firmicutes;c__Clostridia;o__Clostridiales;f__Lachnospiraceae;g__Coprococcus;s__
213487	6.10619	0.106556	0.777813	1	0.25	4.75	1	0	k__Bacteria;p__Firmicutes;c__Clostridia;o__Clostridiales;f__Lachnospiraceae;g__Roseburia;s__
New.ReferenceOTU87	6.10582	0.106574	0.777813	1	0.25	0.75	6.33333	3	k__Bacteria;p__Firmicutes;c__Bacilli;o__Turicibacterales;f__Turicibacteraceae;g__Turicibacter;s__
307485	6.10078	0.106809	0.777813	1	0	2.5	1	0	k__Bacteria;p__Firmicutes;c__Clostridia;o__Clostridiales;f__[Mogibacteriaceae];g__Mogibacterium;s__
323794	6.08275	0.107653	0.777813	1	7.5	2	0	7.66667	k__Bacteria;p__Firmicutes;c__Clostridia;o__Clostridiales;f__Lachnospiraceae;g__Dorea;s__
New.ReferenceOTU561	6.08183	0.107696	0.777813	1	33.5	10.75	1.33333	0.666667	k__Bacteria;p__Firmicutes;c__Clostridia;o__Clostridiales;f__Ruminococcaceae;g__Ruminococcus;s__
580168	6.08159	0.107708	0.777813	1	11.75	1.75	0	0	k__Bacteria;p__Cyanobacteria;c__4C0d-2;o__YS2;f__;g__;s__
4447373	6.08095	0.107737	0.777813	1	193.5	26.75	79.3333	8	k__Bacteria;p__Firmicutes;c__Clostridia;o__Clostridiales;f__Ruminococcaceae;g__;s__
174516	6.07974	0.107794	0.777813	1	10	0	3.33333	0	k__Bacteria;p__Firmicutes;c__Clostridia;o__Clostridiales;f__Clostridiaceae;g__Clostridium;s__
180171	6.06	0.108727	0.777813	1	0.5	1	0	0	k__Bacteria;p__Firmicutes;c__Clostridia;o__Clostridiales;f__Lachnospiraceae;g__Roseburia
New.ReferenceOTU456	6.06	0.108727	0.777813	1	1	0.5	0	0	k__Bacteria;p__Firmicutes;c__Clostridia;o__Clostridiales;f__Ruminococcaceae;g__;s__
300390	6.04769	0.109313	0.777813	1	1	4	1	0	k__Bacteria;p__Firmicutes;c__Clostridia;o__Clostridiales;f__;g__;s__
269532	6.04762	0.109316	0.777813	1	85	27	22.3333	6	k__Bacteria;p__Firmicutes;c__Clostridia;o__Clostridiales;f__Ruminococcaceae;g__;s__
336156	6.04617	0.109385	0.777813	1	13.25	21.75	6.66667	0	k__Bacteria;p__Firmicutes;c__Erysipelotrichi;o__Erysipelotrichales;f__Erysipelotrichaceae;g__L7A_E11;s__
260290	6.04176	0.109596	0.777813	1	37	10.5	5	0	k__Bacteria;p__Firmicutes;c__Clostridia;o__Clostridiales;f__;g__;s__
4380006	6.03588	0.109877	0.777813	1	32	65	13	2	k__Bacteria;p__Firmicutes;c__Clostridia;o__Clostridiales;f__[Mogibacteriaceae];g__;s__
New.ReferenceOTU193	6.03486	0.109926	0.777813	1	3.75	16	43	42.3333	k__Bacteria;p__Firmicutes;c__Bacilli;o__Turicibacterales;f__Turicibacteraceae;g__Turicibacter;s__
294659	6.02381	0.110458	0.777813	1	519.75	95.25	257.667	8	k__Bacteria;p__Cyanobacteria;c__4C0d-2;o__YS2;f__;g__;s__
309799	6.02157	0.110566	0.777813	1	64.5	18.75	21.3333	9	k__Bacteria;p__Firmicutes;c__Clostridia;o__Clostridiales;f__Ruminococcaceae;g__;s__
42492	6.01959	0.110661	0.777813	1	28.75	21.75	13.6667	1.33333	k__Bacteria;p__Firmicutes;c__Clostridia;o__Clostridiales
296556	6.01949	0.110666	0.777813	1	5.25	8.25	0.666667	0.333333	k__Bacteria;p__Firmicutes;c__Clostridia;o__Clostridiales;f__Ruminococcaceae;g__;s__
355615	6.01494	0.110885	0.777813	1	3	1	0.666667	0.333333	k__Bacteria;p__Firmicutes;c__Clostridia;o__Clostridiales;f__Lachnospiraceae;g__;s__
320121	6.00837	0.111204	0.777813	1	2.25	2.75	2	0	k__Bacteria;p__Firmicutes;c__Clostridia;o__Clostridiales;f__;g__;s__
300121	6.0069	0.111275	0.777813	1	26	7.75	2	0.333333	k__Bacteria;p__Firmicutes;c__Clostridia;o__Clostridiales;f__Ruminococcaceae;g__;s__
352013	6.00494	0.11137	0.777813	1	4	2.75	1	0	k__Bacteria;p__Firmicutes;c__Clostridia;o__Clostridiales;f__;g__;s__
New.ReferenceOTU197	6.00103	0.11156	0.777813	1	51.75	9.25	2.66667	0.333333	k__Bacteria;p__Firmicutes;c__Clostridia;o__Clostridiales;f__Ruminococcaceae;g__;s__
509723	5.98816	0.112188	0.777813	1	18	80.25	37	1	k__Bacteria;p__Firmicutes;c__Clostridia;o__Clostridiales;f__Ruminococcaceae;g__;s__
New.ReferenceOTU438	5.9874	0.112225	0.777813	1	5.75	2.5	1.33333	0.333333	k__Bacteria;p__Firmicutes;c__Clostridia;o__Clostridiales;f__;g__;s__
258280	5.98342	0.112419	0.777813	1	0.25	8.25	0	0.666667	k__Bacteria;p__Firmicutes;c__Clostridia;o__Clostridiales;f__;g__;s__
798581	5.98221	0.112479	0.777813	1	0.5	10.5	1.66667	2	k__Bacteria;p__Firmicutes;c__Clostridia;o__Clostridiales;f__Ruminococcaceae;g__Ruminococcus;s__
299187	5.98131	0.112523	0.777813	1	7.5	3.75	5.66667	1	k__Bacteria;p__Firmicutes;c__Clostridia;o__Clostridiales;f__Lachnospiraceae;g__;s__
New.ReferenceOTU628	5.97942	0.112616	0.777813	1	0.5	0	86.3333	3.66667	k__Bacteria;p__Proteobacteria;c__Gammaproteobacteria;o__Aeromonadales;f__Succinivibrionaceae;g__Ruminobacter;s__
329112	5.97747	0.112712	0.777813	1	43.25	23	9.66667	7.33333	k__Bacteria;p__Firmicutes;c__Clostridia;o__Clostridiales;f__Ruminococcaceae;g__;s__
325706	5.97714	0.112728	0.777813	1	3.25	4.75	1.66667	0	k__Bacteria;p__Firmicutes;c__Clostridia;o__Clostridiales;f__Ruminococcaceae;g__Oscillospira;s__
164216	5.97656	0.112756	0.777813	1	0.5	1.75	12.3333	1	k__Bacteria;p__Firmicutes;c__Clostridia;o__Clostridiales;f__Lachnospiraceae;g__;s__
324326	5.97466	0.112849	0.777813	1	9.25	5.25	0.333333	0	k__Bacteria;p__Firmicutes;c__Clostridia;o__Clostridiales;f__Ruminococcaceae;g__Oscillospira;s__
296633	5.97388	0.112888	0.777813	1	20.5	20.25	7	1.33333	k__Bacteria;p__Firmicutes;c__Clostridia;o__Clostridiales;f__Ruminococcaceae;g__;s__
293244	5.96207	0.11347	0.777813	1	34	6.25	8	0	k__Bacteria;p__Bacteroidetes;c__Bacteroidia;o__Bacteroidales;f__;g__;s__
292180	5.96203	0.113472	0.777813	1	2.75	29.75	3.66667	0	k__Bacteria;p__Verrucomicrobia;c__Verruco-5;o__WCHB1-41;f__RFP12;g__;s__
273960	5.94752	0.114191	0.777813	1	7	11.25	41	2.33333	k__Bacteria;p__Firmicutes;c__Clostridia;o__Clostridiales;f__;g__;s__
294568	5.92936	0.115098	0.777813	1	6.25	4.5	1	0	k__Bacteria;p__Firmicutes;c__Clostridia;o__Clostridiales;f__;g__;s__
New.ReferenceOTU101	5.91955	0.115591	0.777813	1	8.75	1.5	0	6.33333	k__Bacteria;p__Firmicutes;c__Clostridia;o__Clostridiales;f__Ruminococcaceae;g__;s__
4316063	5.91441	0.115849	0.777813	1	0.75	1.5	0	0	k__Bacteria;p__Firmicutes;c__Clostridia;o__Clostridiales;f__Ruminococcaceae;g__Ruminococcus;s__
210895	5.89671	0.116745	0.777813	1	1.5	2.75	0	0	k__Bacteria;p__Firmicutes;c__Clostridia;o__Clostridiales;f__;g__;s__
317814	5.89671	0.116745	0.777813	1	2	5	0	0	k__Bacteria;p__Firmicutes;c__Clostridia;o__Clostridiales;f__Ruminococcaceae;g__;s__
749770	5.88706	0.117236	0.777813	1	123.25	2.5	2.33333	0	k__Bacteria;p__Verrucomicrobia;c__Verrucomicrobiae;o__Verrucomicrobiales;f__Verrucomicrobiaceae;g__Akkermansia;s__
4442699	5.88675	0.117252	0.777813	1	57.25	180.5	97	8	k__Bacteria;p__Firmicutes;c__Clostridia;o__Clostridiales;f__Lachnospiraceae;g__;s__
110836	5.88095	0.117548	0.777813	1	2	1	0.666667	0	k__Bacteria;p__Firmicutes;c__Clostridia;o__Clostridiales;f__Ruminococcaceae;g__;s__
4450291	5.8791	0.117643	0.777813	1	10.5	2.75	0	0	k__Bacteria;p__Firmicutes;c__Clostridia;o__Clostridiales;f__Ruminococcaceae;g__;s__
178490	5.87774	0.117712	0.777813	1	0.5	0	1.66667	0	k__Bacteria;p__Firmicutes;c__Clostridia;o__Clostridiales;f__;g__;s__
New.ReferenceOTU362	5.87774	0.117712	0.777813	1	0	0.5	256.333	0	k__Bacteria;p__Firmicutes;c__Bacilli;o__Bacillales;f__Planococcaceae;g__Paenisporosarcina;s__
105099	5.87708	0.117746	0.777813	1	6	1.25	1.33333	2	k__Bacteria;p__Firmicutes;c__Clostridia;o__Clostridiales;f__;g__;s__
4336746	5.87294	0.117958	0.777813	1	20.25	8.75	0.333333	0.666667	k__Bacteria;p__Firmicutes;c__Clostridia;o__Clostridiales;f__Ruminococcaceae;g__;s__
330252	5.87294	0.117959	0.777813	1	96.25	23.75	4	1	k__Bacteria;p__Firmicutes;c__Clostridia;o__Clostridiales;f__Ruminococcaceae;g__;s__
300986	5.87009	0.118104	0.777813	1	3.75	5.75	0.333333	0	k__Bacteria;p__Lentisphaerae;c__[Lentisphaeria];o__Victivallales;f__Victivallaceae;g__;s__
40649	5.86386	0.118425	0.777813	1	1.75	10.25	2.66667	0.666667	k__Bacteria;p__Firmicutes;c__Clostridia;o__Clostridiales;f__Lachnospiraceae;g__;s__
290908	5.85963	0.118643	0.777813	1	8	20.75	6.66667	3	k__Bacteria;p__Firmicutes;c__Clostridia;o__Clostridiales;f__;g__;s__
289948	5.85185	0.119045	0.777813	1	0	0	1	0.333333	k__Bacteria;p__Bacteroidetes;c__Bacteroidia;o__Bacteroidales;f__Bacteroidaceae;g__;s__
1108378	5.85185	0.119045	0.777813	1	0	0	1	0.333333	k__Bacteria;p__Firmicutes;c__Clostridia;o__Clostridiales;f__;g__;s__
New.ReferenceOTU292	5.85185	0.119045	0.777813	1	0	0	0.333333	1	k__Bacteria;p__Firmicutes;c__Clostridia;o__Clostridiales;f__Ruminococcaceae;g__;s__
311707	5.84976	0.119153	0.777813	1	123.25	100.25	27.6667	6	k__Bacteria;p__Firmicutes;c__Clostridia;o__Clostridiales;f__Ruminococcaceae;g__;s__
New.ReferenceOTU434	5.8488	0.119203	0.777813	1	22.5	12.75	1	2.66667	k__Bacteria;p__Firmicutes;c__Clostridia;o__Clostridiales;f__Ruminococcaceae;g__;s__
343453	5.84618	0.119338	0.777813	1	60	209	34.6667	1.33333	k__Bacteria;p__Bacteroidetes;c__Bacteroidia;o__Bacteroidales;f__[Paraprevotellaceae];g__[Prevotella];s__
592933	5.8361	0.119862	0.777813	1	2.75	3.5	0.333333	0.333333	k__Bacteria;p__Firmicutes;c__Clostridia;o__Clostridiales;f__Lachnospiraceae;g__Dorea;s__
New.ReferenceOTU552	5.83398	0.119973	0.777813	1	24.5	89	9	3.66667	k__Bacteria;p__Bacteroidetes;c__Bacteroidia;o__Bacteroidales;f__[Paraprevotellaceae];g__CF231;s__
522727	5.83333	0.120007	0.777813	1	0	0.25	1.33333	0	k__Bacteria;p__Firmicutes;c__Clostridia;o__Clostridiales;f__Lachnospiraceae;g__;s__
295754	5.83211	0.12007	0.777813	1	4	19.25	3.33333	0.666667	k__Bacteria;p__Firmicutes;c__Clostridia;o__Clostridiales;f__Lachnospiraceae;g__;s__
714746	5.82736	0.120318	0.777813	1	1	14.25	7.66667	0	k__Bacteria;p__Firmicutes;c__Erysipelotrichi;o__Erysipelotrichales;f__Erysipelotrichaceae;g__Sharpea;s__p-3329-23G2
301437	5.82647	0.120365	0.777813	1	3.5	9.25	2.33333	0	k__Bacteria;p__Firmicutes;c__Clostridia;o__Clostridiales;f__;g__;s__
186452	5.80931	0.121265	0.777813	1	14.5	8.25	1	0	k__Bacteria;p__Firmicutes;c__Clostridia;o__Clostridiales;f__;g__;s__
155577	5.80851	0.121307	0.777813	1	0	0.25	1.66667	0	k__Bacteria;p__Firmicutes;c__Clostridia;o__Clostridiales;f__Ruminococcaceae;g__;s__
107450	5.80851	0.121307	0.777813	1	0	0.25	8.66667	0	k__Bacteria;p__Firmicutes;c__Clostridia;o__Clostridiales;f__Ruminococcaceae;g__;s__
New.ReferenceOTU154	5.80851	0.121307	0.777813	1	0	0.25	0	59	k__Bacteria;p__Bacteroidetes;c__Bacteroidia;o__Bacteroidales;f__S24-7;g__;s__
New.ReferenceOTU402	5.80851	0.121307	0.777813	1	0	0.75	3	0	k__Bacteria;p__Tenericutes;c__Mollicutes;o__RF39;f__;g__;s__
New.ReferenceOTU515	5.80542	0.12147	0.777813	1	1.25	4.5	2.66667	0	k__Bacteria;p__Verrucomicrobia;c__Verruco-5;o__WCHB1-41;f__RFP12;g__;s__
3911841	5.79545	0.121998	0.777813	1	16.25	24.75	7.33333	0	k__Bacteria;p__Firmicutes;c__Clostridia;o__Clostridiales;f__Ruminococcaceae;g__;s__
4466621	5.78593	0.122503	0.777813	1	7	9	3.66667	0	k__Bacteria;p__Firmicutes;c__Clostridia;o__Clostridiales;f__Ruminococcaceae;g__Ruminococcus;s__
613697	5.78324	0.122646	0.777813	1	25.75	3	1	0.333333	k__Bacteria;p__Tenericutes;c__Mollicutes;o__RF39;f__;g__;s__
299137	5.77954	0.122843	0.777813	1	1.75	0.75	0.333333	4	k__Bacteria;p__Firmicutes;c__Clostridia;o__Clostridiales;f__Clostridiaceae
304123	5.77657	0.123001	0.777813	1	39	10	4.66667	4.33333	k__Bacteria;p__Firmicutes;c__Clostridia;o__Clostridiales;f__Lachnospiraceae;g__;s__
292216	5.74538	0.124677	0.777813	1	112.5	1.75	0.666667	0	k__Bacteria;p__Firmicutes;c__Clostridia;o__Clostridiales;f__Lachnospiraceae;g__Dorea;s__
301032	5.74491	0.124702	0.777813	1	7.25	16	3.66667	0	k__Bacteria;p__Firmicutes;c__Clostridia;o__Clostridiales;f__Ruminococcaceae;g__Oscillospira;s__
578649	5.74358	0.124775	0.777813	1	34	13	10.6667	3.66667	k__Bacteria;p__Firmicutes;c__Clostridia;o__Clostridiales;f__;g__;s__
313601	5.74191	0.124865	0.777813	1	37.25	14	7	0.333333	k__Bacteria;p__Firmicutes;c__Clostridia;o__Clostridiales;f__Ruminococcaceae;g__;s__
572384	5.74053	0.124939	0.777813	1	0.75	0	0.666667	0	k__Bacteria;p__Spirochaetes;c__Spirochaetes;o__Spirochaetales;f__Spirochaetaceae;g__Treponema;s__
211234	5.74053	0.124939	0.777813	1	0.75	0	0	0.666667	k__Bacteria;p__Firmicutes;c__Clostridia;o__Clostridiales;f__;g__;s__
New.ReferenceOTU483	5.74053	0.124939	0.777813	1	0.75	0	0	2.66667	k__Bacteria;p__Proteobacteria;c__Gammaproteobacteria;o__Pseudomonadales;f__Moraxellaceae;g__Psychrobacter;s__
340809	5.73977	0.124981	0.777813	1	12	6.75	0.666667	0	k__Bacteria;p__Firmicutes;c__Clostridia;o__Clostridiales;f__Ruminococcaceae;g__;s__
316360	5.73977	0.124981	0.777813	1	16	4.75	0.333333	0	k__Bacteria;p__Firmicutes;c__Clostridia;o__Clostridiales;f__Ruminococcaceae;g__Oscillospira;s__
4090248	5.73129	0.125441	0.777813	1	1	3.75	0	0	k__Bacteria;p__Firmicutes;c__Clostridia;o__Clostridiales;f__Ruminococcaceae;g__;s__
215731	5.72963	0.125531	0.777813	1	53.75	51.25	9.33333	1.33333	k__Bacteria;p__Firmicutes;c__Clostridia;o__Clostridiales;f__;g__;s__
287402	5.72653	0.1257	0.777813	1	54.25	84.75	28	2.33333	k__Bacteria;p__Firmicutes;c__Clostridia;o__Clostridiales;f__;g__;s__
518072	5.72381	0.125849	0.777813	1	73.5	225.75	31.3333	97.3333	k__Bacteria;p__Bacteroidetes;c__Bacteroidia;o__Bacteroidales;f__;g__;s__
4464969	5.71336	0.12642	0.777813	1	6	4.25	0.333333	0	k__Bacteria;p__Firmicutes;c__Clostridia;o__Clostridiales;f__Ruminococcaceae;g__;s__
New.ReferenceOTU536	5.7	0.127154	0.777813	1	540.75	213.5	56	185.333	k__Bacteria;p__Bacteroidetes;c__Bacteroidia;o__Bacteroidales;f__;g__;s__
288652	5.6929	0.127545	0.777813	1	20.5	10	5	16.6667	k__Bacteria;p__Bacteroidetes;c__Bacteroidia;o__Bacteroidales;f__;g__;s__
4304601	5.68899	0.127762	0.777813	1	0.75	1	0.333333	0	k__Bacteria;p__Bacteroidetes;c__Bacteroidia;o__Bacteroidales;f__Bacteroidaceae;g__Bacteroides;s__
4412850	5.68899	0.127762	0.777813	1	0	1.25	1	0.666667	k__Bacteria;p__Firmicutes;c__Clostridia;o__Clostridiales;f__Lachnospiraceae;g__;s__
4450360	5.67907	0.128312	0.777813	1	0.5	2	0	0	k__Bacteria;p__Proteobacteria;c__Alphaproteobacteria;o__Sphingomonadales;f__Sphingomonadaceae;g__Sphingomonas;s__
New.ReferenceOTU96	5.67907	0.128312	0.777813	1	1.5	0.5	0	0	k__Bacteria;p__Firmicutes;c__Clostridia;o__Clostridiales;f__Ruminococcaceae;g__;s__
New.ReferenceOTU153	5.67907	0.128312	0.777813	1	7.25	16.5	0	0	Unassigned
333471	5.67774	0.128386	0.777813	1	39.5	14.5	4	0.333333	k__Bacteria;p__Firmicutes;c__Clostridia;o__Clostridiales;f__;g__;s__
4409280	5.66908	0.128868	0.777813	1	2.25	4.5	0.333333	0	k__Bacteria;p__Firmicutes;c__Clostridia;o__Clostridiales;f__Ruminococcaceae;g__;s__
New.ReferenceOTU397	5.66667	0.129003	0.777813	1	206	226.25	34.6667	19.3333	k__Bacteria;p__Firmicutes;c__Clostridia;o__Clostridiales;f__Ruminococcaceae;g__;s__
142942	5.66432	0.129134	0.777813	1	5.5	8.5	42.6667	2.33333	k__Bacteria;p__Firmicutes;c__Clostridia;o__Clostridiales;f__;g__;s__
4476773	5.66171	0.12928	0.777813	1	23.5	9.25	2	0	k__Bacteria;p__Firmicutes;c__Clostridia;o__Clostridiales;f__;g__;s__
295427	5.65395	0.129715	0.777813	1	43.5	94.25	35.3333	1	k__Bacteria;p__Firmicutes;c__Clostridia;o__Clostridiales;f__;g__;s__
4456605	5.64762	0.130071	0.777813	1	365.25	140.75	448.667	71.3333	k__Bacteria;p__Firmicutes;c__Clostridia;o__Clostridiales;f__Lachnospiraceae;g__;s__
311591	5.64646	0.130136	0.777813	1	0	0	0.666667	0.333333	k__Bacteria;p__Firmicutes;c__Clostridia;o__Clostridiales;f__Ruminococcaceae;g__Ruminococcus;s__
299493	5.64646	0.130136	0.777813	1	0	0	0.666667	0.333333	k__Bacteria;p__Firmicutes;c__Clostridia;o__Clostridiales;f__Eubacteriaceae;g__Anaerofustis;s__
302219	5.64126	0.13043	0.777813	1	1	6.5	0.666667	0	k__Bacteria;p__Verrucomicrobia;c__Verruco-5;o__WCHB1-41;f__RFP12;g__;s__
1103978	5.6381	0.130608	0.777813	1	96	143	22	45.6667	k__Bacteria;p__Firmicutes;c__Clostridia;o__Clostridiales;f__Lachnospiraceae;g__Roseburia;s__
4299547	5.63595	0.13073	0.777813	1	3.25	0.75	0	0	k__Bacteria;p__Firmicutes;c__Clostridia;o__Clostridiales;f__Christensenellaceae;g__;s__
792436	5.62731	0.131219	0.777813	1	13.25	41.75	4.66667	6.66667	k__Bacteria;p__Firmicutes;c__Clostridia;o__Clostridiales
New.ReferenceOTU7	5.62074	0.131593	0.777813	1	12	10.75	0.666667	0.333333	k__Bacteria;p__Firmicutes;c__Clostridia;o__Clostridiales;f__;g__;s__
330076	5.60756	0.132345	0.777813	1	11.25	56.25	6.66667	9.66667	k__Bacteria;p__Firmicutes;c__Clostridia;o__Clostridiales;f__;g__;s__
229874	5.60613	0.132427	0.777813	1	10.25	16	4	1	k__Bacteria;p__Tenericutes;c__Mollicutes;o__RF39;f__;g__;s__
565730	5.60513	0.132484	0.777813	1	152	169	2.33333	0.666667	k__Archaea;p__Euryarchaeota;c__Methanomicrobia;o__Methanomicrobiales;f__Methanocorpusculaceae;g__Methanocorpusculum;s__
4449897	5.6037	0.132566	0.777813	1	9.25	15.25	2	0.666667	k__Bacteria;p__Firmicutes;c__Clostridia;o__Clostridiales;f__;g__;s__
338226	5.6	0.132778	0.777813	1	302.5	133.5	84.3333	223.667	k__Bacteria;p__Bacteroidetes;c__Bacteroidia;o__Bacteroidales;f__Bacteroidaceae;g__Bacteroides;s__
262060	5.5787	0.134006	0.777813	1	0.25	0.75	1	0	k__Bacteria;p__Firmicutes;c__Clostridia;o__Clostridiales;f__;g__;s__
New.ReferenceOTU371	5.57804	0.134045	0.777813	1	5.5	3.5	1	0.666667	k__Bacteria;p__Firmicutes;c__Clostridia;o__Clostridiales;f__;g__;s__
4311537	5.57397	0.134281	0.777813	1	10.75	1	0.666667	0	k__Bacteria;p__Firmicutes;c__Clostridia;o__Clostridiales;f__Ruminococcaceae;g__;s__
354599	5.57004	0.134509	0.777813	1	7.25	180	2	0.333333	k__Bacteria;p__Spirochaetes;c__Spirochaetes;o__Spirochaetales;f__Spirochaetaceae;g__Treponema;s__
397321	5.56818	0.134617	0.777813	1	0	0.5	1	0	k__Bacteria;p__TM7;c__TM7-3;o__CW040;f__F16;g__;s__
313816	5.5619	0.134983	0.777813	1	299.5	148.5	86.3333	20.3333	k__Bacteria;p__Firmicutes;c__Clostridia;o__Clostridiales;f__Ruminococcaceae;g__;s__
302936	5.55993	0.135098	0.777813	1	27	1.25	1	0	k__Bacteria;p__Verrucomicrobia;c__Verrucomicrobiae;o__Verrucomicrobiales;f__Verrucomicrobiaceae;g__Akkermansia;s__
157772	5.55738	0.135247	0.777813	1	13.75	2.25	2.33333	0.666667	k__Bacteria;p__Firmicutes;c__Clostridia;o__Clostridiales;f__Ruminococcaceae;g__Oscillospira;s__
807342	5.55277	0.135516	0.777813	1	10.25	0	1.33333	2.33333	k__Bacteria;p__Proteobacteria;c__Gammaproteobacteria;o__Aeromonadales;f__Succinivibrionaceae;g__;s__
3979725	5.55035	0.135658	0.777813	1	0	0	0.666667	4	k__Bacteria;p__Actinobacteria;c__Actinobacteria;o__Actinomycetales;f__Sanguibacteraceae;g__Sanguibacter;s__
New.ReferenceOTU250	5.55035	0.135658	0.777813	1	0	0	2	3.33333	k__Bacteria;p__Actinobacteria;c__Actinobacteria;o__Actinomycetales;f__Micrococcaceae;g__Microbispora;s__rosea
New.ReferenceOTU304	5.55035	0.135658	0.777813	1	0	0	7	32	k__Bacteria;p__Actinobacteria;c__Actinobacteria;o__Actinomycetales;f__Micrococcaceae;g__Arthrobacter;s__
New.ReferenceOTU37	5.53917	0.136314	0.777813	1	37.75	7	12	2.66667	k__Bacteria;p__Firmicutes;c__Clostridia;o__Clostridiales;f__Lachnospiraceae;g__;s__
289469	5.53598	0.136503	0.777813	1	15.75	20.75	4	6	k__Bacteria;p__Firmicutes;c__Clostridia;o__Clostridiales;f__Lachnospiraceae;g__;s__
331156	5.53478	0.136573	0.777813	1	41.5	166.75	35.3333	3.33333	k__Bacteria;p__Firmicutes;c__Clostridia;o__Clostridiales;f__;g__;s__
811108	5.53401	0.136619	0.777813	1	2.25	0	4.33333	0.666667	k__Bacteria;p__Firmicutes;c__Clostridia;o__Clostridiales;f__Lachnospiraceae
715152	5.5318	0.136749	0.777813	1	8.75	2	2	0	k__Bacteria;p__Firmicutes;c__Clostridia;o__Clostridiales;f__Ruminococcaceae;g__;s__
New.ReferenceOTU214	5.53117	0.136786	0.777813	1	1.25	0.25	0	2.66667	k__Bacteria;p__Bacteroidetes;c__Bacteroidia;o__Bacteroidales;f__;g__;s__
584083	5.53004	0.136853	0.777813	1	7.75	11.5	3.66667	0	k__Bacteria;p__Firmicutes;c__Clostridia;o__Clostridiales;f__;g__;s__
302470	5.52987	0.136863	0.777813	1	28	39.5	6.66667	1	k__Bacteria;p__Spirochaetes;c__Spirochaetes;o__Spirochaetales;f__Spirochaetaceae;g__Treponema;s__
248900	5.5187	0.137525	0.777813	1	0.75	1.5	2	0	k__Bacteria;p__Firmicutes;c__Clostridia;o__Clostridiales;f__;g__;s__
New.ReferenceOTU453	5.51738	0.137603	0.777813	1	11	5	0	4.33333	k__Bacteria;p__Firmicutes;c__Clostridia;o__Clostridiales;f__;g__;s__
New.ReferenceOTU332	5.51718	0.137615	0.777813	1	0.75	0	1.66667	1	k__Bacteria;p__Firmicutes;c__Clostridia;o__Clostridiales;f__Lachnospiraceae;g__;s__
New.ReferenceOTU20	5.50956	0.138068	0.777813	1	28.25	25.75	1	8.33333	k__Bacteria;p__Firmicutes;c__Clostridia;o__Clostridiales;f__[Mogibacteriaceae];g__;s__
296103	5.50874	0.138117	0.777813	1	27.75	41.75	15	4.66667	k__Bacteria;p__Firmicutes;c__Clostridia;o__Clostridiales;f__Lachnospiraceae;g__;s__
297256	5.50734	0.1382	0.777813	1	131.5	78.5	32.6667	7.66667	k__Bacteria;p__Firmicutes;c__Clostridia;o__Clostridiales;f__Ruminococcaceae;g__;s__
New.ReferenceOTU217	5.50513	0.138332	0.777813	1	29.25	64	11.3333	0.333333	k__Bacteria;p__Firmicutes;c__Clostridia;o__Clostridiales;f__Ruminococcaceae
177237	5.49818	0.138748	0.777813	1	1.25	3.5	0.666667	0	k__Bacteria;p__Firmicutes;c__Clostridia;o__Clostridiales;f__Lachnospiraceae;g__Roseburia;s__
4317030	5.49048	0.139209	0.777813	1	77.25	84	42.3333	6.66667	k__Bacteria;p__Firmicutes;c__Clostridia;o__Clostridiales;f__[Mogibacteriaceae];g__;s__
298379	5.48986	0.139246	0.777813	1	67.75	108.25	1.33333	3.66667	k__Bacteria;p__Firmicutes;c__Clostridia;o__Clostridiales;f__Lachnospiraceae
323386	5.48523	0.139525	0.777813	1	8.25	2.75	0	0.333333	k__Bacteria;p__Firmicutes;c__Clostridia;o__Clostridiales;f__Ruminococcaceae;g__;s__
291650	5.48523	0.139525	0.777813	1	6.25	2.75	0.333333	0	k__Bacteria;p__Bacteroidetes;c__Bacteroidia;o__Bacteroidales;f__;g__;s__
555917	5.48004	0.139837	0.777813	1	34.5	303.25	37.6667	1.66667	k__Bacteria;p__Proteobacteria;c__Deltaproteobacteria;o__Desulfovibrionales;f__Desulfovibrionaceae;g__;s__
291518	5.47815	0.139951	0.777813	1	14	1.75	0.333333	0	k__Bacteria;p__Firmicutes;c__Clostridia;o__Clostridiales;f__Ruminococcaceae;g__Oscillospira;s__
New.ReferenceOTU110	5.47815	0.139951	0.777813	1	3.75	1	0	0.333333	Unassigned
New.ReferenceOTU280	5.4687	0.140523	0.777813	1	1.5	0.75	0	1.66667	k__Bacteria;p__Bacteroidetes;c__Bacteroidia;o__Bacteroidales;f__S24-7;g__;s__
289991	5.46569	0.140705	0.777813	1	94.25	45.75	15	3.66667	k__Bacteria;p__Bacteroidetes;c__Bacteroidia;o__Bacteroidales;f__Bacteroidaceae;g__5-7N15;s__
369416	5.46503	0.140745	0.777813	1	19.5	15	3	1.33333	k__Bacteria;p__Firmicutes;c__Clostridia;o__Clostridiales;f__Ruminococcaceae;g__;s__
291147	5.46382	0.140819	0.777813	1	4.5	10.5	3.33333	0.666667	k__Bacteria;p__Firmicutes;c__Clostridia;o__Clostridiales;f__Lachnospiraceae;g__;s__
1602314	5.46065	0.141011	0.777813	1	0	0.25	1	0	k__Bacteria;p__Firmicutes;c__Clostridia;o__Clostridiales
236578	5.46065	0.141011	0.777813	1	0	0.25	1.33333	0	k__Bacteria;p__Firmicutes;c__Clostridia;o__Clostridiales;f__Lachnospiraceae;g__Butyrivibrio;s__
133961	5.46065	0.141011	0.777813	1	0.25	0	1	0	k__Bacteria;p__Proteobacteria;c__Gammaproteobacteria;o__Pseudomonadales;f__Pseudomonadaceae;g__;s__
303919	5.46065	0.141011	0.777813	1	0	0.25	1.66667	0	k__Bacteria;p__Firmicutes;c__Clostridia;o__Clostridiales;f__;g__;s__
847670	5.46065	0.141011	0.777813	1	0.25	0	1.66667	0	k__Bacteria;p__Firmicutes;c__Clostridia;o__Clostridiales;f__Clostridiaceae;g__;s__
311974	5.46065	0.141011	0.777813	1	0.25	0	2.66667	0	k__Bacteria;p__Firmicutes;c__Clostridia;o__Clostridiales;f__Eubacteriaceae;g__Pseudoramibacter_Eubacterium;s__
545236	5.46065	0.141011	0.777813	1	0.25	0	1	0	k__Bacteria;p__Firmicutes;c__Clostridia;o__Clostridiales;f__Lachnospiraceae;g__;s__
New.ReferenceOTU289	5.46065	0.141011	0.777813	1	0.25	0	0	1	Unassigned
New.ReferenceOTU97	5.46065	0.141011	0.777813	1	0.25	0	0	3.33333	k__Bacteria;p__Firmicutes;c__Clostridia;o__Clostridiales;f__Ruminococcaceae;g__;s__
New.ReferenceOTU494	5.46065	0.141011	0.777813	1	0	0.25	2.33333	0	k__Bacteria;p__Firmicutes;c__Bacilli;o__Turicibacterales;f__Turicibacteraceae;g__Turicibacter;s__
New.ReferenceOTU66	5.46065	0.141011	0.777813	1	0	0.25	1	0	k__Bacteria;p__Firmicutes;c__Clostridia;o__Clostridiales;f__Ruminococcaceae;g__;s__
New.ReferenceOTU312	5.45883	0.141122	0.777813	1	5.25	2.75	0	0	k__Bacteria;p__Firmicutes;c__Clostridia;o__Clostridiales;f__Ruminococcaceae;g__Oscillospira;s__
292940	5.45648	0.141265	0.777813	1	6.25	11.5	1	8	k__Bacteria;p__Bacteroidetes;c__Bacteroidia;o__Bacteroidales;f__Bacteroidaceae;g__5-7N15;s__
567011	5.45573	0.141311	0.777813	1	4.25	2.75	8	0.333333	k__Bacteria;p__Firmicutes;c__Clostridia;o__Clostridiales;f__Lachnospiraceae;g__;s__
347873	5.44766	0.141803	0.777813	1	0.5	6.75	0.333333	0	k__Bacteria;p__Verrucomicrobia;c__Verruco-5;o__WCHB1-41;f__RFP12;g__;s__
307920	5.4453	0.141947	0.777813	1	34.75	32	12.3333	6.66667	k__Bacteria;p__Firmicutes;c__Clostridia;o__Clostridiales;f__Ruminococcaceae;g__;s__
New.ReferenceOTU155	5.442	0.142149	0.777813	1	14.5	7.75	7.33333	1.66667	k__Bacteria;p__Firmicutes;c__Clostridia;o__Clostridiales;f__Ruminococcaceae;g__;s__
291630	5.43556	0.142544	0.777813	1	26.75	14	3.66667	0	k__Bacteria;p__Firmicutes;c__Clostridia;o__Clostridiales;f__Ruminococcaceae;g__;s__
333189	5.43221	0.14275	0.777813	1	20.75	23.5	6.66667	4.66667	k__Bacteria;p__Firmicutes;c__Clostridia;o__Clostridiales;f__Ruminococcaceae;g__Oscillospira;s__
298284	5.42176	0.143394	0.777813	1	0.75	13.25	5	0.333333	k__Bacteria;p__Firmicutes;c__Clostridia;o__Clostridiales;f__;g__;s__
72926	5.41786	0.143635	0.777813	1	33.25	92.75	28	2.33333	k__Bacteria;p__Firmicutes;c__Clostridia;o__Clostridiales;f__Veillonellaceae;g__Anaerovibrio;s__
4421180	5.41667	0.143709	0.777813	1	0.5	0	0	0	k__Bacteria;p__Proteobacteria;c__Alphaproteobacteria;o__Rhizobiales;f__Aurantimonadaceae;g__;s__
806991	5.41667	0.143709	0.777813	1	1	0	0	0	k__Bacteria;p__Proteobacteria;c__Gammaproteobacteria;o__Aeromonadales;f__Succinivibrionaceae;g__;s__
4308371	5.41667	0.143709	0.777813	1	0	0.5	0	0	k__Bacteria;p__Proteobacteria;c__Alphaproteobacteria;o__Rhizobiales;f__Brucellaceae;g__Ochrobactrum;s__
352513	5.41667	0.143709	0.777813	1	0.5	0	0	0	k__Bacteria;p__Planctomycetes;c__Planctomycetia;o__Pirellulales;f__Pirellulaceae;g__;s__
313274	5.41667	0.143709	0.777813	1	0	0.5	0	0	k__Bacteria;p__Firmicutes;c__Clostridia;o__Clostridiales;f__Ruminococcaceae;g__Oscillospira;s__
355758	5.41667	0.143709	0.777813	1	0	0.5	0	0	k__Bacteria;p__Firmicutes;c__Clostridia;o__Clostridiales;f__;g__;s__
610842	5.41667	0.143709	0.777813	1	1.5	0	0	0	k__Bacteria;p__Firmicutes;c__Clostridia;o__Clostridiales;f__;g__;s__
350834	5.41667	0.143709	0.777813	1	0	0.5	0	0	k__Bacteria;p__Firmicutes;c__Clostridia;o__Clostridiales;f__Christensenellaceae;g__;s__
356745	5.41667	0.143709	0.777813	1	0	0.5	0	0	k__Bacteria;p__Firmicutes;c__Clostridia;o__Clostridiales;f__Ruminococcaceae;g__Ruminococcus;s__
531436	5.41667	0.143709	0.777813	1	0	0.5	0	0	k__Bacteria;p__Firmicutes;c__Clostridia;o__Clostridiales;f__Lachnospiraceae;g__;s__
174499	5.41667	0.143709	0.777813	1	0	0.5	0	0	k__Bacteria;p__Firmicutes;c__Clostridia;o__Clostridiales;f__Lachnospiraceae;g__;s__
258461	5.41667	0.143709	0.777813	1	0.5	0	0	0	k__Bacteria;p__Firmicutes;c__Clostridia;o__Clostridiales;f__Lachnospiraceae;g__Blautia;s__
4387771	5.41667	0.143709	0.777813	1	0.5	0	0	0	k__Bacteria;p__Firmicutes;c__Clostridia;o__Clostridiales;f__Ruminococcaceae;g__;s__
524471	5.41667	0.143709	0.777813	1	0	0.5	0	0	k__Bacteria;p__Firmicutes;c__Clostridia;o__Clostridiales;f__;g__;s__
581014	5.41667	0.143709	0.777813	1	0	0.5	0	0	k__Bacteria;p__Firmicutes;c__Clostridia;o__Clostridiales;f__Lachnospiraceae;g__;s__
210165	5.41667	0.143709	0.777813	1	0.5	0	0	0	k__Bacteria;p__Firmicutes;c__Clostridia;o__Clostridiales;f__Ruminococcaceae;g__;s__
194925	5.41667	0.143709	0.777813	1	0	0.5	0	0	k__Bacteria;p__Firmicutes;c__Clostridia;o__Clostridiales;f__Ruminococcaceae;g__;s__
4328189	5.41667	0.143709	0.777813	1	0	0.5	0	0	k__Bacteria;p__Proteobacteria;c__Gammaproteobacteria;o__Enterobacteriales;f__Enterobacteriaceae
211935	5.41667	0.143709	0.777813	1	0	0.5	0.666667	0	k__Bacteria;p__Firmicutes;c__Clostridia;o__Clostridiales;f__Lachnospiraceae;g__;s__
251539	5.41667	0.143709	0.777813	1	0	0.5	0	0	k__Bacteria;p__Proteobacteria;c__Deltaproteobacteria;o__Myxococcales
266952	5.41667	0.143709	0.777813	1	0	0.5	0	0	k__Bacteria;p__Firmicutes;c__Clostridia;o__Clostridiales;f__[Mogibacteriaceae];g__Mogibacterium;s__
4479392	5.41667	0.143709	0.777813	1	0.5	0	0	0	k__Bacteria;p__Firmicutes;c__Clostridia;o__Clostridiales;f__Clostridiaceae;g__;s__
302048	5.41667	0.143709	0.777813	1	0.5	0	0	0	k__Bacteria;p__Bacteroidetes;c__Bacteroidia;o__Bacteroidales;f__;g__;s__
805066	5.41667	0.143709	0.777813	1	0.5	0	0	0	k__Bacteria;p__Firmicutes;c__Clostridia;o__Clostridiales;f__;g__;s__
577512	5.41667	0.143709	0.777813	1	0.5	0	0	0	k__Bacteria;p__Firmicutes;c__Clostridia;o__Clostridiales;f__;g__;s__
811229	5.41667	0.143709	0.777813	1	0.5	0	0	0	k__Bacteria;p__Bacteroidetes;c__Bacteroidia;o__Bacteroidales;f__Prevotellaceae;g__Prevotella;s__
536535	5.41667	0.143709	0.777813	1	0	0.5	0	0	k__Bacteria;p__Firmicutes;c__Clostridia;o__Clostridiales;f__Lachnospiraceae;g__Dorea;s__
3450454	5.41667	0.143709	0.777813	1	0	0.5	0	0	k__Bacteria;p__Firmicutes;c__Clostridia;o__Clostridiales;f__Lachnospiraceae
174654	5.41667	0.143709	0.777813	1	0	1	0	0	k__Bacteria;p__Firmicutes;c__Clostridia;o__Clostridiales;f__Ruminococcaceae;g__Ruminococcus;s__
4341886	5.41667	0.143709	0.777813	1	0.5	0	0	0	k__Bacteria;p__Firmicutes;c__Clostridia;o__Clostridiales;f__Ruminococcaceae;g__;s__
178497	5.41667	0.143709	0.777813	1	0	0.5	0	0	k__Bacteria;p__Firmicutes;c__Clostridia;o__Clostridiales;f__Ruminococcaceae;g__;s__
335793	5.41667	0.143709	0.777813	1	0	0.5	0	0	k__Bacteria;p__TM7;c__TM7-3;o__CW040;f__F16;g__;s__
131100	5.41667	0.143709	0.777813	1	0.5	0	0	0	k__Bacteria;p__Firmicutes;c__Clostridia;o__Clostridiales;f__Lachnospiraceae;g__;s__
3186216	5.41667	0.143709	0.777813	1	0.5	0	0	0	k__Bacteria;p__Firmicutes;c__Clostridia;o__Clostridiales;f__;g__;s__
347413	5.41667	0.143709	0.777813	1	0	0.5	0	0	k__Bacteria;p__Firmicutes;c__Clostridia;o__Clostridiales;f__Ruminococcaceae;g__;s__
336638	5.41667	0.143709	0.777813	1	0.5	0	0	0	k__Bacteria;p__Firmicutes;c__Clostridia;o__Clostridiales;f__Ruminococcaceae;g__;s__
182647	5.41667	0.143709	0.777813	1	0	0.5	0	0	k__Bacteria;p__Firmicutes;c__Clostridia;o__Clostridiales;f__;g__;s__
New.ReferenceOTU474	5.41667	0.143709	0.777813	1	0	0.5	0	0	k__Bacteria;p__Firmicutes;c__Clostridia;o__Clostridiales;f__Ruminococcaceae
New.ReferenceOTU416	5.41667	0.143709	0.777813	1	0	1	0	0	k__Bacteria;p__Firmicutes;c__Clostridia;o__Clostridiales;f__Ruminococcaceae;g__;s__
New.ReferenceOTU277	5.41667	0.143709	0.777813	1	0	0.5	0	0	Unassigned
4403504	5.41415	0.143864	0.777813	1	21.75	9.5	4	0	k__Bacteria;p__Firmicutes;c__Clostridia;o__Clostridiales;f__Ruminococcaceae;g__;s__
338111	5.41022	0.144108	0.777813	1	7.25	5	2.33333	0	k__Bacteria;p__Firmicutes;c__Clostridia;o__Clostridiales;f__Ruminococcaceae;g__;s__
4335321	5.41	0.144122	0.777813	1	0.75	0.75	0	0	k__Bacteria;p__Spirochaetes;c__Spirochaetes;o__Spirochaetales;f__Spirochaetaceae;g__Treponema;s__
349444	5.41	0.144122	0.777813	1	1	0.75	0	0	k__Bacteria;p__Firmicutes;c__Clostridia;o__Clostridiales;f__Ruminococcaceae;g__;s__
New.ReferenceOTU182	5.41	0.144122	0.777813	1	0.75	0.75	0	0	k__Bacteria;p__Firmicutes;c__Clostridia;o__Clostridiales;f__Ruminococcaceae;g__;s__
15693	5.4003	0.144725	0.777813	1	1	1.75	0	0	k__Bacteria;p__Tenericutes;c__RF3;o__ML615J-28;f__;g__;s__
23652	5.4003	0.144725	0.777813	1	1.25	3.5	0	0	k__Bacteria;p__Elusimicrobia;c__Elusimicrobia;o__Elusimicrobiales;f__Elusimicrobiaceae;g__;s__
311160	5.38756	0.14552	0.777813	1	0	0.5	47	27.3333	k__Bacteria;p__Actinobacteria;c__Actinobacteria;o__Actinomycetales;f__Micrococcaceae;g__Arthrobacter;s__
274010	5.38462	0.145705	0.777813	1	0	1.25	0	0	k__Bacteria;p__Chloroflexi;c__Anaerolineae;o__Anaerolineales;f__Anaerolinaceae;g__SHD-231;s__
3931537	5.38462	0.145705	0.777813	1	0	0.75	0	0	k__Bacteria;p__Firmicutes;c__Clostridia;o__Clostridiales;f__Clostridiaceae;g__Clostridium;s__
541114	5.38462	0.145705	0.777813	1	0.75	0	0	0	k__Bacteria;p__Firmicutes;c__Clostridia;o__Clostridiales;f__Lachnospiraceae;g__Moryella;s__
4400098	5.38462	0.145705	0.777813	1	0	0.75	0	0	k__Bacteria;p__Bacteroidetes;c__Flavobacteriia;o__Flavobacteriales;f__Flavobacteriaceae;g__Flavobacterium;s__
298561	5.38462	0.145705	0.777813	1	1	0	0	0	k__Bacteria;p__Bacteroidetes;c__Bacteroidia;o__Bacteroidales;f__;g__;s__
2272791	5.38462	0.145705	0.777813	1	1	0	0	0	k__Bacteria;p__Firmicutes;c__Clostridia;o__Clostridiales;f__Clostridiaceae;g__;s__
2458172	5.38462	0.145705	0.777813	1	0	2.5	0	0	k__Bacteria;p__Proteobacteria;c__Alphaproteobacteria;o__Rhizobiales;f__Brucellaceae;g__Ochrobactrum;s__
4373062	5.38462	0.145705	0.777813	1	0	0.75	0	0	k__Bacteria;p__Firmicutes;c__Clostridia;o__Clostridiales;f__Ruminococcaceae;g__;s__
534578	5.38462	0.145705	0.777813	1	0	0.75	0	0	k__Bacteria;p__Firmicutes;c__Clostridia;o__Clostridiales;f__Caldicoprobacteraceae;g__Caldicoprobacter;s__
300300	5.38462	0.145705	0.777813	1	0	3.75	0	0	k__Bacteria;p__Firmicutes;c__Clostridia;o__Clostridiales;f__;g__;s__
556163	5.38462	0.145705	0.777813	1	0	1	0	0	k__Bacteria;p__Firmicutes;c__Clostridia;o__Clostridiales;f__Clostridiaceae;g__;s__
3610691	5.38462	0.145705	0.777813	1	0.75	0	0	0	k__Bacteria;p__Proteobacteria;c__Gammaproteobacteria;o__Enterobacteriales;f__Enterobacteriaceae;g__Proteus;s__
810399	5.38462	0.145705	0.777813	1	0	1	0	0	k__Bacteria;p__Firmicutes;c__Bacilli;o__Lactobacillales;f__;g__;s__
156219	5.38462	0.145705	0.777813	1	0	0.75	0	0	k__Bacteria;p__Firmicutes;c__Clostridia;o__Clostridiales;f__;g__;s__
4338745	5.38462	0.145705	0.777813	1	2.25	0	0	0	k__Bacteria;p__Firmicutes;c__Clostridia;o__Clostridiales;f__Veillonellaceae;g__;s__
9349	5.38462	0.145705	0.777813	1	0	2.75	0	0	k__Bacteria;p__Proteobacteria;c__Gammaproteobacteria;o__Aeromonadales;f__Succinivibrionaceae;g__Ruminobacter;s__
288408	5.38462	0.145705	0.777813	1	0	1	0	0	k__Bacteria;p__Verrucomicrobia;c__Opitutae;o__[Cerasicoccales];f__[Cerasicoccaceae];g__;s__
289449	5.38462	0.145705	0.777813	1	0	3.25	0	0	k__Bacteria;p__Firmicutes;c__Clostridia;o__Clostridiales;f__;g__;s__
4365141	5.38462	0.145705	0.777813	1	1.5	0	0	0	k__Bacteria;p__Firmicutes;c__Bacilli;o__Lactobacillales;f__Leuconostocaceae;g__Leuconostoc;s__
4371341	5.38462	0.145705	0.777813	1	0.75	0	0	0	k__Bacteria;p__Firmicutes;c__Clostridia;o__Clostridiales;f__Veillonellaceae;g__Phascolarctobacterium;s__
348863	5.38462	0.145705	0.777813	1	3.5	0	0	0	k__Bacteria;p__Firmicutes;c__Clostridia;o__Clostridiales;f__;g__;s__
36647	5.38462	0.145705	0.777813	1	0	1.5	0	0	k__Bacteria;p__Firmicutes;c__Clostridia;o__Clostridiales;f__;g__;s__
555156	5.38462	0.145705	0.777813	1	0	1	0	0	k__Bacteria;p__Planctomycetes;c__Planctomycetia;o__Pirellulales;f__Pirellulaceae;g__;s__
4446053	5.38462	0.145705	0.777813	1	0	2	0	0	k__Bacteria;p__Proteobacteria;c__Alphaproteobacteria;o__;f__;g__;s__
434336	5.38462	0.145705	0.777813	1	1.25	0	0	0	k__Bacteria;p__Firmicutes;c__Clostridia;o__Clostridiales;f__;g__;s__
839277	5.38462	0.145705	0.777813	1	0	1.25	0	0	k__Bacteria;p__Verrucomicrobia;c__Verruco-5;o__WCHB1-41;f__RFP12;g__;s__
4417921	5.38462	0.145705	0.777813	1	0	0.75	0	0	k__Bacteria;p__Bacteroidetes;c__[Saprospirae];o__[Saprospirales];f__Chitinophagaceae;g__Flavisolibacter;s__
1928156	5.38462	0.145705	0.777813	1	0	1	0	0	k__Bacteria;p__Firmicutes;c__Clostridia;o__Clostridiales;f__Lachnospiraceae
316412	5.38462	0.145705	0.777813	1	0	1.25	0	0	k__Bacteria;p__Bacteroidetes;c__Bacteroidia;o__Bacteroidales;f__;g__;s__
293477	5.38462	0.145705	0.777813	1	1.25	0	0	0	k__Bacteria;p__Firmicutes;c__Clostridia;o__Clostridiales;f__Ruminococcaceae;g__;s__
4467134	5.38462	0.145705	0.777813	1	0	1	0	0	k__Bacteria;p__Verrucomicrobia;c__Verruco-5;o__WCHB1-41;f__RFP12;g__;s__
4452633	5.38462	0.145705	0.777813	1	0	1.25	0	0	k__Bacteria;p__Firmicutes;c__Clostridia;o__Clostridiales;f__Clostridiaceae;g__;s__
289841	5.38462	0.145705	0.777813	1	0	0.75	0	0	k__Bacteria;p__Firmicutes;c__Clostridia;o__Clostridiales;f__;g__;s__
528725	5.38462	0.145705	0.777813	1	0.75	0	0	0	k__Bacteria;p__Firmicutes;c__Clostridia;o__Clostridiales;f__Ruminococcaceae;g__;s__
561826	5.38462	0.145705	0.777813	1	1.25	0	0	0	k__Bacteria;p__Firmicutes;c__Clostridia;o__Clostridiales;f__Christensenellaceae;g__;s__
229919	5.38462	0.145705	0.777813	1	0	0.75	0	0	k__Bacteria;p__Firmicutes;c__Clostridia;o__Clostridiales;f__;g__;s__
100265	5.38462	0.145705	0.777813	1	0	1.25	0	0	k__Bacteria;p__Bacteroidetes;c__Bacteroidia;o__Bacteroidales;f__Prevotellaceae;g__Prevotella;s__
346868	5.38462	0.145705	0.777813	1	0	0.75	0	0	k__Bacteria;p__Bacteroidetes;c__Bacteroidia;o__Bacteroidales;f__Prevotellaceae;g__Prevotella;s__
267605	5.38462	0.145705	0.777813	1	0	1.5	0	0	k__Bacteria;p__Firmicutes;c__Clostridia;o__Clostridiales;f__Lachnospiraceae;g__;s__
563439	5.38462	0.145705	0.777813	1	0	1	0	0	k__Bacteria;p__Firmicutes;c__Clostridia;o__Clostridiales;f__[Mogibacteriaceae];g__Mogibacterium;s__
340357	5.38462	0.145705	0.777813	1	1.25	0	0	0	k__Bacteria;p__Firmicutes;c__Clostridia;o__Clostridiales;f__Lachnospiraceae;g__;s__
4341734	5.38462	0.145705	0.777813	1	0	0.75	0	0	k__Bacteria;p__Actinobacteria;c__Actinobacteria;o__Actinomycetales;f__Microbacteriaceae;g__;s__
49406	5.38462	0.145705	0.777813	1	1	0	0	0	k__Bacteria;p__Firmicutes;c__Clostridia;o__Clostridiales;f__;g__;s__
833458	5.38462	0.145705	0.777813	1	1	0	0	0	k__Bacteria;p__Firmicutes;c__Clostridia;o__Clostridiales;f__;g__;s__
238205	5.38462	0.145705	0.777813	1	1.5	0	0	0	k__Bacteria;p__Firmicutes;c__Clostridia;o__Clostridiales;f__Clostridiaceae;g__Clostridium;s__butyricum
352215	5.38462	0.145705	0.777813	1	3.5	0	0	0	k__Bacteria;p__Firmicutes;c__Clostridia;o__Clostridiales;f__;g__;s__
584500	5.38462	0.145705	0.777813	1	0.75	0	0	0	k__Bacteria;p__Proteobacteria;c__Epsilonproteobacteria;o__Campylobacterales;f__Campylobacteraceae;g__Arcobacter;s__
458550	5.38462	0.145705	0.777813	1	0	1.25	0	0	k__Bacteria;p__Firmicutes;c__Clostridia;o__Clostridiales;f__;g__;s__
342683	5.38462	0.145705	0.777813	1	2	0	0	0	k__Bacteria;p__Firmicutes;c__Clostridia;o__Clostridiales;f__Ruminococcaceae
3680006	5.38462	0.145705	0.777813	1	0.75	0	0	0	k__Bacteria;p__Firmicutes;c__Clostridia;o__Clostridiales;f__Lachnospiraceae;g__Dorea;s__
326833	5.38462	0.145705	0.777813	1	0	0.75	0	0	k__Bacteria;p__Firmicutes;c__Clostridia;o__Clostridiales;f__Lachnospiraceae;g__Coprococcus;s__
New.ReferenceOTU463	5.38462	0.145705	0.777813	1	1	0	0	0	Unassigned
324882	5.38087	0.14594	0.777813	1	16	149.75	543	530.333	k__Bacteria;p__Firmicutes;c__Bacilli;o__Turicibacterales;f__Turicibacteraceae;g__Turicibacter;s__
4322943	5.37729	0.146165	0.777813	1	35.5	173	45.3333	7.33333	k__Bacteria;p__Firmicutes;c__Clostridia;o__Clostridiales;f__Lachnospiraceae;g__Coprococcus;s__
337086	5.37173	0.146515	0.777813	1	6	33.5	2.66667	0.333333	k__Bacteria;p__Verrucomicrobia;c__Verruco-5;o__WCHB1-41;f__RFP12;g__;s__
186092	5.36606	0.146873	0.777813	1	0	1.25	7	0	k__Bacteria;p__Firmicutes;c__Clostridia;o__Clostridiales;f__Clostridiaceae
275194	5.36606	0.146873	0.777813	1	0.75	0	2.33333	0	k__Bacteria;p__Firmicutes;c__Clostridia;o__Clostridiales;f__;g__;s__
298161	5.36554	0.146905	0.777813	1	8.25	34	2	2.33333	k__Bacteria;p__Bacteroidetes;c__Bacteroidia;o__Bacteroidales;f__Bacteroidaceae;g__;s__
260414	5.36496	0.146943	0.777813	1	6.25	9.75	0.666667	0	k__Bacteria;p__Firmicutes;c__Clostridia;o__Clostridiales;f__Ruminococcaceae;g__;s__
1931575	5.35779	0.147396	0.777813	1	2	4.75	2.66667	0	k__Bacteria;p__Firmicutes;c__Clostridia;o__Clostridiales;f__Lachnospiraceae;g__;s__
New.ReferenceOTU283	5.35676	0.147461	0.777813	1	9.75	2.25	0.666667	1	k__Bacteria;p__Bacteroidetes;c__Bacteroidia;o__Bacteroidales;f__Bacteroidaceae;g__5-7N15;s__
289474	5.35497	0.147575	0.777813	1	6.75	6.75	1.33333	0.333333	k__Bacteria;p__Firmicutes;c__Clostridia;o__Clostridiales;f__Ruminococcaceae;g__;s__
297643	5.35068	0.147848	0.777813	1	1.25	3	0	1	k__Bacteria;p__Firmicutes;c__Clostridia;o__Clostridiales;f__Ruminococcaceae;g__;s__
New.ReferenceOTU190	5.34928	0.147937	0.777813	1	0.5	12.75	2.66667	0.666667	k__Bacteria;p__Firmicutes;c__Clostridia;o__Clostridiales;f__;g__;s__
42636	5.34591	0.148151	0.777813	1	47.75	15	7	1.33333	k__Bacteria;p__Firmicutes;c__Clostridia;o__Clostridiales;f__Clostridiaceae;g__Clostridium;s__
300691	5.34508	0.148204	0.777813	1	525	532	217	87.6667	k__Bacteria;p__Bacteroidetes;c__Bacteroidia;o__Bacteroidales;f__[Paraprevotellaceae];g__CF231;s__
292051	5.34493	0.148213	0.777813	1	3.75	1.75	0.333333	0	k__Bacteria;p__Firmicutes;c__Clostridia;o__Clostridiales;f__Ruminococcaceae;g__;s__
292758	5.34327	0.148319	0.777813	1	5.5	1	0.666667	0	k__Bacteria;p__Firmicutes;c__Clostridia;o__Clostridiales;f__;g__;s__
335071	5.3381	0.148649	0.777813	1	178.5	136.75	66.6667	17.6667	k__Bacteria;p__Firmicutes;c__Clostridia;o__Clostridiales;f__Lachnospiraceae;g__;s__
1133172	5.33655	0.148748	0.777813	1	23.5	200.75	12.3333	2.66667	k__Bacteria;p__Firmicutes;c__Clostridia;o__Clostridiales;f__Peptostreptococcaceae;g__;s__
333360	5.33582	0.148795	0.777813	1	2	2	0	0	k__Bacteria;p__Firmicutes;c__Clostridia;o__Clostridiales;f__;g__;s__
392918	5.33377	0.148926	0.777813	1	1.5	0.75	0.333333	0	k__Bacteria;p__Firmicutes;c__Clostridia;o__Clostridiales;f__Ruminococcaceae;g__;s__
4408503	5.33333	0.148954	0.777813	1	0	0	2	2.33333	k__Bacteria;p__Firmicutes;c__Clostridia;o__Clostridiales;f__Ruminococcaceae;g__;s__
782953	5.33285	0.148985	0.777813	1	73.75	32.75	3	0	k__Bacteria;p__Proteobacteria;c__Gammaproteobacteria;o__Enterobacteriales;f__Enterobacteriaceae;g__;s__
296290	5.33076	0.149119	0.777813	1	15.75	11.5	212	11.6667	k__Bacteria;p__Firmicutes;c__Clostridia;o__Clostridiales;f__Lachnospiraceae;g__;s__
567437	5.32108	0.14974	0.777813	1	6.5	2	3.33333	1.33333	k__Bacteria;p__Tenericutes;c__Mollicutes;o__RF39;f__;g__;s__
341007	5.32068	0.149766	0.777813	1	5.5	2.5	0.333333	0	k__Bacteria;p__Firmicutes;c__Clostridia;o__Clostridiales;f__;g__;s__
196191	5.32068	0.149766	0.777813	1	2.5	1.5	0.333333	0	k__Bacteria;p__Firmicutes;c__Clostridia;o__Clostridiales;f__Ruminococcaceae;g__Oscillospira;s__
297798	5.30545	0.150749	0.777813	1	1.5	1.5	3.33333	0.666667	k__Bacteria;p__Firmicutes;c__Clostridia;o__Clostridiales;f__Ruminococcaceae;g__;s__
4324036	5.30476	0.150794	0.777813	1	458.25	188.75	72	24	k__Bacteria;p__Bacteroidetes;c__Bacteroidia;o__Bacteroidales;f__S24-7;g__;s__
694337	5.28834	0.15186	0.777813	1	6.5	5.25	1.66667	0.333333	k__Bacteria;p__Firmicutes;c__Clostridia;o__Clostridiales;f__Ruminococcaceae;g__;s__
544678	5.28683	0.151959	0.777813	1	1.25	2	0.333333	0	k__Bacteria;p__Firmicutes;c__Clostridia;o__Clostridiales;f__Lachnospiraceae;g__;s__
290086	5.27336	0.152841	0.777813	1	11.25	4	3.66667	1	k__Bacteria;p__Firmicutes;c__Clostridia;o__Clostridiales;f__;g__;s__
133435	5.26481	0.153402	0.777813	1	24.5	73.5	71.3333	2.33333	k__Bacteria;p__Firmicutes;c__Clostridia;o__Clostridiales;f__;g__;s__
4339317	5.26422	0.153441	0.777813	1	1.75	1.75	0	0	k__Bacteria;p__Firmicutes;c__Clostridia;o__Clostridiales;f__Ruminococcaceae;g__;s__
New.ReferenceOTU35	5.26422	0.153441	0.777813	1	6	2.5	0	0	k__Bacteria;p__Firmicutes;c__Clostridia;o__Clostridiales;f__Ruminococcaceae;g__;s__
4404459	5.26154	0.153618	0.777813	1	16.5	4.75	0.333333	0.333333	k__Bacteria;p__Firmicutes;c__Clostridia;o__Clostridiales;f__;g__;s__
778142	5.24798	0.154514	0.777813	1	1.75	0	2.66667	0	k__Bacteria;p__Firmicutes;c__Erysipelotrichi;o__Erysipelotrichales;f__Erysipelotrichaceae;g__Bulleidia;s__
New.ReferenceOTU442	5.22989	0.155717	0.777813	1	0	6	0	1472.33	k__Bacteria;p__Firmicutes;c__Clostridia;o__Clostridiales;f__Clostridiaceae;g__Clostridium;s__bowmanii
21652	5.22567	0.155999	0.777813	1	1	0.25	1.33333	0	k__Bacteria;p__Tenericutes;c__Mollicutes;o__RF39;f__;g__;s__
New.ReferenceOTU67	5.22253	0.156209	0.777813	1	18.25	9.75	8.33333	20	k__Bacteria;p__Firmicutes;c__Clostridia;o__Clostridiales;f__Ruminococcaceae;g__;s__
277352	5.21882	0.156458	0.777813	1	19	15	68.6667	471.333	k__Bacteria;p__Proteobacteria;c__Gammaproteobacteria;o__Pseudomonadales;f__Moraxellaceae;g__Psychrobacter;s__
215060	5.21045	0.15702	0.777813	1	2	2.75	0.333333	0	k__Bacteria;p__Firmicutes;c__Clostridia;o__Clostridiales;f__;g__;s__
338039	5.20212	0.157581	0.777813	1	1	1	4.66667	0.333333	k__Bacteria;p__Firmicutes;c__Clostridia;o__Clostridiales;f__;g__;s__
744617	5.19739	0.157901	0.777813	1	3.5	2	6	0	k__Bacteria;p__Firmicutes;c__Clostridia;o__Clostridiales;f__Lachnospiraceae;g__Epulopiscium;s__
290833	5.19318	0.158186	0.777813	1	0.5	0.75	0	0	k__Bacteria;p__Firmicutes;c__Clostridia;o__Clostridiales;f__Ruminococcaceae;g__;s__
347466	5.19318	0.158186	0.777813	1	0.75	0.5	0	0	k__Bacteria;p__Firmicutes;c__Clostridia;o__Clostridiales;f__Lachnospiraceae;g__;s__
326486	5.19318	0.158186	0.777813	1	1	0.75	0	0	k__Bacteria;p__Firmicutes;c__Clostridia;o__Clostridiales;f__Ruminococcaceae;g__;s__
355373	5.19187	0.158275	0.777813	1	110	15	30.3333	2.33333	k__Bacteria;p__Firmicutes;c__Clostridia;o__Clostridiales;f__Ruminococcaceae;g__;s__
307022	5.18687	0.158614	0.777813	1	0	0.25	0.666667	0	k__Bacteria;p__Firmicutes;c__Clostridia;o__Clostridiales;f__Ruminococcaceae;g__;s__
4393701	5.18687	0.158614	0.777813	1	0	0.25	0.666667	0	k__Bacteria;p__Proteobacteria;c__Betaproteobacteria;o__Burkholderiales;f__Oxalobacteraceae;g__;s__
208042	5.18687	0.158614	0.777813	1	0.25	0	0	0.666667	k__Bacteria;p__Firmicutes;c__Clostridia;o__Clostridiales;f__;g__;s__
4232048	5.18687	0.158614	0.777813	1	0.25	0	0	0.666667	k__Bacteria;p__Firmicutes;c__Clostridia;o__Clostridiales;f__Lachnospiraceae;g__Dorea;s__
317892	5.18687	0.158614	0.777813	1	0.25	0	0.666667	0	k__Bacteria;p__Firmicutes;c__Clostridia;o__Clostridiales;f__Lachnospiraceae
222733	5.18687	0.158614	0.777813	1	0	0.25	0	0.666667	k__Bacteria;p__Firmicutes;c__Clostridia;o__Clostridiales;f__;g__;s__
395040	5.18687	0.158614	0.777813	1	0.25	0	0.666667	0	k__Bacteria;p__Firmicutes;c__Clostridia;o__Clostridiales;f__;g__;s__
New.ReferenceOTU206	5.17942	0.159121	0.777813	1	0.5	2.75	1.33333	0	k__Bacteria;p__Firmicutes;c__Clostridia;o__Clostridiales;f__Lachnospiraceae
4412309	5.1712	0.159682	0.777813	1	0.25	0	0.666667	2	k__Bacteria;p__Firmicutes;c__Clostridia;o__Clostridiales;f__Lachnospiraceae;g__;s__
1142110	5.16667	0.159992	0.777813	1	253.25	278.5	247.333	9	k__Bacteria;p__Firmicutes;c__Clostridia;o__Clostridiales;f__Peptostreptococcaceae;g__;s__
192437	5.16465	0.16013	0.777813	1	0.25	2.25	0.333333	0	k__Bacteria;p__Firmicutes;c__Clostridia;o__Clostridiales;f__Ruminococcaceae;g__;s__
305187	5.16465	0.16013	0.777813	1	0.25	1.5	0.333333	0	k__Bacteria;p__Firmicutes;c__Clostridia;o__Clostridiales;f__;g__;s__
2254354	5.15614	0.160714	0.777813	1	1	0	1	0	k__Bacteria;p__Proteobacteria;c__Alphaproteobacteria;o__Sphingomonadales;f__Sphingomonadaceae;g__Sphingomonas;s__
560906	5.15614	0.160714	0.777813	1	0	2	2	0	k__Bacteria;p__Firmicutes;c__Clostridia;o__Clostridiales;f__;g__;s__
353696	5.1553	0.160772	0.777813	1	2.25	12.5	2.33333	0	k__Bacteria;p__Firmicutes;c__Clostridia;o__Clostridiales;f__Christensenellaceae;g__;s__
323061	5.15301	0.16093	0.777813	1	3.25	2.5	0.666667	0	k__Bacteria;p__Firmicutes;c__Clostridia;o__Clostridiales;f__Ruminococcaceae;g__Oscillospira;s__
New.ReferenceOTU236	5.15299	0.160931	0.777813	1	4.75	38.75	11	33.3333	k__Bacteria;p__Bacteroidetes;c__Bacteroidia;o__Bacteroidales;f__Bacteroidaceae;g__5-7N15;s__
313247	5.14802	0.161274	0.777813	1	0.75	8.5	4	0	k__Bacteria;p__Firmicutes;c__Clostridia;o__Clostridiales;f__;g__;s__
4090251	5.14464	0.161507	0.777813	1	27.25	100.25	12.6667	3	k__Bacteria;p__Bacteroidetes;c__Bacteroidia;o__Bacteroidales;f__Bacteroidaceae;g__;s__
274754	5.14394	0.161556	0.777813	1	0	0.75	0.666667	0	k__Bacteria;p__Proteobacteria;c__Gammaproteobacteria;o__Enterobacteriales;f__Enterobacteriaceae
4326861	5.14394	0.161556	0.777813	1	1.25	0	0.666667	0	k__Bacteria;p__Firmicutes;c__Clostridia;o__Clostridiales;f__;g__;s__
311566	5.14394	0.161556	0.777813	1	0	0.75	0.666667	0	k__Bacteria;p__Firmicutes;c__Clostridia;o__Clostridiales;f__Ruminococcaceae;g__;s__
4414257	5.14394	0.161556	0.777813	1	0	0.75	0	0.666667	k__Bacteria;p__Firmicutes;c__Bacilli;o__Lactobacillales;f__Lactobacillaceae;g__Lactobacillus;s__
251970	5.13927	0.161878	0.777813	1	1	0.75	0	0	k__Bacteria;p__Firmicutes;c__Clostridia;o__Clostridiales;f__Ruminococcaceae;g__;s__
335480	5.13374	0.162262	0.777813	1	6	8.5	2.33333	0.666667	k__Bacteria;p__Firmicutes;c__Clostridia;o__Clostridiales;f__Ruminococcaceae;g__;s__
301410	5.13264	0.162338	0.777813	1	9	44.25	1	0.333333	k__Bacteria;p__Firmicutes;c__Clostridia;o__Clostridiales;f__Ruminococcaceae;g__;s__
516285	5.13192	0.162388	0.777813	1	2.75	0.5	0.333333	0	k__Bacteria;p__Proteobacteria;c__Alphaproteobacteria;o__Rhodospirillales;f__Acetobacteraceae;g__;s__
198133	5.13192	0.162388	0.777813	1	2.75	0.5	0	0.333333	k__Bacteria;p__Firmicutes;c__Clostridia;o__Clostridiales;f__Ruminococcaceae;g__;s__
333205	5.12963	0.162547	0.777813	1	0	0	0.666667	0.666667	k__Bacteria;p__Firmicutes;c__Clostridia;o__Clostridiales;f__Ruminococcaceae;g__;s__
640071	5.12963	0.162547	0.777813	1	0	0	0.666667	0.666667	k__Bacteria;p__Proteobacteria;c__Gammaproteobacteria;o__Pseudomonadales;f__Pseudomonadaceae;g__Pseudomonas;s__
319196	5.12857	0.162621	0.777813	1	49	64.75	25.3333	5	k__Bacteria;p__Firmicutes;c__Clostridia;o__Clostridiales;f__Lachnospiraceae;g__;s__
2883968	5.12838	0.162634	0.777813	1	1.5	14.5	9.66667	0	k__Bacteria;p__Firmicutes;c__Clostridia;o__Clostridiales;f__;g__;s__
295196	5.12417	0.162928	0.777813	1	1.5	1	1.66667	0	k__Bacteria;p__Firmicutes;c__Clostridia;o__Clostridiales;f__[Mogibacteriaceae];g__;s__
309658	5.12286	0.163019	0.777813	1	2.5	1.5	0.333333	0	k__Bacteria;p__Firmicutes;c__Clostridia;o__Clostridiales;f__Ruminococcaceae;g__;s__
304239	5.12286	0.163019	0.777813	1	1.5	2.5	0.333333	0	k__Bacteria;p__Firmicutes;c__Clostridia;o__Clostridiales;f__Ruminococcaceae;g__;s__
New.ReferenceOTU308	5.12286	0.163019	0.777813	1	1.75	3	0.333333	0	k__Bacteria;p__Firmicutes;c__Clostridia;o__Clostridiales;f__;g__;s__
309806	5.12155	0.16311	0.777813	1	2	1.5	0	0	k__Bacteria;p__Firmicutes;c__Clostridia;o__Clostridiales;f__Lachnospiraceae;g__;s__
565570	5.12155	0.16311	0.777813	1	1.5	2	0	0	k__Archaea;p__Euryarchaeota;c__Thermoplasmata;o__E2;f__[Methanomassiliicoccaceae];g__vadinCA11;s__
269890	5.12155	0.16311	0.777813	1	2.25	1.75	0	0	k__Bacteria;p__Proteobacteria;c__Deltaproteobacteria;o__Desulfovibrionales;f__Desulfovibrionaceae;g__Desulfovibrio;s__
850642	5.12134	0.163125	0.777813	1	5.5	17	8	0	k__Bacteria;p__Firmicutes;c__Clostridia;o__Clostridiales;f__Peptostreptococcaceae;g__;s__
289581	5.11826	0.163339	0.777813	1	12.75	1.25	0	0	k__Bacteria;p__Bacteroidetes;c__Bacteroidia;o__Bacteroidales;f__;g__;s__
4378014	5.11826	0.163339	0.777813	1	1.75	2.5	0	0	k__Bacteria;p__Firmicutes;c__Erysipelotrichi;o__Erysipelotrichales;f__Erysipelotrichaceae;g__L7A_E11;s__
289729	5.11826	0.163339	0.777813	1	4.75	1	0	0	k__Bacteria;p__Firmicutes;c__Clostridia;o__Clostridiales;f__Ruminococcaceae;g__;s__
531342	5.11589	0.163505	0.777813	1	464.5	0	6	117	k__Bacteria;p__Firmicutes;c__Erysipelotrichi;o__Erysipelotrichales;f__Erysipelotrichaceae;g__Coprobacillus;s__
290033	5.11521	0.163553	0.777813	1	12.5	14.5	7	2.66667	k__Bacteria;p__Firmicutes;c__Clostridia;o__Clostridiales;f__Lachnospiraceae;g__Dorea;s__
New.ReferenceOTU117	5.11266	0.163731	0.777813	1	14.25	355	50.6667	1.33333	k__Bacteria;p__Spirochaetes;c__Spirochaetes;o__M2PT2-76;f__;g__;s__
New.ReferenceOTU268	5.10945	0.163956	0.777813	1	0	1.5	10.3333	3	k__Bacteria;p__Firmicutes;c__Clostridia;o__Clostridiales;f__Ruminococcaceae;g__Ruminococcus;s__
298368	5.1078	0.164071	0.777813	1	0	0	11.6667	3	k__Bacteria;p__Actinobacteria;c__Actinobacteria;o__Actinomycetales;f__Micrococcaceae;g__Arthrobacter;s__
193969	5.10678	0.164143	0.777813	1	4.25	2	1.66667	0	k__Bacteria;p__Firmicutes;c__Clostridia;o__Clostridiales;f__Lachnospiraceae;g__Coprococcus;s__
293211	5.10578	0.164214	0.777813	1	74.75	35.25	25.3333	76	k__Bacteria;p__Bacteroidetes;c__Bacteroidia;o__Bacteroidales;f__;g__;s__
319450	5.10299	0.16441	0.777813	1	2.25	16.75	0	0	k__Bacteria;p__Firmicutes;c__Clostridia;o__Clostridiales;f__Ruminococcaceae;g__;s__
511464	5.10224	0.164462	0.777813	1	0.5	2.25	5.33333	7	k__Bacteria;p__Tenericutes;c__Mollicutes;o__Anaeroplasmatales;f__Anaeroplasmataceae;g__;s__
332185	5.09939	0.164662	0.777813	1	8	14.5	6.33333	1.33333	k__Bacteria;p__Firmicutes;c__Clostridia;o__Clostridiales;f__Ruminococcaceae;g__;s__
187297	5.09858	0.164719	0.777813	1	0	0.5	1.33333	0	k__Bacteria;p__Proteobacteria;c__Gammaproteobacteria;o__Xanthomonadales;f__Xanthomonadaceae;g__;s__
New.ReferenceOTU309	5.09858	0.164719	0.777813	1	0.5	0	0	1.66667	k__Bacteria;p__Firmicutes;c__Bacilli;o__Turicibacterales;f__Turicibacteraceae;g__Turicibacter;s__
4355598	5.09741	0.164802	0.777813	1	75	19.25	71.3333	3.66667	k__Bacteria;p__Firmicutes;c__Clostridia;o__Clostridiales;f__Ruminococcaceae;g__;s__
306041	5.09654	0.164863	0.777813	1	44.75	22.75	4	1	k__Bacteria;p__Firmicutes;c__Clostridia;o__Clostridiales;f__Ruminococcaceae;g__;s__
1579254	5.09616	0.164889	0.777813	1	1.75	0.5	1	1.66667	k__Bacteria;p__Firmicutes;c__Clostridia;o__Clostridiales;f__Ruminococcaceae;g__;s__
631218	5.09084	0.165265	0.777813	1	4.5	1	1.66667	0	k__Bacteria;p__Firmicutes;c__Clostridia;o__Clostridiales;f__Ruminococcaceae;g__;s__
258263	5.08352	0.165782	0.777813	1	3.5	47.25	1.33333	0.666667	k__Bacteria;p__TM7;c__TM7-3;o__CW040;f__F16;g__;s__
4315788	5.08253	0.165853	0.777813	1	5	3.75	0.666667	0	k__Bacteria;p__Firmicutes;c__Clostridia;o__Clostridiales;f__Ruminococcaceae;g__;s__
168046	5.07812	0.166165	0.777813	1	2	4.25	0.333333	0.666667	k__Bacteria;p__Firmicutes;c__Clostridia;o__Clostridiales;f__;g__;s__
693613	5.07305	0.166525	0.777813	1	15.25	27.75	5	7.66667	k__Bacteria;p__Firmicutes;c__Clostridia;o__Clostridiales;f__;g__;s__
New.ReferenceOTU408	5.07065	0.166697	0.777813	1	5.25	1	0.333333	0	k__Bacteria;p__Firmicutes;c__Clostridia;o__Clostridiales;f__Dehalobacteriaceae;g__Dehalobacterium;s__
318928	5.07053	0.166705	0.777813	1	3.75	2	0.666667	0	k__Bacteria;p__Firmicutes;c__Clostridia;o__Clostridiales;f__Ruminococcaceae;g__Ruminococcus;s__
287879	5.06765	0.16691	0.777813	1	4	5.5	8.33333	0	k__Bacteria;p__Firmicutes;c__Clostridia;o__Clostridiales;f__;g__;s__
344330	5.06709	0.16695	0.777813	1	43.75	43	15.3333	33.6667	k__Bacteria;p__Firmicutes;c__Clostridia;o__Clostridiales;f__Ruminococcaceae;g__;s__
New.ReferenceOTU310	5.06398	0.167172	0.777813	1	35.5	9.75	4.33333	2.33333	k__Bacteria;p__Firmicutes;c__Clostridia;o__Clostridiales;f__Ruminococcaceae;g__;s__
441934	5.06037	0.16743	0.777813	1	23.5	20.25	2.33333	2.66667	k__Bacteria;p__Firmicutes;c__Clostridia;o__Clostridiales;f__;g__;s__
297160	5.05139	0.168073	0.777813	1	4.25	11.25	2.33333	0.333333	k__Bacteria;p__Firmicutes;c__Clostridia;o__Clostridiales;f__Ruminococcaceae;g__Ruminococcus;s__
322906	5.05118	0.168087	0.777813	1	0	1.75	1.66667	0	k__Bacteria;p__Firmicutes;c__Clostridia;o__Clostridiales;f__;g__;s__
2555599	5.04547	0.168497	0.777813	1	1.25	3.5	1.33333	0	k__Bacteria;p__Firmicutes;c__Clostridia;o__Clostridiales;f__Lachnospiraceae;g__Dorea;s__
296330	5.04157	0.168778	0.777813	1	14.25	6.75	3.66667	4	k__Bacteria;p__Firmicutes;c__Clostridia;o__Clostridiales;f__Lachnospiraceae;g__;s__
349490	5.0407	0.168841	0.777813	1	0	3.5	3	0.666667	k__Bacteria;p__Bacteroidetes;c__Bacteroidia;o__Bacteroidales;f__;g__;s__
104439	5.03931	0.168941	0.777813	1	1.75	2	0.333333	0	k__Bacteria;p__Firmicutes;c__Clostridia;o__Clostridiales;f__Ruminococcaceae;g__;s__
334049	5.03806	0.169031	0.777813	1	1.5	0	0	0.666667	k__Bacteria;p__Firmicutes;c__Clostridia;o__Clostridiales;f__Ruminococcaceae;g__;s__
328424	5.03806	0.169031	0.777813	1	11.25	0	0	0.666667	k__Bacteria;p__Tenericutes;c__Mollicutes;o__RF39;f__;g__;s__
1111522	5.03806	0.169031	0.777813	1	5.75	0	0.666667	0	k__Bacteria;p__Tenericutes;c__Mollicutes;o__RF39;f__;g__;s__
322004	5.03488	0.169261	0.777813	1	58.25	85.5	53.6667	5.66667	k__Bacteria;p__Firmicutes;c__Clostridia;o__Clostridiales;f__Ruminococcaceae;g__;s__
4302392	5.03474	0.169271	0.777813	1	33.25	19.5	16.3333	2.66667	k__Bacteria;p__Firmicutes;c__Clostridia;o__Clostridiales;f__Lachnospiraceae;g__Coprococcus;s__
New.ReferenceOTU295	5.0344	0.169295	0.777813	1	0.5	1.5	2	0	k__Bacteria;p__Firmicutes;c__Clostridia;o__Clostridiales;f__Lachnospiraceae;g__Butyrivibrio;s__
293575	5.0236	0.170077	0.777813	1	36.75	20.25	31.6667	0.666667	k__Bacteria;p__Firmicutes;c__Clostridia;o__Clostridiales;f__Ruminococcaceae;g__;s__
347791	5.0214	0.170237	0.777813	1	6.25	1.75	0.666667	0	k__Bacteria;p__Firmicutes;c__Clostridia;o__Clostridiales;f__Ruminococcaceae;g__;s__
New.ReferenceOTU233	5.0214	0.170237	0.777813	1	3.75	1	0	0.666667	k__Bacteria;p__Firmicutes;c__Clostridia;o__Clostridiales;f__Ruminococcaceae;g__;s__
4427335	5.02033	0.170315	0.777813	1	48.75	18.5	3	4.33333	k__Bacteria;p__Firmicutes;c__Clostridia;o__Clostridiales;f__;g__;s__
42458	5.01701	0.170555	0.777813	1	6.75	1.5	2.66667	0.333333	k__Bacteria;p__Firmicutes;c__Clostridia;o__Clostridiales;f__Ruminococcaceae;g__;s__
4442774	5.01459	0.170732	0.777813	1	148.75	49.75	30	28.6667	k__Bacteria;p__Firmicutes;c__Clostridia;o__Clostridiales;f__Ruminococcaceae;g__;s__
294545	5.01102	0.170992	0.777813	1	33.25	12.5	4.33333	1	k__Bacteria;p__Firmicutes;c__Clostridia;o__Clostridiales;f__Ruminococcaceae;g__;s__
320289	5.00859	0.171169	0.777813	1	13.75	15.5	2	1.66667	k__Bacteria;p__Firmicutes;c__Clostridia;o__Clostridiales;f__;g__;s__
4345515	5.00037	0.17177	0.777813	1	7.75	14	19.3333	28.3333	k__Bacteria;p__Firmicutes;c__Clostridia;o__Clostridiales;f__Ruminococcaceae;g__;s__
510607	4.99691	0.172023	0.777813	1	1	0.25	0.666667	0	k__Bacteria;p__Firmicutes;c__Clostridia;o__Clostridiales;f__Ruminococcaceae;g__;s__
353748	4.99537	0.172136	0.777813	1	12	7.5	1.66667	0.333333	k__Bacteria;p__Firmicutes;c__Clostridia;o__Clostridiales;f__;g__;s__
289636	4.99508	0.172158	0.777813	1	0.5	2.25	1.33333	3.66667	k__Bacteria;p__Firmicutes;c__Clostridia;o__Clostridiales;f__;g__;s__
174033	4.9873	0.17273	0.777813	1	0.5	2.75	2.33333	0.333333	k__Bacteria;p__Firmicutes;c__Clostridia;o__Clostridiales;f__;g__;s__
319521	4.97783	0.173428	0.777813	1	19.25	13.75	8.66667	1.66667	k__Bacteria;p__Firmicutes;c__Clostridia;o__Clostridiales;f__Ruminococcaceae;g__;s__
New.ReferenceOTU104	4.97656	0.173521	0.777813	1	0.75	5	0	7	k__Bacteria;p__Firmicutes;c__Clostridia;o__Clostridiales;f__;g__;s__
New.ReferenceOTU70	4.96844	0.174123	0.777813	1	62.25	7.25	0	40.3333	k__Bacteria;p__Bacteroidetes;c__Bacteroidia;o__Bacteroidales;f__;g__;s__
297917	4.96589	0.174312	0.777813	1	181.75	24	84.6667	8	k__Bacteria;p__Firmicutes;c__Clostridia;o__Clostridiales;f__Lachnospiraceae;g__Dorea;s__
4465124	4.96287	0.174536	0.777813	1	37.75	13.75	6.33333	2	k__Bacteria;p__Firmicutes;c__Clostridia;o__Clostridiales;f__Ruminococcaceae;g__;s__
290284	4.95601	0.175047	0.777813	1	9.5	25.25	8.33333	1	k__Bacteria;p__Firmicutes;c__Clostridia;o__Clostridiales;f__Ruminococcaceae;g__;s__
185164	4.94559	0.175825	0.777813	1	0.5	1.75	0.333333	0.666667	k__Bacteria;p__Firmicutes;c__Clostridia;o__Clostridiales;f__Lachnospiraceae;g__;s__
180826	4.94402	0.175942	0.777813	1	0.25	2.25	0	1.33333	k__Bacteria;p__Firmicutes;c__Clostridia;o__Clostridiales;f__Ruminococcaceae;g__Ruminococcus;s__
292892	4.94255	0.176052	0.777813	1	8.75	5	0.666667	1	k__Bacteria;p__Firmicutes;c__Clostridia;o__Clostridiales;f__;g__;s__
356138	4.92953	0.177031	0.777813	1	2.5	6.75	9	1	k__Bacteria;p__Firmicutes;c__Clostridia;o__Clostridiales;f__Lachnospiraceae
288168	4.90613	0.178801	0.777813	1	16.5	14.5	9.66667	0	k__Bacteria;p__Firmicutes;c__Clostridia;o__Clostridiales;f__Lachnospiraceae;g__;s__
4319108	4.8872	0.180246	0.777813	1	53	15	4	2.33333	k__Bacteria;p__Firmicutes;c__Clostridia;o__Clostridiales;f__Ruminococcaceae;g__;s__
301534	4.88011	0.18079	0.777813	1	4.75	2.5	0.333333	1	k__Bacteria;p__Firmicutes;c__Clostridia;o__Clostridiales;f__;g__;s__
353688	4.87622	0.181088	0.777813	1	6.5	5.5	3	0.333333	k__Bacteria;p__Firmicutes;c__Clostridia;o__Clostridiales;f__Lachnospiraceae;g__Dorea;s__
805699	4.8725	0.181375	0.777813	1	13.75	4.5	8.33333	0.666667	k__Bacteria;p__Tenericutes;c__Mollicutes;o__RF39;f__;g__;s__
301121	4.87126	0.181471	0.777813	1	16	126.5	23.6667	0	k__Bacteria;p__Bacteroidetes;c__Bacteroidia;o__Bacteroidales;f__;g__;s__
New.ReferenceOTU172	4.86665	0.181826	0.777813	1	78.5	55.75	36.3333	6.66667	k__Bacteria;p__Firmicutes;c__Clostridia;o__Clostridiales;f__Christensenellaceae;g__;s__
183715	4.86269	0.182132	0.777813	1	3	4.25	1	0.666667	k__Bacteria;p__Firmicutes;c__Clostridia;o__Clostridiales;f__Ruminococcaceae;g__;s__
529192	4.86188	0.182195	0.777813	1	101	47.25	18.6667	4	k__Bacteria;p__Firmicutes;c__Clostridia;o__Clostridiales;f__;g__;s__
4437589	4.86164	0.182213	0.777813	1	9	9.5	6.66667	0.333333	k__Bacteria;p__Bacteroidetes;c__Bacteroidia;o__Bacteroidales;f__Bacteroidaceae;g__;s__
272663	4.86124	0.182244	0.777813	1	4.5	15.25	33.6667	0	k__Bacteria;p__Firmicutes;c__Erysipelotrichi;o__Erysipelotrichales;f__Erysipelotrichaceae;g__Bulleidia;s__
269983	4.85743	0.182539	0.777813	1	2.25	1.25	6.66667	0	k__Bacteria;p__Tenericutes;c__Mollicutes;o__RF39;f__;g__;s__
3409355	4.85648	0.182613	0.777813	1	0.5	0.5	1	0	k__Bacteria;p__Firmicutes;c__Clostridia;o__Clostridiales;f__Lachnospiraceae;g__;s__
348897	4.85139	0.183009	0.777813	1	2	0	4.33333	0.666667	k__Bacteria;p__Firmicutes;c__Clostridia;o__Clostridiales;f__;g__;s__
326862	4.85049	0.183078	0.777813	1	1.5	5.25	6.66667	1.33333	k__Bacteria;p__Firmicutes;c__Clostridia;o__Clostridiales;f__;g__;s__
292243	4.84656	0.183384	0.777813	1	1.5	1	1.33333	0	k__Bacteria;p__Firmicutes;c__Clostridia;o__Clostridiales;f__Ruminococcaceae;g__;s__
299123	4.83801	0.18405	0.777813	1	29.75	35.25	13.3333	6	k__Bacteria;p__Firmicutes;c__Clostridia;o__Clostridiales;f__Ruminococcaceae;g__;s__
114400	4.83324	0.184423	0.777813	1	29.75	16.75	4	0.333333	k__Bacteria;p__Firmicutes;c__Clostridia;o__Clostridiales;f__Ruminococcaceae;g__;s__
1106362	4.82956	0.184711	0.777813	1	90.25	27.5	33	4.66667	k__Bacteria;p__Firmicutes;c__Clostridia;o__Clostridiales;f__Clostridiaceae;g__Clostridium;s__
508984	4.82921	0.184739	0.777813	1	8.25	1	0.666667	1.33333	k__Bacteria;p__Firmicutes;c__Clostridia;o__Clostridiales;f__Lachnospiraceae;g__Dorea;s__
4336149	4.82461	0.1851	0.777813	1	2	10.5	0.333333	1	k__Bacteria;p__Firmicutes;c__Clostridia;o__Clostridiales;f__Ruminococcaceae;g__;s__
New.ReferenceOTU235	4.82161	0.185335	0.777813	1	3	23.5	4.33333	0	k__Bacteria;p__Firmicutes;c__Clostridia;o__Clostridiales;f__Lachnospiraceae;g__;s__
293511	4.82149	0.185345	0.777813	1	1.25	4.5	0	2	k__Bacteria;p__Firmicutes;c__Clostridia;o__Clostridiales;f__Lachnospiraceae;g__;s__
3195500	4.82029	0.18544	0.777813	1	0	2	1.33333	1.33333	k__Bacteria;p__Firmicutes;c__Clostridia;o__Clostridiales;f__Lachnospiraceae;g__;s__
4405104	4.81535	0.185829	0.777813	1	64.25	6.25	28	38.6667	k__Bacteria;p__Firmicutes;c__Clostridia;o__Clostridiales;f__Lachnospiraceae;g__Coprococcus;s__
326390	4.8125	0.186053	0.777813	1	0	0.5	1	0	k__Bacteria;p__Firmicutes;c__Clostridia;o__Clostridiales;f__;g__;s__
271644	4.8125	0.186053	0.777813	1	0	0.5	1	0	k__Bacteria;p__Actinobacteria;c__Actinobacteria;o__Actinomycetales;f__Micrococcaceae;g__Kocuria;s__rhizophila
583497	4.8125	0.186053	0.777813	1	0.75	0	1.33333	0	k__Bacteria;p__Firmicutes;c__Clostridia;o__Clostridiales;f__[Mogibacteriaceae];g__;s__
299474	4.81059	0.186204	0.777813	1	1	5.5	4	0	k__Bacteria;p__Firmicutes;c__Clostridia;o__Clostridiales;f__Clostridiaceae
298616	4.80894	0.186334	0.777813	1	31.5	15.5	8.33333	3.66667	k__Bacteria;p__Firmicutes;c__Clostridia;o__Clostridiales;f__Ruminococcaceae;g__;s__
349695	4.8022	0.186867	0.777813	1	5.75	8.25	3	0.333333	k__Bacteria;p__Firmicutes;c__Clostridia;o__Clostridiales;f__Ruminococcaceae;g__;s__
772972	4.80136	0.186934	0.777813	1	42.25	16.25	18.3333	0	k__Bacteria;p__Firmicutes;c__Clostridia;o__Clostridiales;f__;g__;s__
304883	4.79936	0.187092	0.777813	1	56.5	17	4	1.33333	k__Bacteria;p__Firmicutes;c__Clostridia;o__Clostridiales;f__;g__;s__
313908	4.79608	0.187353	0.777813	1	27.25	23.25	9	5.33333	k__Bacteria;p__Firmicutes;c__Clostridia;o__Clostridiales;f__Ruminococcaceae;g__;s__
287531	4.79443	0.187484	0.777813	1	1.75	4.5	1.33333	1	k__Bacteria;p__Firmicutes;c__Clostridia;o__Clostridiales;f__Ruminococcaceae;g__;s__
174288	4.78418	0.1883	0.777813	1	0.75	5	0	0.333333	k__Bacteria;p__Firmicutes;c__Clostridia;o__Clostridiales;f__Lachnospiraceae;g__Roseburia;s__
586828	4.78404	0.188311	0.777813	1	1	1.25	5.33333	1.66667	k__Bacteria;p__Firmicutes;c__Clostridia;o__Clostridiales;f__;g__;s__
294390	4.76667	0.189702	0.777813	1	97	58.25	55	6.66667	k__Bacteria;p__Firmicutes;c__Clostridia;o__Clostridiales;f__Ruminococcaceae;g__;s__
New.ReferenceOTU471	4.7652	0.18982	0.777813	1	15.25	5.25	0.333333	0	k__Bacteria;p__Firmicutes;c__Clostridia;o__Clostridiales;f__;g__;s__
539244	4.7619	0.190085	0.777813	1	131.25	585.75	78	32.3333	k__Bacteria;p__Bacteroidetes;c__Bacteroidia;o__Bacteroidales;f__[Paraprevotellaceae];g__CF231;s__
4366523	4.76141	0.190125	0.777813	1	13	15.25	6.33333	1.66667	k__Bacteria;p__Firmicutes;c__Clostridia;o__Clostridiales;f__Lachnospiraceae;g__;s__
589920	4.75884	0.190332	0.777813	1	0.5	4	4.33333	1	k__Bacteria;p__Actinobacteria;c__Coriobacteriia;o__Coriobacteriales;f__Coriobacteriaceae;g__;s__
328828	4.75607	0.190556	0.777813	1	3.75	3.5	1.33333	0	k__Bacteria;p__Firmicutes;c__Clostridia;o__Clostridiales;f__;g__;s__
532235	4.75304	0.1908	0.777813	1	6.75	50.5	134.333	55.3333	k__Bacteria;p__Firmicutes;c__Clostridia;o__Clostridiales;f__Lachnospiraceae;g__;s__
New.ReferenceOTU482	4.75241	0.190851	0.777813	1	1.75	16	19.6667	0.333333	k__Bacteria;p__Firmicutes;c__Erysipelotrichi;o__Erysipelotrichales;f__Erysipelotrichaceae;g__Bulleidia;s__
New.ReferenceOTU549	4.75211	0.190875	0.777813	1	14.5	13.25	2.66667	10.3333	k__Bacteria;p__Bacteroidetes;c__Bacteroidia;o__Bacteroidales;f__Rikenellaceae;g__;s__
New.ReferenceOTU563	4.73038	0.192639	0.777813	1	0.25	1.25	5.66667	1.66667	Unassigned
4360363	4.72815	0.192821	0.777813	1	32	28.75	17.3333	4	k__Bacteria;p__Firmicutes;c__Clostridia;o__Clostridiales;f__;g__;s__
4430921	4.72381	0.193175	0.777813	1	598.5	176	75.3333	68.3333	k__Bacteria;p__Bacteroidetes;c__Bacteroidia;o__Bacteroidales;f__S24-7;g__;s__
4456606	4.71626	0.193793	0.777813	1	88	10.5	85	0.333333	k__Bacteria;p__Cyanobacteria;c__4C0d-2;o__YS2;f__;g__;s__
336356	4.71431	0.193952	0.777813	1	5.5	3.5	0.333333	0.333333	k__Bacteria;p__Firmicutes;c__Clostridia;o__Clostridiales;f__Ruminococcaceae;g__;s__
4303851	4.71168	0.194168	0.777813	1	8.25	9.75	2.33333	0	k__Bacteria;p__Firmicutes;c__Clostridia;o__Clostridiales;f__Ruminococcaceae;g__Ruminococcus;s__
338487	4.70401	0.194799	0.777813	1	34	46	28	5.66667	k__Bacteria;p__Firmicutes;c__Clostridia;o__Clostridiales;f__Lachnospiraceae;g__;s__
111130	4.70151	0.195005	0.777813	1	3	2	0.666667	0	k__Bacteria;p__Firmicutes;c__Clostridia;o__Clostridiales;f__;g__;s__
312619	4.69899	0.195213	0.777813	1	5.25	3.25	1	0	k__Bacteria;p__Firmicutes;c__Clostridia;o__Clostridiales;f__Ruminococcaceae;g__;s__
302655	4.68876	0.196058	0.777813	1	49.25	18.25	12	8	k__Bacteria;p__Firmicutes;c__Erysipelotrichi;o__Erysipelotrichales;f__Erysipelotrichaceae;g__;s__
New.ReferenceOTU114	4.68841	0.196088	0.777813	1	9	0.25	2	0.666667	k__Bacteria;p__Firmicutes;c__Clostridia;o__Clostridiales;f__Ruminococcaceae;g__;s__
824876	4.68649	0.196247	0.777813	1	102.25	109.5	264	35	k__Bacteria;p__Actinobacteria;c__Actinobacteria;o__Bifidobacteriales;f__Bifidobacteriaceae;g__Bifidobacterium;s__adolescentis
New.ReferenceOTU522	4.68268	0.196563	0.777813	1	36	32.25	1	30	k__Bacteria;p__Firmicutes;c__Clostridia;o__Clostridiales;f__Ruminococcaceae;g__;s__
317104	4.67462	0.197233	0.777813	1	13.25	7.75	0.666667	0.333333	k__Bacteria;p__Firmicutes;c__Clostridia;o__Clostridiales;f__;g__;s__
New.ReferenceOTU503	4.6717	0.197477	0.777813	1	0	36.5	30.3333	224	k__Bacteria;p__Bacteroidetes;c__Bacteroidia;o__Bacteroidales;f__;g__;s__
New.ReferenceOTU296	4.66796	0.197789	0.777813	1	191.25	26	2	212.333	k__Bacteria;p__Bacteroidetes;c__Bacteroidia;o__Bacteroidales;f__;g__;s__
179472	4.65167	0.199154	0.777813	1	0.5	2.5	0.666667	0	k__Bacteria;p__Firmicutes;c__Clostridia;o__Clostridiales;f__Lachnospiraceae;g__Roseburia;s__
4373152	4.65167	0.199154	0.777813	1	0.25	2	0.333333	0	k__Bacteria;p__Firmicutes;c__Clostridia;o__Clostridiales;f__Lachnospiraceae;g__Roseburia;s__
508842	4.65167	0.199154	0.777813	1	0.25	1	0.333333	0	k__Bacteria;p__Firmicutes;c__Clostridia;o__Clostridiales;f__;g__;s__
27711	4.65167	0.199154	0.777813	1	0.25	1	0.333333	0	k__Bacteria;p__Firmicutes;c__Clostridia;o__Clostridiales;f__;g__;s__
304154	4.64101	0.200052	0.777813	1	6.5	5.25	0.333333	0.333333	k__Bacteria;p__Firmicutes;c__Clostridia;o__Clostridiales;f__;g__;s__
302878	4.63491	0.200568	0.777813	1	5	2	0.333333	0	k__Bacteria;p__Cyanobacteria;c__4C0d-2;o__YS2;f__;g__;s__
New.ReferenceOTU344	4.63453	0.200599	0.777813	1	2.75	2.5	0.666667	6	k__Bacteria;p__Bacteroidetes;c__Bacteroidia;o__Bacteroidales;f__;g__;s__
294548	4.6328	0.200746	0.777813	1	46.5	72.25	39.3333	6	k__Bacteria;p__Firmicutes;c__Clostridia;o__Clostridiales;f__Ruminococcaceae;g__;s__
327184	4.62596	0.201327	0.777813	1	21.25	11.5	1.33333	0.333333	k__Bacteria;p__Firmicutes;c__Clostridia;o__Clostridiales;f__;g__;s__
578857	4.6236	0.201526	0.777813	1	2.75	3	1	0	k__Bacteria;p__Firmicutes;c__Clostridia;o__Clostridiales;f__Lachnospiraceae;g__Coprococcus;s__
331281	4.6201	0.201825	0.777813	1	1.25	1	1.66667	0	k__Bacteria;p__Firmicutes;c__Clostridia;o__Clostridiales;f__Clostridiaceae;g__;s__
296474	4.61848	0.201962	0.777813	1	14.5	8	5	7	k__Bacteria;p__Firmicutes;c__Clostridia;o__Clostridiales;f__;g__;s__
564267	4.61706	0.202083	0.777813	1	1.25	0.5	0.333333	1	k__Bacteria;p__Firmicutes;c__Clostridia;o__Clostridiales;f__Ruminococcaceae;g__;s__
290322	4.61673	0.202111	0.777813	1	1.25	1	0.666667	0	k__Bacteria;p__Firmicutes;c__Clostridia;o__Clostridiales;f__Ruminococcaceae;g__;s__
300611	4.6162	0.202156	0.777813	1	13	45.5	13	1	k__Bacteria;p__Firmicutes;c__Clostridia;o__Clostridiales;f__Ruminococcaceae;g__;s__
296412	4.61447	0.202305	0.777813	1	5	7.5	2	6	k__Bacteria;p__Firmicutes;c__Clostridia;o__Clostridiales;f__Ruminococcaceae;g__;s__
463007	4.6144	0.20231	0.777813	1	4.5	1.5	1.66667	0	k__Bacteria;p__Firmicutes;c__Clostridia;o__Clostridiales;f__;g__;s__
New.ReferenceOTU92	4.60657	0.202979	0.777813	1	5.75	15.5	28	190.333	k__Bacteria;p__Bacteroidetes;c__Bacteroidia;o__Bacteroidales;f__;g__;s__
784040	4.60355	0.203238	0.777813	1	18	2	0.333333	1.66667	k__Bacteria;p__Firmicutes;c__Clostridia;o__Clostridiales;f__;g__;s__
109978	4.60233	0.203342	0.777813	1	4.5	7.75	6	0.333333	k__Bacteria;p__Firmicutes;c__Clostridia;o__Clostridiales;f__Ruminococcaceae;g__;s__
4322125	4.60057	0.203493	0.777813	1	36.25	27	10.6667	1.66667	k__Bacteria;p__Firmicutes;c__Clostridia;o__Clostridiales;f__Ruminococcaceae;g__;s__
356481	4.59127	0.204292	0.777813	1	1.75	1	0.333333	0.333333	k__Bacteria;p__Firmicutes;c__Clostridia;o__Clostridiales;f__;g__;s__
432444	4.58912	0.204477	0.777813	1	4.75	2	1	0	k__Bacteria;p__Firmicutes;c__Clostridia;o__Clostridiales;f__;g__;s__
349053	4.58239	0.205058	0.777813	1	23.5	1	5	0	k__Bacteria;p__Firmicutes;c__Clostridia;o__Clostridiales;f__Ruminococcaceae;g__Ruminococcus;s__
825808	4.57769	0.205465	0.777813	1	20	16.5	54	7	k__Bacteria;p__Actinobacteria;c__Actinobacteria;o__Bifidobacteriales;f__Bifidobacteriaceae;g__Bifidobacterium;s__
291890	4.57539	0.205664	0.777813	1	1	0	0.666667	7	k__Bacteria;p__Firmicutes;c__Clostridia;o__Clostridiales;f__Lachnospiraceae;g__Coprococcus;s__
568968	4.57195	0.205961	0.777813	1	33.75	10.25	22	11	k__Bacteria;p__Firmicutes;c__Clostridia;o__Clostridiales;f__;g__;s__
4435575	4.57009	0.206123	0.777813	1	24.25	68.25	20.6667	4.33333	k__Bacteria;p__Firmicutes;c__Clostridia;o__Clostridiales;f__;g__;s__
592857	4.5621	0.206817	0.777813	1	3.5	1.25	0.333333	0	k__Bacteria;p__Firmicutes;c__Clostridia;o__Clostridiales;f__Ruminococcaceae;g__;s__
655466	4.5621	0.206817	0.777813	1	0.75	2.5	0	0.333333	k__Bacteria;p__Verrucomicrobia;c__Verruco-5;o__WCHB1-41;f__RFP12;g__;s__
New.ReferenceOTU360	4.5621	0.206817	0.777813	1	0.75	3.5	0.333333	0	k__Bacteria;p__Firmicutes;c__Clostridia;o__Clostridiales;f__Ruminococcaceae;g__Ruminococcus;s__
4343842	4.55167	0.207727	0.777813	1	62.75	36	15.3333	8.33333	k__Bacteria;p__Firmicutes;c__Clostridia;o__Clostridiales;f__;g__;s__
523811	4.54793	0.208055	0.777813	1	0.75	10	1.33333	4.33333	k__Bacteria;p__Firmicutes;c__Clostridia;o__Clostridiales;f__;g__;s__
330296	4.54445	0.208359	0.777813	1	36	16	32.3333	1.33333	k__Bacteria;p__Firmicutes;c__Clostridia;o__Clostridiales;f__;g__;s__
308498	4.54301	0.208486	0.777813	1	8.75	2.75	1	0.333333	k__Bacteria;p__Firmicutes;c__Clostridia;o__Clostridiales;f__Ruminococcaceae;g__;s__
331881	4.53937	0.208805	0.777813	1	1.25	3.5	11	1.33333	k__Bacteria;p__Firmicutes;c__Clostridia;o__Clostridiales;f__Clostridiaceae;g__;s__
315831	4.5381	0.208917	0.777813	1	359	125.25	56	11	k__Bacteria;p__Firmicutes;c__Clostridia;o__Clostridiales;f__[Mogibacteriaceae];g__;s__
New.ReferenceOTU161	4.53735	0.208983	0.777813	1	3	53.25	151.333	174.333	k__Bacteria;p__Firmicutes;c__Clostridia;o__Clostridiales;f__Ruminococcaceae;g__;s__
2157225	4.53704	0.20901	0.777813	1	1	0	0.666667	0	k__Bacteria;p__Firmicutes;c__Clostridia;o__Clostridiales;f__Clostridiaceae;g__;s__
828230	4.53704	0.20901	0.777813	1	0.5	0	0.666667	0	k__Bacteria;p__Firmicutes;c__Clostridia;o__Clostridiales;f__Lachnospiraceae;g__Coprococcus;s__
300854	4.53704	0.20901	0.777813	1	0.5	0	0.666667	0	k__Bacteria;p__Firmicutes;c__Clostridia;o__Clostridiales;f__Ruminococcaceae;g__;s__
134726	4.53704	0.20901	0.777813	1	0	1.5	0.666667	0	k__Bacteria;p__Firmicutes;c__Bacilli;o__Lactobacillales;f__Lactobacillaceae;g__Lactobacillus;s__
535955	4.53704	0.20901	0.777813	1	0	0.5	0.666667	0	k__Bacteria;p__Firmicutes;c__Clostridia;o__Clostridiales;f__Peptostreptococcaceae
685156	4.53704	0.20901	0.777813	1	0.5	0	0.666667	0	k__Bacteria;p__Firmicutes;c__Bacilli;o__Lactobacillales;f__Lactobacillaceae;g__Lactobacillus;s__mucosae
351663	4.53704	0.20901	0.777813	1	1	0	0.666667	0	k__Bacteria;p__Firmicutes;c__Clostridia;o__Clostridiales;f__Ruminococcaceae;g__Ruminococcus;s__
11376	4.53704	0.20901	0.777813	1	0	0.75	0.666667	0	k__Bacteria;p__Actinobacteria;c__Coriobacteriia;o__Coriobacteriales;f__Coriobacteriaceae;g__;s__
331659	4.53704	0.20901	0.777813	1	0	0.5	0	0.666667	k__Bacteria;p__Firmicutes;c__Clostridia;o__Clostridiales;f__Ruminococcaceae;g__;s__
330285	4.52558	0.21002	0.777813	1	6	5	1.66667	0	k__Bacteria;p__Firmicutes;c__Clostridia;o__Clostridiales;f__Ruminococcaceae;g__;s__
New.ReferenceOTU413	4.51773	0.210714	0.777813	1	0	2.5	2.66667	0	k__Bacteria;p__Firmicutes;c__Bacilli;o__Turicibacterales;f__Turicibacteraceae;g__Turicibacter;s__
197760	4.51264	0.211166	0.777813	1	5	9	0.333333	1.33333	k__Bacteria;p__Firmicutes;c__Clostridia;o__Clostridiales;f__Lachnospiraceae;g__Roseburia;s__
329503	4.50398	0.211936	0.777813	1	5.25	6.75	6.66667	0	k__Bacteria;p__Firmicutes;c__Clostridia;o__Clostridiales;f__;g__;s__
664795	4.50102	0.212199	0.777813	1	31.5	18.75	1.33333	19.3333	k__Bacteria;p__Firmicutes;c__Clostridia;o__Clostridiales;f__Ruminococcaceae;g__;s__
1740283	4.49481	0.212754	0.777813	1	0.75	4.25	0.333333	0.333333	k__Bacteria;p__Firmicutes;c__Clostridia;o__Clostridiales;f__Lachnospiraceae;g__Roseburia;s__
529905	4.49102	0.213093	0.777813	1	34.25	16.25	7	28.3333	k__Bacteria;p__Firmicutes;c__Clostridia;o__Clostridiales;f__Lachnospiraceae;g__;s__
4311536	4.48827	0.213339	0.777813	1	222.5	46	15.3333	1.33333	k__Bacteria;p__Firmicutes;c__Clostridia;o__Clostridiales;f__;g__;s__
277400	4.48731	0.213425	0.777813	1	0.75	2.25	1	0	k__Bacteria;p__Firmicutes;c__Clostridia;o__Clostridiales;f__;g__;s__
306056	4.48605	0.213538	0.777813	1	64.25	110.25	34.6667	2.66667	k__Bacteria;p__Firmicutes;c__Clostridia;o__Clostridiales;f__;g__;s__
561027	4.48106	0.213986	0.777813	1	5.25	12.75	9.66667	3.66667	k__Bacteria;p__Firmicutes;c__Clostridia;o__Clostridiales;f__Lachnospiraceae;g__;s__
180136	4.47995	0.214086	0.777813	1	9.75	3.5	5	0	k__Bacteria;p__Firmicutes;c__Clostridia;o__Clostridiales;f__Ruminococcaceae;g__;s__
289091	4.47176	0.214823	0.777813	1	24.25	14.25	83.6667	3.33333	k__Bacteria;p__Firmicutes;c__Clostridia;o__Clostridiales;f__Lachnospiraceae;g__;s__
296235	4.47084	0.214906	0.777813	1	50	93.75	12.3333	6	k__Bacteria;p__Bacteroidetes;c__Bacteroidia;o__Bacteroidales;f__Bacteroidaceae;g__5-7N15;s__
4483990	4.4619	0.215714	0.777813	1	979.75	611.25	287.333	992	k__Bacteria;p__Bacteroidetes;c__Bacteroidia;o__Bacteroidales;f__;g__;s__
312978	4.4589	0.215986	0.777813	1	8.25	8	1	2.66667	k__Bacteria;p__Bacteroidetes;c__Bacteroidia;o__Bacteroidales;f__Bacteroidaceae;g__5-7N15;s__
337993	4.45843	0.216029	0.777813	1	9.25	21.5	6.33333	1.66667	k__Bacteria;p__Firmicutes;c__Clostridia;o__Clostridiales;f__;g__;s__
528410	4.45616	0.216234	0.777813	1	19.75	29.25	35	0.333333	k__Bacteria;p__Firmicutes;c__Erysipelotrichi;o__Erysipelotrichales;f__Erysipelotrichaceae;g__[Eubacterium];s__dolichum
4374027	4.44801	0.216975	0.777813	1	8.75	17	3	1	k__Bacteria;p__Firmicutes;c__Clostridia;o__Clostridiales;f__Christensenellaceae;g__;s__
146564	4.44743	0.217027	0.777813	1	28.5	21.75	5	3.66667	k__Bacteria;p__Firmicutes;c__Clostridia;o__Clostridiales;f__;g__;s__
292575	4.44221	0.217503	0.777813	1	2	3.5	2.66667	0	k__Bacteria;p__Firmicutes;c__Clostridia;o__Clostridiales;f__Ruminococcaceae;g__;s__
288496	4.44063	0.217647	0.777813	1	3.25	4	1.66667	0	k__Bacteria;p__Firmicutes;c__Clostridia;o__Clostridiales;f__Ruminococcaceae;g__;s__
302932	4.434	0.218254	0.777813	1	9.25	16.75	24.6667	3.33333	k__Bacteria;p__Firmicutes;c__Clostridia;o__Clostridiales;f__Clostridiaceae
295542	4.42942	0.218673	0.777813	1	4.25	13.5	2.66667	5	k__Bacteria;p__Bacteroidetes;c__Bacteroidia;o__Bacteroidales;f__Bacteroidaceae;g__5-7N15;s__
290241	4.42864	0.218745	0.777813	1	58.5	41.75	49	1	k__Bacteria;p__Firmicutes;c__Clostridia;o__Clostridiales;f__Clostridiaceae;g__Clostridium
526676	4.41905	0.219626	0.777813	1	32.25	11.5	9	29.6667	k__Bacteria;p__Bacteroidetes;c__Bacteroidia;o__Bacteroidales;f__S24-7;g__;s__
New.ReferenceOTU32	4.41128	0.220342	0.777813	1	1.25	13.25	2	0	k__Bacteria;p__Bacteroidetes;c__Bacteroidia;o__Bacteroidales;f__Porphyromonadaceae;g__Paludibacter;s__
322931	4.40951	0.220506	0.777813	1	23.5	10.75	2.66667	1	k__Bacteria;p__Firmicutes;c__Clostridia;o__Clostridiales;f__Ruminococcaceae;g__Ruminococcus;s__
319834	4.40089	0.221303	0.777813	1	18.5	32	10	0.333333	k__Bacteria;p__Firmicutes;c__Clostridia;o__Clostridiales;f__Ruminococcaceae;g__Oscillospira;s__
313854	4.39159	0.222166	0.777813	1	4.25	13	3	0.666667	k__Bacteria;p__Firmicutes;c__Clostridia;o__Clostridiales;f__Ruminococcaceae;g__Ruminococcus;s__
4299396	4.38945	0.222365	0.777813	1	18.5	19.5	7	1	k__Bacteria;p__Firmicutes;c__Clostridia;o__Clostridiales;f__Ruminococcaceae;g__;s__
335311	4.38486	0.222793	0.777813	1	42.75	57.5	28	4.33333	k__Bacteria;p__Firmicutes;c__Clostridia;o__Clostridiales;f__Lachnospiraceae;g__Dorea;s__
333652	4.37986	0.22326	0.777813	1	115.75	81.5	18	66	k__Bacteria;p__Firmicutes;c__Clostridia;o__Clostridiales;f__Ruminococcaceae;g__;s__
New.ReferenceOTU462	4.37794	0.223439	0.777813	1	21	7.5	1	0.333333	k__Bacteria;p__Firmicutes;c__Clostridia;o__Clostridiales;f__Lachnospiraceae;g__;s__
771181	4.37776	0.223457	0.777813	1	0.25	0.75	1.33333	0.333333	k__Bacteria;p__Firmicutes;c__Clostridia;o__Clostridiales;f__Ruminococcaceae;g__;s__
New.ReferenceOTU392	4.36928	0.22425	0.777813	1	132	26.5	2	103.667	k__Bacteria;p__Bacteroidetes;c__Bacteroidia;o__Bacteroidales;f__;g__;s__
4398588	4.36689	0.224475	0.777813	1	97.25	100.25	131.333	13.6667	k__Bacteria;p__Firmicutes;c__Clostridia;o__Clostridiales;f__Ruminococcaceae;g__;s__
299387	4.36667	0.224496	0.777813	1	375.5	318.75	31.3333	45	k__Bacteria;p__Bacteroidetes;c__Bacteroidia;o__Bacteroidales;f__Bacteroidaceae;g__5-7N15;s__
4415144	4.36667	0.224496	0.777813	1	116.5	221.25	24.3333	24.3333	k__Bacteria;p__Bacteroidetes;c__Bacteroidia;o__Bacteroidales;f__Bacteroidaceae;g__5-7N15;s__
314644	4.36589	0.224569	0.777813	1	3	3.75	1.33333	0	k__Bacteria;p__Firmicutes;c__Clostridia;o__Clostridiales;f__;g__;s__
827522	4.35516	0.225579	0.777813	1	21.75	1	0.333333	0.333333	k__Bacteria;p__Firmicutes;c__Clostridia;o__Clostridiales;f__;g__;s__
322223	4.35245	0.225835	0.777813	1	3.5	2.5	0.666667	0.333333	k__Bacteria;p__Bacteroidetes;c__Bacteroidia;o__Bacteroidales;f__Rikenellaceae;g__;s__
385807	4.34979	0.226087	0.777813	1	9.75	1	3	0	k__Bacteria;p__Cyanobacteria;c__4C0d-2;o__YS2;f__;g__;s__
4308666	4.34856	0.226203	0.777813	1	6.75	2	0.666667	0.333333	k__Bacteria;p__Firmicutes;c__Clostridia;o__Clostridiales;f__Ruminococcaceae;g__;s__
266274	4.34358	0.226674	0.777813	1	3.25	2.25	0.333333	0	k__Bacteria;p__Firmicutes;c__Clostridia;o__Clostridiales;f__Ruminococcaceae;g__;s__
340170	4.33811	0.227193	0.777813	1	32.5	24.5	33	8.33333	k__Bacteria;p__Firmicutes;c__Clostridia;o__Clostridiales;f__Ruminococcaceae;g__Ruminococcus;s__
300177	4.33084	0.227884	0.777813	1	4.5	2.25	6.33333	0.333333	k__Bacteria;p__Bacteroidetes;c__Bacteroidia;o__Bacteroidales;f__;g__;s__
336292	4.3304	0.227927	0.777813	1	2	1.25	0.333333	0	k__Bacteria;p__Tenericutes;c__Mollicutes;o__RF39;f__;g__;s__
4378908	4.3304	0.227927	0.777813	1	1.25	2	0	0.333333	k__Bacteria;p__Firmicutes;c__Clostridia;o__Clostridiales;f__Ruminococcaceae;g__;s__
109792	4.31869	0.229044	0.777813	1	2.25	1.5	0.333333	0	k__Bacteria;p__Firmicutes;c__Clostridia;o__Clostridiales;f__;g__;s__
640999	4.31712	0.229195	0.777813	1	0.75	0.25	27.6667	0	k__Bacteria;p__Firmicutes;c__Clostridia;o__Clostridiales;f__;g__;s__
566391	4.3156	0.22934	0.777813	1	1	2.75	0	3.66667	k__Bacteria;p__Firmicutes;c__Clostridia;o__Clostridiales;f__;g__;s__
290338	4.31137	0.229745	0.777813	1	66	10.75	24	0.666667	k__Bacteria;p__Firmicutes;c__Clostridia;o__Clostridiales;f__;g__;s__
329817	4.30197	0.230649	0.777813	1	4	23	10.3333	0.666667	k__Bacteria;p__Firmicutes;c__Clostridia;o__Clostridiales;f__Lachnospiraceae;g__;s__
312916	4.29048	0.231758	0.777813	1	43.5	164	34.6667	8	k__Bacteria;p__Proteobacteria;c__Gammaproteobacteria;o__Aeromonadales;f__Succinivibrionaceae;g__Succinivibrio;s__
450576	4.28809	0.231989	0.777813	1	6	8	0.666667	0.666667	k__Bacteria;p__Firmicutes;c__Clostridia;o__Clostridiales;f__Ruminococcaceae;g__;s__
3903651	4.2842	0.232366	0.777813	1	17.25	19.25	6.33333	1.66667	k__Bacteria;p__Firmicutes;c__Clostridia;o__Clostridiales;f__Ruminococcaceae;g__Oscillospira;s__
231510	4.27617	0.233145	0.777813	1	22.5	28.25	0	1	k__Bacteria;p__Actinobacteria;c__Coriobacteriia;o__Coriobacteriales;f__Coriobacteriaceae;g__Adlercreutzia;s__
204352	4.27581	0.233181	0.777813	1	14.75	42.25	10.3333	1.33333	k__Bacteria;p__Firmicutes;c__Clostridia;o__Clostridiales;f__Ruminococcaceae;g__Ruminococcus;s__
New.ReferenceOTU383	4.27329	0.233426	0.777813	1	92.25	16.25	0.666667	3	k__Bacteria;p__Bacteroidetes;c__Bacteroidia;o__Bacteroidales;f__;g__;s__
808794	4.26734	0.234005	0.777813	1	3.5	0.5	0.666667	0.333333	k__Bacteria;p__Firmicutes;c__Clostridia;o__Clostridiales;f__Lachnospiraceae;g__;s__
421538	4.26442	0.234291	0.777813	1	2.75	2	0.666667	0	k__Bacteria;p__Firmicutes;c__Clostridia;o__Clostridiales;f__Lachnospiraceae;g__;s__
314328	4.26177	0.23455	0.777813	1	3	2.5	0.666667	2.33333	k__Bacteria;p__Bacteroidetes;c__Bacteroidia;o__Bacteroidales;f__;g__;s__
New.ReferenceOTU425	4.26131	0.234595	0.777813	1	0	0.75	2.33333	1.33333	k__Bacteria;p__Firmicutes;c__Clostridia;o__Clostridiales;f__Ruminococcaceae;g__;s__
272980	4.26128	0.234598	0.777813	1	1.75	1.75	4	0.666667	k__Bacteria;p__Firmicutes;c__Clostridia;o__Clostridiales;f__;g__;s__
518060	4.25958	0.234764	0.777813	1	4.5	4.25	7.33333	16.3333	k__Bacteria;p__Firmicutes;c__Clostridia;o__Clostridiales;f__Ruminococcaceae;g__;s__
330352	4.25836	0.234883	0.777813	1	0.25	0.25	1.66667	0	k__Bacteria;p__Firmicutes;c__Clostridia;o__Clostridiales;f__Lachnospiraceae;g__;s__
New.ReferenceOTU174	4.25492	0.235221	0.777813	1	2.75	48.25	34.6667	9.33333	k__Bacteria;p__Firmicutes;c__Bacilli;o__Turicibacterales;f__Turicibacteraceae;g__Turicibacter;s__
New.ReferenceOTU603	4.24849	0.235851	0.777813	1	0.5	8.75	1.33333	3	k__Bacteria;p__Bacteroidetes;c__Bacteroidia;o__Bacteroidales;f__Bacteroidaceae;g__;s__
4311041	4.24787	0.235912	0.777813	1	12.75	6.5	1	0.333333	k__Bacteria;p__Firmicutes;c__Clostridia;o__Clostridiales;f__Ruminococcaceae;g__;s__
197930	4.24787	0.235912	0.777813	1	2.75	7	1.66667	0.666667	k__Bacteria;p__Firmicutes;c__Clostridia;o__Clostridiales;f__Lachnospiraceae;g__;s__
308786	4.24326	0.236366	0.777813	1	3	10.5	2.33333	0.333333	k__Bacteria;p__Firmicutes;c__Clostridia;o__Clostridiales;f__Ruminococcaceae;g__Ruminococcus;s__
301392	4.24266	0.236426	0.777813	1	44.25	28.5	45	3	k__Bacteria;p__Firmicutes;c__Clostridia;o__Clostridiales;f__Ruminococcaceae;g__;s__
310611	4.24008	0.236679	0.777813	1	0.5	5	2	0.333333	k__Bacteria;p__Firmicutes;c__Clostridia;o__Clostridiales;f__;g__;s__
539202	4.23704	0.23698	0.777813	1	0.25	0.75	0	0.333333	k__Bacteria;p__Firmicutes;c__Clostridia;o__Clostridiales;f__Ruminococcaceae
2225203	4.23704	0.23698	0.777813	1	0.75	0.25	0.333333	0	k__Bacteria;p__Firmicutes;c__Clostridia;o__Clostridiales;f__Clostridiaceae;g__;s__
98542	4.2327	0.237409	0.777813	1	1	1.5	0	0.333333	k__Bacteria;p__Firmicutes;c__Clostridia;o__Clostridiales;f__Lachnospiraceae;g__;s__
4315783	4.23079	0.237597	0.777813	1	13.25	8.75	30.3333	2	k__Bacteria;p__Firmicutes;c__Clostridia;o__Clostridiales;f__Ruminococcaceae;g__;s__
178015	4.23004	0.237672	0.777813	1	1.5	3.75	1	0.666667	k__Bacteria;p__Firmicutes;c__Clostridia;o__Clostridiales;f__Lachnospiraceae
580773	4.22882	0.237792	0.777813	1	5.5	22.75	3	0.333333	k__Bacteria;p__Bacteroidetes;c__Bacteroidia;o__Bacteroidales;f__[Paraprevotellaceae];g__CF231;s__
198209	4.22834	0.23784	0.777813	1	31.5	103.5	115.333	12.6667	k__Bacteria;p__Firmicutes;c__Clostridia;o__Clostridiales;f__;g__;s__
307086	4.22597	0.238075	0.777813	1	8.75	6.5	1.33333	9	k__Bacteria;p__Bacteroidetes;c__Bacteroidia;o__Bacteroidales;f__Bacteroidaceae;g__5-7N15;s__
301022	4.22426	0.238244	0.777813	1	2	2	4	8.33333	k__Bacteria;p__Firmicutes;c__Clostridia;o__Clostridiales;f__Ruminococcaceae;g__;s__
262024	4.22329	0.238341	0.777813	1	52	18.5	7	0.333333	k__Bacteria;p__Firmicutes;c__Clostridia;o__Clostridiales;f__Ruminococcaceae;g__Oscillospira;s__
205781	4.22254	0.238415	0.777813	1	16.5	4.25	4.33333	0.333333	k__Bacteria;p__Firmicutes;c__Clostridia;o__Clostridiales;f__Ruminococcaceae;g__;s__
346253	4.22178	0.238491	0.777813	1	1.75	8.75	5	0.333333	k__Bacteria;p__Firmicutes;c__Clostridia;o__Clostridiales;f__Lachnospiraceae;g__;s__
132359	4.21905	0.238762	0.777813	1	205.5	354	129.333	99	k__Bacteria;p__Firmicutes;c__Clostridia;o__Clostridiales
304643	4.21451	0.239214	0.777813	1	1.25	0.5	0.333333	0	k__Bacteria;p__Bacteroidetes;c__Bacteroidia;o__Bacteroidales;f__;g__;s__
303504	4.21383	0.239281	0.777813	1	2	4	0	5	k__Bacteria;p__Bacteroidetes;c__Bacteroidia;o__Bacteroidales;f__;g__;s__
4315790	4.21323	0.239341	0.777813	1	125	13	85.3333	3.66667	k__Bacteria;p__Firmicutes;c__Clostridia;o__Clostridiales;f__Ruminococcaceae;g__;s__
4481861	4.21256	0.239407	0.777813	1	24.5	32.75	101.333	10.3333	k__Bacteria;p__Actinobacteria;c__Actinobacteria;o__Bifidobacteriales;f__Bifidobacteriaceae;g__Bifidobacterium;s__
526963	4.20193	0.240469	0.777813	1	1	5.5	2.33333	0	k__Bacteria;p__Firmicutes;c__Clostridia;o__Clostridiales;f__;g__;s__
New.ReferenceOTU621	4.19323	0.241341	0.777813	1	0.5	1.25	3	4	k__Bacteria;p__TM7;c__TM7-3;o__CW040;f__F16;g__;s__
321960	4.19219	0.241445	0.777813	1	28.5	27.75	19	7	k__Bacteria;p__Firmicutes;c__Clostridia;o__Clostridiales;f__Ruminococcaceae;g__;s__
4310677	4.19141	0.241524	0.777813	1	2	3	3.33333	0.333333	k__Bacteria;p__Firmicutes;c__Clostridia;o__Clostridiales;f__Ruminococcaceae;g__;s__
103975	4.18694	0.241973	0.777813	1	12.75	22.25	0.333333	0	k__Archaea;p__Euryarchaeota;c__Methanobacteria;o__Methanobacteriales;f__Methanobacteriaceae;g__Methanobrevibacter;s__
New.ReferenceOTU42	4.18499	0.242169	0.777813	1	15.75	24.75	21	0	k__Bacteria;p__Firmicutes;c__Clostridia;o__Clostridiales;f__Ruminococcaceae;g__;s__
4312432	4.18387	0.242282	0.777813	1	88.5	30.25	4.33333	7.66667	k__Bacteria;p__Firmicutes;c__Clostridia;o__Clostridiales;f__Ruminococcaceae;g__;s__
New.ReferenceOTU194	4.16969	0.243714	0.777813	1	0.25	1.25	0.666667	0	k__Bacteria;p__Firmicutes;c__Clostridia;o__Clostridiales;f__Ruminococcaceae;g__Oscillospira;s__
191833	4.16656	0.244031	0.777813	1	0.25	3	0.666667	1	k__Bacteria;p__Firmicutes;c__Clostridia;o__Clostridiales;f__Lachnospiraceae;g__Roseburia;s__
299020	4.1663	0.244058	0.777813	1	53.25	102	25.3333	8	k__Bacteria;p__Firmicutes;c__Clostridia;o__Clostridiales;f__Lachnospiraceae;g__;s__
291054	4.1619	0.244504	0.777813	1	801.75	89.5	296.333	16.3333	k__Bacteria;p__Firmicutes;c__Clostridia;o__Clostridiales;f__Ruminococcaceae;g__;s__
319798	4.15869	0.24483	0.777813	1	2	4.25	2	0	k__Bacteria;p__Firmicutes;c__Clostridia;o__Clostridiales;f__Ruminococcaceae;g__Oscillospira;s__
4314257	4.15714	0.244988	0.777813	1	27.75	27.75	10	4	k__Bacteria;p__Firmicutes;c__Clostridia;o__Clostridiales;f__Ruminococcaceae;g__Oscillospira;s__
New.ReferenceOTU81	4.15619	0.245084	0.777813	1	0	10.25	43	183.667	k__Bacteria;p__Bacteroidetes;c__Bacteroidia;o__Bacteroidales;f__;g__;s__
352369	4.1504	0.245675	0.777813	1	0.25	1.75	1.66667	0.333333	k__Bacteria;p__Firmicutes;c__Clostridia;o__Clostridiales;f__;g__;s__
333055	4.14259	0.246473	0.777813	1	3.75	13.5	21	3	k__Bacteria;p__Firmicutes;c__Clostridia;o__Clostridiales;f__;g__;s__
4347159	4.13954	0.246786	0.777813	1	26	37	104	8	k__Bacteria;p__Actinobacteria;c__Actinobacteria;o__Bifidobacteriales;f__Bifidobacteriaceae;g__Bifidobacterium;s__adolescentis
300491	4.13934	0.246806	0.777813	1	6.25	3	1.33333	0.333333	k__Bacteria;p__Firmicutes;c__Clostridia;o__Clostridiales;f__Ruminococcaceae;g__Oscillospira;s__
571965	4.13701	0.247044	0.777813	1	1	0.5	1	0	k__Bacteria;p__Firmicutes;c__Clostridia;o__Clostridiales;f__;g__;s__
581463	4.1368	0.247066	0.777813	1	27	20.5	19.3333	6.33333	k__Bacteria;p__Firmicutes;c__Clostridia;o__Clostridiales
287452	4.13281	0.247475	0.777813	1	6.5	2.5	0.333333	0.333333	k__Bacteria;p__Firmicutes;c__Clostridia;o__Clostridiales;f__Ruminococcaceae;g__;s__
324322	4.13281	0.247475	0.777813	1	24.5	2.5	0.333333	0.333333	k__Bacteria;p__Firmicutes;c__Clostridia;o__Clostridiales;f__Ruminococcaceae;g__;s__
300627	4.13021	0.247743	0.777813	1	5	12.5	2.66667	8	k__Bacteria;p__Bacteroidetes;c__Bacteroidia;o__Bacteroidales;f__;g__;s__
330992	4.13021	0.247743	0.777813	1	15.25	3.75	4.33333	0.333333	k__Bacteria;p__Firmicutes;c__Clostridia;o__Clostridiales;f__;g__;s__
243911	4.12765	0.248006	0.777813	1	0.25	2.75	1.66667	2.66667	k__Bacteria;p__Firmicutes;c__Clostridia;o__Clostridiales;f__[Mogibacteriaceae];g__Mogibacterium;s__
New.ReferenceOTU370	4.12722	0.24805	0.777813	1	0.5	10.75	4.66667	20	k__Bacteria;p__Bacteroidetes;c__Bacteroidia;o__Bacteroidales;f__Bacteroidaceae;g__;s__
New.ReferenceOTU225	4.12722	0.24805	0.777813	1	0.5	4.5	2.33333	2.66667	k__Bacteria;p__Firmicutes;c__Clostridia;o__Clostridiales;f__Lachnospiraceae;g__Coprococcus;s__
324219	4.12541	0.248237	0.777813	1	2.25	1.75	0.333333	0.666667	k__Bacteria;p__Firmicutes;c__Clostridia;o__Clostridiales;f__Ruminococcaceae;g__;s__
298491	4.1247	0.24831	0.777813	1	12.25	2.5	2.66667	0	k__Bacteria;p__Firmicutes;c__Clostridia;o__Clostridiales;f__Ruminococcaceae;g__Ruminococcus;s__
522927	4.11902	0.248896	0.777813	1	1	4	4.66667	0	k__Bacteria;p__Firmicutes;c__Clostridia;o__Clostridiales;f__;g__;s__
812596	4.11715	0.249089	0.777813	1	43.25	135.5	105	7.66667	k__Bacteria;p__Firmicutes;c__Clostridia;o__Clostridiales;f__Veillonellaceae;g__Anaerovibrio;s__
320430	4.11691	0.249114	0.777813	1	22.75	7.75	13	11	k__Bacteria;p__Firmicutes;c__Clostridia;o__Clostridiales;f__Lachnospiraceae;g__Dorea;s__
351607	4.11546	0.249263	0.777813	1	33.75	34	15	8	k__Bacteria;p__Firmicutes;c__Clostridia;o__Clostridiales;f__Ruminococcaceae;g__;s__
335955	4.10874	0.249959	0.777813	1	0	1.5	4.33333	1.33333	k__Bacteria;p__Firmicutes;c__Clostridia;o__Clostridiales;f__Ruminococcaceae;g__Ruminococcus;s__
4319107	4.10838	0.249996	0.777813	1	0.5	2	0.666667	0	k__Bacteria;p__Firmicutes;c__Clostridia;o__Clostridiales;f__;g__;s__
304304	4.10698	0.250141	0.777813	1	1.75	2.25	1.33333	0	k__Bacteria;p__Tenericutes;c__Mollicutes;o__RF39;f__;g__;s__
336508	4.10099	0.250763	0.777813	1	3.75	1.75	1.66667	0	k__Bacteria;p__Firmicutes;c__Clostridia;o__Clostridiales;f__;g__;s__
4353913	4.0988	0.250992	0.777813	1	3.5	0.5	0.333333	0.333333	k__Bacteria;p__Firmicutes;c__Clostridia;o__Clostridiales;f__;g__;s__
New.ReferenceOTU123	4.09681	0.251198	0.777813	1	13.25	145	38	0	k__Bacteria;p__Bacteroidetes;c__Bacteroidia;o__Bacteroidales;f__p-2534-18B5;g__;s__
293092	4.09666	0.251214	0.777813	1	14.5	11	4	0.333333	k__Bacteria;p__Firmicutes;c__Clostridia;o__Clostridiales;f__Ruminococcaceae;g__;s__
110016	4.08826	0.25209	0.777813	1	3	0.5	0.333333	0.333333	k__Bacteria;p__Firmicutes;c__Clostridia;o__Clostridiales;f__;g__;s__
297574	4.08826	0.25209	0.777813	1	0.5	2.25	0.333333	0.333333	k__Bacteria;p__Firmicutes;c__Clostridia;o__Clostridiales;f__Lachnospiraceae;g__Coprococcus;s__
239562	4.087	0.252222	0.777813	1	31.75	3.5	0.333333	0.666667	k__Bacteria;p__Firmicutes;c__Clostridia;o__Clostridiales;f__;g__;s__
303269	4.08333	0.252605	0.777813	1	0	1	0.333333	0	k__Bacteria;p__Firmicutes;c__Clostridia;o__Clostridiales;f__;g__;s__
268183	4.08333	0.252605	0.777813	1	0	1	0.333333	0	k__Bacteria;p__Firmicutes;c__Clostridia;o__Clostridiales;f__Lachnospiraceae;g__;s__
526983	4.08296	0.252644	0.777813	1	8	19.25	8.66667	1	k__Bacteria;p__Firmicutes;c__Clostridia;o__Clostridiales;f__Ruminococcaceae;g__;s__
329895	4.08107	0.252842	0.777813	1	1.25	2.25	1	2.33333	k__Bacteria;p__Firmicutes;c__Clostridia;o__Clostridiales
4302718	4.08095	0.252854	0.777813	1	155.75	69.25	15.3333	21	k__Bacteria;p__Firmicutes;c__Clostridia;o__Clostridiales;f__Ruminococcaceae;g__;s__
512522	4.08039	0.252913	0.777813	1	1.5	4.75	2	1	k__Bacteria;p__Firmicutes;c__Clostridia;o__Clostridiales;f__;g__;s__
4453605	4.07843	0.253119	0.777813	1	11.25	5.5	5.66667	1	k__Bacteria;p__Actinobacteria;c__Actinobacteria;o__Bifidobacteriales;f__Bifidobacteriaceae;g__;s__
52163	4.07481	0.253498	0.777813	1	1.25	3.25	7	3	k__Bacteria;p__Firmicutes;c__Clostridia;o__Clostridiales;f__Lachnospiraceae;g__Butyrivibrio;s__
New.ReferenceOTU50	4.07188	0.253806	0.777813	1	9.25	3.5	4.66667	0.666667	k__Bacteria;p__Firmicutes;c__Clostridia;o__Clostridiales;f__Ruminococcaceae;g__;s__
306020	4.06907	0.254102	0.777813	1	7	5.75	0	0.333333	k__Bacteria;p__Firmicutes;c__Clostridia;o__Clostridiales;f__Ruminococcaceae;g__;s__
4353658	4.06667	0.254355	0.777813	1	293.25	191.75	53.3333	8.33333	k__Bacteria;p__Firmicutes;c__Clostridia;o__Clostridiales;f__Veillonellaceae;g__Phascolarctobacterium;s__
710584	4.06618	0.254406	0.777813	1	2.75	4.25	1.33333	4	k__Bacteria;p__Bacteroidetes;c__Bacteroidia;o__Bacteroidales;f__Bacteroidaceae;g__5-7N15;s__
199344	4.06596	0.254429	0.777813	1	0	1.5	0.333333	0	k__Bacteria;p__Firmicutes;c__Clostridia;o__Clostridiales;f__Lachnospiraceae;g__;s__
4432516	4.06596	0.254429	0.777813	1	2	0	0.333333	0	k__Bacteria;p__Firmicutes;c__Clostridia;o__Clostridiales;f__Clostridiaceae;g__Clostridium
142444	4.06596	0.254429	0.777813	1	0	1.25	0	0.333333	k__Bacteria;p__Actinobacteria;c__Coriobacteriia;o__Coriobacteriales;f__Coriobacteriaceae;g__;s__
541334	4.06596	0.254429	0.777813	1	3.25	0	0.333333	0	k__Bacteria;p__Firmicutes;c__Clostridia;o__Clostridiales;f__Ruminococcaceae;g__Ruminococcus;s__flavefaciens
270595	4.06596	0.254429	0.777813	1	1.75	0	0.666667	0	k__Bacteria;p__Firmicutes;c__Clostridia;o__Clostridiales;f__Ruminococcaceae;g__Ruminococcus;s__
646499	4.06596	0.254429	0.777813	1	1.5	0	0	0.333333	k__Bacteria;p__Firmicutes;c__Clostridia;o__Clostridiales;f__;g__;s__
349943	4.06596	0.254429	0.777813	1	0	1.25	0	0.333333	k__Bacteria;p__Firmicutes;c__Clostridia;o__Clostridiales;f__[Mogibacteriaceae];g__Mogibacterium;s__
215204	4.06596	0.254429	0.777813	1	2.25	0	0.333333	0	k__Bacteria;p__Firmicutes;c__Clostridia;o__Clostridiales;f__Veillonellaceae;g__;s__
310781	4.06596	0.254429	0.777813	1	0	1.75	0.666667	0	k__Bacteria;p__Cyanobacteria;c__4C0d-2;o__YS2;f__;g__;s__
New.ReferenceOTU171	4.06596	0.254429	0.777813	1	0	5	0.333333	0	k__Bacteria;p__Firmicutes;c__Clostridia;o__Clostridiales;f__Clostridiaceae;g__Clostridium;s__
New.ReferenceOTU196	4.0625	0.254794	0.777813	1	0	0.25	1	1868.67	k__Bacteria;p__Firmicutes;c__Clostridia;o__Clostridiales;f__Clostridiaceae;g__Clostridium;s__
324456	4.06011	0.255046	0.777813	1	11.25	19.5	3.66667	31	k__Bacteria;p__Firmicutes;c__Clostridia;o__Clostridiales;f__Ruminococcaceae;g__;s__
290465	4.05954	0.255106	0.777813	1	3.75	1.75	1.66667	0	k__Bacteria;p__Firmicutes;c__Clostridia;o__Clostridiales;f__Ruminococcaceae;g__;s__
278879	4.05041	0.256072	0.777813	1	1.25	5.25	3	5	k__Bacteria;p__Firmicutes;c__Clostridia;o__Clostridiales;f__Ruminococcaceae;g__;s__
322604	4.0501	0.256105	0.777813	1	2.5	2.5	0	1.33333	k__Bacteria;p__Firmicutes;c__Clostridia;o__Clostridiales
191108	4.0465	0.256487	0.777813	1	21.25	26	29	1.33333	k__Bacteria;p__Firmicutes;c__Clostridia;o__Clostridiales;f__;g__;s__
350189	4.04553	0.256589	0.777813	1	2.25	11	3.66667	0	k__Bacteria;p__Firmicutes;c__Clostridia;o__Clostridiales;f__Ruminococcaceae;g__;s__
344639	4.04508	0.256637	0.777813	1	28.25	26.25	14.3333	1	k__Bacteria;p__Firmicutes;c__Clostridia;o__Clostridiales;f__;g__;s__
2142752	4.0341	0.257805	0.777813	1	0.25	2	1.33333	0.333333	k__Bacteria;p__Firmicutes;c__Clostridia;o__Clostridiales;f__Christensenellaceae;g__;s__
343258	4.03223	0.258005	0.777813	1	3	0.75	1	0	k__Bacteria;p__Firmicutes;c__Clostridia;o__Clostridiales;f__;g__;s__
303279	4.03077	0.258161	0.777813	1	2	3	0.666667	0	k__Bacteria;p__Firmicutes;c__Clostridia;o__Clostridiales;f__Ruminococcaceae;g__Oscillospira;s__
104144	4.0288	0.258371	0.777813	1	15.5	6.5	0.666667	1	k__Bacteria;p__Firmicutes;c__Clostridia;o__Clostridiales;f__Ruminococcaceae;g__;s__
4374112	4.02551	0.258722	0.777813	1	65.5	26.75	18	17.6667	k__Bacteria;p__Firmicutes;c__Clostridia;o__Clostridiales;f__Ruminococcaceae;g__;s__
177902	4.02381	0.258905	0.777813	1	0.5	0.75	0.666667	0	k__Bacteria;p__Firmicutes;c__Clostridia;o__Clostridiales;f__;g__;s__
300103	4.02328	0.258961	0.777813	1	3.75	8.25	10	0.333333	k__Bacteria;p__Firmicutes;c__Clostridia;o__Clostridiales;f__Lachnospiraceae;g__;s__
153291	4.01953	0.259363	0.777813	1	7.5	7.25	0.333333	10.6667	k__Bacteria;p__Firmicutes;c__Clostridia;o__Clostridiales;f__;g__;s__
313593	4.01847	0.259477	0.777813	1	5.25	31.75	6	1.66667	k__Bacteria;p__Firmicutes;c__Clostridia;o__Clostridiales;f__Lachnospiraceae;g__Roseburia;s__
324328	4.01716	0.259617	0.777813	1	23.5	13.5	26	3	k__Bacteria;p__Firmicutes;c__Clostridia;o__Clostridiales;f__Ruminococcaceae;g__;s__
544734	4.00185	0.261265	0.777813	1	22.25	19.75	6.33333	2	k__Bacteria;p__Firmicutes;c__Clostridia;o__Clostridiales;f__Ruminococcaceae;g__;s__
344394	3.98998	0.262548	0.777813	1	0.75	0.75	3	0.333333	k__Bacteria;p__Firmicutes;c__Clostridia;o__Clostridiales;f__Peptostreptococcaceae
545312	3.9872	0.26285	0.777813	1	8	4.5	2	1.33333	k__Bacteria;p__Firmicutes;c__Clostridia;o__Clostridiales;f__Lachnospiraceae;g__;s__
3799784	3.9864	0.262936	0.777813	1	36.25	0.75	0.333333	0	k__Bacteria;p__Proteobacteria;c__Gammaproteobacteria;o__Enterobacteriales;f__Enterobacteriaceae;g__;s__
New.ReferenceOTU556	3.98467	0.263124	0.777813	1	24.5	10.75	0.333333	7.33333	k__Bacteria;p__Firmicutes;c__Clostridia;o__Clostridiales;f__;g__;s__
262668	3.98391	0.263207	0.777813	1	3.25	13.75	3	3.33333	k__Bacteria;p__Firmicutes;c__Clostridia;o__Clostridiales;f__Ruminococcaceae;g__Ruminococcus;s__
317048	3.98348	0.263253	0.777813	1	8	11.25	2	3.66667	k__Bacteria;p__Firmicutes;c__Clostridia;o__Clostridiales;f__Lachnospiraceae;g__;s__
316969	3.98147	0.263472	0.777813	1	72	27.5	0	3	k__Bacteria;p__Bacteroidetes;c__Bacteroidia;o__Bacteroidales;f__;g__;s__
New.ReferenceOTU142	3.98107	0.263516	0.777813	1	24	9.25	3.66667	3.66667	k__Bacteria;p__Tenericutes;c__Mollicutes;o__RF39;f__;g__;s__
338151	3.97786	0.263864	0.777813	1	6.25	12.5	1.33333	0	k__Bacteria;p__Firmicutes;c__Clostridia;o__Clostridiales;f__;g__;s__
300859	3.97613	0.264054	0.777813	1	8.5	18.5	0	0.333333	k__Bacteria;p__Bacteroidetes;c__Bacteroidia;o__Bacteroidales;f__Prevotellaceae;g__Prevotella;s__
4320175	3.97613	0.264054	0.777813	1	5.25	4	0	0.333333	k__Bacteria;p__Firmicutes;c__Clostridia;o__Clostridiales;f__Ruminococcaceae;g__;s__
344422	3.97613	0.264054	0.777813	1	3	2.5	0	0.333333	k__Bacteria;p__Firmicutes;c__Clostridia;o__Clostridiales;f__Lachnospiraceae;g__;s__
New.ReferenceOTU406	3.97524	0.26415	0.777813	1	7.75	2.25	0	5.66667	k__Bacteria;p__Firmicutes;c__Clostridia;o__Clostridiales;f__Ruminococcaceae;g__;s__
205859	3.97424	0.26426	0.777813	1	28.25	9.5	54.6667	1.33333	k__Bacteria;p__Firmicutes;c__Clostridia;o__Clostridiales;f__;g__;s__
320888	3.97385	0.264302	0.777813	1	1	1.75	0	0.333333	k__Bacteria;p__Firmicutes;c__Clostridia;o__Clostridiales;f__Clostridiaceae
304416	3.97222	0.264479	0.777813	1	1	0.5	0	0	k__Bacteria;p__Firmicutes;c__Clostridia;o__Clostridiales;f__;g__;s__
513513	3.97175	0.26453	0.777813	1	0.25	1.25	7.33333	0.666667	k__Bacteria;p__Firmicutes;c__Erysipelotrichi;o__Erysipelotrichales;f__Erysipelotrichaceae;g__Bulleidia;s__
576919	3.97138	0.264571	0.777813	1	26.25	6.5	8.33333	0.333333	k__Bacteria;p__Firmicutes;c__Clostridia;o__Clostridiales;f__Ruminococcaceae;g__Ruminococcus;s__
334839	3.96929	0.2648	0.777813	1	1.5	1	3	0	k__Bacteria;p__Firmicutes;c__Clostridia;o__Clostridiales;f__Ruminococcaceae;g__;s__
528752	3.9678	0.264962	0.777813	1	0	0.25	1	0.333333	k__Bacteria;p__Firmicutes;c__Clostridia;o__Clostridiales;f__Ruminococcaceae;g__;s__
4407703	3.9678	0.264962	0.777813	1	0.25	0	1	0.333333	k__Bacteria;p__Firmicutes;c__Erysipelotrichi;o__Erysipelotrichales;f__Erysipelotrichaceae;g__Coprobacillus;s__
842941	3.9678	0.264962	0.777813	1	0.25	0	1	0.333333	k__Bacteria;p__Actinobacteria;c__Actinobacteria;o__Actinomycetales;f__Microbacteriaceae
511462	3.9678	0.264962	0.777813	1	0	0.25	1	0.333333	k__Bacteria;p__Firmicutes;c__Clostridia;o__Clostridiales;f__Lachnospiraceae;g__Butyrivibrio;s__
578457	3.96744	0.265002	0.777813	1	9.25	8.75	2.33333	6	k__Bacteria;p__Firmicutes;c__Clostridia;o__Clostridiales;f__Lachnospiraceae;g__;s__
410242	3.96667	0.265086	0.777813	1	47.75	61.25	28.6667	10.3333	k__Bacteria;p__Firmicutes;c__Clostridia;o__Clostridiales;f__Christensenellaceae;g__;s__
262600	3.96667	0.265086	0.777813	1	54	530.5	342.333	11.3333	k__Bacteria;p__Firmicutes;c__Erysipelotrichi;o__Erysipelotrichales;f__Erysipelotrichaceae;g__Bulleidia;s__
313453	3.96467	0.265305	0.777813	1	74	29	37	7	k__Bacteria;p__Firmicutes;c__Clostridia;o__Clostridiales;f__Ruminococcaceae;g__;s__
4318313	3.96291	0.265497	0.777813	1	9.5	2.5	6	1	k__Bacteria;p__Firmicutes;c__Clostridia;o__Clostridiales;f__Ruminococcaceae;g__;s__
166869	3.96179	0.26562	0.777813	1	2.25	4.5	1	0	k__Bacteria;p__Firmicutes;c__Clostridia;o__Clostridiales;f__;g__;s__
327383	3.96056	0.265754	0.777813	1	6	5	4.66667	1.33333	k__Bacteria;p__Firmicutes;c__Clostridia;o__Clostridiales;f__Lachnospiraceae;g__;s__
4412336	3.95907	0.265918	0.777813	1	22.5	52.25	23.3333	13.3333	k__Bacteria;p__Firmicutes;c__Clostridia;o__Clostridiales;f__Lachnospiraceae
230132	3.95848	0.265983	0.777813	1	4.25	0.5	0	0	k__Bacteria;p__Tenericutes;c__Mollicutes;o__RF39;f__;g__;s__
308386	3.95848	0.265983	0.777813	1	2.25	0.5	0	0	k__Bacteria;p__Firmicutes;c__Clostridia;o__Clostridiales;f__;g__;s__
1120222	3.95848	0.265983	0.777813	1	1.25	0.5	0	0	k__Bacteria;p__Firmicutes;c__Clostridia;o__Clostridiales;f__Lachnospiraceae;g__;s__
177515	3.95568	0.26629	0.777813	1	2	0.75	0.333333	0.333333	k__Bacteria;p__Firmicutes;c__Clostridia;o__Clostridiales;f__Lachnospiraceae;g__Roseburia
New.ReferenceOTU208	3.94483	0.267484	0.777813	1	42.25	6.25	0	0	k__Bacteria;p__Verrucomicrobia;c__Verrucomicrobiae;o__Verrucomicrobiales;f__Verrucomicrobiaceae;g__Akkermansia;s__
254446	3.94472	0.267496	0.777813	1	11.25	30.75	33.6667	3.33333	k__Bacteria;p__Firmicutes;c__Clostridia;o__Clostridiales;f__Clostridiaceae
549793	3.9442	0.267553	0.777813	1	26.75	12.5	37.6667	5.66667	k__Bacteria;p__Firmicutes;c__Clostridia;o__Clostridiales;f__;g__;s__
New.ReferenceOTU316	3.94411	0.267563	0.777813	1	4	0	191	1	k__Bacteria;p__Firmicutes;c__Clostridia;o__Clostridiales;f__;g__;s__
New.ReferenceOTU443	3.94236	0.267756	0.777813	1	130.25	9.25	0	57	k__Bacteria;p__Bacteroidetes;c__Bacteroidia;o__Bacteroidales;f__S24-7;g__;s__
316424	3.93881	0.268148	0.777813	1	3.25	1	0.666667	0	k__Bacteria;p__Firmicutes;c__Clostridia;o__Clostridiales;f__Ruminococcaceae;g__;s__
New.ReferenceOTU423	3.93722	0.268323	0.777813	1	12.25	16.5	51.3333	73	k__Bacteria;p__Firmicutes;c__Clostridia;o__Clostridiales;f__Lachnospiraceae;g__;s__
334395	3.93603	0.268455	0.777813	1	52.5	19.5	9.66667	3.66667	k__Bacteria;p__Firmicutes;c__Clostridia;o__Clostridiales;f__;g__;s__
New.ReferenceOTU524	3.9304	0.269078	0.777813	1	0	8.25	9.33333	18	k__Bacteria;p__Firmicutes;c__Clostridia;o__Clostridiales;f__Clostridiaceae;g__Clostridium;s__
4416957	3.92831	0.26931	0.777813	1	20	9.5	1.33333	1	k__Bacteria;p__Bacteroidetes;c__Bacteroidia;o__Bacteroidales;f__[Paraprevotellaceae];g__[Prevotella];s__
4416952	3.92768	0.26938	0.777813	1	89.75	71.75	23	28.3333	k__Bacteria;p__Firmicutes;c__Clostridia;o__Clostridiales;f__Ruminococcaceae;g__;s__
301816	3.92614	0.269551	0.777813	1	28.25	2	0.666667	0.666667	k__Bacteria;p__Firmicutes;c__Clostridia;o__Clostridiales;f__Clostridiaceae;g__Clostridium;s__
292688	3.92013	0.270219	0.777813	1	0.5	3.25	1	0.333333	k__Bacteria;p__Firmicutes;c__Clostridia;o__Clostridiales;f__Ruminococcaceae;g__;s__
812218	3.91333	0.270976	0.777813	1	0	0.5	1	0.333333	k__Bacteria;p__Firmicutes;c__Clostridia;o__Clostridiales;f__Lachnospiraceae;g__;s__
New.ReferenceOTU122	3.90952	0.271401	0.777813	1	97	45.5	13.3333	27.6667	k__Bacteria;p__Bacteroidetes;c__Bacteroidia;o__Bacteroidales;f__Porphyromonadaceae;g__Parabacteroides;s__
4387488	3.90774	0.271601	0.777813	1	19.5	19.25	19.3333	0	k__Bacteria;p__Firmicutes;c__Clostridia;o__Clostridiales;f__Ruminococcaceae;g__;s__
590921	3.90763	0.271612	0.777813	1	2.5	1.75	0.333333	0	k__Bacteria;p__Tenericutes;c__RF3;o__ML615J-28;f__;g__;s__
345753	3.90509	0.271896	0.777813	1	0	1.75	0.333333	0	k__Bacteria;p__Firmicutes;c__Clostridia;o__Clostridiales;f__Lachnospiraceae;g__;s__
541602	3.90509	0.271896	0.777813	1	0	1	0	0.333333	k__Bacteria;p__Firmicutes;c__Clostridia;o__Clostridiales;f__Lachnospiraceae
186955	3.90509	0.271896	0.777813	1	0	0.75	0	0.333333	k__Bacteria;p__Firmicutes;c__Clostridia;o__Clostridiales;f__Lachnospiraceae;g__Dorea;s__
178224	3.90509	0.271896	0.777813	1	3	0	0.333333	0	k__Bacteria;p__Firmicutes;c__Clostridia;o__Clostridiales;f__Veillonellaceae;g__;s__
543348	3.90509	0.271896	0.777813	1	0	1	0.333333	0	k__Bacteria;p__Firmicutes;c__Clostridia;o__Clostridiales;f__Ruminococcaceae;g__;s__
179905	3.90509	0.271896	0.777813	1	0.75	0	0	0.333333	k__Bacteria;p__Firmicutes;c__Clostridia;o__Clostridiales;f__Lachnospiraceae;g__;s__
4078476	3.90509	0.271896	0.777813	1	0	0.75	0	0.333333	k__Bacteria;p__Firmicutes;c__Clostridia;o__Clostridiales;f__Ruminococcaceae;g__;s__
620189	3.90509	0.271896	0.777813	1	0	1	0.333333	0	k__Bacteria;p__Proteobacteria;c__Alphaproteobacteria;o__Sphingomonadales;f__Sphingomonadaceae;g__Novosphingobium;s__
106252	3.90509	0.271896	0.777813	1	0.75	0	0.333333	0	k__Bacteria;p__Proteobacteria;c__Betaproteobacteria;o__Burkholderiales;f__Comamonadaceae;g__;s__
73371	3.90509	0.271896	0.777813	1	0	2	0	0.333333	k__Bacteria;p__Firmicutes;c__Clostridia;o__Clostridiales;f__Lachnospiraceae;g__;s__
303004	3.90509	0.271896	0.777813	1	0	0.75	0.333333	0	k__Bacteria;p__Firmicutes;c__Erysipelotrichi;o__Erysipelotrichales;f__Erysipelotrichaceae;g__Bulleidia;s__
568211	3.90509	0.271896	0.777813	1	0.75	0	0.333333	0	k__Bacteria;p__Firmicutes;c__Clostridia;o__Clostridiales;f__Ruminococcaceae;g__;s__
4344860	3.90509	0.271896	0.777813	1	0	0.75	0	0.333333	k__Bacteria;p__Firmicutes;c__Clostridia;o__Clostridiales;f__Lachnospiraceae;g__Roseburia;s__
4422114	3.90509	0.271896	0.777813	1	0	1.25	0.333333	0	k__Bacteria;p__Actinobacteria;c__Actinobacteria;o__Actinomycetales;f__Streptomycetaceae
152381	3.90509	0.271896	0.777813	1	1	0	0	0.333333	k__Bacteria;p__Firmicutes;c__Clostridia;o__Clostridiales;f__;g__;s__
341264	3.90509	0.271896	0.777813	1	0.75	0	0.333333	0	k__Bacteria;p__Firmicutes;c__Clostridia;o__Clostridiales;f__Ruminococcaceae;g__;s__
19873	3.90509	0.271896	0.777813	1	0	0.75	0	0.333333	k__Bacteria;p__Firmicutes;c__Clostridia;o__Clostridiales;f__Lachnospiraceae;g__;s__
1756274	3.90509	0.271896	0.777813	1	0	0.75	0.333333	0	k__Bacteria;p__Firmicutes;c__Bacilli;o__Lactobacillales;f__Enterococcaceae;g__Enterococcus
New.ReferenceOTU191	3.90509	0.271896	0.777813	1	1.25	0	0	0.666667	k__Bacteria;p__Bacteroidetes;c__Bacteroidia;o__Bacteroidales;f__;g__;s__
New.ReferenceOTU449	3.90509	0.271896	0.777813	1	0.75	0	0	0.333333	k__Bacteria;p__Bacteroidetes;c__Bacteroidia;o__Bacteroidales;f__;g__;s__
New.ReferenceOTU460	3.9039	0.272029	0.777813	1	0	35.75	15.6667	15.6667	k__Bacteria;p__Firmicutes;c__Clostridia;o__Clostridiales;f__Ruminococcaceae;g__Oscillospira;s__
295127	3.90194	0.27225	0.777813	1	66.5	50.75	21.3333	7	k__Bacteria;p__Spirochaetes;c__Spirochaetes;o__Spirochaetales;f__Spirochaetaceae;g__Treponema;s__
996068	3.9	0.272467	0.777813	1	0.5	0.5	0	0	k__Bacteria;p__Cyanobacteria;c__4C0d-2;o__YS2;f__;g__;s__
746079	3.9	0.272467	0.777813	1	0.5	0.5	0	0	k__Bacteria;p__Bacteroidetes;c__Bacteroidia;o__Bacteroidales;f__;g__;s__
299179	3.8982	0.272669	0.777813	1	1.25	0.75	0.333333	0	k__Bacteria;p__Firmicutes;c__Clostridia;o__Clostridiales;f__Lachnospiraceae;g__;s__
New.ReferenceOTU84	3.89353	0.273193	0.777813	1	0	4.75	2	0.333333	k__Bacteria;p__Bacteroidetes;c__Bacteroidia;o__Bacteroidales;f__Porphyromonadaceae;g__Paludibacter;s__
291950	3.89145	0.273427	0.777813	1	3.5	1.75	1	0.666667	k__Bacteria;p__Firmicutes;c__Clostridia;o__Clostridiales;f__;g__;s__
331618	3.89113	0.273462	0.777813	1	29.25	28.75	9.66667	1.66667	k__Bacteria;p__Firmicutes;c__Clostridia;o__Clostridiales;f__;g__;s__
349238	3.89048	0.273536	0.777813	1	98	126.75	98	9.33333	k__Bacteria;p__Firmicutes;c__Clostridia;o__Clostridiales;f__Ruminococcaceae;g__;s__
4331782	3.88908	0.273693	0.777813	1	0.5	2.5	0	1.33333	k__Bacteria;p__Firmicutes;c__Clostridia;o__Clostridiales;f__Lachnospiraceae;g__;s__
547714	3.88831	0.27378	0.777813	1	204.5	2233.5	68.6667	7.33333	k__Bacteria;p__Firmicutes;c__Clostridia;o__Clostridiales;f__Peptostreptococcaceae;g__;s__
345791	3.88571	0.274072	0.777813	1	443.5	173	126.333	147.333	k__Bacteria;p__Bacteroidetes;c__Bacteroidia;o__Bacteroidales;f__S24-7;g__;s__
New.ReferenceOTU34	3.88502	0.274151	0.777813	1	3.75	1	69.6667	5.66667	k__Bacteria;p__Firmicutes;c__Clostridia;o__Clostridiales;f__Lachnospiraceae;g__;s__
275895	3.87988	0.274731	0.777813	1	1.5	0.75	1.33333	0	k__Bacteria;p__Firmicutes;c__Clostridia;o__Clostridiales;f__;g__;s__
347722	3.87976	0.274744	0.777813	1	1.25	0.75	0	0	k__Bacteria;p__Firmicutes;c__Clostridia;o__Clostridiales;f__Ruminococcaceae;g__;s__
333387	3.87976	0.274744	0.777813	1	1.25	3.5	0	0	k__Bacteria;p__Firmicutes;c__Clostridia;o__Clostridiales;f__;g__;s__
New.ReferenceOTU11	3.87976	0.274744	0.777813	1	1.25	2.25	0	0	k__Bacteria;p__Firmicutes;c__Clostridia;o__Clostridiales;f__;g__;s__
349789	3.87848	0.274889	0.777813	1	5.25	5.25	1.66667	0.666667	k__Bacteria;p__Firmicutes;c__Clostridia;o__Clostridiales;f__Lachnospiraceae;g__Dorea;s__
4306461	3.8775	0.274999	0.777813	1	6.5	3.25	0.333333	0	k__Bacteria;p__Elusimicrobia;c__Elusimicrobia;o__Elusimicrobiales;f__Elusimicrobiaceae;g__;s__
607825	3.87719	0.275034	0.777813	1	21.5	6	2	0.333333	k__Bacteria;p__Firmicutes;c__Clostridia;o__Clostridiales;f__;g__;s__
4452400	3.87434	0.275357	0.777813	1	10.75	3.25	4.33333	2.66667	k__Bacteria;p__Firmicutes;c__Clostridia;o__Clostridiales;f__Lachnospiraceae;g__;s__
198583	3.86633	0.276264	0.777813	1	0.75	16.75	5.33333	2.33333	k__Bacteria;p__Firmicutes;c__Clostridia;o__Clostridiales;f__Lachnospiraceae;g__;s__
190772	3.86364	0.27657	0.777813	1	0.5	1	0	0	k__Bacteria;p__Firmicutes;c__Clostridia;o__Clostridiales;f__Lachnospiraceae;g__Dorea;s__
573551	3.86364	0.27657	0.777813	1	1	0.5	0	0	k__Bacteria;p__Firmicutes;c__Clostridia;o__Clostridiales;f__;g__;s__
1579251	3.86364	0.27657	0.777813	1	1.25	0.5	0	0	k__Bacteria;p__Firmicutes;c__Clostridia;o__Clostridiales;f__Ruminococcaceae;g__;s__
545322	3.86364	0.27657	0.777813	1	0.75	0.5	0	0	k__Bacteria;p__Firmicutes;c__Clostridia;o__Clostridiales;f__Veillonellaceae;g__Selenomonas;s__
304156	3.86364	0.27657	0.777813	1	0.5	0.75	0	0	k__Bacteria;p__Firmicutes;c__Clostridia;o__Clostridiales;f__;g__;s__
321214	3.86364	0.27657	0.777813	1	1	0.75	0	0	k__Bacteria;p__Firmicutes;c__Clostridia;o__Clostridiales;f__Lachnospiraceae;g__;s__
355912	3.86364	0.27657	0.777813	1	1.75	0.5	0	0	k__Bacteria;p__Firmicutes;c__Clostridia;o__Clostridiales;f__Ruminococcaceae;g__;s__
1043408	3.86364	0.27657	0.777813	1	0.75	0.5	0	0	k__Bacteria;p__Firmicutes;c__Clostridia;o__Clostridiales;f__Christensenellaceae;g__;s__
4368466	3.86301	0.276642	0.777813	1	0.5	3	3	0.333333	k__Bacteria;p__Firmicutes;c__Clostridia;o__Clostridiales;f__[Mogibacteriaceae];g__;s__
353194	3.85609	0.277429	0.777813	1	63	133.5	37.3333	12	k__Bacteria;p__Bacteroidetes;c__Bacteroidia;o__Bacteroidales;f__Rikenellaceae;g__;s__
New.ReferenceOTU430	3.85292	0.27779	0.777813	1	32	20	6.66667	69	k__Bacteria;p__Bacteroidetes;c__Bacteroidia;o__Bacteroidales;f__;g__;s__
300222	3.84924	0.278211	0.777813	1	2.25	1.25	0.666667	0.333333	k__Bacteria;p__Firmicutes;c__Clostridia;o__Clostridiales;f__Lachnospiraceae
New.ReferenceOTU17	3.84923	0.278212	0.777813	1	0	3.75	3.66667	5.33333	k__Bacteria;p__Firmicutes;c__Clostridia;o__Clostridiales;f__Ruminococcaceae;g__Ruminococcus;s__
325489	3.84655	0.278518	0.777813	1	22.25	11.25	17.3333	2.33333	k__Bacteria;p__Tenericutes;c__Mollicutes;o__RF39;f__;g__;s__
321621	3.84536	0.278654	0.777813	1	308.75	148.75	43.3333	66	k__Bacteria;p__Bacteroidetes;c__Bacteroidia;o__Bacteroidales;f__[Paraprevotellaceae];g__YRC22;s__
New.ReferenceOTU173	3.83691	0.279622	0.777813	1	14	5.75	0	9.33333	k__Bacteria;p__Tenericutes;c__RF3;o__ML615J-28;f__;g__;s__
4430922	3.82993	0.280424	0.777813	1	12.5	11.5	22.6667	2.66667	k__Bacteria;p__Tenericutes;c__Mollicutes;o__RF39;f__;g__;s__
179402	3.82987	0.280431	0.777813	1	1.5	3.75	0.666667	0.333333	k__Bacteria;p__Firmicutes;c__Clostridia;o__Clostridiales;f__Ruminococcaceae;g__;s__
288076	3.82665	0.280801	0.777813	1	63.75	84.75	10	2.33333	k__Bacteria;p__Firmicutes;c__Clostridia;o__Clostridiales;f__Ruminococcaceae;g__;s__
547906	3.82241	0.28129	0.777813	1	1.5	3	1.66667	0	k__Bacteria;p__Firmicutes;c__Clostridia;o__Clostridiales;f__;g__;s__
294302	3.82176	0.281365	0.777813	1	11	10.75	17.6667	1.66667	k__Bacteria;p__Firmicutes;c__Clostridia;o__Clostridiales;f__Lachnospiraceae;g__;s__
4319005	3.8148	0.282169	0.777813	1	3.75	2.25	2.66667	0	k__Bacteria;p__Firmicutes;c__Clostridia;o__Clostridiales;f__;g__;s__
302105	3.81034	0.282685	0.777813	1	3	2.25	0	0	k__Bacteria;p__Firmicutes;c__Clostridia;o__Clostridiales;f__;g__;s__
New.ReferenceOTU567	3.81034	0.282685	0.777813	1	1.25	2.5	0	0	k__Bacteria;p__Firmicutes;c__Clostridia;o__Clostridiales;f__Ruminococcaceae;g__;s__
New.ReferenceOTU617	3.80931	0.282805	0.777813	1	0.25	1.25	1.66667	0.666667	k__Bacteria;p__Firmicutes;c__Clostridia;o__Clostridiales;f__Ruminococcaceae;g__Ruminococcus;s__
291301	3.80808	0.282948	0.777813	1	0.5	0	0	0.333333	k__Bacteria;p__Bacteroidetes;c__Bacteroidia;o__Bacteroidales;f__Prevotellaceae;g__Prevotella;s__
526278	3.80808	0.282948	0.777813	1	0	0.5	0.333333	0	k__Bacteria;p__Firmicutes;c__Clostridia;o__Clostridiales;f__;g__;s__
130335	3.80808	0.282948	0.777813	1	0	0.5	0.333333	0	k__Bacteria;p__Firmicutes;c__Clostridia;o__Clostridiales;f__Lachnospiraceae;g__;s__
301655	3.80808	0.282948	0.777813	1	0	0.5	0	0.333333	k__Bacteria;p__Firmicutes;c__Clostridia;o__Clostridiales;f__;g__;s__
580224	3.80808	0.282948	0.777813	1	0	0.5	0	0.333333	k__Bacteria;p__Firmicutes;c__Clostridia;o__Clostridiales;f__;g__;s__
301730	3.80808	0.282948	0.777813	1	0	0.5	0	0.333333	k__Bacteria;p__Firmicutes;c__Clostridia;o__Clostridiales;f__Ruminococcaceae;g__Ruminococcus;s__
511624	3.80808	0.282948	0.777813	1	0	0.5	0.333333	0	k__Bacteria;p__Firmicutes;c__Clostridia;o__Clostridiales;f__;g__;s__
561290	3.80808	0.282948	0.777813	1	0	0.5	0.333333	0	k__Bacteria;p__Bacteroidetes;c__Bacteroidia;o__Bacteroidales;f__;g__;s__
183698	3.80808	0.282948	0.777813	1	0	0.5	0.333333	0	k__Bacteria;p__Firmicutes;c__Clostridia;o__Clostridiales;f__Lachnospiraceae;g__Blautia;s__
194660	3.80808	0.282948	0.777813	1	0	0.5	0	0.333333	k__Bacteria;p__Firmicutes;c__Clostridia;o__Clostridiales;f__Lachnospiraceae;g__;s__
321063	3.80808	0.282948	0.777813	1	0.5	0	0	0.333333	k__Bacteria;p__Firmicutes;c__Clostridia;o__Clostridiales;f__Ruminococcaceae;g__;s__
217060	3.80808	0.282948	0.777813	1	0	0.5	0.333333	0	k__Bacteria;p__Firmicutes;c__Clostridia;o__Clostridiales;f__Lachnospiraceae;g__Anaerostipes;s__
New.ReferenceOTU410	3.80808	0.282948	0.777813	1	0	0.5	0.333333	0	k__Bacteria;p__Firmicutes;c__Clostridia;o__Clostridiales;f__Clostridiaceae;g__Clostridium;s__
574302	3.80789	0.28297	0.777813	1	7.5	6.5	4	0.666667	k__Bacteria;p__Firmicutes;c__Clostridia;o__Clostridiales;f__Lachnospiraceae;g__Coprococcus;s__
313733	3.80742	0.283024	0.777813	1	5	7.25	4	0.666667	k__Bacteria;p__Tenericutes;c__Mollicutes;o__RF39;f__;g__;s__
329271	3.80409	0.283411	0.777813	1	3.5	1.75	1.66667	0.333333	k__Bacteria;p__Firmicutes;c__Clostridia;o__Clostridiales;f__Ruminococcaceae;g__;s__
344512	3.79167	0.284857	0.777813	1	1.25	1	0.333333	0	k__Bacteria;p__Firmicutes;c__Clostridia;o__Clostridiales;f__;g__;s__
190676	3.79167	0.284857	0.777813	1	0.75	1	0.333333	0	k__Bacteria;p__Firmicutes;c__Clostridia;o__Clostridiales;f__Ruminococcaceae;g__Oscillospira;s__
4378906	3.79167	0.284857	0.777813	1	1	1.25	0.333333	0	k__Bacteria;p__Firmicutes;c__Clostridia;o__Clostridiales;f__Ruminococcaceae;g__;s__
New.ReferenceOTU421	3.79167	0.284857	0.777813	1	0.75	4	0.333333	0.666667	k__Bacteria;p__Firmicutes;c__Clostridia;o__Clostridiales;f__Veillonellaceae;g__;s__
321078	3.78979	0.285076	0.777813	1	1.75	1.25	0	0	k__Bacteria;p__Firmicutes;c__Clostridia;o__Clostridiales;f__Lachnospiraceae;g__Coprococcus;s__
269726	3.78979	0.285076	0.777813	1	11.25	1	0	0	k__Bacteria;p__Bacteroidetes;c__Bacteroidia;o__Bacteroidales;f__S24-7;g__;s__
177039	3.78979	0.285076	0.777813	1	1	1.75	0	0	k__Bacteria;p__Firmicutes;c__Clostridia;o__Clostridiales;f__;g__;s__
327491	3.78979	0.285076	0.777813	1	0.75	1.75	0	0	k__Bacteria;p__Firmicutes;c__Clostridia;o__Clostridiales;f__Christensenellaceae;g__;s__
292643	3.78979	0.285076	0.777813	1	1.5	1.25	0	0	k__Bacteria;p__Firmicutes;c__Clostridia;o__Clostridiales;f__;g__;s__
557275	3.78544	0.285584	0.777813	1	21.25	57	5.33333	1.66667	k__Bacteria;p__Bacteroidetes;c__Bacteroidia;o__Bacteroidales;f__Bacteroidaceae;g__;s__
301192	3.77855	0.286391	0.777813	1	1	2	0	0	k__Bacteria;p__Firmicutes;c__Clostridia;o__Clostridiales;f__Ruminococcaceae;g__;s__
New.ReferenceOTU201	3.77459	0.286856	0.777813	1	4	2	186.667	111.667	k__Bacteria;p__Actinobacteria;c__Actinobacteria;o__Bifidobacteriales;f__Bifidobacteriaceae;g__Bifidobacterium;s__adolescentis
133732	3.76947	0.287458	0.777813	1	2.5	2	1	0	k__Bacteria;p__Firmicutes;c__Clostridia;o__Clostridiales;f__Lachnospiraceae;g__;s__
210073	3.76552	0.287923	0.777813	1	1.25	1.25	0	0	k__Bacteria;p__Firmicutes;c__Clostridia;o__Clostridiales;f__;g__;s__
86234	3.76552	0.287923	0.777813	1	1.5	1.75	0	0	k__Bacteria;p__Bacteroidetes;c__Bacteroidia;o__Bacteroidales;f__Prevotellaceae;g__Prevotella;s__
New.ReferenceOTU1	3.76418	0.28808	0.777813	1	114	0	2	71	k__Bacteria;p__Firmicutes;c__Erysipelotrichi;o__Erysipelotrichales;f__Erysipelotrichaceae;g__Coprobacillus;s__
New.ReferenceOTU548	3.76355	0.288154	0.777813	1	0	0.25	1.33333	2.33333	k__Bacteria;p__Firmicutes;c__Clostridia;o__Clostridiales;f__Lachnospiraceae;g__;s__
294311	3.76151	0.288395	0.777813	1	2.75	6.25	3	7.66667	k__Bacteria;p__Firmicutes;c__Clostridia;o__Clostridiales;f__Ruminococcaceae;g__;s__
347016	3.76023	0.288546	0.777813	1	32.25	39.75	8	2.33333	k__Bacteria;p__Bacteroidetes;c__Bacteroidia;o__Bacteroidales;f__Bacteroidaceae;g__;s__
4303852	3.75227	0.289487	0.777813	1	1.25	0.75	0.333333	0	k__Bacteria;p__Firmicutes;c__Clostridia;o__Clostridiales;f__Ruminococcaceae;g__;s__
342213	3.75	0.289756	0.777813	1	0.5	1.5	0	0	k__Bacteria;p__Firmicutes;c__Clostridia;o__Clostridiales;f__Ruminococcaceae;g__;s__
342685	3.75	0.289756	0.777813	1	2	0.5	0	0	k__Bacteria;p__Cyanobacteria;c__4C0d-2;o__YS2;f__;g__;s__
185374	3.75	0.289756	0.777813	1	1	0.25	0	0	k__Bacteria;p__Firmicutes;c__Clostridia;o__Clostridiales;f__;g__;s__
4458775	3.74704	0.290106	0.777813	1	1	6.75	4.66667	1	k__Bacteria;p__Proteobacteria;c__Gammaproteobacteria;o__Enterobacteriales;f__Enterobacteriaceae;g__;s__
2017729	3.74326	0.290555	0.777813	1	0	3.5	0	1.33333	k__Bacteria;p__Firmicutes;c__Clostridia;o__Clostridiales;f__Lachnospiraceae;g__;s__
813331	3.74326	0.290555	0.777813	1	0	1.75	0.666667	0	k__Bacteria;p__Verrucomicrobia;c__Verruco-5;o__WCHB1-41;f__RFP12;g__;s__
275010	3.74326	0.290555	0.777813	1	0	1.25	0	0.666667	k__Bacteria;p__Firmicutes;c__Clostridia;o__Clostridiales;f__Ruminococcaceae;g__Ruminococcus;s__
716286	3.74326	0.290555	0.777813	1	1.75	0	1.33333	0	k__Bacteria;p__Firmicutes;c__Bacilli;o__Lactobacillales;f__Lactobacillaceae;g__Lactobacillus;s__
1030770	3.74299	0.290587	0.777813	1	10.5	2	11.3333	0.333333	k__Bacteria;p__Tenericutes;c__Mollicutes;o__RF39;f__;g__;s__
324951	3.74031	0.290906	0.777813	1	5	9.75	9	6.66667	k__Bacteria;p__Firmicutes;c__Clostridia;o__Clostridiales;f__Ruminococcaceae;g__;s__
824993	3.73765	0.291223	0.777813	1	3	0	1.66667	4	k__Bacteria;p__Proteobacteria;c__Gammaproteobacteria;o__Aeromonadales;f__Succinivibrionaceae;g__;s__
316882	3.73601	0.291418	0.777813	1	5.75	12.25	2.33333	0	k__Bacteria;p__Firmicutes;c__Clostridia;o__Clostridiales;f__Ruminococcaceae;g__;s__
New.ReferenceOTU131	3.73559	0.291467	0.777813	1	24	8.25	2	27.6667	k__Bacteria;p__Firmicutes;c__Clostridia;o__Clostridiales;f__Ruminococcaceae;g__;s__
288889	3.73542	0.291488	0.777813	1	16.25	25.75	2.66667	1	k__Bacteria;p__Bacteroidetes;c__Bacteroidia;o__Bacteroidales;f__Bacteroidaceae;g__5-7N15;s__
337392	3.73404	0.291652	0.777813	1	7	1	0	0	k__Bacteria;p__Firmicutes;c__Clostridia;o__Clostridiales;f__[Mogibacteriaceae];g__;s__
847896	3.73404	0.291652	0.777813	1	0.25	1.25	0	0	k__Bacteria;p__Firmicutes;c__Clostridia;o__Clostridiales;f__Lachnospiraceae;g__Butyrivibrio;s__
279534	3.73404	0.291652	0.777813	1	9	1.25	0	0	k__Bacteria;p__Firmicutes;c__Clostridia;o__Clostridiales;f__Ruminococcaceae;g__;s__
827702	3.73404	0.291652	0.777813	1	2.75	0.5	0	0	k__Bacteria;p__Firmicutes;c__Clostridia;o__Clostridiales;f__;g__;s__
103049	3.73404	0.291652	0.777813	1	6.75	1	0	0	k__Bacteria;p__Firmicutes;c__Clostridia;o__Clostridiales;f__Veillonellaceae;g__Veillonella;s__dispar
244032	3.73404	0.291652	0.777813	1	0.25	7.5	0	0	k__Bacteria;p__Cyanobacteria;c__4C0d-2;o__YS2;f__;g__;s__
299047	3.73404	0.291652	0.777813	1	1.5	0.25	0	0	k__Bacteria;p__Firmicutes;c__Clostridia;o__Clostridiales;f__Dehalobacteriaceae;g__;s__
318777	3.73404	0.291652	0.777813	1	28.5	0.5	0	0	k__Bacteria;p__Firmicutes;c__Clostridia;o__Clostridiales;f__Veillonellaceae;g__Phascolarctobacterium;s__
3931048	3.73404	0.291652	0.777813	1	3	0.25	0	0	k__Bacteria;p__Firmicutes;c__Clostridia;o__Clostridiales;f__Ruminococcaceae;g__;s__
New.ReferenceOTU315	3.73404	0.291652	0.777813	1	0.25	4.75	0	0	k__Bacteria;p__Firmicutes;c__Clostridia;o__Clostridiales;f__Ruminococcaceae
4296772	3.7278	0.292397	0.777813	1	8	5	4	0.666667	k__Bacteria;p__Firmicutes;c__Clostridia;o__Clostridiales;f__Lachnospiraceae;g__Coprococcus;s__
4396888	3.72226	0.293059	0.777813	1	0.25	7.75	4.33333	2	k__Bacteria;p__Firmicutes;c__Clostridia;o__Clostridiales;f__Lachnospiraceae;g__Roseburia;s__
300053	3.72185	0.293108	0.777813	1	164.5	1037.5	1410	3.66667	k__Bacteria;p__Bacteroidetes;c__Bacteroidia;o__Bacteroidales;f__p-2534-18B5;g__;s__
323481	3.71905	0.293444	0.777813	1	792.75	70.75	104	14.3333	k__Bacteria;p__Firmicutes;c__Clostridia;o__Clostridiales;f__Ruminococcaceae;g__;s__
1046624	3.71609	0.293799	0.777813	1	5.25	10.75	3.33333	0.333333	k__Bacteria;p__Tenericutes;c__Mollicutes;o__RF39;f__;g__;s__
332353	3.70853	0.294707	0.777813	1	2.25	12	1.66667	0.333333	k__Bacteria;p__Firmicutes;c__Clostridia;o__Clostridiales;f__;g__;s__
New.ReferenceOTU138	3.70627	0.294978	0.777813	1	1.5	3	0.333333	5.33333	k__Bacteria;p__Firmicutes;c__Clostridia;o__Clostridiales;f__Lachnospiraceae
298486	3.69318	0.296558	0.777813	1	0.5	0.25	1.33333	0	k__Bacteria;p__Firmicutes;c__Clostridia;o__Clostridiales;f__;g__;s__
1108062	3.68659	0.297356	0.777813	1	0.75	0.5	1.66667	0	k__Bacteria;p__Proteobacteria;c__Alphaproteobacteria;o__Sphingomonadales;f__Sphingomonadaceae;g__Sphingomonas;s__
New.ReferenceOTU530	3.68309	0.29778	0.777813	1	26.25	25.5	11.3333	72.6667	k__Bacteria;p__Bacteroidetes;c__Bacteroidia;o__Bacteroidales;f__Bacteroidaceae;g__5-7N15;s__
314276	3.68015	0.298138	0.777813	1	3.25	5	0.333333	5.33333	k__Bacteria;p__Bacteroidetes;c__Bacteroidia;o__Bacteroidales;f__;g__;s__
574551	3.67474	0.298796	0.777813	1	69.25	101	69.3333	22.6667	k__Bacteria;p__Firmicutes;c__Clostridia;o__Clostridiales;f__Ruminococcaceae;g__;s__
2421587	3.67399	0.298887	0.777813	1	0	0.25	116	61	k__Bacteria;p__Actinobacteria;c__Actinobacteria;o__Actinomycetales;f__Micrococcaceae;g__Arthrobacter;s__
New.ReferenceOTU5	3.67399	0.298887	0.777813	1	0	3.5	482.333	18.3333	k__Bacteria;p__Firmicutes;c__Clostridia;o__Clostridiales;f__Ruminococcaceae;g__Ruminococcus;s__
New.ReferenceOTU415	3.67236	0.299086	0.777813	1	178.5	12	57.3333	51	k__Bacteria;p__Firmicutes;c__Clostridia;o__Clostridiales;f__Lachnospiraceae;g__;s__
3641384	3.67103	0.299248	0.777813	1	8	17	6.66667	4.66667	k__Bacteria;p__Firmicutes;c__Clostridia;o__Clostridiales;f__Ruminococcaceae;g__;s__
3330580	3.66667	0.299781	0.777813	1	0	0	0.333333	0	k__Bacteria;p__Proteobacteria;c__Gammaproteobacteria;o__Xanthomonadales;f__Xanthomonadaceae;g__;s__
302746	3.66667	0.299781	0.777813	1	0	0	0.333333	0	k__Bacteria;p__Firmicutes;c__Clostridia;o__Clostridiales;f__Lachnospiraceae;g__;s__
826597	3.66667	0.299781	0.777813	1	0	0	0.333333	0	k__Bacteria;p__Actinobacteria;c__Actinobacteria;o__Actinomycetales;f__Kineosporiaceae;g__Kineosporia;s__
188199	3.66667	0.299781	0.777813	1	0	0	0	0.333333	k__Bacteria;p__Firmicutes;c__Clostridia;o__Clostridiales;f__Lachnospiraceae;g__Blautia;s__
4337815	3.66667	0.299781	0.777813	1	0	0	0	657.333	k__Bacteria;p__Firmicutes;c__Clostridia;o__Clostridiales;f__Clostridiaceae;g__;s__
269833	3.66667	0.299781	0.777813	1	0	0	0	0.333333	k__Bacteria;p__Firmicutes;c__Clostridia;o__Clostridiales;f__Ruminococcaceae;g__Ruminococcus;s__flavefaciens
4424063	3.66667	0.299781	0.777813	1	0	0	0	0.666667	k__Bacteria;p__Firmicutes;c__Clostridia;o__Clostridiales
4343627	3.66667	0.299781	0.777813	1	0	0	0.666667	0	k__Bacteria;p__Bacteroidetes;c__Bacteroidia;o__Bacteroidales;f__Bacteroidaceae;g__Bacteroides;s__fragilis
3876673	3.66667	0.299781	0.777813	1	0	0	0	0.666667	k__Bacteria;p__Firmicutes;c__Clostridia;o__Clostridiales;f__Clostridiaceae;g__;s__
266632	3.66667	0.299781	0.777813	1	0	0	0	4.33333	k__Bacteria;p__Proteobacteria;c__Gammaproteobacteria;o__Pseudomonadales;f__Moraxellaceae;g__Psychrobacter;s__
185281	3.66667	0.299781	0.777813	1	0	0	0.333333	0	k__Bacteria;p__Firmicutes;c__Clostridia;o__Clostridiales;f__Lachnospiraceae;g__Dorea;s__
235003	3.66667	0.299781	0.777813	1	0	0	0	0.333333	k__Bacteria;p__Proteobacteria;c__Gammaproteobacteria;o__Pseudomonadales;f__Moraxellaceae;g__Psychrobacter
975918	3.66667	0.299781	0.777813	1	0	0	1.66667	0	k__Bacteria;p__Firmicutes;c__Bacilli;o__Lactobacillales;f__Lactobacillaceae;g__Lactobacillus;s__
582169	3.66667	0.299781	0.777813	1	0	0	1.33333	0	k__Bacteria;p__Firmicutes;c__Erysipelotrichi;o__Erysipelotrichales;f__Erysipelotrichaceae;g__Bulleidia;s__
2251909	3.66667	0.299781	0.777813	1	0	0	0.666667	0	k__Bacteria;p__Firmicutes;c__Clostridia;o__Clostridiales;f__Peptostreptococcaceae;g__;s__
4386507	3.66667	0.299781	0.777813	1	0	0	1.33333	0	k__Bacteria;p__Bacteroidetes;c__Bacteroidia;o__Bacteroidales;f__Bacteroidaceae;g__Bacteroides;s__fragilis
579901	3.66667	0.299781	0.777813	1	0	0	0	0.666667	k__Bacteria;p__Bacteroidetes;c__Bacteroidia;o__Bacteroidales;f__Prevotellaceae;g__Prevotella;s__
362846	3.66667	0.299781	0.777813	1	0	0	0	0.333333	k__Bacteria;p__Firmicutes;c__Clostridia;o__Clostridiales;f__Lachnospiraceae;g__Roseburia;s__
328936	3.66667	0.299781	0.777813	1	0	0	0	3	k__Bacteria;p__Bacteroidetes;c__Bacteroidia;o__Bacteroidales;f__Prevotellaceae;g__Prevotella;s__copri
153084	3.66667	0.299781	0.777813	1	0	0	0.666667	0	k__Bacteria;p__Proteobacteria;c__Betaproteobacteria;o__Burkholderiales;f__Comamonadaceae
4380971	3.66667	0.299781	0.777813	1	0	0	0	1.66667	k__Bacteria;p__Firmicutes;c__Clostridia;o__Clostridiales;f__Clostridiaceae;g__Clostridium;s__
1896700	3.66667	0.299781	0.777813	1	0	0	0	0.333333	k__Bacteria;p__Firmicutes;c__Clostridia;o__Clostridiales;f__Clostridiaceae
525156	3.66667	0.299781	0.777813	1	0	0	0	0.666667	k__Bacteria;p__Tenericutes;c__Mollicutes;o__RF39;f__;g__;s__
25461	3.66667	0.299781	0.777813	1	0	0	0.333333	0	k__Bacteria;p__Firmicutes;c__Clostridia;o__Clostridiales;f__Ruminococcaceae;g__;s__
519970	3.66667	0.299781	0.777813	1	0	0	0	0.333333	k__Bacteria;p__Firmicutes;c__Clostridia;o__Clostridiales;f__Lachnospiraceae;g__;s__
269360	3.66667	0.299781	0.777813	1	0	0	0.333333	0	k__Bacteria;p__Firmicutes;c__Clostridia;o__Clostridiales;f__Ruminococcaceae;g__;s__
3855886	3.66667	0.299781	0.777813	1	0	0	1.66667	0	k__Bacteria;p__Firmicutes;c__Clostridia;o__Clostridiales;f__Lachnospiraceae;g__;s__
276183	3.66667	0.299781	0.777813	1	0	0	0	0.333333	k__Bacteria;p__Firmicutes;c__Bacilli;o__Lactobacillales;f__Carnobacteriaceae;g__Carnobacterium;s__
1001564	3.66667	0.299781	0.777813	1	0	0	0	20.6667	k__Bacteria;p__Firmicutes;c__Bacilli;o__Bacillales;f__Paenibacillaceae;g__Paenibacillus;s__
1105247	3.66667	0.299781	0.777813	1	0	0	1	0	k__Bacteria;p__Proteobacteria;c__Alphaproteobacteria;o__Rickettsiales;f__;g__;s__
775976	3.66667	0.299781	0.777813	1	0	0	0	0.666667	k__Bacteria;p__Firmicutes;c__Clostridia;o__Clostridiales;f__Ruminococcaceae;g__Ruminococcus;s__
1027904	3.66667	0.299781	0.777813	1	0	0	0.666667	0	k__Bacteria;p__Firmicutes;c__Bacilli;o__Bacillales;f__Staphylococcaceae
557810	3.66667	0.299781	0.777813	1	0	0	0.333333	0	k__Bacteria;p__Actinobacteria;c__Actinobacteria;o__Actinomycetales;f__Micrococcaceae;g__;s__
192302	3.66667	0.299781	0.777813	1	0	0	0.333333	0	k__Bacteria;p__Firmicutes;c__Clostridia;o__Clostridiales;f__Lachnospiraceae;g__Blautia;s__
809772	3.66667	0.299781	0.777813	1	0	0	1	0	k__Bacteria;p__Firmicutes;c__Bacilli;o__Bacillales;f__Bacillaceae;g__Bacillus;s__
673343	3.66667	0.299781	0.777813	1	0	0	0.333333	0	k__Bacteria;p__Proteobacteria;c__Betaproteobacteria;o__Burkholderiales;f__Alcaligenaceae;g__;s__
181291	3.66667	0.299781	0.777813	1	0	0	0	0.333333	k__Bacteria;p__Firmicutes;c__Clostridia;o__Clostridiales;f__Lachnospiraceae;g__;s__
837640	3.66667	0.299781	0.777813	1	0	0	0	12.6667	k__Bacteria;p__Firmicutes;c__Clostridia;o__Clostridiales;f__Peptostreptococcaceae
103132	3.66667	0.299781	0.777813	1	0	0	0	1	k__Bacteria;p__Firmicutes;c__Clostridia;o__Clostridiales;f__Clostridiaceae;g__Clostridium;s__
4300127	3.66667	0.299781	0.777813	1	0	0	1	0	k__Bacteria;p__Firmicutes;c__Clostridia;o__Clostridiales;f__Veillonellaceae;g__Mitsuokella;s__multacida
330210	3.66667	0.299781	0.777813	1	0	0	0	1	k__Bacteria;p__Firmicutes;c__Bacilli;o__Bacillales;f__Paenibacillaceae;g__Paenibacillus;s__
4353264	3.66667	0.299781	0.777813	1	0	0	0.333333	0	k__Bacteria;p__Proteobacteria;c__Alphaproteobacteria;o__Caulobacterales;f__Caulobacteraceae;g__;s__
530928	3.66667	0.299781	0.777813	1	0	0	0.333333	0	k__Bacteria;p__Firmicutes;c__Clostridia;o__Clostridiales;f__Ruminococcaceae;g__Ruminococcus;s__
809106	3.66667	0.299781	0.777813	1	0	0	0.666667	0	k__Bacteria;p__Firmicutes;c__Bacilli;o__Lactobacillales;f__Lactobacillaceae;g__Lactobacillus;s__
178893	3.66667	0.299781	0.777813	1	0	0	0.666667	0	k__Bacteria;p__Firmicutes;c__Clostridia;o__Clostridiales;f__Ruminococcaceae;g__Ruminococcus;s__
1090029	3.66667	0.299781	0.777813	1	0	0	0.333333	0	k__Bacteria;p__Actinobacteria;c__Actinobacteria;o__Actinomycetales;f__Sanguibacteraceae;g__Sanguibacter;s__
4430225	3.66667	0.299781	0.777813	1	0	0	5.66667	0	k__Bacteria;p__Firmicutes;c__Bacilli;o__Bacillales;f__Planococcaceae;g__Paenisporosarcina;s__
4405879	3.66667	0.299781	0.777813	1	0	0	0.333333	0	k__Bacteria;p__Proteobacteria;c__Alphaproteobacteria;o__Rhodobacterales;f__Rhodobacteraceae;g__Rubellimicrobium;s__
510908	3.66667	0.299781	0.777813	1	0	0	0	0.333333	k__Bacteria;p__Firmicutes;c__Clostridia;o__Clostridiales;f__[Mogibacteriaceae];g__Mogibacterium;s__
4329112	3.66667	0.299781	0.777813	1	0	0	0.666667	0	k__Bacteria;p__Bacteroidetes;c__Bacteroidia;o__Bacteroidales;f__Bacteroidaceae;g__Bacteroides;s__fragilis
111050	3.66667	0.299781	0.777813	1	0	0	0.666667	0	k__Bacteria;p__Actinobacteria;c__Thermoleophilia;o__Solirubrobacterales;f__Conexibacteraceae;g__;s__
232030	3.66667	0.299781	0.777813	1	0	0	0	0.333333	k__Bacteria;p__Firmicutes;c__Clostridia;o__Clostridiales;f__Lachnospiraceae;g__Coprococcus;s__
300582	3.66667	0.299781	0.777813	1	0	0	1.66667	0	k__Bacteria;p__Firmicutes;c__Clostridia;o__Clostridiales;f__Clostridiaceae;g__;s__
299176	3.66667	0.299781	0.777813	1	0	0	4.66667	0	k__Bacteria;p__Actinobacteria;c__Actinobacteria;o__Actinomycetales;f__Micrococcaceae;g__Arthrobacter;s__
250722	3.66667	0.299781	0.777813	1	0	0	3.33333	0	k__Bacteria;p__Firmicutes;c__Bacilli;o__Bacillales;f__Planococcaceae;g__Sporosarcina;s__
198422	3.66667	0.299781	0.777813	1	0	0	0.333333	0	k__Bacteria;p__Firmicutes;c__Clostridia;o__Clostridiales;f__Lachnospiraceae;g__;s__
1112389	3.66667	0.299781	0.777813	1	0	0	0	19.3333	k__Bacteria;p__Bacteroidetes;c__Bacteroidia;o__Bacteroidales;f__S24-7;g__;s__
806361	3.66667	0.299781	0.777813	1	0	0	1	0	k__Bacteria;p__Bacteroidetes;c__Bacteroidia;o__Bacteroidales;f__[Paraprevotellaceae];g__CF231;s__
1126009	3.66667	0.299781	0.777813	1	0	0	0.666667	0	k__Bacteria;p__Firmicutes;c__Bacilli;o__Lactobacillales;f__Leuconostocaceae;g__Weissella
292521	3.66667	0.299781	0.777813	1	0	0	0.333333	0	k__Bacteria;p__Actinobacteria;c__Actinobacteria;o__Bifidobacteriales;f__Bifidobacteriaceae;g__Bifidobacterium;s__
707087	3.66667	0.299781	0.777813	1	0	0	0	19.6667	k__Bacteria;p__Firmicutes;c__Clostridia;o__Clostridiales;f__Clostridiaceae;g__Clostridium;s__
36125	3.66667	0.299781	0.777813	1	0	0	0	0.333333	k__Bacteria;p__Firmicutes;c__Bacilli;o__Lactobacillales;f__Carnobacteriaceae;g__Carnobacterium;s__
367813	3.66667	0.299781	0.777813	1	0	0	0.666667	0	k__Bacteria;p__Firmicutes;c__Clostridia;o__Clostridiales;f__Lachnospiraceae;g__;s__
296649	3.66667	0.299781	0.777813	1	0	0	0	0.666667	k__Bacteria;p__Firmicutes;c__Clostridia;o__Clostridiales;f__Ruminococcaceae;g__;s__
4463108	3.66667	0.299781	0.777813	1	0	0	1	0	k__Bacteria;p__Firmicutes;c__Bacilli;o__Lactobacillales;f__Lactobacillaceae;g__Lactobacillus;s__
309220	3.66667	0.299781	0.777813	1	0	0	0	0.666667	k__Bacteria;p__Firmicutes;c__Clostridia;o__Clostridiales;f__;g__;s__
748412	3.66667	0.299781	0.777813	1	0	0	0.666667	0	k__Bacteria;p__Proteobacteria;c__Alphaproteobacteria;o__Rhizobiales;f__Rhizobiaceae;g__Agrobacterium;s__
4447334	3.66667	0.299781	0.777813	1	0	0	0	0.333333	k__Bacteria;p__Proteobacteria;c__Alphaproteobacteria;o__Sphingomonadales;f__Sphingomonadaceae;g__Kaistobacter;s__
332718	3.66667	0.299781	0.777813	1	0	0	0.666667	0	k__Bacteria;p__Firmicutes;c__Bacilli;o__Lactobacillales;f__Streptococcaceae;g__Streptococcus;s__
1141746	3.66667	0.299781	0.777813	1	0	0	0	0.333333	k__Bacteria;p__Firmicutes;c__Bacilli;o__Bacillales;f__Paenibacillaceae;g__Paenibacillus;s__
351813	3.66667	0.299781	0.777813	1	0	0	0	0.333333	k__Bacteria;p__Bacteroidetes;c__Bacteroidia;o__Bacteroidales;f__Prevotellaceae;g__Prevotella;s__
233103	3.66667	0.299781	0.777813	1	0	0	0.666667	0	k__Bacteria;p__Firmicutes;c__Clostridia;o__Clostridiales;f__Lachnospiraceae;g__;s__
151120	3.66667	0.299781	0.777813	1	0	0	0.666667	0	k__Bacteria;p__Cyanobacteria;c__4C0d-2;o__YS2;f__;g__;s__
3474081	3.66667	0.299781	0.777813	1	0	0	2.66667	0	k__Bacteria;p__Bacteroidetes;c__Bacteroidia;o__Bacteroidales;f__Bacteroidaceae;g__Bacteroides;s__fragilis
4318672	3.66667	0.299781	0.777813	1	0	0	0.333333	0	k__Bacteria;p__Proteobacteria;c__Betaproteobacteria;o__Neisseriales;f__Neisseriaceae;g__Neisseria;s__
811402	3.66667	0.299781	0.777813	1	0	0	0.666667	0	k__Bacteria;p__Planctomycetes;c__Planctomycetia;o__Planctomycetales;f__Planctomycetaceae;g__Planctomyces;s__
326482	3.66667	0.299781	0.777813	1	0	0	0	0.666667	k__Bacteria;p__Bacteroidetes;c__Bacteroidia;o__Bacteroidales;f__Prevotellaceae;g__Prevotella;s__copri
36004	3.66667	0.299781	0.777813	1	0	0	0	0.666667	k__Bacteria;p__Firmicutes;c__Clostridia;o__Clostridiales;f__Clostridiaceae;g__Clostridium;s__
174911	3.66667	0.299781	0.777813	1	0	0	0.666667	0	k__Bacteria;p__Firmicutes;c__Clostridia;o__Clostridiales;f__Lachnospiraceae;g__Blautia;s__
4433823	3.66667	0.299781	0.777813	1	0	0	3.66667	0	k__Bacteria;p__Bacteroidetes;c__Bacteroidia;o__Bacteroidales;f__Bacteroidaceae;g__Bacteroides;s__fragilis
182122	3.66667	0.299781	0.777813	1	0	0	0.333333	0	k__Bacteria;p__Firmicutes;c__Clostridia;o__Clostridiales;f__Lachnospiraceae;g__;s__
4333154	3.66667	0.299781	0.777813	1	0	0	0	0.666667	k__Bacteria;p__Fusobacteria;c__Fusobacteriia;o__Fusobacteriales;f__Fusobacteriaceae;g__Fusobacterium;s__
4409449	3.66667	0.299781	0.777813	1	0	0	0.666667	0	k__Bacteria;p__Bacteroidetes;c__[Saprospirae];o__[Saprospirales];f__Chitinophagaceae;g__;s__
306980	3.66667	0.299781	0.777813	1	0	0	0.333333	0	k__Bacteria;p__Firmicutes;c__Clostridia;o__Clostridiales;f__Ruminococcaceae;g__Ruminococcus;s__
351020	3.66667	0.299781	0.777813	1	0	0	0.666667	0	k__Bacteria;p__Firmicutes;c__Clostridia;o__Clostridiales;f__Clostridiaceae;g__Clostridium
545061	3.66667	0.299781	0.777813	1	0	0	0	1.66667	k__Bacteria;p__Bacteroidetes;c__Bacteroidia;o__Bacteroidales;f__Prevotellaceae;g__Prevotella;s__copri
4380154	3.66667	0.299781	0.777813	1	0	0	4.33333	0	k__Bacteria;p__Firmicutes;c__Bacilli;o__Bacillales;f__Bacillaceae;g__Bacillus;s__
3931371	3.66667	0.299781	0.777813	1	0	0	0.333333	0	k__Bacteria;p__Firmicutes;c__Bacilli;o__Lactobacillales;f__Leuconostocaceae;g__;s__
917561	3.66667	0.299781	0.777813	1	0	0	0.333333	0	k__Bacteria;p__Actinobacteria;c__Actinobacteria;o__Actinomycetales;f__Corynebacteriaceae;g__Corynebacterium;s__
22771	3.66667	0.299781	0.777813	1	0	0	0.333333	0	k__Bacteria;p__Firmicutes;c__Clostridia;o__Clostridiales;f__Lachnospiraceae;g__Blautia;s__
1636835	3.66667	0.299781	0.777813	1	0	0	0	0.666667	k__Bacteria;p__Actinobacteria;c__Actinobacteria;o__Actinomycetales;f__Corynebacteriaceae;g__Corynebacterium;s__
319898	3.66667	0.299781	0.777813	1	0	0	0.666667	0	k__Bacteria;p__Firmicutes;c__Clostridia;o__Clostridiales;f__;g__;s__
563764	3.66667	0.299781	0.777813	1	0	0	2.66667	0	k__Bacteria;p__Firmicutes;c__Bacilli;o__Bacillales;f__Planococcaceae
4411108	3.66667	0.299781	0.777813	1	0	0	0.333333	0	k__Bacteria;p__Firmicutes;c__Clostridia;o__Clostridiales;f__Clostridiaceae;g__Clostridium;s__
15993	3.66667	0.299781	0.777813	1	0	0	0.666667	0	k__Bacteria;p__Firmicutes;c__Clostridia;o__Clostridiales;f__;g__;s__
589657	3.66667	0.299781	0.777813	1	0	0	2.33333	0	k__Bacteria;p__Firmicutes;c__Clostridia;o__Clostridiales;f__Lachnospiraceae
99331	3.66667	0.299781	0.777813	1	0	0	4.66667	0	k__Bacteria;p__Firmicutes;c__Bacilli;o__Bacillales;f__Bacillaceae;g__Bacillus;s__
4321227	3.66667	0.299781	0.777813	1	0	0	0	3	k__Bacteria;p__Firmicutes;c__Bacilli;o__Bacillales;f__Paenibacillaceae;g__Paenibacillus;s__
142309	3.66667	0.299781	0.777813	1	0	0	2	0	k__Bacteria;p__Firmicutes;c__Bacilli;o__Bacillales;f__Planococcaceae
816702	3.66667	0.299781	0.777813	1	0	0	0.333333	0	k__Bacteria;p__Proteobacteria;c__Gammaproteobacteria;o__Enterobacteriales;f__Enterobacteriaceae;g__;s__
New.ReferenceOTU600	3.66667	0.299781	0.777813	1	0	0	0	256.667	k__Bacteria;p__Firmicutes;c__Bacilli;o__Bacillales;f__Paenibacillaceae;g__Paenibacillus;s__
New.ReferenceOTU56	3.66667	0.299781	0.777813	1	0	0	0	3	k__Bacteria;p__Proteobacteria;c__Gammaproteobacteria;o__Pseudomonadales;f__Moraxellaceae;g__;s__
New.ReferenceOTU44	3.66667	0.299781	0.777813	1	0	0	0	39.6667	k__Bacteria;p__Firmicutes;c__Clostridia;o__Clostridiales;f__Clostridiaceae;g__;s__
New.ReferenceOTU322	3.66667	0.299781	0.777813	1	0	0	0	1.66667	Unassigned
New.ReferenceOTU447	3.66667	0.299781	0.777813	1	0	0	4.66667	0	k__Bacteria;p__Firmicutes;c__Bacilli;o__Bacillales;f__Planococcaceae;g__Paenisporosarcina;s__
New.ReferenceOTU445	3.66667	0.299781	0.777813	1	0	0	0	0.333333	k__Bacteria;p__Firmicutes;c__Clostridia;o__Clostridiales;f__Ruminococcaceae;g__Ruminococcus;s__
New.ReferenceOTU589	3.66667	0.299781	0.777813	1	0	0	0	0.333333	k__Bacteria;p__Proteobacteria;c__Gammaproteobacteria;o__Pseudomonadales;f__Moraxellaceae;g__Psychrobacter
New.ReferenceOTU513	3.66667	0.299781	0.777813	1	0	0	0	3.66667	k__Bacteria;p__Proteobacteria;c__Gammaproteobacteria;o__Pseudomonadales;f__Moraxellaceae;g__Psychrobacter
New.ReferenceOTU202	3.66667	0.299781	0.777813	1	0	0	0	1	k__Bacteria;p__Firmicutes;c__Clostridia;o__Clostridiales;f__Lachnospiraceae;g__Dorea;s__
New.ReferenceOTU204	3.66667	0.299781	0.777813	1	0	0	2.66667	0	k__Bacteria;p__Bacteroidetes;c__Bacteroidia;o__Bacteroidales;f__;g__;s__
New.ReferenceOTU569	3.66667	0.299781	0.777813	1	0	0	0	3	k__Bacteria;p__Proteobacteria;c__Gammaproteobacteria;o__Pseudomonadales;f__Moraxellaceae;g__Psychrobacter;s__
New.ReferenceOTU109	3.66667	0.299781	0.777813	1	0	0	0	17	k__Bacteria;p__Firmicutes;c__Bacilli;o__Lactobacillales;f__Carnobacteriaceae;g__Carnobacterium;s__
New.ReferenceOTU592	3.66667	0.299781	0.777813	1	0	0	0	1.66667	k__Bacteria;p__Proteobacteria;c__Gammaproteobacteria;o__Pseudomonadales;f__Moraxellaceae;g__Psychrobacter;s__
New.ReferenceOTU340	3.66667	0.299781	0.777813	1	0	0	0	0.666667	k__Bacteria;p__Firmicutes;c__Clostridia;o__Clostridiales;f__Ruminococcaceae;g__Ruminococcus;s__
New.ReferenceOTU98	3.66667	0.299781	0.777813	1	0	0	0	6.66667	k__Bacteria;p__Firmicutes;c__Bacilli;o__Bacillales;f__Paenibacillaceae;g__Paenibacillus;s__
New.ReferenceOTU498	3.66667	0.299781	0.777813	1	0	0	0	326.333	k__Bacteria;p__Firmicutes;c__Clostridia;o__Clostridiales;f__Clostridiaceae;g__Clostridium;s__
New.ReferenceOTU403	3.66667	0.299781	0.777813	1	0	0	0	4.33333	k__Bacteria;p__Proteobacteria;c__Gammaproteobacteria;o__Pseudomonadales;f__Moraxellaceae;g__Psychrobacter
New.ReferenceOTU572	3.66667	0.299781	0.777813	1	0	0	0	2.33333	k__Bacteria;p__Firmicutes;c__Clostridia;o__Clostridiales
New.ReferenceOTU405	3.66667	0.299781	0.777813	1	0	0	0	24.3333	k__Bacteria;p__Firmicutes;c__Bacilli;o__Bacillales;f__Paenibacillaceae;g__Paenibacillus;s__
New.ReferenceOTU59	3.66667	0.299781	0.777813	1	0	0	0	2.66667	k__Bacteria;p__Proteobacteria;c__Gammaproteobacteria;o__Pseudomonadales;f__Moraxellaceae;g__Psychrobacter;s__
333592	3.66645	0.299807	0.777813	1	0.25	1.25	0.333333	1	k__Bacteria;p__Tenericutes;c__Mollicutes;o__RF39;f__;g__;s__
182643	3.65655	0.301018	0.777813	1	48	28.5	239	3.33333	k__Bacteria;p__Firmicutes;c__Clostridia;o__Clostridiales;f__Clostridiaceae;g__;s__
333123	3.64925	0.301914	0.777813	1	8	5.25	1.66667	2.66667	k__Bacteria;p__Firmicutes;c__Clostridia;o__Clostridiales;f__Ruminococcaceae;g__;s__
4463569	3.64912	0.30193	0.777813	1	25	10	2	0	k__Bacteria;p__Firmicutes;c__Clostridia;o__Clostridiales;f__Ruminococcaceae;g__;s__
743082	3.64773	0.302102	0.777813	1	0.25	0.25	1.66667	0	k__Bacteria;p__Firmicutes;c__Clostridia;o__Clostridiales;f__Clostridiaceae;g__;s__
165266	3.64773	0.302102	0.777813	1	0.25	0.25	1.66667	0	k__Bacteria;p__Firmicutes;c__Clostridia;o__Clostridiales;f__Lachnospiraceae;g__;s__
316378	3.64773	0.302102	0.777813	1	0.25	0.25	2	0	k__Bacteria;p__Firmicutes;c__Clostridia;o__Clostridiales;f__Clostridiaceae;g__;s__
259533	3.64583	0.302335	0.777813	1	0.75	0	0.666667	0	k__Bacteria;p__Spirochaetes;c__Spirochaetes;o__Spirochaetales;f__Spirochaetaceae;g__Treponema;s__
345763	3.64583	0.302335	0.777813	1	0.75	0	0.666667	0	k__Bacteria;p__Firmicutes;c__Clostridia;o__Clostridiales;f__Ruminococcaceae;g__;s__
746661	3.64583	0.302335	0.777813	1	0	1.25	1	0	k__Bacteria;p__Cyanobacteria;c__4C0d-2;o__YS2;f__;g__;s__
3479426	3.6357	0.303585	0.777813	1	7	6	1.66667	2	k__Bacteria;p__Firmicutes;c__Clostridia;o__Clostridiales;f__Ruminococcaceae;g__;s__
4391262	3.62579	0.30481	0.777813	1	10.5	1.75	0.666667	0	k__Bacteria;p__Proteobacteria;c__Gammaproteobacteria;o__Enterobacteriales;f__Enterobacteriaceae;g__;s__
340473	3.62579	0.30481	0.777813	1	1	1.75	0.666667	0	k__Bacteria;p__Firmicutes;c__Clostridia;o__Clostridiales;f__;g__;s__
262286	3.62579	0.30481	0.777813	1	1	2.25	0	0.666667	k__Bacteria;p__Firmicutes;c__Clostridia;o__Clostridiales;f__;g__;s__
4312642	3.62463	0.304954	0.777813	1	111.25	79.75	48	44.3333	k__Bacteria;p__Firmicutes;c__Clostridia;o__Clostridiales;f__Ruminococcaceae;g__;s__
941087	3.62087	0.305421	0.777813	1	7	8.5	1.66667	3	k__Bacteria;p__Tenericutes;c__Mollicutes;o__RF39;f__;g__;s__
335644	3.61555	0.306082	0.777813	1	1	3.75	0.333333	0	k__Bacteria;p__Firmicutes;c__Clostridia;o__Clostridiales;f__;g__;s__
319260	3.61338	0.306352	0.777813	1	1.25	3.5	0.666667	0.333333	k__Bacteria;p__Firmicutes;c__Clostridia;o__Clostridiales;f__[Mogibacteriaceae];g__;s__
New.ReferenceOTU433	3.61174	0.306557	0.777813	1	0.5	0	2.66667	0.333333	k__Bacteria;p__Firmicutes;c__Erysipelotrichi;o__Erysipelotrichales;f__Erysipelotrichaceae;g__Catenibacterium;s__
137209	3.61158	0.306577	0.777813	1	1.25	1	1	0	k__Bacteria;p__Firmicutes;c__Clostridia;o__Clostridiales;f__;g__;s__
300394	3.60056	0.307952	0.777813	1	32.75	15.25	4.66667	1.33333	k__Bacteria;p__Firmicutes;c__Clostridia;o__Clostridiales;f__Ruminococcaceae;g__;s__
321610	3.60035	0.307978	0.777813	1	9.25	63.5	10.6667	7.66667	k__Bacteria;p__Firmicutes;c__Clostridia;o__Clostridiales;f__Lachnospiraceae;g__Dorea;s__
4317000	3.5983	0.308235	0.777813	1	12.25	35.75	9.66667	1.66667	k__Bacteria;p__Bacteroidetes;c__Bacteroidia;o__Bacteroidales;f__Bacteroidaceae;g__;s__
309534	3.59729	0.308362	0.777813	1	15.75	9.5	0.333333	1	k__Bacteria;p__Firmicutes;c__Clostridia;o__Clostridiales;f__;g__;s__
302102	3.59392	0.308784	0.777813	1	4	4.25	6.66667	1.66667	k__Bacteria;p__Firmicutes;c__Clostridia;o__Clostridiales;f__Ruminococcaceae;g__;s__
New.ReferenceOTU618	3.58992	0.309286	0.777813	1	59	87.25	1	22	k__Bacteria;p__Firmicutes;c__Clostridia;o__Clostridiales;f__Ruminococcaceae;g__;s__
333235	3.58095	0.310414	0.777813	1	128	252.75	38.3333	79.3333	k__Bacteria;p__Bacteroidetes;c__Bacteroidia;o__Bacteroidales;f__Rikenellaceae;g__;s__
4307330	3.57828	0.31075	0.777813	1	10.25	1.25	0.333333	0.333333	k__Bacteria;p__Firmicutes;c__Clostridia;o__Clostridiales;f__Ruminococcaceae;g__;s__
311426	3.5781	0.310773	0.777813	1	132	68.5	23.3333	6.33333	k__Bacteria;p__Firmicutes;c__Clostridia;o__Clostridiales;f__Ruminococcaceae;g__;s__
251289	3.5756	0.311089	0.777813	1	1.25	0.5	0.666667	0	k__Bacteria;p__Firmicutes;c__Clostridia;o__Clostridiales;f__Ruminococcaceae;g__;s__
312364	3.57402	0.311288	0.777813	1	0.25	1	2	0	k__Bacteria;p__Firmicutes;c__Clostridia;o__Clostridiales;f__Ruminococcaceae;g__;s__
526114	3.57306	0.31141	0.777813	1	5.5	1.5	4.66667	4	k__Bacteria;p__Firmicutes;c__Erysipelotrichi;o__Erysipelotrichales;f__Erysipelotrichaceae;g__;s__
4346687	3.57139	0.311621	0.777813	1	5	15.25	11.3333	10.3333	k__Bacteria;p__Firmicutes;c__Clostridia;o__Clostridiales;f__Ruminococcaceae;g__;s__
348065	3.56659	0.312228	0.777813	1	3	3.25	2.66667	0.333333	k__Bacteria;p__Firmicutes;c__Clostridia;o__Clostridiales;f__Lachnospiraceae;g__Blautia;s__
463204	3.56481	0.312453	0.777813	1	0	0.5	0.666667	0	k__Bacteria;p__Proteobacteria;c__Gammaproteobacteria;o__Enterobacteriales;f__Enterobacteriaceae;g__Erwinia;s__dispersa
4478861	3.56481	0.312453	0.777813	1	0	0.5	0.666667	0	k__Bacteria;p__Proteobacteria;c__Gammaproteobacteria;o__Pseudomonadales;f__Pseudomonadaceae;g__Pseudomonas;s__
324936	3.56481	0.312453	0.777813	1	0.5	0	0.666667	0	k__Bacteria;p__Firmicutes;c__Clostridia;o__Clostridiales;f__Ruminococcaceae;g__;s__
2391105	3.56481	0.312453	0.777813	1	0.5	0	0.666667	0	k__Bacteria;p__Firmicutes;c__Clostridia;o__Clostridiales;f__Lachnospiraceae;g__Dorea;s__
New.ReferenceOTU113	3.56481	0.312453	0.777813	1	0	0.5	0	843	k__Bacteria;p__Firmicutes;c__Clostridia;o__Clostridiales;f__Clostridiaceae;g__;s__
309809	3.56378	0.312583	0.777813	1	193.75	110.25	33	14.3333	k__Bacteria;p__Firmicutes;c__Clostridia;o__Clostridiales;f__Ruminococcaceae;g__;s__
308684	3.56296	0.312687	0.777813	1	0	0.5	0.666667	0.333333	k__Bacteria;p__Firmicutes;c__Clostridia;o__Clostridiales;f__Clostridiaceae
176113	3.56296	0.312687	0.777813	1	0	0.5	0.333333	0.666667	k__Bacteria;p__Firmicutes;c__Clostridia;o__Clostridiales;f__Lachnospiraceae;g__;s__
2311550	3.56296	0.312687	0.777813	1	0	0.5	0.666667	0.333333	k__Bacteria;p__Firmicutes;c__Clostridia;o__Clostridiales;f__;g__;s__
New.ReferenceOTU58	3.56191	0.312821	0.777813	1	0.25	35.25	17	93	k__Bacteria;p__Bacteroidetes;c__Bacteroidia;o__Bacteroidales;f__Bacteroidaceae;g__Bacteroides;s__
292128	3.55801	0.313316	0.777813	1	0.25	2	2.33333	0.666667	k__Bacteria;p__Firmicutes;c__Clostridia;o__Clostridiales;f__[Mogibacteriaceae];g__Mogibacterium;s__
163857	3.5502	0.314309	0.777813	1	1.75	3	2	0.333333	k__Bacteria;p__Proteobacteria;c__Gammaproteobacteria;o__Aeromonadales;f__Succinivibrionaceae;g__Succinivibrio;s__
293006	3.5493	0.314424	0.777813	1	6.25	4	0.666667	0	k__Bacteria;p__Firmicutes;c__Clostridia;o__Clostridiales;f__Ruminococcaceae;g__;s__
289917	3.54112	0.315469	0.777813	1	667	625	235	293.333	k__Bacteria;p__Firmicutes;c__Clostridia;o__Clostridiales;f__Ruminococcaceae;g__;s__
311997	3.53992	0.315621	0.777813	1	53.75	40.75	97.6667	6	k__Bacteria;p__Firmicutes;c__Clostridia;o__Clostridiales;f__Ruminococcaceae;g__;s__
211947	3.53791	0.315878	0.777813	1	5.5	1.25	1.66667	0	k__Bacteria;p__Firmicutes;c__Clostridia;o__Clostridiales;f__Clostridiaceae;g__;s__
340454	3.53561	0.316173	0.777813	1	69.75	35.75	3.33333	0.666667	k__Bacteria;p__Firmicutes;c__Clostridia;o__Clostridiales;f__Ruminococcaceae;g__;s__
New.ReferenceOTU83	3.53333	0.316465	0.777813	1	43.5	57.75	38.6667	762	k__Bacteria;p__Bacteroidetes;c__Bacteroidia;o__Bacteroidales;f__;g__;s__
289938	3.53294	0.316515	0.777813	1	4.5	2.25	1.33333	0.333333	k__Bacteria;p__Firmicutes;c__Clostridia;o__Clostridiales;f__Ruminococcaceae;g__;s__
618906	3.53282	0.316531	0.777813	1	28.75	24.25	23.3333	6.66667	k__Bacteria;p__Firmicutes;c__Erysipelotrichi;o__Erysipelotrichales;f__Erysipelotrichaceae;g__p-75-a5;s__
297669	3.53162	0.316684	0.777813	1	17.5	4	13.3333	3.66667	k__Bacteria;p__Tenericutes;c__Mollicutes;o__Anaeroplasmatales;f__Anaeroplasmataceae;g__Anaeroplasma;s__
194559	3.53068	0.316805	0.777813	1	16.25	93	2	2	k__Bacteria;p__Firmicutes;c__Clostridia;o__Clostridiales;f__Lachnospiraceae;g__;s__
510094	3.52732	0.317236	0.777813	1	0	1.75	1.66667	0.666667	k__Bacteria;p__Firmicutes;c__Clostridia;o__Clostridiales;f__[Mogibacteriaceae];g__Mogibacterium;s__
294440	3.52382	0.317686	0.777813	1	28.5	35.5	11.6667	11.3333	k__Bacteria;p__Firmicutes;c__Clostridia;o__Clostridiales;f__Lachnospiraceae;g__;s__
305177	3.52083	0.31807	0.777813	1	0	0.25	0.666667	0.333333	k__Bacteria;p__Firmicutes;c__Clostridia;o__Clostridiales;f__;g__;s__
180857	3.52083	0.31807	0.777813	1	0	0.25	0.666667	0.333333	k__Bacteria;p__Firmicutes;c__Clostridia;o__Clostridiales;f__Ruminococcaceae;g__Ruminococcus;s__
527238	3.52083	0.31807	0.777813	1	0	0.25	0.333333	0.666667	k__Bacteria;p__Firmicutes;c__Clostridia;o__Clostridiales;f__Ruminococcaceae;g__;s__
New.ReferenceOTU349	3.52083	0.31807	0.777813	1	0.25	0	0.333333	0.666667	k__Bacteria;p__Firmicutes;c__Clostridia;o__Clostridiales;f__Ruminococcaceae;g__;s__
New.ReferenceOTU60	3.52083	0.31807	0.777813	1	0.25	0	0.666667	0.333333	k__Bacteria;p__Firmicutes;c__Clostridia;o__Clostridiales;f__Peptostreptococcaceae;g__;s__
4410441	3.52019	0.318153	0.777813	1	10	5.25	2.33333	0.333333	k__Bacteria;p__Firmicutes;c__Clostridia;o__Clostridiales;f__Ruminococcaceae;g__;s__
297770	3.5178	0.31846	0.777813	1	6.5	4.75	1.33333	4.66667	k__Bacteria;p__Firmicutes;c__Clostridia;o__Clostridiales;f__;g__;s__
523051	3.51389	0.318965	0.777813	1	1	0.25	0	0	k__Bacteria;p__Bacteroidetes;c__Bacteroidia;o__Bacteroidales;f__Rikenellaceae;g__;s__
317517	3.51389	0.318965	0.777813	1	0.25	2	0	0	k__Bacteria;p__Firmicutes;c__Clostridia;o__Clostridiales;f__;g__;s__
337619	3.51389	0.318965	0.777813	1	0.75	0.25	0	0	k__Bacteria;p__Firmicutes;c__Clostridia;o__Clostridiales;f__Lachnospiraceae
539506	3.51389	0.318965	0.777813	1	0.25	0.75	0	0	k__Bacteria;p__Firmicutes;c__Clostridia;o__Clostridiales;f__Ruminococcaceae;g__;s__
293247	3.51389	0.318965	0.777813	1	0.75	0.25	0	0	k__Bacteria;p__Proteobacteria;c__Alphaproteobacteria;o__RF32;f__;g__;s__
298717	3.51389	0.318965	0.777813	1	1	0.25	0	0	k__Bacteria;p__Firmicutes;c__Clostridia;o__Clostridiales;f__Ruminococcaceae;g__;s__
4296763	3.51389	0.318965	0.777813	1	0.75	0.25	0	0	k__Bacteria;p__Firmicutes;c__Clostridia;o__Clostridiales;f__;g__;s__
259866	3.51389	0.318965	0.777813	1	0.75	0.25	0	0	k__Bacteria;p__Firmicutes;c__Clostridia;o__Clostridiales;f__Lachnospiraceae;g__Dorea;s__
346457	3.51389	0.318965	0.777813	1	0.75	0.25	0	0	k__Bacteria;p__Firmicutes;c__Clostridia;o__Clostridiales;f__;g__;s__
105108	3.51389	0.318965	0.777813	1	0.5	5.25	0	0	k__Bacteria;p__Firmicutes;c__Clostridia;o__Clostridiales;f__;g__;s__
351287	3.51389	0.318965	0.777813	1	0.75	0.25	0	0	k__Bacteria;p__Firmicutes;c__Clostridia;o__Clostridiales;f__;g__;s__
543824	3.51389	0.318965	0.777813	1	0.25	0.75	0	0	k__Bacteria;p__Firmicutes;c__Bacilli;o__Bacillales;f__Bacillaceae;g__Anaerobacillus;s__
311423	3.51389	0.318965	0.777813	1	0.25	0.75	0	0	k__Bacteria;p__Firmicutes;c__Clostridia;o__Clostridiales;f__Lachnospiraceae;g__;s__
1102370	3.51389	0.318965	0.777813	1	0.25	0.75	0	0	k__Bacteria;p__Firmicutes;c__Clostridia;o__Clostridiales;f__Ruminococcaceae;g__;s__
291111	3.51389	0.318965	0.777813	1	2	0.25	0	0	k__Bacteria;p__Firmicutes;c__Clostridia;o__Clostridiales;f__Ruminococcaceae;g__;s__
525474	3.51389	0.318965	0.777813	1	0.25	1.25	0	0	k__Bacteria;p__Firmicutes;c__Clostridia;o__Clostridiales;f__Lachnospiraceae;g__Roseburia;s__
239386	3.51389	0.318965	0.777813	1	1	0.25	0	0	k__Bacteria;p__Firmicutes;c__Clostridia;o__Clostridiales;f__Veillonellaceae;g__Selenomonas;s__ruminantium
262849	3.51389	0.318965	0.777813	1	0.25	1	0	0	k__Bacteria;p__Proteobacteria;c__Gammaproteobacteria;o__Aeromonadales;f__Succinivibrionaceae;g__Ruminobacter;s__
549499	3.51389	0.318965	0.777813	1	0.75	0.25	0	0	k__Bacteria;p__Firmicutes;c__Clostridia;o__Clostridiales;f__Ruminococcaceae;g__;s__
579658	3.51389	0.318965	0.777813	1	0.75	0.25	0	0	k__Bacteria;p__Firmicutes;c__Clostridia;o__Clostridiales;f__Lachnospiraceae;g__Moryella;s__
New.ReferenceOTU329	3.51389	0.318965	0.777813	1	0.25	1	0	0	k__Bacteria;p__Bacteroidetes;c__Bacteroidia;o__Bacteroidales;f__;g__;s__
New.ReferenceOTU571	3.51389	0.318965	0.777813	1	1.75	0.25	0	0	k__Bacteria;p__Firmicutes;c__Clostridia;o__Clostridiales;f__Lachnospiraceae;g__Blautia;s__
New.ReferenceOTU616	3.51389	0.318965	0.777813	1	1	0.25	0	0	k__Bacteria;p__Firmicutes;c__Clostridia;o__Clostridiales;f__Ruminococcaceae;g__Ruminococcus;s__
New.ReferenceOTU431	3.51389	0.318965	0.777813	1	0.25	1	0	0	k__Bacteria;p__Firmicutes;c__Clostridia;o__Clostridiales;f__Ruminococcaceae;g__;s__
New.ReferenceOTU465	3.51389	0.318965	0.777813	1	0.25	1	0	0	k__Bacteria;p__Firmicutes;c__Clostridia;o__Clostridiales;f__Ruminococcaceae;g__;s__
4407030	3.50982	0.31949	0.777813	1	0.5	2	4.33333	0	k__Bacteria;p__Firmicutes;c__Clostridia;o__Clostridiales;f__Lachnospiraceae
4428714	3.50446	0.320184	0.777813	1	3	11.5	1	0.666667	k__Bacteria;p__Tenericutes;c__Mollicutes;o__RF39;f__;g__;s__
293990	3.50227	0.320468	0.777813	1	4.5	1.25	1	0.666667	k__Bacteria;p__Firmicutes;c__Clostridia;o__Clostridiales;f__;g__;s__
4383953	3.49816	0.321	0.777813	1	173	152.75	1245	6	k__Bacteria;p__Firmicutes;c__Clostridia;o__Clostridiales;f__Clostridiaceae;g__;s__
166099	3.49816	0.321	0.777813	1	26.25	14.75	44.3333	7	k__Bacteria;p__Firmicutes;c__Clostridia;o__Clostridiales;f__;g__;s__
273272	3.49646	0.321222	0.777813	1	6.75	1	0.333333	0.333333	k__Bacteria;p__Firmicutes;c__Clostridia;o__Clostridiales;f__;g__;s__
185411	3.49228	0.321764	0.777813	1	0.75	1.75	0.333333	0	k__Bacteria;p__Firmicutes;c__Clostridia;o__Clostridiales;f__Lachnospiraceae;g__Roseburia;s__
New.ReferenceOTU495	3.4884	0.32227	0.777813	1	0.25	2.25	1.33333	0	k__Bacteria;p__Firmicutes;c__Clostridia;o__Clostridiales;f__Clostridiaceae;g__;s__
New.ReferenceOTU157	3.48163	0.323153	0.777813	1	15	20	1	6.66667	k__Bacteria;p__Firmicutes;c__Clostridia;o__Clostridiales;f__Ruminococcaceae;g__Ruminococcus;s__
34020	3.48153	0.323165	0.777813	1	3.75	3	0.666667	0	k__Bacteria;p__Firmicutes;c__Clostridia;o__Clostridiales;f__;g__;s__
326539	3.48153	0.323165	0.777813	1	1	1.25	0.666667	0	k__Bacteria;p__Firmicutes;c__Clostridia;o__Clostridiales;f__;g__;s__
312260	3.48115	0.323215	0.777813	1	1	1.25	1.33333	0	k__Bacteria;p__Firmicutes;c__Clostridia;o__Clostridiales;f__;g__;s__
New.ReferenceOTU391	3.48018	0.323342	0.777813	1	1.75	5.25	11.3333	17.6667	k__Bacteria;p__Firmicutes;c__Clostridia;o__Clostridiales;f__Ruminococcaceae;g__;s__
588414	3.47484	0.32404	0.777813	1	2.5	8.25	252	0	k__Bacteria;p__Firmicutes;c__Clostridia;o__Clostridiales;f__Lachnospiraceae;g__Coprococcus;s__
102704	3.47323	0.32425	0.777813	1	0.5	0.5	1.33333	0	k__Bacteria;p__Firmicutes;c__Clostridia;o__Clostridiales;f__Lachnospiraceae;g__Blautia;s__
311312	3.46846	0.324876	0.777813	1	3.75	3	0.666667	0.333333	k__Bacteria;p__Firmicutes;c__Clostridia;o__Clostridiales;f__Ruminococcaceae;g__;s__
342356	3.46834	0.324892	0.777813	1	37.5	23	12.6667	10	k__Bacteria;p__Firmicutes;c__Clostridia;o__Clostridiales;f__Ruminococcaceae;g__;s__
543509	3.4683	0.324896	0.777813	1	1	4.75	2.33333	0	k__Bacteria;p__Firmicutes;c__Clostridia;o__Clostridiales;f__;g__;s__
4393073	3.46667	0.325111	0.777813	1	1.5	0.75	0.333333	0	k__Bacteria;p__Firmicutes;c__Clostridia;o__Clostridiales;f__Lachnospiraceae;g__;s__
356030	3.46641	0.325145	0.777813	1	12.75	13.25	5.66667	0.333333	k__Bacteria;p__Firmicutes;c__Clostridia;o__Clostridiales;f__Lachnospiraceae;g__;s__
New.ReferenceOTU579	3.4648	0.325356	0.777813	1	0	16.75	23.6667	25.3333	k__Bacteria;p__Bacteroidetes;c__Bacteroidia;o__Bacteroidales;f__;g__;s__
518287	3.46474	0.325365	0.777813	1	8.75	20.25	11	1.66667	k__Bacteria;p__Firmicutes;c__Clostridia;o__Clostridiales;f__Lachnospiraceae;g__;s__
4314126	3.46378	0.32549	0.777813	1	21.75	19.5	7.66667	6.33333	k__Bacteria;p__Firmicutes;c__Clostridia;o__Clostridiales;f__Ruminococcaceae;g__;s__
New.ReferenceOTU74	3.46245	0.325665	0.777813	1	0	16	1.33333	28	k__Bacteria;p__Bacteroidetes;c__Bacteroidia;o__Bacteroidales;f__Bacteroidaceae;g__5-7N15;s__
332359	3.46237	0.325675	0.777813	1	186.5	126.75	230.667	395.333	k__Bacteria;p__Spirochaetes;c__Spirochaetes;o__Spirochaetales;f__Spirochaetaceae;g__Treponema;s__
326014	3.45706	0.326374	0.777813	1	0.75	2.25	0.333333	0	k__Bacteria;p__Firmicutes;c__Clostridia;o__Clostridiales;f__;g__;s__
113827	3.45611	0.326499	0.777813	1	4	3.5	0.666667	0.666667	k__Bacteria;p__Firmicutes;c__Clostridia;o__Clostridiales;f__Ruminococcaceae;g__;s__
322281	3.45596	0.326519	0.777813	1	1.75	0.25	0	1	k__Bacteria;p__Firmicutes;c__Clostridia;o__Clostridiales;f__Lachnospiraceae;g__;s__
274035	3.4557	0.326554	0.777813	1	1.75	19.25	3	0	k__Bacteria;p__Tenericutes;c__Mollicutes;o__RF39;f__;g__;s__
New.ReferenceOTU160	3.45238	0.326991	0.777813	1	341	584	206	85	k__Bacteria;p__Bacteroidetes;c__Bacteroidia;o__Bacteroidales;f__[Paraprevotellaceae];g__CF231;s__
471180	3.44567	0.327877	0.777813	1	174.5	286	348.333	21	k__Bacteria;p__Actinobacteria;c__Actinobacteria;o__Bifidobacteriales;f__Bifidobacteriaceae;g__Bifidobacterium;s__
345846	3.44448	0.328035	0.777813	1	34.25	37.75	26	6	k__Bacteria;p__Firmicutes;c__Clostridia;o__Clostridiales;f__Lachnospiraceae;g__Dorea;s__
206186	3.44423	0.328067	0.777813	1	1.75	2	1	0	k__Bacteria;p__TM7;c__TM7-3;o__CW040;f__F16;g__;s__
4238405	3.4429	0.328243	0.777813	1	1	2.25	5.33333	0.666667	k__Bacteria;p__Firmicutes;c__Clostridia;o__Clostridiales;f__;g__;s__
New.ReferenceOTU574	3.44132	0.328453	0.777813	1	28.5	21	14	6.33333	k__Bacteria;p__Firmicutes;c__Clostridia;o__Clostridiales;f__Ruminococcaceae;g__;s__
523916	3.43833	0.328849	0.777813	1	0	1.25	0.666667	0.333333	k__Bacteria;p__Firmicutes;c__Erysipelotrichi;o__Erysipelotrichales;f__Erysipelotrichaceae;g__;s__
305983	3.4381	0.32888	0.777813	1	114.75	88.75	50.3333	27.3333	k__Bacteria;p__Firmicutes;c__Clostridia;o__Clostridiales;f__Ruminococcaceae;g__;s__
4315789	3.43376	0.329456	0.777813	1	12	9.25	9.33333	1.66667	k__Bacteria;p__Firmicutes;c__Clostridia;o__Clostridiales;f__Ruminococcaceae;g__;s__
4467491	3.43333	0.329512	0.777813	1	266.25	486.25	173.333	49.6667	k__Bacteria;p__Firmicutes;c__Clostridia;o__Clostridiales;f__Ruminococcaceae;g__;s__
300195	3.43333	0.329512	0.777813	1	197.75	334.25	41.6667	82	k__Bacteria;p__Bacteroidetes;c__Bacteroidia;o__Bacteroidales;f__Bacteroidaceae;g__5-7N15;s__
4340734	3.4256	0.330541	0.777813	1	2	0.25	1	0.333333	k__Bacteria;p__Firmicutes;c__Clostridia;o__Clostridiales;f__Lachnospiraceae;g__Anaerostipes;s__
4375336	3.42521	0.330593	0.777813	1	3.5	4.25	1.33333	1	k__Bacteria;p__Firmicutes;c__Clostridia;o__Clostridiales;f__;g__;s__
590263	3.41836	0.331506	0.777813	1	3.75	4.5	2.33333	0	k__Bacteria;p__Firmicutes;c__Clostridia;o__Clostridiales;f__Lachnospiraceae;g__Butyrivibrio;s__
352647	3.41704	0.331682	0.777813	1	6.5	3.25	1.66667	1	k__Bacteria;p__Firmicutes;c__Clostridia;o__Clostridiales;f__Ruminococcaceae;g__;s__
4480359	3.41562	0.331872	0.777813	1	1.75	1	0.333333	0.333333	k__Bacteria;p__Firmicutes;c__Clostridia;o__Clostridiales;f__Ruminococcaceae;g__;s__
533624	3.40851	0.332824	0.777813	1	24.25	17.75	56	6	k__Bacteria;p__Firmicutes;c__Erysipelotrichi;o__Erysipelotrichales;f__Erysipelotrichaceae;g__Catenibacterium;s__
301982	3.40369	0.33347	0.777813	1	0.25	0	7.33333	5.33333	k__Bacteria;p__Actinobacteria;c__Actinobacteria;o__Actinomycetales;f__Micrococcaceae;g__Arthrobacter;s__
294360	3.40305	0.333555	0.777813	1	615.5	118.25	122.667	18.3333	k__Bacteria;p__Firmicutes;c__Clostridia;o__Clostridiales;f__Ruminococcaceae;g__;s__
4314125	3.40152	0.333761	0.777813	1	65.75	33.5	48.3333	6.33333	k__Bacteria;p__Firmicutes;c__Clostridia;o__Clostridiales;f__Ruminococcaceae;g__;s__
292962	3.39691	0.33438	0.777813	1	2.5	2.5	2.66667	0.333333	k__Bacteria;p__Firmicutes;c__Clostridia;o__Clostridiales;f__Ruminococcaceae;g__Oscillospira;s__
4468739	3.39518	0.334614	0.777813	1	91.75	13.25	5.33333	2.33333	k__Bacteria;p__Firmicutes;c__Clostridia;o__Clostridiales;f__Clostridiaceae;g__Clostridium;s__
New.ReferenceOTU338	3.39518	0.334614	0.777813	1	242	3	24.6667	157	k__Bacteria;p__Actinobacteria;c__Actinobacteria;o__Bifidobacteriales;f__Bifidobacteriaceae;g__Bifidobacterium
307291	3.39261	0.33496	0.777813	1	10.5	26.75	11.3333	1.66667	k__Bacteria;p__Firmicutes;c__Clostridia;o__Clostridiales;f__Ruminococcaceae;g__;s__
291263	3.38542	0.33593	0.777813	1	0.25	1.25	0.666667	0.666667	k__Bacteria;p__Firmicutes;c__Clostridia;o__Clostridiales;f__Ruminococcaceae;g__;s__
4416988	3.38479	0.336015	0.777813	1	4.5	8.25	2.66667	0.333333	k__Bacteria;p__Firmicutes;c__Bacilli;o__Bacillales;f__Listeriaceae
589234	3.38176	0.336425	0.777813	1	1.25	7.25	0.333333	2.66667	k__Bacteria;p__Firmicutes;c__Clostridia;o__Clostridiales;f__Lachnospiraceae;g__;s__
568077	3.38176	0.336425	0.777813	1	1.75	3.5	0.666667	2.33333	k__Bacteria;p__Firmicutes;c__Erysipelotrichi;o__Erysipelotrichales;f__Erysipelotrichaceae;g__;s__
294146	3.3801	0.336649	0.777813	1	3	11	0.666667	2	k__Bacteria;p__Proteobacteria;c__Alphaproteobacteria;o__;f__;g__;s__
New.ReferenceOTU319	3.3789	0.336811	0.777813	1	0.25	1.5	2.33333	20	k__Bacteria;p__Bacteroidetes;c__Bacteroidia;o__Bacteroidales;f__;g__;s__
293104	3.37845	0.336872	0.777813	1	16.75	7	4	1.33333	k__Bacteria;p__Firmicutes;c__Clostridia;o__Clostridiales;f__Lachnospiraceae;g__Roseburia;s__
290974	3.37619	0.337178	0.777813	1	46.75	287.25	308.333	25.6667	k__Bacteria;p__Firmicutes;c__Clostridia;o__Clostridiales
289208	3.37408	0.337464	0.777813	1	53	41.75	24	6	k__Bacteria;p__Firmicutes;c__Clostridia;o__Clostridiales;f__Ruminococcaceae;g__;s__
291844	3.37311	0.337597	0.777813	1	9.5	10.25	8	0.333333	k__Bacteria;p__Firmicutes;c__Clostridia;o__Clostridiales;f__Peptostreptococcaceae;g__;s__
798164	3.3724	0.337693	0.777813	1	5	13.25	1	0.333333	k__Bacteria;p__Firmicutes;c__Clostridia;o__Clostridiales;f__;g__;s__
311293	3.36756	0.33835	0.777813	1	1.25	0.25	0.666667	1	k__Bacteria;p__Firmicutes;c__Clostridia;o__Clostridiales;f__Lachnospiraceae;g__;s__
331472	3.36265	0.339018	0.777813	1	10.5	14	2.33333	2	k__Bacteria;p__Firmicutes;c__Clostridia;o__Clostridiales;f__Ruminococcaceae;g__;s__
346761	3.36265	0.339018	0.777813	1	38.25	18.25	3.33333	7	k__Bacteria;p__Firmicutes;c__Clostridia;o__Clostridiales;f__Ruminococcaceae;g__;s__
New.ReferenceOTU126	3.36217	0.339083	0.777813	1	2.25	1	2.33333	0	k__Bacteria;p__Firmicutes;c__Clostridia;o__Clostridiales;f__Ruminococcaceae;g__;s__
209845	3.36162	0.339158	0.777813	1	0	0.5	1	0.666667	k__Bacteria;p__Firmicutes;c__Clostridia;o__Clostridiales;f__Ruminococcaceae;g__;s__
813277	3.35025	0.34071	0.777813	1	685	0	51	18.6667	k__Bacteria;p__Firmicutes;c__Clostridia;o__Clostridiales;f__Ruminococcaceae;g__;s__
New.ReferenceOTU77	3.35025	0.34071	0.777813	1	0	41	29.3333	227	k__Bacteria;p__Bacteroidetes;c__Bacteroidia;o__Bacteroidales;f__;g__;s__
300250	3.34848	0.340951	0.777813	1	0.5	0.25	0	0	k__Bacteria;p__Firmicutes;c__Clostridia;o__Clostridiales;f__Lachnospiraceae;g__;s__
316440	3.34848	0.340951	0.777813	1	0.5	0.25	0	0	k__Bacteria;p__Firmicutes;c__Clostridia;o__Clostridiales;f__;g__;s__
4332078	3.34848	0.340951	0.777813	1	0.25	0.5	0	0	k__Bacteria;p__Firmicutes;c__Clostridia;o__Clostridiales;f__Clostridiaceae;g__;s__
319512	3.34848	0.340951	0.777813	1	0.25	0.5	0	0	k__Bacteria;p__Firmicutes;c__Clostridia;o__Clostridiales;f__Ruminococcaceae;g__;s__
708401	3.34848	0.340951	0.777813	1	0.5	0.25	0	0	k__Bacteria;p__Firmicutes;c__Clostridia;o__Clostridiales;f__Ruminococcaceae;g__;s__
4359258	3.34848	0.340951	0.777813	1	0.5	0.25	0	0	k__Bacteria;p__Cyanobacteria;c__4C0d-2;o__YS2;f__;g__;s__
215918	3.34848	0.340951	0.777813	1	0.5	0.25	0	0	k__Bacteria;p__Firmicutes;c__Clostridia;o__Clostridiales;f__;g__;s__
1087825	3.34848	0.340951	0.777813	1	0.5	0.25	0	0	k__Bacteria;p__Firmicutes;c__Clostridia;o__Clostridiales;f__;g__;s__
175050	3.34848	0.340951	0.777813	1	0.5	0.25	0	0	k__Bacteria;p__Firmicutes;c__Clostridia;o__Clostridiales;f__Lachnospiraceae;g__Dorea;s__
182656	3.34848	0.340951	0.777813	1	0.25	0.5	0	0	k__Bacteria;p__Firmicutes;c__Clostridia;o__Clostridiales;f__Lachnospiraceae;g__Dorea;s__
315064	3.34848	0.340951	0.777813	1	0.25	0.5	0	0	k__Bacteria;p__Firmicutes;c__Clostridia;o__Clostridiales;f__Ruminococcaceae;g__;s__
1579255	3.34848	0.340951	0.777813	1	0.25	0.5	0	0	k__Bacteria;p__Firmicutes;c__Clostridia;o__Clostridiales;f__Ruminococcaceae;g__;s__
171674	3.34848	0.340951	0.777813	1	0.5	0.25	0	0	k__Bacteria;p__Firmicutes;c__Clostridia;o__Clostridiales;f__Ruminococcaceae;g__;s__
287755	3.34848	0.340951	0.777813	1	0.5	0.25	0	0	k__Bacteria;p__Firmicutes;c__Clostridia;o__Clostridiales;f__;g__;s__
293727	3.34848	0.340951	0.777813	1	0.5	0.25	0	0	k__Bacteria;p__Firmicutes;c__Clostridia;o__Clostridiales;f__Ruminococcaceae;g__;s__
739826	3.34848	0.340951	0.777813	1	0.5	0.25	0	0	k__Bacteria;p__Firmicutes;c__Clostridia;o__Clostridiales;f__Lachnospiraceae;g__;s__
4326080	3.34848	0.340951	0.777813	1	0.25	0.5	0	0	k__Bacteria;p__Firmicutes;c__Clostridia;o__Clostridiales;f__Ruminococcaceae;g__;s__
316781	3.34848	0.340951	0.777813	1	0.5	0.25	0	0	k__Bacteria;p__Firmicutes;c__Clostridia;o__Clostridiales;f__;g__;s__
New.ReferenceOTU529	3.34848	0.340951	0.777813	1	0.5	0.25	0	0	Unassigned
New.ReferenceOTU624	3.34848	0.340951	0.777813	1	0.5	0.25	0	0	k__Bacteria;p__Firmicutes;c__Clostridia;o__Clostridiales;f__Ruminococcaceae;g__;s__
333352	3.34503	0.341424	0.777813	1	3.75	4.5	2.33333	0	k__Bacteria;p__Firmicutes;c__Clostridia;o__Clostridiales;f__Ruminococcaceae;g__;s__
539098	3.34395	0.341573	0.777813	1	1.5	2.25	1.66667	0	k__Bacteria;p__Firmicutes;c__Clostridia;o__Clostridiales;f__;g__;s__
300417	3.34343	0.341643	0.777813	1	2.5	2	0.666667	1	k__Bacteria;p__Firmicutes;c__Clostridia;o__Clostridiales;f__Ruminococcaceae;g__;s__
260536	3.34223	0.341808	0.777813	1	3.25	3	3.33333	0	k__Bacteria;p__Tenericutes;c__Mollicutes;o__RF39;f__;g__;s__
4302724	3.34128	0.341939	0.777813	1	17.75	17.5	3.33333	6.66667	k__Bacteria;p__Firmicutes;c__Clostridia;o__Clostridiales;f__Lachnospiraceae;g__Coprococcus;s__
4366524	3.3381	0.342376	0.777813	1	163.75	81.25	32.6667	15.6667	k__Bacteria;p__Firmicutes;c__Clostridia;o__Clostridiales;f__;g__;s__
3232988	3.33661	0.342579	0.777813	1	1.5	1.25	0	1.33333	k__Bacteria;p__Tenericutes;c__RF3;o__ML615J-28;f__;g__;s__
308502	3.33491	0.342813	0.777813	1	4	60	2	0	k__Bacteria;p__Firmicutes;c__Clostridia;o__Clostridiales;f__Peptostreptococcaceae;g__;s__
346107	3.32962	0.343542	0.777813	1	0.25	3	1.33333	2	k__Bacteria;p__Actinobacteria;c__Coriobacteriia;o__Coriobacteriales;f__Coriobacteriaceae;g__Adlercreutzia;s__
300123	3.32775	0.3438	0.777813	1	3	7	3.66667	0.333333	k__Bacteria;p__Firmicutes;c__Clostridia;o__Clostridiales;f__Lachnospiraceae;g__Coprococcus;s__
263252	3.31539	0.345506	0.777813	1	2.75	3.75	1	1.66667	k__Bacteria;p__Firmicutes;c__Clostridia;o__Clostridiales;f__Ruminococcaceae;g__;s__
320643	3.31204	0.34597	0.777813	1	82	543.25	90	13.3333	k__Bacteria;p__Proteobacteria;c__Gammaproteobacteria;o__Aeromonadales;f__Succinivibrionaceae;g__Ruminobacter;s__
New.ReferenceOTU145	3.30517	0.346924	0.777813	1	4	5	3.66667	0.666667	k__Bacteria;p__Firmicutes;c__Clostridia;o__Clostridiales;f__Ruminococcaceae;g__;s__
4376828	3.30296	0.34723	0.777813	1	37.25	90	265.333	4.66667	k__Bacteria;p__Actinobacteria;c__Actinobacteria;o__Bifidobacteriales;f__Bifidobacteriaceae;g__Bifidobacterium;s__
522353	3.29686	0.34808	0.777813	1	0	0.5	1.66667	1.33333	k__Bacteria;p__Firmicutes;c__Erysipelotrichi;o__Erysipelotrichales;f__Erysipelotrichaceae;g__Coprobacillus;s__
300225	3.29554	0.348264	0.777813	1	10	10.75	4.33333	4.66667	k__Bacteria;p__Firmicutes;c__Clostridia;o__Clostridiales;f__Clostridiaceae;g__Clostridium;s__
4454531	3.29149	0.348829	0.777813	1	12.25	1.75	0	0	k__Bacteria;p__Proteobacteria;c__Gammaproteobacteria;o__Enterobacteriales;f__Enterobacteriaceae;g__;s__
164693	3.29149	0.348829	0.777813	1	1	0.5	0	0	k__Bacteria;p__Firmicutes;c__Clostridia;o__Clostridiales;f__Lachnospiraceae;g__;s__
293285	3.29149	0.348829	0.777813	1	2.25	3.25	0	0	k__Bacteria;p__Firmicutes;c__Clostridia;o__Clostridiales;f__Ruminococcaceae;g__;s__
99566	3.29149	0.348829	0.777813	1	7.25	0.75	0	0	k__Bacteria;p__Firmicutes;c__Clostridia;o__Clostridiales;f__Lachnospiraceae;g__Blautia;s__
338980	3.29149	0.348829	0.777813	1	0.5	1.25	0	0	k__Bacteria;p__Firmicutes;c__Clostridia;o__Clostridiales;f__;g__;s__
148352	3.29149	0.348829	0.777813	1	4	2.25	0	0	k__Bacteria;p__Firmicutes;c__Clostridia;o__Clostridiales;f__Ruminococcaceae;g__;s__
1112762	3.29149	0.348829	0.777813	1	1	0.5	0	0	k__Bacteria;p__Firmicutes;c__Clostridia;o__Clostridiales;f__Ruminococcaceae;g__Oscillospira;s__
4402368	3.29149	0.348829	0.777813	1	1	0.5	0	0	k__Bacteria;p__Firmicutes;c__Clostridia;o__Clostridiales;f__Lachnospiraceae;g__;s__
New.ReferenceOTU257	3.29149	0.348829	0.777813	1	0.5	2.75	0	0	k__Bacteria;p__Bacteroidetes;c__Bacteroidia;o__Bacteroidales;f__RF16;g__;s__
New.ReferenceOTU452	3.29149	0.348829	0.777813	1	6.25	0.5	0	0	k__Bacteria;p__Firmicutes;c__Clostridia;o__Clostridiales;f__Ruminococcaceae;g__Oscillospira;s__
338192	3.28696	0.349462	0.777813	1	3	12	1.33333	0.666667	k__Bacteria;p__Firmicutes;c__Clostridia;o__Clostridiales;f__;g__;s__
446135	3.28043	0.350376	0.777813	1	12.5	12	1.66667	9.66667	k__Bacteria;p__Firmicutes;c__Clostridia;o__Clostridiales;f__Ruminococcaceae;g__Oscillospira;s__
179512	3.2787	0.350619	0.777813	1	44.25	68	72	6.33333	k__Bacteria;p__Firmicutes;c__Clostridia;o__Clostridiales;f__Clostridiaceae;g__;s__
4395530	3.27744	0.350795	0.777813	1	485.75	667.25	163	343.667	k__Bacteria;p__Bacteroidetes;c__Bacteroidia;o__Bacteroidales;f__Bacteroidaceae;g__5-7N15;s__
334334	3.27619	0.35097	0.777813	1	145.75	259.25	39.6667	37.6667	k__Bacteria;p__Bacteroidetes;c__Bacteroidia;o__Bacteroidales;f__Bacteroidaceae;g__5-7N15;s__
511006	3.26681	0.352288	0.777813	1	70.5	15	20	8	k__Bacteria;p__Firmicutes;c__Clostridia;o__Clostridiales;f__Clostridiaceae;g__Clostridium;s__
306950	3.26673	0.352301	0.777813	1	1.5	3	1	0.666667	k__Bacteria;p__Firmicutes;c__Clostridia;o__Clostridiales
301224	3.26633	0.352356	0.777813	1	3.25	7.5	6	0	k__Bacteria;p__Bacteroidetes;c__Bacteroidia;o__Bacteroidales;f__Porphyromonadaceae;g__Paludibacter;s__
4306043	3.26358	0.352745	0.777813	1	24.25	9.25	0	46.3333	k__Bacteria;p__Bacteroidetes;c__Bacteroidia;o__Bacteroidales;f__S24-7;g__;s__
346455	3.26318	0.3528	0.777813	1	19.5	72	45.3333	4	k__Bacteria;p__Firmicutes;c__Clostridia;o__Clostridiales;f__Lachnospiraceae;g__;s__
337550	3.26248	0.352899	0.777813	1	4.75	3.5	2.66667	0.333333	k__Bacteria;p__Firmicutes;c__Clostridia;o__Clostridiales;f__Lachnospiraceae;g__Dorea;s__
242046	3.25132	0.354475	0.777813	1	1.5	0.5	0.666667	2.33333	k__Bacteria;p__Firmicutes;c__Clostridia;o__Clostridiales;f__;g__;s__
New.ReferenceOTU27	3.24762	0.355	0.777813	1	56.5	815	120	25.3333	k__Bacteria;p__Bacteroidetes;c__Bacteroidia;o__Bacteroidales;f__RF16;g__;s__
509596	3.2403	0.356039	0.777813	1	1	6.5	2	0	k__Bacteria;p__Firmicutes;c__Clostridia;o__Clostridiales;f__;g__;s__
4446320	3.23802	0.356363	0.777813	1	21.25	22.5	162.667	2.66667	k__Bacteria;p__Firmicutes;c__Clostridia;o__Clostridiales;f__Clostridiaceae;g__;s__
4303724	3.23556	0.356713	0.777813	1	10.5	10	16	1.66667	k__Bacteria;p__Firmicutes;c__Clostridia;o__Clostridiales;f__Ruminococcaceae;g__Ruminococcus;s__
4327501	3.23035	0.357455	0.777813	1	4.75	16	7.66667	1	k__Bacteria;p__Proteobacteria;c__Gammaproteobacteria;o__Pseudomonadales;f__Pseudomonadaceae;g__Pseudomonas;s__
316496	3.23035	0.357455	0.777813	1	6.75	7.5	6.66667	1.33333	k__Bacteria;p__Firmicutes;c__Clostridia;o__Clostridiales
50218	3.22593	0.358086	0.777813	1	0.25	0.5	0.666667	0	k__Bacteria;p__Firmicutes;c__Clostridia;o__Clostridiales;f__Ruminococcaceae;g__;s__
153647	3.22105	0.358783	0.777813	1	86	133.5	14	1.33333	k__Archaea;p__Euryarchaeota;c__Methanobacteria;o__Methanobacteriales;f__Methanobacteriaceae;g__Methanosphaera;s__
305673	3.21863	0.359129	0.777813	1	8.75	5	3.66667	6.33333	k__Bacteria;p__Bacteroidetes;c__Bacteroidia;o__Bacteroidales;f__;g__;s__
322527	3.21697	0.359367	0.777813	1	2.25	1.75	0.333333	1	k__Bacteria;p__Firmicutes;c__Clostridia;o__Clostridiales;f__Ruminococcaceae;g__Ruminococcus;s__
101021	3.21605	0.359498	0.777813	1	1.25	8.5	1.66667	0	k__Bacteria;p__Proteobacteria;c__Gammaproteobacteria;o__Aeromonadales;f__Succinivibrionaceae;g__;s__
4473116	3.21605	0.359498	0.777813	1	4.5	2.5	2.66667	0	k__Bacteria;p__Firmicutes;c__Clostridia;o__Clostridiales;f__Ruminococcaceae;g__;s__
350341	3.21443	0.359731	0.777813	1	0	10.25	11.6667	4.33333	k__Bacteria;p__Firmicutes;c__Clostridia;o__Clostridiales;f__;g__;s__
New.ReferenceOTU284	3.21364	0.359845	0.777813	1	3.5	0.75	10.6667	1	k__Bacteria;p__Firmicutes;c__Clostridia;o__Clostridiales;f__;g__;s__
New.ReferenceOTU205	3.21006	0.360358	0.777813	1	7.25	20.25	144	86	k__Bacteria;p__Firmicutes;c__Clostridia;o__Clostridiales;f__Ruminococcaceae;g__;s__
324020	3.20217	0.361492	0.777813	1	53.5	14.75	11.3333	3	k__Bacteria;p__Firmicutes;c__Clostridia;o__Clostridiales;f__Clostridiaceae;g__Clostridium;s__
4341683	3.20108	0.361649	0.777813	1	17.75	23.25	16	4	k__Bacteria;p__Firmicutes;c__Clostridia;o__Clostridiales;f__Lachnospiraceae;g__Dorea;s__
312152	3.2	0.361805	0.777813	1	265	233.25	139.333	99	k__Bacteria;p__Firmicutes;c__Clostridia;o__Clostridiales;f__Ruminococcaceae;g__;s__
509073	3.2	0.361805	0.777813	1	44.25	24.5	7	27.3333	k__Bacteria;p__Bacteroidetes;c__Bacteroidia;o__Bacteroidales;f__Bacteroidaceae;g__5-7N15;s__
New.ReferenceOTU596	3.18412	0.364099	0.777813	1	16	14.25	1.66667	0	k__Bacteria;p__Firmicutes;c__Clostridia;o__Clostridiales;f__Ruminococcaceae;g__;s__
301195	3.18365	0.364168	0.777813	1	1	2	1	0.333333	k__Bacteria;p__Firmicutes;c__Clostridia;o__Clostridiales;f__Ruminococcaceae;g__;s__
333616	3.18259	0.364321	0.777813	1	66.75	24.5	19	5.33333	k__Bacteria;p__Firmicutes;c__Clostridia;o__Clostridiales;f__Ruminococcaceae;g__;s__
302552	3.18049	0.364625	0.777813	1	18.75	26	39.6667	2.66667	k__Bacteria;p__Firmicutes;c__Clostridia;o__Clostridiales;f__;g__;s__
325292	3.17992	0.364708	0.777813	1	0	0.25	1	0.666667	k__Bacteria;p__Firmicutes;c__Clostridia;o__Clostridiales;f__Ruminococcaceae;g__;s__
529531	3.17914	0.364822	0.777813	1	5.75	32.25	15	3	k__Bacteria;p__Firmicutes;c__Clostridia;o__Clostridiales;f__Lachnospiraceae;g__;s__
261590	3.17592	0.36529	0.777813	1	15.25	42	31	0.666667	k__Bacteria;p__Firmicutes;c__Clostridia;o__Clostridiales
298302	3.17554	0.365345	0.777813	1	9.25	6.75	4	2.66667	k__Bacteria;p__Firmicutes;c__Clostridia;o__Clostridiales;f__Ruminococcaceae;g__;s__
294315	3.17143	0.365942	0.777813	1	328.5	177.5	141.333	334.667	k__Bacteria;p__Bacteroidetes;c__Bacteroidia;o__Bacteroidales;f__;g__;s__
287662	3.16667	0.366635	0.777813	1	714.5	177.75	368.667	332	k__Bacteria;p__Bacteroidetes;c__Bacteroidia;o__Bacteroidales;f__;g__;s__
290222	3.16667	0.366635	0.777813	1	45.25	26.75	26.3333	9.33333	k__Bacteria;p__Firmicutes;c__Clostridia;o__Clostridiales;f__Ruminococcaceae;g__;s__
566930	3.16667	0.366635	0.777813	1	31.25	15.5	10.6667	107.333	k__Bacteria;p__Bacteroidetes;c__Bacteroidia;o__Bacteroidales;f__Bacteroidaceae;g__5-7N15;s__
New.ReferenceOTU318	3.16667	0.366635	0.777813	1	240.5	207	62.6667	289.667	k__Bacteria;p__Bacteroidetes;c__Bacteroidia;o__Bacteroidales;f__Bacteroidaceae;g__5-7N15;s__
New.ReferenceOTU69	3.1662	0.366703	0.777813	1	8	19	5	2.33333	k__Bacteria;p__Firmicutes;c__Clostridia;o__Clostridiales;f__;g__;s__
190851	3.15667	0.368095	0.777813	1	0.25	1	0.666667	0	k__Bacteria;p__Firmicutes;c__Clostridia;o__Clostridiales;f__Ruminococcaceae;g__Ruminococcus;s__flavefaciens
306933	3.15667	0.368095	0.777813	1	0.75	0.25	0	0.666667	k__Bacteria;p__Firmicutes;c__Clostridia;o__Clostridiales;f__;g__;s__
292662	3.15667	0.368095	0.777813	1	0.25	1	0.666667	0	k__Bacteria;p__Firmicutes;c__Clostridia;o__Clostridiales;f__Lachnospiraceae;g__;s__
350906	3.15667	0.368095	0.777813	1	0.75	0.25	0.666667	0	k__Bacteria;p__Firmicutes;c__Clostridia;o__Clostridiales;f__;g__;s__
769075	3.15176	0.368813	0.777813	1	3.5	3.25	0.333333	0.333333	k__Bacteria;p__Firmicutes;c__Clostridia;o__Clostridiales;f__;g__;s__
856235	3.14555	0.369724	0.777813	1	5.75	23.25	4.33333	1.33333	k__Bacteria;p__Bacteroidetes;c__Bacteroidia;o__Bacteroidales;f__Prevotellaceae;g__Prevotella;s__
312625	3.1452	0.369775	0.777813	1	1.75	3.25	0.666667	1	k__Bacteria;p__Firmicutes;c__Clostridia;o__Clostridiales;f__;g__;s__
531331	3.14167	0.370294	0.777813	1	0.25	0.25	0.666667	0	k__Bacteria;p__Firmicutes;c__Erysipelotrichi;o__Erysipelotrichales;f__Erysipelotrichaceae;g__L7A_E11;s__
New.ReferenceOTU287	3.14167	0.370294	0.777813	1	0.25	0.25	0.666667	0	k__Bacteria;p__Firmicutes;c__Clostridia;o__Clostridiales;f__Lachnospiraceae;g__Butyrivibrio;s__
511820	3.14112	0.370375	0.777813	1	1.5	6.75	4.66667	0	k__Bacteria;p__Firmicutes;c__Clostridia;o__Clostridiales;f__;g__;s__
New.ReferenceOTU325	3.14092	0.370404	0.777813	1	1	43.5	288	22.6667	k__Bacteria;p__Actinobacteria;c__Actinobacteria;o__Bifidobacteriales;f__Bifidobacteriaceae;g__Bifidobacterium;s__
4297831	3.14057	0.370455	0.777813	1	1.5	3.75	1	0.333333	k__Bacteria;p__Firmicutes;c__Clostridia;o__Clostridiales;f__;g__;s__
4386018	3.14045	0.370473	0.777813	1	3.25	7.75	4.33333	1.33333	k__Bacteria;p__Firmicutes;c__Clostridia;o__Clostridiales;f__;g__;s__
347575	3.13682	0.371008	0.777813	1	0.25	0.75	7	1.66667	k__Bacteria;p__Firmicutes;c__Clostridia;o__Clostridiales;f__Clostridiaceae;g__;s__
294026	3.13641	0.371069	0.777813	1	44.75	47	11	13	k__Bacteria;p__Bacteroidetes;c__Bacteroidia;o__Bacteroidales;f__Bacteroidaceae;g__5-7N15;s__
534988	3.13192	0.371729	0.777813	1	0	1	1	0.333333	k__Bacteria;p__Firmicutes;c__Clostridia;o__Clostridiales;f__[Mogibacteriaceae];g__;s__
303843	3.13192	0.371729	0.777813	1	35	0	8.66667	0.333333	k__Bacteria;p__Firmicutes;c__Clostridia;o__Clostridiales;f__Clostridiaceae;g__Clostridium;s__
291475	3.13167	0.371766	0.777813	1	1.25	2	0.333333	0.666667	k__Bacteria;p__Firmicutes;c__Clostridia;o__Clostridiales;f__;g__;s__
299095	3.13125	0.371829	0.777813	1	13	72	16.3333	0.666667	k__Bacteria;p__Verrucomicrobia;c__Verruco-5;o__WCHB1-41;f__RFP12;g__;s__
295613	3.12843	0.372245	0.777813	1	60.5	30.75	18	2.33333	k__Bacteria;p__Firmicutes;c__Clostridia;o__Clostridiales;f__[Mogibacteriaceae];g__;s__
New.ReferenceOTU553	3.12781	0.372336	0.777813	1	12.75	5.75	6	0.333333	k__Bacteria;p__Tenericutes;c__Mollicutes;o__RF39;f__;g__;s__
351570	3.12764	0.372361	0.777813	1	5.5	1.75	1.66667	0	k__Bacteria;p__Firmicutes;c__Clostridia;o__Clostridiales;f__Lachnospiraceae;g__;s__
306087	3.125	0.372751	0.777813	1	0.5	0.75	0	0	k__Bacteria;p__Lentisphaerae;c__[Lentisphaeria];o__Victivallales;f__Victivallaceae;g__;s__
153989	3.125	0.372751	0.777813	1	0.5	0.75	0	0	k__Bacteria;p__Firmicutes;c__Clostridia;o__Clostridiales;f__;g__;s__
292753	3.125	0.372751	0.777813	1	0.5	0.75	0	0	k__Bacteria;p__Firmicutes;c__Clostridia;o__Clostridiales;f__Lachnospiraceae;g__;s__
297878	3.125	0.372751	0.777813	1	0.75	0.5	0	0	k__Bacteria;p__Firmicutes;c__Clostridia;o__Clostridiales;f__;g__;s__
293547	3.12381	0.372927	0.777813	1	106	65.25	33.3333	109.667	k__Bacteria;p__Bacteroidetes;c__Bacteroidia;o__Bacteroidales;f__;g__;s__
4385967	3.12381	0.372927	0.777813	1	127	75.5	36.6667	21	k__Bacteria;p__Firmicutes;c__Clostridia;o__Clostridiales;f__Ruminococcaceae;g__;s__
293470	3.11995	0.373498	0.777813	1	98	89.75	34	26.6667	k__Bacteria;p__Firmicutes;c__Clostridia;o__Clostridiales;f__Ruminococcaceae;g__;s__
300990	3.11153	0.374747	0.777813	1	14	4.25	3	0	k__Bacteria;p__Firmicutes;c__Clostridia;o__Clostridiales;f__;g__;s__
4305923	3.10527	0.375678	0.777813	1	1	0.25	0.333333	1	k__Bacteria;p__Tenericutes;c__Mollicutes;o__RF39;f__;g__;s__
287767	3.10315	0.375993	0.777813	1	2.25	0.75	1.66667	0.333333	k__Bacteria;p__Firmicutes;c__Clostridia;o__Clostridiales;f__Lachnospiraceae;g__Blautia;s__
296420	3.10272	0.376057	0.777813	1	0.5	0.5	4.33333	0	k__Bacteria;p__Firmicutes;c__Clostridia;o__Clostridiales;f__Clostridiaceae;g__;s__
350502	3.10156	0.37623	0.777813	1	3.75	2.25	1	0.333333	k__Bacteria;p__Firmicutes;c__Clostridia;o__Clostridiales;f__Ruminococcaceae;g__;s__
4352242	3.10052	0.376385	0.777813	1	1.75	1.25	1.33333	0	k__Bacteria;p__Cyanobacteria;c__4C0d-2;o__YS2;f__;g__;s__
110428	3.09954	0.376532	0.777813	1	0.5	0.25	1	0	k__Bacteria;p__Firmicutes;c__Clostridia;o__Clostridiales;f__;g__;s__
561312	3.09916	0.376588	0.777813	1	2.75	1	2	0	k__Bacteria;p__Firmicutes;c__Clostridia;o__Clostridiales;f__;g__;s__
307256	3.09667	0.376959	0.777813	1	5.5	13	5.66667	1.33333	k__Bacteria;p__Firmicutes;c__Clostridia;o__Clostridiales;f__Lachnospiraceae
565292	3.09411	0.377342	0.777813	1	2.25	1	3.66667	0.666667	k__Bacteria;p__Firmicutes;c__Clostridia;o__Clostridiales;f__Lachnospiraceae;g__;s__
570341	3.09279	0.377539	0.777813	1	2	1.25	1.33333	1	k__Bacteria;p__Firmicutes;c__Clostridia;o__Clostridiales;f__Ruminococcaceae;g__;s__
305288	3.08896	0.378111	0.777813	1	1.5	2	11.3333	0	k__Bacteria;p__Firmicutes;c__Clostridia;o__Clostridiales;f__Clostridiaceae
4318195	3.08466	0.378755	0.777813	1	2.75	4.5	4	1	k__Bacteria;p__Firmicutes;c__Clostridia;o__Clostridiales;f__Ruminococcaceae;g__;s__
New.ReferenceOTU502	3.08148	0.379232	0.777813	1	10.5	31.5	15.3333	97.3333	k__Bacteria;p__Bacteroidetes;c__Bacteroidia;o__Bacteroidales;f__Rikenellaceae;g__;s__
4354235	3.08134	0.379253	0.777813	1	10	8.75	7.66667	1.33333	k__Bacteria;p__Firmicutes;c__Clostridia;o__Clostridiales;f__Lachnospiraceae;g__;s__
302972	3.07672	0.379948	0.777813	1	4	4.25	1.33333	2.33333	k__Bacteria;p__Firmicutes;c__Clostridia;o__Clostridiales;f__Lachnospiraceae;g__;s__
4306002	3.07619	0.380027	0.777813	1	336	249	211.667	527.333	k__Bacteria;p__Bacteroidetes;c__Bacteroidia;o__Bacteroidales;f__;g__;s__
New.ReferenceOTU132	3.07387	0.380376	0.777813	1	13.75	7.25	3.66667	15.3333	k__Bacteria;p__Bacteroidetes;c__Bacteroidia;o__Bacteroidales;f__;g__;s__
320615	3.07223	0.380622	0.777813	1	37.5	177	26.6667	32	k__Bacteria;p__Bacteroidetes;c__Bacteroidia;o__Bacteroidales;f__[Paraprevotellaceae];g__CF231;s__
192983	3.06853	0.38118	0.777813	1	2	2.25	0.333333	0.333333	k__Bacteria;p__Firmicutes;c__Clostridia;o__Clostridiales;f__Lachnospiraceae;g__;s__
797183	3.0674	0.381349	0.777813	1	4	6.5	2.66667	1	k__Bacteria;p__Firmicutes;c__Clostridia;o__Clostridiales;f__Lachnospiraceae
322231	3.06567	0.38161	0.777813	1	9	8	279	0	k__Bacteria;p__Firmicutes;c__Clostridia;o__Clostridiales;f__Lachnospiraceae;g__Coprococcus;s__
New.ReferenceOTU476	3.06443	0.381798	0.777813	1	1.25	3.75	1.33333	19.6667	k__Bacteria;p__Bacteroidetes;c__Bacteroidia;o__Bacteroidales;f__;g__;s__
New.ReferenceOTU135	3.06422	0.38183	0.777813	1	8	6	1.66667	5	k__Bacteria;p__Bacteroidetes;c__Bacteroidia;o__Bacteroidales;f__Porphyromonadaceae;g__Parabacteroides;s__
4385647	3.05868	0.382666	0.777813	1	175.75	16	29.3333	38.6667	k__Bacteria;p__Firmicutes;c__Clostridia;o__Clostridiales;f__Ruminococcaceae;g__;s__
1579253	3.05646	0.383002	0.777813	1	9.5	2.75	1.33333	0.333333	k__Bacteria;p__Lentisphaerae;c__[Lentisphaeria];o__Victivallales;f__Victivallaceae;g__;s__
298723	3.0548	0.383252	0.777813	1	0.5	1	1.33333	0	k__Bacteria;p__Firmicutes;c__Clostridia;o__Clostridiales;f__;g__;s__
298408	3.05358	0.383437	0.777813	1	7	24.25	4	1	k__Bacteria;p__Firmicutes;c__Clostridia;o__Clostridiales;f__;g__;s__
72820	3.05159	0.383739	0.777813	1	123.25	210.5	649.333	38	k__Bacteria;p__Actinobacteria;c__Actinobacteria;o__Bifidobacteriales;f__Bifidobacteriaceae;g__Bifidobacterium;s__
514028	3.04948	0.384059	0.777813	1	0.75	12.75	1.33333	3.66667	k__Bacteria;p__Firmicutes;c__Clostridia;o__Clostridiales;f__Ruminococcaceae;g__Ruminococcus;s__
306046	3.04884	0.384156	0.777813	1	18	41.5	2.66667	2.66667	k__Bacteria;p__Firmicutes;c__Clostridia;o__Clostridiales;f__Ruminococcaceae;g__;s__
New.ReferenceOTU258	3.04762	0.384341	0.777813	1	68.5	28	41.6667	70	k__Bacteria;p__Bacteroidetes;c__Bacteroidia;o__Bacteroidales;f__;g__;s__
652731	3.04673	0.384477	0.777813	1	16.25	191.75	110	11.3333	k__Bacteria;p__Bacteroidetes;c__Bacteroidia;o__Bacteroidales;f__Porphyromonadaceae;g__Paludibacter;s__
344259	3.04491	0.384752	0.777813	1	7.25	10.25	2.66667	2.33333	k__Bacteria;p__Firmicutes;c__Clostridia;o__Clostridiales;f__Ruminococcaceae;g__;s__
813479	3.04454	0.384809	0.777813	1	3.25	1	6.66667	0	k__Bacteria;p__Actinobacteria;c__Actinobacteria;o__Bifidobacteriales;f__Bifidobacteriaceae;g__Bifidobacterium;s__
104752	3.04212	0.385177	0.777813	1	17.75	9.25	13.6667	0.333333	k__Bacteria;p__Firmicutes;c__Clostridia;o__Clostridiales;f__;g__;s__
4314260	3.03333	0.386514	0.777813	1	71.75	39	26	25.6667	k__Bacteria;p__Firmicutes;c__Clostridia;o__Clostridiales;f__;g__;s__
29205	3.02819	0.3873	0.777813	1	5.25	14.5	2.66667	1.33333	k__Bacteria;p__Firmicutes;c__Clostridia;o__Clostridiales;f__;g__;s__
322508	3.02681	0.38751	0.777813	1	5.5	0.5	2.66667	2	k__Bacteria;p__Firmicutes;c__Clostridia;o__Clostridiales;f__Lachnospiraceae;g__Dorea;s__
New.ReferenceOTU358	3.02601	0.387632	0.777813	1	2.5	4	0.666667	0.333333	k__Bacteria;p__Verrucomicrobia;c__Verruco-5;o__WCHB1-41;f__RFP12;g__;s__
4347266	3.0245	0.387862	0.777813	1	15.75	16.75	6	9.33333	k__Bacteria;p__Firmicutes;c__Clostridia;o__Clostridiales;f__Ruminococcaceae;g__;s__
343238	3.0218	0.388276	0.777813	1	81.5	39	7	8.33333	k__Bacteria;p__Firmicutes;c__Clostridia;o__Clostridiales;f__Ruminococcaceae;g__;s__
339375	3.01803	0.388854	0.777813	1	45.75	55.5	19.3333	9.66667	k__Bacteria;p__Spirochaetes;c__Spirochaetes;o__Spirochaetales;f__Spirochaetaceae;g__Treponema;s__
64384	3.01577	0.389201	0.777813	1	1.25	1.75	3.66667	0	k__Bacteria;p__Firmicutes;c__Bacilli;o__Lactobacillales;f__Leuconostocaceae;g__;s__
272909	3.01485	0.389342	0.777813	1	0.25	0.75	12.3333	0.333333	k__Bacteria;p__Firmicutes;c__Clostridia;o__Clostridiales;f__;g__;s__
515552	3.01392	0.389484	0.777813	1	44	26.5	24.3333	4.33333	k__Bacteria;p__Firmicutes;c__Clostridia;o__Clostridiales;f__Ruminococcaceae;g__;s__
295780	3.01326	0.389585	0.777813	1	0.75	0.75	1.33333	3	k__Bacteria;p__Bacteroidetes;c__Bacteroidia;o__Bacteroidales;f__;g__;s__
152014	3.00872	0.390282	0.777813	1	19.25	6.5	6.33333	2	k__Bacteria;p__Firmicutes;c__Clostridia;o__Clostridiales;f__;g__;s__
4459634	3.00529	0.39081	0.777813	1	6.75	2.25	4	0.333333	k__Bacteria;p__Firmicutes;c__Clostridia;o__Clostridiales;f__Clostridiaceae;g__;s__
585998	3.00308	0.39115	0.777813	1	3.75	6.75	14.3333	4	k__Bacteria;p__Firmicutes;c__Clostridia;o__Clostridiales;f__[Mogibacteriaceae];g__Mogibacterium;s__
522255	2.99131	0.392967	0.777813	1	4.25	10	19.6667	2.33333	k__Bacteria;p__Firmicutes;c__Clostridia;o__Clostridiales;f__[Mogibacteriaceae];g__;s__
329058	2.98945	0.393254	0.777813	1	1	1	8	0.333333	k__Bacteria;p__Firmicutes;c__Erysipelotrichi;o__Erysipelotrichales;f__Erysipelotrichaceae;g__Bulleidia;s__
352010	2.98065	0.394617	0.777813	1	0.25	1.25	0.333333	0.666667	k__Bacteria;p__Firmicutes;c__Clostridia;o__Clostridiales;f__;g__;s__
New.ReferenceOTU374	2.97487	0.395516	0.777813	1	54.5	24.75	2.33333	64.6667	k__Bacteria;p__Bacteroidetes;c__Bacteroidia;o__Bacteroidales;f__;g__;s__
351407	2.97329	0.395761	0.777813	1	2.75	6.75	9.66667	0.666667	k__Bacteria;p__Bacteroidetes;c__Bacteroidia;o__Bacteroidales;f__Prevotellaceae;g__Prevotella;s__
176104	2.97222	0.395928	0.777813	1	0.5	0.5	0	0	k__Bacteria;p__Firmicutes;c__Clostridia;o__Clostridiales;f__Ruminococcaceae;g__Oscillospira;s__
4444760	2.97222	0.395928	0.777813	1	0.5	0.5	0	0	k__Bacteria;p__Actinobacteria;c__Actinobacteria;o__Actinomycetales;f__Micrococcaceae;g__Arthrobacter;s__
315852	2.97222	0.395928	0.777813	1	0.5	0.5	0	0	k__Bacteria;p__Firmicutes;c__Clostridia;o__Clostridiales;f__Ruminococcaceae;g__;s__
45515	2.97222	0.395928	0.777813	1	0.5	0.5	0	0	k__Bacteria;p__Firmicutes;c__Clostridia;o__Clostridiales;f__Veillonellaceae;g__;s__
342303	2.97222	0.395928	0.777813	1	0.5	0.5	0	0	k__Bacteria;p__Firmicutes;c__Clostridia;o__Clostridiales;f__Lachnospiraceae;g__Blautia;s__
311087	2.97222	0.395928	0.777813	1	0.5	0.75	0	0	k__Bacteria;p__Firmicutes;c__Clostridia;o__Clostridiales;f__Ruminococcaceae;g__;s__
570052	2.97222	0.395928	0.777813	1	1	0.5	0	0	k__Bacteria;p__Firmicutes;c__Clostridia;o__Clostridiales;f__Christensenellaceae;g__;s__
659047	2.97177	0.395999	0.777813	1	1.25	2	1	0	k__Bacteria;p__Firmicutes;c__Clostridia;o__Clostridiales;f__;g__;s__
319354	2.97043	0.396207	0.777813	1	29.75	9	1.33333	20.3333	k__Bacteria;p__Bacteroidetes;c__Bacteroidia;o__Bacteroidales;f__Bacteroidaceae;g__5-7N15;s__
513742	2.96938	0.396371	0.777813	1	3	3.5	1.33333	0.333333	k__Bacteria;p__Firmicutes;c__Clostridia;o__Clostridiales;f__Ruminococcaceae;g__;s__
555951	2.96295	0.397373	0.777813	1	0.5	6	1.33333	0	k__Bacteria;p__Cyanobacteria;c__4C0d-2;o__YS2;f__;g__;s__
289774	2.96144	0.397609	0.777813	1	4.75	5.25	6.33333	0.666667	k__Bacteria;p__Firmicutes;c__Clostridia;o__Clostridiales;f__Ruminococcaceae;g__;s__
287505	2.96144	0.397609	0.777813	1	12.5	9.25	4.33333	3.33333	k__Bacteria;p__Firmicutes;c__Clostridia;o__Clostridiales;f__Ruminococcaceae;g__;s__
New.ReferenceOTU252	2.96069	0.397726	0.777813	1	9.25	3.5	0.333333	8.66667	k__Bacteria;p__Bacteroidetes;c__Bacteroidia;o__Bacteroidales;f__;g__;s__
822733	2.96047	0.397761	0.777813	1	17	13.25	22.3333	1.33333	k__Bacteria;p__Tenericutes;c__Mollicutes;o__RF39;f__;g__;s__
297677	2.95957	0.3979	0.777813	1	0.75	0.75	0	0	k__Bacteria;p__Firmicutes;c__Clostridia;o__Clostridiales;f__;g__;s__
193722	2.95957	0.3979	0.777813	1	1.25	0.75	0	0	k__Bacteria;p__Firmicutes;c__Clostridia;o__Clostridiales;f__Ruminococcaceae;g__;s__
208802	2.95957	0.3979	0.777813	1	0.75	1.75	0	0	k__Bacteria;p__Firmicutes;c__Clostridia;o__Clostridiales;f__Christensenellaceae;g__;s__
292621	2.95957	0.3979	0.777813	1	0.75	0.75	0	0	k__Bacteria;p__Firmicutes;c__Clostridia;o__Clostridiales;f__;g__;s__
291399	2.95957	0.3979	0.777813	1	2	2.5	0	0	k__Bacteria;p__Firmicutes;c__Clostridia;o__Clostridiales;f__Ruminococcaceae;g__Ruminococcus;s__flavefaciens
310492	2.95957	0.3979	0.777813	1	2.75	1	0	0	k__Bacteria;p__Firmicutes;c__Clostridia;o__Clostridiales;f__Lachnospiraceae;g__Dorea;s__
New.ReferenceOTU200	2.95957	0.3979	0.777813	1	12.75	44.5	0	0	k__Bacteria;p__Planctomycetes;c__Planctomycetia;o__Pirellulales;f__Pirellulaceae;g__;s__
New.ReferenceOTU158	2.95957	0.3979	0.777813	1	1.25	1	0	0	k__Bacteria;p__Firmicutes;c__Clostridia;o__Clostridiales;f__;g__;s__
351182	2.95654	0.398374	0.777813	1	11.25	15.75	2.66667	0.333333	k__Bacteria;p__Bacteroidetes;c__Bacteroidia;o__Bacteroidales;f__[Barnesiellaceae];g__;s__
New.ReferenceOTU493	2.95366	0.398825	0.777813	1	18.5	26.75	6.33333	34.6667	k__Bacteria;p__Bacteroidetes;c__Bacteroidia;o__Bacteroidales;f__;g__;s__
311684	2.9472	0.399838	0.777813	1	15.25	7.75	2.33333	3.33333	k__Bacteria;p__Firmicutes;c__Clostridia;o__Clostridiales
New.ReferenceOTU220	2.94094	0.400821	0.777813	1	0	1.25	1	1.33333	k__Bacteria;p__Firmicutes;c__Clostridia;o__Clostridiales;f__Ruminococcaceae;g__;s__
New.ReferenceOTU75	2.94031	0.400921	0.777813	1	19	10.25	56.3333	28.6667	k__Archaea;p__Euryarchaeota;c__Methanobacteria;o__Methanobacteriales;f__Methanobacteriaceae;g__Methanobrevibacter;s__
185222	2.93787	0.401303	0.777813	1	8.25	21.25	5.33333	1.33333	k__Bacteria;p__Firmicutes;c__Clostridia;o__Clostridiales;f__Clostridiaceae;g__;s__
317948	2.93172	0.402273	0.777813	1	10.75	2.5	6.33333	0	k__Bacteria;p__Firmicutes;c__Clostridia;o__Clostridiales;f__Ruminococcaceae;g__Ruminococcus;s__
300860	2.93051	0.402463	0.777813	1	2.25	1	14.3333	0	k__Bacteria;p__Firmicutes;c__Clostridia;o__Clostridiales;f__Ruminococcaceae;g__;s__
288331	2.92092	0.40398	0.777813	1	28.25	28.75	9.66667	20	k__Bacteria;p__Firmicutes;c__Clostridia;o__Clostridiales;f__Ruminococcaceae;g__;s__
97000	2.91805	0.404433	0.777813	1	7	1.75	2	0.333333	k__Bacteria;p__Tenericutes;c__Mollicutes;o__RF39;f__;g__;s__
New.ReferenceOTU164	2.91537	0.404858	0.777813	1	35.75	31	36.3333	454	k__Bacteria;p__Bacteroidetes;c__Bacteroidia;o__Bacteroidales;f__;g__;s__
355922	2.91296	0.40524	0.777813	1	1.25	1.5	1	0	k__Bacteria;p__Firmicutes;c__Clostridia;o__Clostridiales;f__Ruminococcaceae;g__;s__
297334	2.91049	0.405632	0.777813	1	1	0.25	0.333333	0.333333	k__Bacteria;p__Firmicutes;c__Clostridia;o__Clostridiales;f__Lachnospiraceae;g__;s__
289538	2.90619	0.406316	0.777813	1	2.25	0.5	0	0.666667	k__Bacteria;p__Firmicutes;c__Clostridia;o__Clostridiales;f__;g__;s__
New.ReferenceOTU586	2.90354	0.406738	0.777813	1	1.25	25.75	10	27	k__Bacteria;p__Firmicutes;c__Clostridia;o__Clostridiales;f__Ruminococcaceae;g__;s__
309127	2.90042	0.407234	0.777813	1	85.5	70	32.3333	9.33333	k__Bacteria;p__Firmicutes;c__Clostridia;o__Clostridiales;f__[Mogibacteriaceae];g__;s__
303273	2.89916	0.407435	0.777813	1	1	3	3.66667	0	k__Bacteria;p__Firmicutes;c__Clostridia;o__Clostridiales;f__Peptostreptococcaceae;g__;s__
581978	2.89751	0.407698	0.777813	1	12.5	1.25	1	0	k__Bacteria;p__Firmicutes;c__Clostridia;o__Clostridiales;f__Veillonellaceae;g__Succiniclasticum;s__
898217	2.89751	0.407698	0.777813	1	9	1	0	1.66667	k__Bacteria;p__Tenericutes;c__Mollicutes;o__RF39;f__;g__;s__
1136950	2.89744	0.40771	0.777813	1	0	0	0.333333	0.666667	k__Bacteria;p__Firmicutes;c__Bacilli;o__Bacillales;f__Bacillaceae;g__Bacillus;s__flexus
514242	2.89744	0.40771	0.777813	1	0	0	0.333333	0.666667	k__Bacteria;p__Firmicutes;c__Clostridia;o__Clostridiales;f__Clostridiaceae;g__Clostridium;s__
520836	2.89744	0.40771	0.777813	1	0	0	0.666667	0.333333	k__Bacteria;p__Firmicutes;c__Clostridia;o__Clostridiales;f__Lachnospiraceae;g__;s__
289923	2.89744	0.40771	0.777813	1	0	0	2.66667	0.333333	k__Bacteria;p__Actinobacteria;c__Actinobacteria;o__Actinomycetales;f__Micrococcaceae;g__Arthrobacter;s__
637954	2.89744	0.40771	0.777813	1	0	0	3.33333	1	k__Bacteria;p__Actinobacteria;c__Actinobacteria;o__Actinomycetales;f__Micrococcaceae;g__Arthrobacter;s__
4314582	2.89744	0.40771	0.777813	1	0	0	2.33333	26	k__Bacteria;p__Firmicutes;c__Bacilli;o__Bacillales;f__Paenibacillaceae;g__Paenibacillus;s__
279948	2.89744	0.40771	0.777813	1	0	0	1.66667	1.33333	k__Bacteria;p__Proteobacteria;c__Gammaproteobacteria;o__Pseudomonadales;f__Pseudomonadaceae;g__Pseudomonas;s__
196848	2.89744	0.40771	0.777813	1	0	0	20.3333	0.333333	k__Bacteria;p__Firmicutes;c__Clostridia;o__Clostridiales;f__Clostridiaceae;g__;s__
4350881	2.89744	0.40771	0.777813	1	0	0	0.333333	0.666667	k__Bacteria;p__Actinobacteria;c__Actinobacteria;o__Actinomycetales;f__Cellulomonadaceae;g__Oerskovia
179040	2.89744	0.40771	0.777813	1	0	0	0.333333	8.33333	k__Bacteria;p__Firmicutes;c__Bacilli;o__Bacillales;f__Paenibacillaceae;g__Paenibacillus;s__
833022	2.89744	0.40771	0.777813	1	0	0	0.333333	12.3333	k__Bacteria;p__Firmicutes;c__Bacilli;o__Bacillales;f__Paenibacillaceae;g__Paenibacillus;s__
New.ReferenceOTU627	2.89744	0.40771	0.777813	1	0	0	0.333333	1	k__Bacteria;p__Actinobacteria;c__Actinobacteria;o__Actinomycetales;f__Sanguibacteraceae;g__Sanguibacter;s__
New.ReferenceOTU492	2.89744	0.40771	0.777813	1	0	0	23.6667	0.333333	k__Bacteria;p__Firmicutes;c__Clostridia;o__Clostridiales;f__Ruminococcaceae;g__Ruminococcus;s__
New.ReferenceOTU22	2.89744	0.40771	0.777813	1	0	0	0.333333	1	Unassigned
New.ReferenceOTU366	2.89744	0.40771	0.777813	1	0	0	1.33333	3	k__Bacteria;p__Proteobacteria;c__Gammaproteobacteria;o__Pseudomonadales;f__Pseudomonadaceae;g__;s__
4408418	2.89524	0.408061	0.777813	1	131.5	128.75	72	23.6667	k__Bacteria;p__Firmicutes;c__Clostridia;o__Clostridiales;f__Ruminococcaceae;g__;s__
New.ReferenceOTU262	2.8897	0.408946	0.777813	1	605.5	258.25	60	428	k__Bacteria;p__Bacteroidetes;c__Bacteroidia;o__Bacteroidales;f__Bacteroidaceae;g__5-7N15;s__
519680	2.88889	0.409075	0.777813	1	0	0	0.333333	0.333333	k__Bacteria;p__Firmicutes;c__Clostridia;o__Clostridiales;f__Lachnospiraceae
331150	2.88889	0.409075	0.777813	1	0	0	0.333333	0.333333	k__Bacteria;p__Firmicutes;c__Clostridia;o__Clostridiales;f__Lachnospiraceae;g__;s__
3487872	2.88889	0.409075	0.777813	1	0	0	0.333333	0.333333	k__Bacteria;p__Firmicutes;c__Clostridia;o__Clostridiales;f__Peptostreptococcaceae;g__;s__
333024	2.88889	0.409075	0.777813	1	0	0	0.333333	0.333333	k__Bacteria;p__Firmicutes;c__Clostridia;o__Clostridiales;f__Lachnospiraceae;g__;s__
132929	2.88889	0.409075	0.777813	1	0	0	0.333333	0.333333	k__Bacteria;p__Firmicutes;c__Clostridia;o__Clostridiales;f__Lachnospiraceae;g__Coprococcus;s__
5364	2.88889	0.409075	0.777813	1	0	0	0.333333	0.333333	k__Bacteria;p__Proteobacteria;c__Alphaproteobacteria;o__Rhizobiales;f__Rhizobiaceae;g__Rhizobium;s__
181572	2.88889	0.409075	0.777813	1	0	0	0.333333	0.333333	k__Bacteria;p__Firmicutes;c__Clostridia;o__Clostridiales;f__Lachnospiraceae;g__;s__
850066	2.88889	0.409075	0.777813	1	0.5	0.5	0.666667	0	k__Bacteria;p__Firmicutes;c__Clostridia;o__Clostridiales;f__Ruminococcaceae;g__;s__
172308	2.88889	0.409075	0.777813	1	0	0	0.333333	0.333333	k__Bacteria;p__Firmicutes;c__Clostridia;o__Clostridiales;f__Lachnospiraceae;g__Blautia;s__
584524	2.88889	0.409075	0.777813	1	0	0	0.333333	0.333333	k__Bacteria;p__Firmicutes;c__Clostridia;o__Clostridiales;f__Ruminococcaceae;g__;s__
4383090	2.88889	0.409075	0.777813	1	0	0	0.333333	0.333333	k__Bacteria;p__Bacteroidetes;c__Bacteroidia;o__Bacteroidales;f__Prevotellaceae;g__Prevotella;s__
1002634	2.88889	0.409075	0.777813	1	0	0	0.333333	0.333333	k__Bacteria;p__Firmicutes;c__Clostridia;o__Clostridiales;f__[Tissierellaceae];g__Anaerococcus;s__
193480	2.88889	0.409075	0.777813	1	0	0	0.666667	0.666667	k__Bacteria;p__Firmicutes;c__Clostridia;o__Clostridiales;f__Lachnospiraceae;g__;s__
1033413	2.88725	0.409338	0.777813	1	0.5	0.5	1	0	k__Bacteria;p__Firmicutes;c__Bacilli;o__Lactobacillales;f__Enterococcaceae;g__Enterococcus;s__
352802	2.88391	0.409873	0.777813	1	3.25	0	0.333333	1	k__Bacteria;p__Bacteroidetes;c__Bacteroidia;o__Bacteroidales;f__Bacteroidaceae;g__;s__
324099	2.88391	0.409873	0.777813	1	0	6.75	0.333333	1.33333	k__Bacteria;p__Firmicutes;c__Clostridia;o__Clostridiales;f__Christensenellaceae;g__;s__
292493	2.88095	0.410346	0.777813	1	698.5	573	375.333	304	k__Bacteria;p__Firmicutes;c__Clostridia;o__Clostridiales;f__Ruminococcaceae;g__;s__
328671	2.88095	0.410346	0.777813	1	86.75	89.75	62.6667	23.6667	k__Bacteria;p__Firmicutes;c__Clostridia;o__Clostridiales;f__Ruminococcaceae;g__;s__
New.ReferenceOTU80	2.87964	0.410557	0.777813	1	2.75	5.75	5.66667	17.3333	k__Bacteria;p__Tenericutes;c__Mollicutes;o__Anaeroplasmatales;f__Anaeroplasmataceae;g__Anaeroplasma;s__
144196	2.87888	0.410678	0.777813	1	1.5	1.25	0.333333	4	k__Bacteria;p__Firmicutes;c__Clostridia;o__Clostridiales;f__;g__;s__
New.ReferenceOTU364	2.8696	0.41217	0.777813	1	10.25	4.75	1	2.66667	k__Bacteria;p__Bacteroidetes;c__Bacteroidia;o__Bacteroidales;f__S24-7;g__;s__
39613	2.86202	0.413391	0.777813	1	2.25	0.25	1.66667	0	k__Bacteria;p__Firmicutes;c__Clostridia;o__Clostridiales;f__[Mogibacteriaceae];g__;s__
314586	2.86202	0.413391	0.777813	1	7.75	0.25	1	0	k__Bacteria;p__Firmicutes;c__Clostridia;o__Clostridiales;f__Ruminococcaceae;g__;s__
589662	2.86202	0.413391	0.777813	1	0.25	2.25	2.66667	0	k__Bacteria;p__Firmicutes;c__Clostridia;o__Clostridiales;f__[Mogibacteriaceae];g__;s__
176468	2.86202	0.413391	0.777813	1	0.25	1.25	1	0	k__Bacteria;p__Proteobacteria;c__Gammaproteobacteria;o__Enterobacteriales;f__Enterobacteriaceae;g__Enterobacter
553043	2.86202	0.413391	0.777813	1	0.25	0.75	1	0	k__Bacteria;p__Bacteroidetes;c__Bacteroidia;o__Bacteroidales;f__Prevotellaceae;g__Prevotella;s__
New.ReferenceOTU321	2.86202	0.413391	0.777813	1	0.25	4.5	1	0	k__Bacteria;p__Actinobacteria;c__Coriobacteriia;o__Coriobacteriales;f__Coriobacteriaceae;g__;s__
368490	2.85717	0.414175	0.777813	1	1.5	4	8.33333	10.3333	k__Bacteria;p__Firmicutes;c__Bacilli;o__Turicibacterales;f__Turicibacteraceae;g__Turicibacter;s__
2658058	2.85473	0.414569	0.777813	1	1.5	3.75	3.33333	0	k__Bacteria;p__Firmicutes;c__Clostridia;o__Clostridiales;f__Clostridiaceae
334096	2.85407	0.414676	0.777813	1	2.5	11	7.33333	0.666667	k__Bacteria;p__Firmicutes;c__Clostridia;o__Clostridiales;f__Lachnospiraceae;g__;s__
319316	2.85389	0.414705	0.777813	1	564.75	78.75	217.333	72.6667	k__Bacteria;p__Firmicutes;c__Clostridia;o__Clostridiales;f__Ruminococcaceae;g__;s__
290647	2.8515	0.415092	0.777813	1	2.5	1	9	0	k__Bacteria;p__Firmicutes;c__Clostridia;o__Clostridiales;f__Clostridiaceae;g__;s__
336513	2.85146	0.415098	0.777813	1	1	1.75	4.66667	5.33333	k__Bacteria;p__Firmicutes;c__Clostridia;o__Clostridiales;f__Ruminococcaceae;g__;s__
293779	2.84762	0.415721	0.777813	1	444.25	150.5	208	253	k__Bacteria;p__Bacteroidetes;c__Bacteroidia;o__Bacteroidales;f__;g__;s__
194151	2.84762	0.415721	0.777813	1	108.75	312.25	319.333	20.6667	k__Bacteria;p__Firmicutes;c__Clostridia;o__Clostridiales;f__;g__;s__
570450	2.8465	0.415902	0.777813	1	4	4.25	6.33333	1.33333	k__Bacteria;p__Firmicutes;c__Clostridia;o__Clostridiales;f__;g__;s__
New.ReferenceOTU459	2.84495	0.416154	0.777813	1	25	18.25	12.6667	1.33333	k__Bacteria;p__Firmicutes;c__Clostridia;o__Clostridiales;f__Lachnospiraceae;g__;s__
516126	2.83586	0.417631	0.777813	1	6.75	6.5	3	2.33333	k__Bacteria;p__Firmicutes;c__Clostridia;o__Clostridiales;f__Ruminococcaceae;g__;s__
295835	2.835	0.41777	0.777813	1	12.5	49.75	18.3333	2	k__Bacteria;p__Firmicutes;c__Clostridia;o__Clostridiales;f__;g__;s__
315975	2.83138	0.418359	0.777813	1	9	19.5	27	3	k__Bacteria;p__Firmicutes;c__Clostridia;o__Clostridiales;f__;g__;s__
290300	2.82403	0.41956	0.777813	1	1.25	2	2.33333	0.333333	k__Bacteria;p__Firmicutes;c__Clostridia;o__Clostridiales;f__Lachnospiraceae;g__;s__
New.ReferenceOTU266	2.82106	0.420045	0.777813	1	24	1.25	0	2.33333	k__Bacteria;p__Firmicutes;c__Clostridia;o__Clostridiales;f__Ruminococcaceae;g__;s__
296535	2.81863	0.420443	0.777813	1	1	27.25	33.3333	89	k__Bacteria;p__Firmicutes;c__Clostridia;o__Clostridiales;f__Ruminococcaceae;g__;s__
297982	2.81691	0.420724	0.777813	1	9.5	9	9.66667	2.33333	k__Bacteria;p__Firmicutes;c__Clostridia;o__Clostridiales;f__Lachnospiraceae;g__;s__
155932	2.81452	0.421115	0.777813	1	78.5	24.25	54.6667	5	k__Bacteria;p__Firmicutes;c__Clostridia;o__Clostridiales;f__Ruminococcaceae;g__;s__
786081	2.81452	0.421115	0.777813	1	256.75	124.75	40	8.66667	k__Bacteria;p__Firmicutes;c__Clostridia;o__Clostridiales;f__Ruminococcaceae;g__;s__
15700	2.81117	0.421665	0.777813	1	49	68.25	36	10.3333	k__Bacteria;p__Tenericutes;c__Mollicutes;o__RF39;f__;g__;s__
300662	2.8005	0.423418	0.777813	1	6	7.75	72.6667	0	k__Bacteria;p__Firmicutes;c__Clostridia;o__Clostridiales;f__Clostridiaceae;g__;s__
180414	2.79861	0.423729	0.777813	1	1.25	1.5	1.33333	0.333333	k__Bacteria;p__Firmicutes;c__Clostridia;o__Clostridiales;f__Lachnospiraceae;g__;s__
New.ReferenceOTU15	2.79167	0.424874	0.777813	1	0.5	1	0	1	k__Bacteria;p__Firmicutes;c__Clostridia;o__Clostridiales;f__Lachnospiraceae;g__Dorea;s__
287413	2.79066	0.42504	0.777813	1	26.5	48	33	52.6667	k__Bacteria;p__Firmicutes;c__Clostridia;o__Clostridiales;f__Ruminococcaceae;g__;s__
306704	2.79048	0.42507	0.777813	1	111	193.25	698	187	k__Bacteria;p__Firmicutes;c__Clostridia;o__Clostridiales;f__Peptostreptococcaceae
New.ReferenceOTU127	2.78571	0.425857	0.777813	1	46.25	62	73	102.333	k__Bacteria;p__Bacteroidetes;c__Bacteroidia;o__Bacteroidales;f__;g__;s__
New.ReferenceOTU179	2.78519	0.425943	0.777813	1	10.25	16.25	9.33333	25.3333	k__Bacteria;p__Bacteroidetes;c__Bacteroidia;o__Bacteroidales;f__Porphyromonadaceae;g__Parabacteroides;s__
New.ReferenceOTU466	2.78028	0.426756	0.777813	1	25.5	197.25	17.6667	0.333333	k__Bacteria;p__Bacteroidetes;c__Bacteroidia;o__Bacteroidales;f__p-2534-18B5;g__;s__
331562	2.78014	0.42678	0.777813	1	4	8	0.666667	0.666667	k__Bacteria;p__Bacteroidetes;c__Bacteroidia;o__Bacteroidales;f__Bacteroidaceae;g__5-7N15;s__
533847	2.7751	0.427616	0.777813	1	7.75	2.75	1	0.666667	k__Bacteria;p__Firmicutes;c__Clostridia;o__Clostridiales;f__Ruminococcaceae;g__Oscillospira;s__
356536	2.77362	0.42786	0.777813	1	9.75	13.75	8	4.33333	k__Bacteria;p__Firmicutes;c__Clostridia;o__Clostridiales;f__Ruminococcaceae;g__;s__
4435308	2.77177	0.428168	0.777813	1	5.5	5.5	5.66667	1	k__Bacteria;p__Firmicutes;c__Clostridia;o__Clostridiales;f__Ruminococcaceae;g__;s__
329032	2.76812	0.428775	0.777813	1	112.25	109.75	53	7.33333	k__Bacteria;p__Tenericutes;c__Mollicutes;o__RF39;f__;g__;s__
293578	2.76731	0.428909	0.777813	1	17	58.25	18	19	k__Bacteria;p__Firmicutes;c__Clostridia;o__Clostridiales;f__Ruminococcaceae;g__;s__
4346168	2.76731	0.428909	0.777813	1	66.75	22.75	20.3333	2.66667	k__Bacteria;p__Tenericutes;c__Mollicutes;o__RF39;f__;g__;s__
913036	2.75867	0.43035	0.777813	1	16.75	4.5	6.66667	6	k__Bacteria;p__Tenericutes;c__Mollicutes;o__RF39;f__;g__;s__
314377	2.75598	0.430798	0.777813	1	2.25	3.75	1.66667	2.66667	k__Bacteria;p__Firmicutes;c__Clostridia;o__Clostridiales;f__Ruminococcaceae;g__;s__
1522739	2.75543	0.430889	0.777813	1	0.75	1.5	1	0	k__Bacteria;p__Firmicutes;c__Clostridia;o__Clostridiales;f__Clostridiaceae;g__;s__
New.ReferenceOTU169	2.75277	0.431334	0.777813	1	321.5	88.5	9.66667	84	k__Bacteria;p__Bacteroidetes;c__Bacteroidia;o__Bacteroidales;f__Bacteroidaceae;g__5-7N15;s__
New.ReferenceOTU285	2.7505	0.431714	0.777813	1	1	5.25	0.333333	0	k__Archaea;p__Euryarchaeota;c__Methanobacteria;o__Methanobacteriales;f__Methanobacteriaceae;g__Methanobrevibacter;s__
297266	2.7489	0.431981	0.777813	1	91.75	95.75	30.3333	68.6667	k__Bacteria;p__Bacteroidetes;c__Bacteroidia;o__Bacteroidales;f__Rikenellaceae;g__;s__
320382	2.74877	0.432002	0.777813	1	6.25	9.5	1	2.33333	k__Bacteria;p__Firmicutes;c__Clostridia;o__Clostridiales;f__[Mogibacteriaceae];g__;s__
3970657	2.74702	0.432295	0.777813	1	26	21.25	3	3.66667	k__Bacteria;p__Bacteroidetes;c__Bacteroidia;o__Bacteroidales;f__Porphyromonadaceae;g__Parabacteroides;s__
158217	2.74387	0.432823	0.777813	1	3.5	4	1	1.33333	k__Bacteria;p__Firmicutes;c__Clostridia;o__Clostridiales;f__;g__;s__
292585	2.74229	0.433089	0.777813	1	4.75	1.75	0.666667	0	k__Bacteria;p__Firmicutes;c__Clostridia;o__Clostridiales;f__Ruminococcaceae;g__;s__
294064	2.74207	0.433125	0.777813	1	5.25	0	0.666667	0.333333	k__Bacteria;p__Firmicutes;c__Clostridia;o__Clostridiales;f__;g__;s__
New.ReferenceOTU457	2.73946	0.433562	0.777813	1	8.25	35	2.66667	7.66667	k__Bacteria;p__Firmicutes;c__Clostridia;o__Clostridiales;f__Ruminococcaceae;g__;s__
289157	2.73918	0.43361	0.777813	1	1.5	3.25	41	1.66667	k__Bacteria;p__Firmicutes;c__Clostridia;o__Clostridiales;f__;g__;s__
334339	2.7389	0.433657	0.777813	1	5.25	5.5	3.66667	2.66667	k__Bacteria;p__Firmicutes;c__Clostridia;o__Clostridiales;f__Ruminococcaceae;g__;s__
268730	2.73511	0.434293	0.777813	1	10	7.5	25.3333	5	k__Bacteria;p__Firmicutes;c__Clostridia;o__Clostridiales;f__;g__;s__
4436183	2.73301	0.434647	0.777813	1	3	1.75	7.66667	1.33333	k__Bacteria;p__Firmicutes;c__Clostridia;o__Clostridiales;f__Ruminococcaceae;g__;s__
730733	2.73273	0.434693	0.777813	1	32.5	14.5	8	3.33333	k__Bacteria;p__Bacteroidetes;c__Bacteroidia;o__Bacteroidales;f__Rikenellaceae;g__;s__
292127	2.72857	0.435394	0.777813	1	289.25	807.5	907.333	36	k__Bacteria;p__Firmicutes;c__Clostridia;o__Clostridiales;f__;g__;s__
255603	2.726	0.435828	0.777813	1	0.5	0.75	2.66667	0.333333	k__Bacteria;p__Firmicutes;c__Clostridia;o__Clostridiales;f__Lachnospiraceae;g__;s__
2177996	2.72388	0.436184	0.777813	1	1.75	1.75	5.66667	0.333333	k__Bacteria;p__Firmicutes;c__Clostridia;o__Clostridiales;f__Lachnospiraceae;g__;s__
346524	2.71919	0.436976	0.777813	1	21.75	56.5	14.3333	2.66667	k__Bacteria;p__Firmicutes;c__Clostridia;o__Clostridiales;f__Ruminococcaceae;g__;s__
354920	2.71565	0.437574	0.777813	1	2	1.25	1.33333	0	k__Bacteria;p__Firmicutes;c__Clostridia;o__Clostridiales;f__Ruminococcaceae;g__;s__
529539	2.71193	0.438204	0.777813	1	6.75	7.5	1.33333	8.66667	k__Bacteria;p__Tenericutes;c__Mollicutes;o__Anaeroplasmatales;f__Anaeroplasmataceae;g__Anaeroplasma;s__
344288	2.71133	0.438305	0.777813	1	1.5	1.25	0	1.66667	k__Bacteria;p__Tenericutes;c__Mollicutes;o__RF39;f__;g__;s__
1579259	2.70988	0.438551	0.777813	1	0.5	0.75	0.666667	0	k__Bacteria;p__Bacteroidetes;c__Bacteroidia;o__Bacteroidales;f__Porphyromonadaceae;g__Paludibacter;s__
265925	2.70581	0.439241	0.777813	1	6	9.25	6.66667	0.333333	k__Bacteria;p__Tenericutes;c__Mollicutes;o__RF39;f__;g__;s__
681370	2.70476	0.439419	0.777813	1	1597.5	3724.5	11305.3	277.333	k__Bacteria;p__Actinobacteria;c__Actinobacteria;o__Bifidobacteriales;f__Bifidobacteriaceae;g__Bifidobacterium;s__
New.ReferenceOTU106	2.70322	0.43968	0.777813	1	1.25	7.5	1.66667	1.66667	k__Bacteria;p__Firmicutes;c__Clostridia;o__Clostridiales;f__Ruminococcaceae;g__;s__
811615	2.69698	0.440741	0.777813	1	1	0.75	4	0.333333	k__Bacteria;p__Bacteroidetes;c__Bacteroidia;o__Bacteroidales;f__Prevotellaceae;g__Prevotella;s__
340321	2.69066	0.441817	0.777813	1	2	18.5	0.666667	1.33333	k__Bacteria;p__Bacteroidetes;c__Bacteroidia;o__Bacteroidales;f__[Paraprevotellaceae];g__[Prevotella];s__
327330	2.68782	0.4423	0.777813	1	9.75	4.25	5.33333	10.6667	k__Bacteria;p__Bacteroidetes;c__Bacteroidia;o__Bacteroidales;f__;g__;s__
311395	2.68582	0.442643	0.777813	1	1	3	2.33333	0.666667	k__Bacteria;p__Firmicutes;c__Clostridia;o__Clostridiales;f__;g__;s__
320378	2.68377	0.442992	0.777813	1	1.75	0.25	3.33333	1.66667	k__Bacteria;p__Firmicutes;c__Clostridia;o__Clostridiales;f__Lachnospiraceae;g__;s__
296567	2.68239	0.443229	0.777813	1	1.25	1.75	0	0.333333	k__Bacteria;p__Firmicutes;c__Clostridia;o__Clostridiales;f__;g__;s__
3510057	2.68029	0.443587	0.777813	1	0.75	2	1.66667	0	k__Bacteria;p__Cyanobacteria;c__4C0d-2;o__YS2;f__;g__;s__
565495	2.67724	0.444109	0.777813	1	2.25	0.5	2	0	k__Bacteria;p__Firmicutes;c__Clostridia;o__Clostridiales;f__Christensenellaceae;g__;s__
532187	2.67043	0.445276	0.777813	1	5	25.75	13.6667	1.66667	k__Bacteria;p__Firmicutes;c__Clostridia;o__Clostridiales;f__Ruminococcaceae;g__Ruminococcus;s__
4443082	2.66667	0.445922	0.777813	1	205.5	89	118.667	139.333	k__Bacteria;p__Bacteroidetes;c__Bacteroidia;o__Bacteroidales;f__;g__;s__
300523	2.66667	0.445922	0.777813	1	95.25	115	24	22.3333	k__Bacteria;p__Bacteroidetes;c__Bacteroidia;o__Bacteroidales;f__Bacteroidaceae;g__5-7N15;s__
157652	2.66259	0.446622	0.777813	1	8.5	14	15	16.6667	k__Bacteria;p__Firmicutes;c__Clostridia;o__Clostridiales;f__Ruminococcaceae;g__;s__
4327233	2.66258	0.446624	0.777813	1	0.75	2.25	0.666667	0	k__Bacteria;p__Actinobacteria;c__Actinobacteria;o__Actinomycetales;f__Microbacteriaceae;g__Curtobacterium;s__
178332	2.6579	0.447429	0.777813	1	2.75	0.25	1	0	k__Bacteria;p__Firmicutes;c__Clostridia;o__Clostridiales;f__Lachnospiraceae;g__Dorea;s__
New.ReferenceOTU568	2.6579	0.447429	0.777813	1	35.5	1.5	3.66667	0	k__Bacteria;p__Bacteroidetes;c__Bacteroidia;o__Bacteroidales;f__Bacteroidaceae;g__;s__
346370	2.65711	0.447565	0.777813	1	6.5	2.5	2	1.33333	k__Bacteria;p__Firmicutes;c__Clostridia;o__Clostridiales;f__Ruminococcaceae;g__;s__
363035	2.65508	0.447916	0.777813	1	2.25	3.25	1.66667	0.333333	k__Bacteria;p__Firmicutes;c__Clostridia;o__Clostridiales;f__Ruminococcaceae;g__;s__
300463	2.64967	0.448848	0.777813	1	4.5	11	4	2.66667	k__Bacteria;p__Bacteroidetes;c__Bacteroidia;o__Bacteroidales;f__RF16;g__;s__
New.ReferenceOTU594	2.64815	0.449111	0.777813	1	0	0.5	0.666667	0.666667	k__Bacteria;p__Firmicutes;c__Clostridia;o__Clostridiales;f__;g__;s__
311732	2.64787	0.449159	0.777813	1	3	4.75	2.33333	0.333333	k__Bacteria;p__Firmicutes;c__Clostridia;o__Clostridiales;f__;g__;s__
293765	2.64787	0.449159	0.777813	1	4	3.5	2.66667	0.333333	k__Bacteria;p__Firmicutes;c__Clostridia;o__Clostridiales;f__;g__;s__
339656	2.64078	0.450385	0.777813	1	17	23.75	7.66667	0.666667	k__Bacteria;p__Firmicutes;c__Clostridia;o__Clostridiales;f__;g__;s__
314853	2.6386	0.450763	0.777813	1	0.75	2.25	0.333333	0	k__Bacteria;p__Firmicutes;c__Clostridia;o__Clostridiales;f__[Mogibacteriaceae];g__;s__
326382	2.6381	0.45085	0.777813	1	412.5	525.75	77.3333	140.667	k__Bacteria;p__Bacteroidetes;c__Bacteroidia;o__Bacteroidales;f__Bacteroidaceae;g__5-7N15;s__
342464	2.63497	0.451392	0.777813	1	3.75	1	4.33333	6.66667	k__Bacteria;p__Firmicutes;c__Clostridia;o__Clostridiales;f__Ruminococcaceae;g__;s__
288198	2.6348	0.451421	0.777813	1	7.5	5.75	8	1	k__Bacteria;p__Firmicutes;c__Clostridia;o__Clostridiales;f__Ruminococcaceae;g__;s__
New.ReferenceOTU444	2.63387	0.451582	0.777813	1	2	5	2	0	k__Bacteria;p__Verrucomicrobia;c__Verruco-5;o__WCHB1-41;f__RFP12;g__;s__
300911	2.63258	0.451807	0.777813	1	6.5	0.25	0.666667	0	k__Bacteria;p__Verrucomicrobia;c__Verrucomicrobiae;o__Verrucomicrobiales;f__Verrucomicrobiaceae;g__Akkermansia;s__
335675	2.63258	0.451807	0.777813	1	0.25	1.25	0	0.666667	k__Bacteria;p__Firmicutes;c__Clostridia;o__Clostridiales;f__Lachnospiraceae;g__;s__
592977	2.62587	0.452972	0.777813	1	2.25	1	1.66667	0	k__Bacteria;p__Firmicutes;c__Clostridia;o__Clostridiales;f__Lachnospiraceae;g__Butyrivibrio;s__
4362076	2.62587	0.452972	0.777813	1	12	3.75	3	0	k__Bacteria;p__Cyanobacteria;c__4C0d-2;o__YS2;f__;g__;s__
132122	2.62342	0.453398	0.777813	1	45	3.75	0.666667	0	k__Bacteria;p__Firmicutes;c__Clostridia;o__Clostridiales;f__;g__;s__
520081	2.62342	0.453398	0.777813	1	17.25	3	0	3	k__Bacteria;p__Firmicutes;c__Clostridia;o__Clostridiales;f__Lachnospiraceae;g__;s__
339624	2.62334	0.453412	0.777813	1	1.5	2.5	16.6667	0.666667	k__Bacteria;p__Firmicutes;c__Clostridia;o__Clostridiales;f__Lachnospiraceae;g__;s__
347337	2.61885	0.454194	0.777813	1	47.25	59	22.6667	5.33333	k__Bacteria;p__Firmicutes;c__Clostridia;o__Clostridiales;f__Lachnospiraceae;g__Blautia;s__
335941	2.61826	0.454298	0.777813	1	37.25	79.25	63.6667	3.33333	k__Bacteria;p__Firmicutes;c__Erysipelotrichi;o__Erysipelotrichales;f__Erysipelotrichaceae;g__Bulleidia;s__
701221	2.61806	0.454333	0.777813	1	0.25	2	0	0.333333	k__Bacteria;p__Firmicutes;c__Clostridia;o__Clostridiales;f__Lachnospiraceae;g__Roseburia;s__
309795	2.61806	0.454333	0.777813	1	1	0.25	0.333333	0	k__Bacteria;p__Firmicutes;c__Clostridia;o__Clostridiales;f__Ruminococcaceae
1127852	2.61806	0.454333	0.777813	1	0.25	1	0.333333	0	k__Bacteria;p__Proteobacteria;c__Alphaproteobacteria;o__Rhizobiales;f__Hyphomicrobiaceae;g__Devosia;s__
4454257	2.61806	0.454333	0.777813	1	0.25	1	0.333333	0	k__Bacteria;p__Proteobacteria;c__Gammaproteobacteria;o__Enterobacteriales;f__Enterobacteriaceae;g__Enterobacter
550894	2.61806	0.454333	0.777813	1	1	0.25	0.333333	0	k__Bacteria;p__Cyanobacteria;c__4C0d-2;o__YS2;f__;g__;s__
1104739	2.61408	0.455027	0.777813	1	30.75	43	13.3333	13	k__Bacteria;p__Bacteroidetes;c__Bacteroidia;o__Bacteroidales;f__[Paraprevotellaceae];g__CF231;s__
297629	2.61408	0.455027	0.777813	1	21	25.25	13	5	k__Bacteria;p__Firmicutes;c__Clostridia;o__Clostridiales;f__Ruminococcaceae;g__;s__
3393191	2.61303	0.45521	0.777813	1	2.5	20.25	13.3333	5	k__Bacteria;p__Firmicutes;c__Clostridia;o__Clostridiales;f__Lachnospiraceae
New.ReferenceOTU599	2.61303	0.45521	0.777813	1	127.25	19	2.66667	7.66667	k__Bacteria;p__Firmicutes;c__Clostridia;o__Clostridiales;f__Ruminococcaceae;g__;s__
151714	2.609	0.455915	0.777813	1	0.25	2.75	0	0.333333	k__Bacteria;p__Firmicutes;c__Clostridia;o__Clostridiales;f__[Mogibacteriaceae];g__Mogibacterium;s__
4468466	2.609	0.455915	0.777813	1	0.25	2	0	0.333333	k__Bacteria;p__Firmicutes;c__Clostridia;o__Clostridiales;f__Ruminococcaceae;g__;s__
4154872	2.609	0.455915	0.777813	1	0.25	9.75	0	0.333333	k__Bacteria;p__Bacteroidetes;c__Flavobacteriia;o__Flavobacteriales;f__[Weeksellaceae];g__Cloacibacterium;s__
304460	2.609	0.455915	0.777813	1	3.5	0.25	0.333333	0	k__Bacteria;p__Firmicutes;c__Clostridia;o__Clostridiales;f__;g__;s__
3275562	2.609	0.455915	0.777813	1	1.25	0.25	0.333333	0	k__Bacteria;p__Firmicutes;c__Clostridia;o__Clostridiales;f__Lachnospiraceae;g__;s__
176954	2.609	0.455915	0.777813	1	0.25	1.75	0.333333	0	k__Bacteria;p__Firmicutes;c__Clostridia;o__Clostridiales;f__Lachnospiraceae;g__Roseburia;s__
323862	2.609	0.455915	0.777813	1	1.25	0.25	0.333333	0	k__Bacteria;p__Firmicutes;c__Clostridia;o__Clostridiales;f__Lachnospiraceae;g__;s__
247639	2.60747	0.456181	0.777813	1	0	6	2.66667	0.666667	k__Bacteria;p__Firmicutes;c__Clostridia;o__Clostridiales;f__Clostridiaceae;g__SMB53;s__
259033	2.60454	0.456694	0.777813	1	3.75	2.25	0	0.333333	k__Bacteria;p__Bacteroidetes;c__Bacteroidia;o__Bacteroidales;f__Prevotellaceae;g__Prevotella;s__
333272	2.60454	0.456694	0.777813	1	3.25	1.5	0.333333	0	k__Bacteria;p__Firmicutes;c__Clostridia;o__Clostridiales;f__;g__;s__
14152	2.601	0.457315	0.777813	1	13.25	29.5	33	12	k__Bacteria;p__Firmicutes;c__Clostridia;o__Clostridiales;f__[Mogibacteriaceae];g__;s__
New.ReferenceOTU41	2.59734	0.457957	0.777813	1	1	0.75	1	0	Unassigned
291551	2.59626	0.458145	0.777813	1	0.75	2.5	1.66667	0	k__Bacteria;p__Actinobacteria;c__Coriobacteriia;o__Coriobacteriales;f__Coriobacteriaceae;g__;s__
297237	2.59048	0.459162	0.777813	1	48	29	25.3333	11.3333	k__Bacteria;p__Firmicutes;c__Clostridia;o__Clostridiales;f__Ruminococcaceae;g__;s__
346598	2.58706	0.459762	0.777813	1	3.25	3.25	0	0.333333	k__Bacteria;p__Firmicutes;c__Clostridia;o__Clostridiales;f__Ruminococcaceae;g__;s__
155701	2.58333	0.460419	0.777813	1	0.75	0	0.333333	0.333333	k__Bacteria;p__Firmicutes;c__Clostridia;o__Clostridiales;f__;g__;s__
510377	2.5803	0.460953	0.777813	1	1	0.5	0	0.333333	k__Bacteria;p__Firmicutes;c__Clostridia;o__Clostridiales;f__;g__;s__
New.ReferenceOTU82	2.5768	0.461571	0.777813	1	25.5	4.75	5.66667	10	k__Bacteria;p__Bacteroidetes;c__Bacteroidia;o__Bacteroidales;f__;g__;s__
325388	2.57619	0.461679	0.777813	1	27.5	151.5	57.3333	26	k__Bacteria;p__Bacteroidetes;c__Bacteroidia;o__Bacteroidales;f__RF16;g__;s__
277132	2.5759	0.46173	0.777813	1	25.25	46.75	30.3333	4	k__Bacteria;p__Tenericutes;c__Mollicutes;o__RF39;f__;g__;s__
157479	2.57251	0.46233	0.777813	1	1.25	0.5	0	0.666667	k__Bacteria;p__Firmicutes;c__Clostridia;o__Clostridiales;f__;g__;s__
4299126	2.57251	0.46233	0.777813	1	0.5	6.5	0.333333	0	k__Bacteria;p__Proteobacteria;c__Alphaproteobacteria;o__RF32;f__;g__;s__
169704	2.57251	0.46233	0.777813	1	0.5	1.25	0	0.333333	k__Bacteria;p__Proteobacteria;c__Alphaproteobacteria;o__;f__;g__;s__
301614	2.57166	0.462479	0.777813	1	1.5	29.5	6.66667	1	k__Bacteria;p__Cyanobacteria;c__4C0d-2;o__YS2;f__;g__;s__
306413	2.56844	0.463049	0.777813	1	0.75	1.75	0	0.333333	k__Bacteria;p__Firmicutes;c__Clostridia;o__Clostridiales;f__Lachnospiraceae
251961	2.56825	0.463083	0.777813	1	0.5	6.5	0.333333	0	k__Bacteria;p__Firmicutes;c__Clostridia;o__Clostridiales;f__;g__;s__
16559	2.56825	0.463083	0.777813	1	6	0.5	0	0.333333	k__Bacteria;p__Firmicutes;c__Clostridia;o__Clostridiales;f__Ruminococcaceae;g__;s__
New.ReferenceOTU622	2.56126	0.464322	0.777813	1	32.75	15.25	2.66667	18.3333	k__Bacteria;p__Bacteroidetes;c__Bacteroidia;o__Bacteroidales;f__Bacteroidaceae;g__Bacteroides;s__
4466706	2.55734	0.465018	0.777813	1	14.25	25.75	15.6667	5.33333	k__Bacteria;p__Firmicutes;c__Clostridia;o__Clostridiales;f__Ruminococcaceae;g__;s__
New.ReferenceOTU608	2.55196	0.465973	0.777813	1	2	2.25	1	1	k__Bacteria;p__Firmicutes;c__Clostridia;o__Clostridiales;f__Ruminococcaceae;g__;s__
185192	2.54998	0.466327	0.777813	1	1.5	1	0	1	k__Bacteria;p__Firmicutes;c__Clostridia;o__Clostridiales;f__Lachnospiraceae;g__;s__
111024	2.54179	0.467786	0.777813	1	1.25	4	0.666667	0	k__Bacteria;p__Firmicutes;c__Clostridia;o__Clostridiales;f__;g__;s__
560042	2.54179	0.467786	0.777813	1	4	2.5	2.33333	0	k__Bacteria;p__Firmicutes;c__Clostridia;o__Clostridiales;f__;g__;s__
196315	2.54139	0.467857	0.777813	1	16.25	32	41.6667	4.66667	k__Bacteria;p__Firmicutes;c__Clostridia;o__Clostridiales
346769	2.54082	0.467959	0.777813	1	10.75	100.25	3.66667	3	k__Bacteria;p__Tenericutes;c__Mollicutes;o__RF39;f__;g__;s__
New.ReferenceOTU212	2.53769	0.468518	0.777813	1	1	11	7	198.667	k__Bacteria;p__Bacteroidetes;c__Bacteroidia;o__Bacteroidales;f__Bacteroidaceae;g__5-7N15;s__
875709	2.52778	0.470292	0.777813	1	0.25	1.25	3.33333	3.33333	k__Bacteria;p__Firmicutes;c__Clostridia;o__Clostridiales;f__Lachnospiraceae;g__;s__
4315782	2.52694	0.470441	0.777813	1	9	6.25	2	1	k__Bacteria;p__Firmicutes;c__Clostridia;o__Clostridiales;f__Ruminococcaceae;g__;s__
1796931	2.52617	0.47058	0.777813	1	7.75	7.75	2	1.66667	k__Bacteria;p__Firmicutes;c__Clostridia;o__Clostridiales;f__Ruminococcaceae;g__;s__
328523	2.52487	0.470814	0.777813	1	2.5	5	4.33333	1	k__Bacteria;p__Firmicutes;c__Clostridia;o__Clostridiales;f__Lachnospiraceae;g__;s__
615455	2.52176	0.471372	0.777813	1	25.75	15.75	12.6667	2.66667	k__Bacteria;p__Firmicutes;c__Clostridia;o__Clostridiales;f__Ruminococcaceae;g__;s__
4425571	2.52089	0.471528	0.777813	1	42.25	4	0.666667	0	k__Bacteria;p__Proteobacteria;c__Gammaproteobacteria;o__Enterobacteriales;f__Enterobacteriaceae;g__;s__
749151	2.52089	0.471528	0.777813	1	1	1.75	0	0.666667	k__Bacteria;p__Firmicutes;c__Clostridia;o__Clostridiales;f__Ruminococcaceae;g__;s__
298254	2.51418	0.472734	0.777813	1	0.5	1.25	0.666667	0.333333	k__Bacteria;p__Firmicutes;c__Clostridia;o__Clostridiales;f__Lachnospiraceae;g__;s__
319603	2.51224	0.473084	0.777813	1	0.75	10.5	0.333333	1.33333	k__Bacteria;p__Firmicutes;c__Clostridia;o__Clostridiales;f__;g__;s__
194177	2.51019	0.473452	0.777813	1	1.75	4	0.666667	1	k__Bacteria;p__Firmicutes;c__Clostridia;o__Clostridiales;f__Lachnospiraceae;g__Roseburia;s__
174353	2.50827	0.473798	0.777813	1	3.25	0.5	19.3333	1.66667	k__Bacteria;p__Firmicutes;c__Clostridia;o__Clostridiales;f__;g__;s__
4478502	2.50667	0.474087	0.777813	1	0.5	0.5	0	0.666667	k__Bacteria;p__Firmicutes;c__Clostridia;o__Clostridiales;f__;g__;s__
111800	2.50667	0.474087	0.777813	1	0.75	0.5	0.666667	0	k__Bacteria;p__Firmicutes;c__Clostridia;o__Clostridiales;f__Ruminococcaceae;g__;s__
205118	2.5	0.475291	0.777813	1	0	1	0	0	k__Bacteria;p__Bacteroidetes;c__Bacteroidia;o__Bacteroidales;f__RF16;g__;s__
295854	2.5	0.475291	0.777813	1	0.5	0	0	0	k__Bacteria;p__Firmicutes;c__Clostridia;o__Clostridiales;f__Lachnospiraceae;g__;s__
295856	2.5	0.475291	0.777813	1	0.75	0	0	0	k__Bacteria;p__Firmicutes;c__Clostridia;o__Clostridiales;f__Ruminococcaceae;g__;s__
211555	2.5	0.475291	0.777813	1	0.5	0	0	0	k__Bacteria;p__Proteobacteria;c__Alphaproteobacteria;o__Ellin329;f__;g__;s__
258946	2.5	0.475291	0.777813	1	0.25	0	0	0	k__Bacteria;p__Firmicutes;c__Clostridia;o__Clostridiales;f__Ruminococcaceae;g__Oscillospira;s__
530629	2.5	0.475291	0.777813	1	0	0.5	0	0	k__Bacteria;p__Firmicutes;c__Clostridia;o__Clostridiales;f__Lachnospiraceae;g__;s__
183224	2.5	0.475291	0.777813	1	0.5	0	0	0	k__Bacteria;p__Firmicutes;c__Clostridia;o__Clostridiales;f__Lachnospiraceae;g__;s__
209449	2.5	0.475291	0.777813	1	0.75	0	0	0	k__Bacteria;p__Firmicutes;c__Clostridia;o__Clostridiales;f__Veillonellaceae;g__Succiniclasticum;s__
[truncated: 1,785 more rows]
