# Supplementary material for: Comparison of Microbial Communities Isolated from Feces of Asymptomatic Salmonella-Shedding and Non-Salmonella Shedding Dairy Cows
Source: Front Microbiol. 2016 Jun 1;7:691. doi: 10.3389/fmicb.2016.00691 (PMC4887466; doi:10.3389/fmicb.2016.00691)
Supplement: Supplementary Table 8 — Results of Kruskal–Wallis test of differences in OTU abundances by date. [file DataSheet8.XLSX]

## Sheet: supplementary_table_8
Supplementary table 8 -- results of Kruskal-Wallis test of differences in OTU abundances by date
OTU	Test-Statistic	P	FDR_P	Bonferroni_P	3_2006_mean	1_2006_mean	12_2009_mean	12_2008_mean	3_2012_mean	taxonomy
4411108	18.8235	0.00085123	0.396589	1	9	0	0	0	0	k__Bacteria;p__Firmicutes;c__Clostridia;o__Clostridiales;f__Clostridiaceae;g__Clostridium;s__
817333	18.7365	0.000885366	0.396589	1	0	0	0	0	3	k__Bacteria;p__Firmicutes;c__Clostridia;o__Clostridiales;f__Clostridiaceae;g__Clostridium;s__
New.ReferenceOTU418	18.7365	0.000885366	0.396589	1	0	0	0	0	6.25	k__Bacteria;p__Firmicutes;c__Clostridia;o__Clostridiales;f__Clostridiaceae;g__Clostridium;s__
762854	18.7077	0.00089697	0.396589	1	0	0	0	0	52.5	k__Bacteria;p__Firmicutes;c__Clostridia;o__Clostridiales;f__Clostridiaceae;g__Clostridium;s__
234031	18.7077	0.00089697	0.396589	1	0	0	0	0	13.75	k__Bacteria;p__Firmicutes;c__Clostridia;o__Clostridiales;f__Clostridiaceae;g__Clostridium;s__
New.ReferenceOTU519	18.7077	0.00089697	0.396589	1	0	0	0	0	93	k__Bacteria;p__Firmicutes;c__Clostridia;o__Clostridiales;f__Clostridiaceae;g__Clostridium
New.ReferenceOTU573	18.7077	0.00089697	0.396589	1	0	0	0	0	348	k__Bacteria;p__Firmicutes;c__Clostridia;o__Clostridiales;f__Clostridiaceae;g__Clostridium;s__bowmanii
New.ReferenceOTU404	18.7077	0.00089697	0.396589	1	0	0	0	0	17.5	k__Bacteria;p__Firmicutes;c__Clostridia;o__Clostridiales;f__Clostridiaceae;g__Clostridium;s__bowmanii
272425	17.5567	0.00150616	0.396589	1	0	0	8	6	0	k__Bacteria;p__Firmicutes;c__Clostridia;o__Clostridiales;f__;g__;s__
4463040	16.829	0.00208654	0.396589	1	1.25	0.5	7.75	0	3082	k__Bacteria;p__Firmicutes;c__Clostridia;o__Clostridiales;f__Clostridiaceae;g__Clostridium;s__
New.ReferenceOTU381	16.3844	0.00254442	0.396589	1	0	0.25	0	0	1015.75	k__Bacteria;p__Firmicutes;c__Clostridia;o__Clostridiales;f__Clostridiaceae;g__Clostridium;s__
New.ReferenceOTU279	16.3844	0.00254442	0.396589	1	0	0	0.25	0	894.75	k__Bacteria;p__Firmicutes;c__Clostridia;o__Clostridiales;f__Clostridiaceae;g__Clostridium;s__
New.ReferenceOTU356	16.0127	0.00300218	0.396589	1	0	0	0.25	0	2.25	k__Bacteria;p__Spirochaetes;c__Spirochaetes;o__Spirochaetales;f__Spirochaetaceae;g__Treponema;s__
298019	15.7514	0.00337159	0.396589	1	0.25	0.75	2	3.5	11.75	k__Bacteria;p__Bacteroidetes;c__Bacteroidia;o__Bacteroidales;f__;g__;s__
301161	15.5778	0.00364136	0.396589	1	0	1.5	16.25	48.5	0	k__Bacteria;p__Firmicutes;c__Clostridia;o__Clostridiales;f__Ruminococcaceae;g__;s__
288120	15.5063	0.00375843	0.396589	1	0	0.5	2	3.5	0	k__Bacteria;p__Firmicutes;c__Clostridia;o__Clostridiales;f__Lachnospiraceae;g__;s__
302856	15.2879	0.00413978	0.396589	1	0.25	0.5	10.75	10.25	0.5	k__Bacteria;p__Firmicutes;c__Clostridia;o__Clostridiales;f__Ruminococcaceae;g__;s__
4395677	15.0243	0.00465113	0.396589	1	0	0	2.25	0.5	0	k__Bacteria;p__Firmicutes;c__Clostridia;o__Clostridiales;f__Lachnospiraceae;g__Dorea;s__
181864	14.8866	0.00494229	0.396589	1	0	0	7.5	0.75	0	k__Bacteria;p__Firmicutes;c__Clostridia;o__Clostridiales;f__Lachnospiraceae;g__Roseburia;s__
New.ReferenceOTU575	14.7899	0.00515751	0.396589	1	0.75	1.25	6	11	1.5	k__Bacteria;p__Firmicutes;c__Clostridia;o__Clostridiales;f__Ruminococcaceae;g__Oscillospira;s__
New.ReferenceOTU411	14.7882	0.00516125	0.396589	1	1	2.75	12	49.75	2.25	k__Bacteria;p__Firmicutes;c__Clostridia;o__Clostridiales;f__[Mogibacteriaceae];g__;s__
167373	14.6889	0.00539195	0.396589	1	0	0	2	0.5	0	k__Bacteria;p__Firmicutes;c__Clostridia;o__Clostridiales;f__Lachnospiraceae;g__;s__
New.ReferenceOTU394	14.6723	0.00543145	0.396589	1	1	1	17.5	19.25	5.5	k__Bacteria;p__Firmicutes;c__Clostridia;o__Clostridiales;f__Ruminococcaceae;g__;s__
763985	14.5089	0.00583616	0.396589	1	0	2	10.75	4.25	0	k__Bacteria;p__Firmicutes;c__Clostridia;o__Clostridiales;f__;g__;s__
672440	14.4579	0.00596841	0.396589	1	0.75	0.75	6.25	23.75	0	k__Bacteria;p__Firmicutes;c__Clostridia;o__Clostridiales;f__;g__;s__
301884	14.3362	0.00629594	0.396589	1	1.25	4.5	10.75	17.75	53	k__Bacteria;p__Bacteroidetes;c__Bacteroidia;o__Bacteroidales;f__;g__;s__
326785	14.2009	0.00668083	0.396589	1	0	0	3.5	0.75	0	k__Bacteria;p__Firmicutes;c__Clostridia;o__Clostridiales;f__Ruminococcaceae;g__;s__
4306044	14.0494	0.00713906	0.396589	1	5	11.25	91	130.25	17.25	k__Bacteria;p__Bacteroidetes;c__Bacteroidia;o__Bacteroidales;f__[Paraprevotellaceae];g__CF231;s__
576400	13.9844	0.00734501	0.396589	1	0.25	1.5	4	5.25	0	k__Bacteria;p__Firmicutes;c__Clostridia;o__Clostridiales;f__;g__;s__
4465654	13.9284	0.00752716	0.396589	1	0	0.25	0.75	3	0	k__Bacteria;p__Firmicutes;c__Clostridia;o__Clostridiales;f__Ruminococcaceae;g__;s__
294708	13.7985	0.00796675	0.396589	1	2	4.75	50.75	31.25	2.25	k__Bacteria;p__Firmicutes;c__Clostridia;o__Clostridiales;f__Lachnospiraceae
299184	13.7641	0.00808736	0.396589	1	0	0	0	1	1.75	k__Bacteria;p__Firmicutes;c__Clostridia;o__Clostridiales;f__Lachnospiraceae;g__;s__
New.ReferenceOTU291	13.6793	0.00839231	0.396589	1	0.25	0.5	5.75	7.75	6.75	k__Bacteria;p__Bacteroidetes;c__Bacteroidia;o__Bacteroidales;f__Bacteroidaceae;g__Bacteroides;s__
New.ReferenceOTU409	13.5531	0.00886688	0.396589	1	0	0	0.5	6	0.75	Unassigned
518072	13.553	0.00886704	0.396589	1	8.25	26.5	225.75	73.5	113.25	k__Bacteria;p__Bacteroidetes;c__Bacteroidia;o__Bacteroidales;f__;g__;s__
295824	13.5437	0.00890316	0.396589	1	0.25	0	3	0.5	0	k__Bacteria;p__Firmicutes;c__Clostridia;o__Clostridiales;f__;g__;s__
4334755	13.5375	0.0089273	0.396589	1	0.25	1.75	10.25	22.25	0.25	k__Bacteria;p__Firmicutes;c__Clostridia;o__Clostridiales;f__;g__;s__
2234838	13.535	0.00893705	0.396589	1	0.5	0	2.75	0	1982	k__Bacteria;p__Firmicutes;c__Clostridia;o__Clostridiales;f__Clostridiaceae;g__Clostridium;s__
171547	13.5252	0.0089753	0.396589	1	0	0.5	1.5	14.75	0	k__Bacteria;p__Firmicutes;c__Clostridia;o__Clostridiales;f__Ruminococcaceae;g__;s__
591548	13.4816	0.00914724	0.396589	1	0.5	2	24	57	1.75	k__Bacteria;p__Firmicutes;c__Clostridia;o__Clostridiales;f__Ruminococcaceae;g__;s__
318373	13.4535	0.00925983	0.396589	1	0	0.5	1.25	7.75	0.25	k__Bacteria;p__Firmicutes;c__Clostridia;o__Clostridiales;f__Ruminococcaceae;g__;s__
552696	13.4118	0.00942963	0.396589	1	0	0	0	0.75	0	k__Bacteria;p__Elusimicrobia;c__Elusimicrobia;o__Elusimicrobiales;f__Elusimicrobiaceae;g__;s__
4168094	13.4118	0.00942963	0.396589	1	0	0	0.75	0	0	k__Bacteria;p__Firmicutes;c__Bacilli;o__Lactobacillales;f__Lactobacillaceae;g__Lactobacillus;s__
New.ReferenceOTU488	13.4118	0.00942963	0.396589	1	0	0	0	0.75	0	k__Bacteria;p__Verrucomicrobia;c__Verrucomicrobiae;o__Verrucomicrobiales;f__Verrucomicrobiaceae;g__Akkermansia;s__
337511	13.4088	0.00944178	0.396589	1	0	0.5	5	1.25	0	k__Bacteria;p__Firmicutes;c__Clostridia;o__Clostridiales;f__Clostridiaceae;g__;s__
New.ReferenceOTU180	13.3483	0.00969368	0.396589	1	0	0.25	5.75	5.25	0	k__Bacteria;p__Firmicutes;c__Clostridia;o__Clostridiales;f__Ruminococcaceae;g__;s__
2986828	13.3333	0.00975686	0.396589	1	0	0	0	1	0	k__Bacteria;p__Firmicutes;c__Clostridia;o__Clostridiales;f__Lachnospiraceae;g__;s__
359509	13.3333	0.00975686	0.396589	1	0	0	1.5	0	0	k__Bacteria;p__Firmicutes;c__Clostridia;o__Clostridiales;f__;g__;s__
31319	13.3333	0.00975686	0.396589	1	0	0	0	0	1.25	k__Bacteria;p__Firmicutes;c__Clostridia;o__Clostridiales;f__Clostridiaceae;g__Clostridium;s__
352027	13.3333	0.00975686	0.396589	1	0	0	0	1	0	k__Bacteria;p__Firmicutes;c__Clostridia;o__Clostridiales;f__[Mogibacteriaceae];g__;s__
563764	13.3333	0.00975686	0.396589	1	2.5	0	0	0	0	k__Bacteria;p__Firmicutes;c__Bacilli;o__Bacillales;f__Planococcaceae
New.ReferenceOTU359	13.3333	0.00975686	0.396589	1	0	2	0	0	0	k__Bacteria;p__Firmicutes;c__Clostridia;o__Clostridiales;f__Lachnospiraceae;g__Butyrivibrio;s__
New.ReferenceOTU76	13.3285	0.00977721	0.396589	1	0	7.5	99.75	41.25	0	k__Bacteria;p__Firmicutes;c__Clostridia;o__Clostridiales;f__Ruminococcaceae;g__;s__
4375860	13.3074	0.00986751	0.396589	1	0	0	1.5	0	0	k__Bacteria;p__Firmicutes;c__Clostridia;o__Clostridiales;f__Ruminococcaceae;g__Ruminococcus;s__
4295798	13.3074	0.00986751	0.396589	1	0	0	0	0	33	k__Bacteria;p__Firmicutes;c__Clostridia;o__Clostridiales;f__Clostridiaceae;g__Clostridium;s__
804119	13.3074	0.00986751	0.396589	1	0	0	0	0	19.25	k__Bacteria;p__Firmicutes;c__Clostridia;o__Clostridiales;f__Clostridiaceae;g__Clostridium;s__
New.ReferenceOTU134	13.3074	0.00986751	0.396589	1	0	0	0	0	22.5	k__Bacteria;p__Firmicutes;c__Clostridia;o__Clostridiales;f__Clostridiaceae;g__Clostridium;s__
New.ReferenceOTU16	13.3074	0.00986751	0.396589	1	0	0	0	0	208.25	k__Bacteria;p__Firmicutes;c__Clostridia;o__Clostridiales;f__Clostridiaceae;g__Clostridium;s__
4426348	13.265	0.0100511	0.396589	1	2.75	4.25	25.5	81.75	0.5	k__Bacteria;p__Verrucomicrobia;c__Verrucomicrobiae;o__Verrucomicrobiales;f__Verrucomicrobiaceae;g__Akkermansia;s__
4424113	13.1453	0.0105874	0.396589	1	3.5	8.5	26.5	33	3.75	k__Bacteria;p__Firmicutes;c__Clostridia;o__Clostridiales;f__;g__;s__
4466705	13.0789	0.0108968	0.396589	1	0.25	3.25	23.5	34.25	3.5	k__Bacteria;p__Firmicutes;c__Clostridia;o__Clostridiales;f__;g__;s__
632932	13.075	0.010915	0.396589	1	0.25	0	5.5	26	0	k__Bacteria;p__Firmicutes;c__Clostridia;o__Clostridiales;f__;g__;s__
4324038	13.0491	0.0110384	0.396589	1	5.5	18.75	153.75	176.5	32	k__Bacteria;p__Bacteroidetes;c__Bacteroidia;o__Bacteroidales;f__Bacteroidaceae;g__Bacteroides;s__
4464961	13.0091	0.0112314	0.396589	1	9.25	2.75	14.25	82	0	k__Bacteria;p__Verrucomicrobia;c__Verrucomicrobiae;o__Verrucomicrobiales;f__Verrucomicrobiaceae;g__Akkermansia;s__
New.ReferenceOTU239	12.9751	0.0113982	0.396589	1	0.25	6.5	15.25	41	2.25	k__Bacteria;p__Firmicutes;c__Clostridia;o__Clostridiales;f__Ruminococcaceae;g__;s__
712388	12.9604	0.0114707	0.396589	1	0.75	3.25	30.5	415.5	0.75	k__Bacteria;p__Firmicutes;c__Clostridia;o__Clostridiales;f__Ruminococcaceae;g__;s__
296424	12.9451	0.0115474	0.396589	1	0.5	2.25	15.5	5	0.25	k__Bacteria;p__Firmicutes;c__Clostridia;o__Clostridiales;f__Ruminococcaceae;g__Oscillospira;s__
4480176	12.881	0.0118724	0.396589	1	0	0.25	3.5	7	1.5	k__Bacteria;p__Firmicutes;c__Clostridia;o__Clostridiales;f__;g__;s__
197099	12.8573	0.0119946	0.396589	1	0	0.25	2.75	2	0	k__Bacteria;p__Firmicutes;c__Clostridia;o__Clostridiales;f__Ruminococcaceae;g__Oscillospira;s__
319616	12.8363	0.0121039	0.396589	1	0	0	1.5	1.25	0.25	k__Bacteria;p__Firmicutes;c__Clostridia;o__Clostridiales;f__Ruminococcaceae
335844	12.829	0.0121424	0.396589	1	1.5	7.25	29	59.75	1.5	k__Bacteria;p__Firmicutes;c__Clostridia;o__Clostridiales;f__;g__;s__
300618	12.8257	0.0121595	0.396589	1	2.25	25	48.5	81.25	4.75	k__Bacteria;p__Firmicutes;c__Clostridia;o__Clostridiales;f__;g__;s__
3724439	12.7878	0.0123606	0.396589	1	0	0.5	3.25	2.75	0	k__Bacteria;p__Firmicutes;c__Clostridia;o__Clostridiales;f__;g__;s__
292215	12.773	0.0124397	0.396589	1	0.5	1	8.5	9.25	0.75	k__Bacteria;p__Firmicutes;c__Clostridia;o__Clostridiales;f__;g__;s__
348358	12.771	0.0124508	0.396589	1	0.25	0.75	1.25	16	0	k__Bacteria;p__Firmicutes;c__Clostridia;o__Clostridiales;f__Ruminococcaceae;g__;s__
301388	12.7652	0.0124821	0.396589	1	1.75	5.75	14.5	25	0	k__Bacteria;p__Firmicutes;c__Clostridia;o__Clostridiales;f__;g__;s__
294457	12.7442	0.0125959	0.396589	1	3.5	16.75	66.5	83.5	8	k__Bacteria;p__Firmicutes;c__Clostridia;o__Clostridiales;f__Ruminococcaceae;g__;s__
1103978	12.7299	0.012674	0.396589	1	12	16.75	143	96	41	k__Bacteria;p__Firmicutes;c__Clostridia;o__Clostridiales;f__Lachnospiraceae;g__Roseburia;s__
288652	12.7196	0.0127303	0.396589	1	1.5	4.5	10	20.5	37	k__Bacteria;p__Bacteroidetes;c__Bacteroidia;o__Bacteroidales;f__;g__;s__
300627	12.6896	0.0128964	0.396589	1	0.25	2.25	12.5	5	11	k__Bacteria;p__Bacteroidetes;c__Bacteroidia;o__Bacteroidales;f__;g__;s__
589658	12.658	0.0130735	0.396589	1	1.25	1.25	11.25	10.75	0.5	k__Bacteria;p__Firmicutes;c__Clostridia;o__Clostridiales;f__;g__;s__
300809	12.6552	0.0130896	0.396589	1	0.5	3.75	16.75	13.75	0	k__Bacteria;p__Firmicutes;c__Clostridia;o__Clostridiales;f__;g__;s__
342089	12.6286	0.0132407	0.396589	1	24.5	57.75	196	369.5	873.25	k__Bacteria;p__Bacteroidetes;c__Bacteroidia;o__Bacteroidales;f__;g__;s__
4388835	12.6117	0.0133377	0.396589	1	0.5	2.5	11.25	40.5	0.25	k__Bacteria;p__Firmicutes;c__Clostridia;o__Clostridiales;f__Ruminococcaceae;g__;s__
292940	12.6039	0.0133823	0.396589	1	0.5	0.75	11.5	6.25	7	k__Bacteria;p__Bacteroidetes;c__Bacteroidia;o__Bacteroidales;f__Bacteroidaceae;g__5-7N15;s__
349246	12.5784	0.0135303	0.396589	1	0.25	0	1.25	2.75	0	k__Bacteria;p__Firmicutes;c__Clostridia;o__Clostridiales;f__Ruminococcaceae;g__;s__
792436	12.5453	0.0137249	0.396589	1	1	3.5	41.75	13.25	6	k__Bacteria;p__Firmicutes;c__Clostridia;o__Clostridiales
305608	12.5298	0.0138171	0.396589	1	0	0.5	5.25	6.75	0	k__Bacteria;p__Firmicutes;c__Clostridia;o__Clostridiales;f__Veillonellaceae;g__Phascolarctobacterium;s__
4483990	12.5286	0.0138245	0.396589	1	66.5	220.75	611.25	979.75	1474.25	k__Bacteria;p__Bacteroidetes;c__Bacteroidia;o__Bacteroidales;f__;g__;s__
307086	12.5241	0.0138513	0.396589	1	0	1	6.5	8.75	8.5	k__Bacteria;p__Bacteroidetes;c__Bacteroidia;o__Bacteroidales;f__Bacteroidaceae;g__5-7N15;s__
609513	12.5196	0.013878	0.396589	1	0	2.25	4	33.5	0	k__Bacteria;p__Firmicutes;c__Clostridia;o__Clostridiales;f__Ruminococcaceae;g__;s__
295828	12.4813	0.014109	0.396589	1	16.25	25	85.5	37.5	0.75	k__Bacteria;p__Firmicutes;c__Clostridia;o__Clostridiales;f__Ruminococcaceae;g__;s__
25842	12.4454	0.0143287	0.396589	1	0.25	1.25	9	5.5	0.75	k__Bacteria;p__Firmicutes;c__Clostridia;o__Clostridiales;f__;g__;s__
288930	12.4381	0.0143741	0.396589	1	0.5	2.25	4.25	7.5	0	k__Bacteria;p__Firmicutes;c__Clostridia;o__Clostridiales;f__;g__;s__
568077	12.4034	0.0145903	0.396589	1	0	0.5	3.5	1.75	3	k__Bacteria;p__Firmicutes;c__Erysipelotrichi;o__Erysipelotrichales;f__Erysipelotrichaceae;g__;s__
333645	12.3808	0.0147334	0.396589	1	0.5	1.5	7.5	7.75	0.25	k__Bacteria;p__Firmicutes;c__Clostridia;o__Clostridiales;f__;g__;s__
562379	12.3515	0.0149204	0.396589	1	5.5	6.5	21.5	128.5	0.75	k__Bacteria;p__Verrucomicrobia;c__Verrucomicrobiae;o__Verrucomicrobiales;f__Verrucomicrobiaceae;g__Akkermansia;s__
296260	12.3467	0.014951	0.396589	1	0	0.5	2	0.75	9.5	k__Bacteria;p__Bacteroidetes;c__Bacteroidia;o__Bacteroidales;f__;g__;s__
300870	12.3286	0.0150681	0.396589	1	14.75	48.75	267	444.5	75	k__Bacteria;p__Firmicutes;c__Clostridia;o__Clostridiales;f__Ruminococcaceae;g__;s__
311974	12.3243	0.0150956	0.396589	1	4.25	2	0	0.25	0	k__Bacteria;p__Firmicutes;c__Clostridia;o__Clostridiales;f__Eubacteriaceae;g__Pseudoramibacter_Eubacterium;s__
522433	12.3239	0.0150983	0.396589	1	0.5	1.5	10.5	9.75	1	k__Bacteria;p__Firmicutes;c__Clostridia;o__Clostridiales;f__;g__;s__
318997	12.3227	0.0151064	0.396589	1	2	4	20	32.5	4.5	k__Bacteria;p__Firmicutes;c__Clostridia;o__Clostridiales;f__Ruminococcaceae;g__Ruminococcus;s__
1105668	12.3185	0.0151336	0.396589	1	0.5	3.25	7.5	21.75	0.75	k__Bacteria;p__Firmicutes;c__Clostridia;o__Clostridiales;f__Ruminococcaceae;g__;s__
320289	12.2884	0.0153304	0.396589	1	0	1.75	15.5	13.75	1.75	k__Bacteria;p__Firmicutes;c__Clostridia;o__Clostridiales;f__;g__;s__
338226	12.2378	0.015668	0.396589	1	18	61.75	133.5	302.5	244.75	k__Bacteria;p__Bacteroidetes;c__Bacteroidia;o__Bacteroidales;f__Bacteroidaceae;g__Bacteroides;s__
175037	12.2213	0.0157793	0.396589	1	0	0	5.25	0	0.75	k__Bacteria;p__Firmicutes;c__Clostridia;o__Clostridiales;f__Christensenellaceae;g__;s__
624257	12.2071	0.0158758	0.396589	1	3.25	13.5	57.25	77.75	2.5	k__Bacteria;p__Firmicutes;c__Clostridia;o__Clostridiales;f__;g__;s__
304668	12.181	0.0160545	0.396589	1	13.75	30.75	113.75	54	2	k__Bacteria;p__Firmicutes;c__Clostridia;o__Clostridiales;f__Ruminococcaceae;g__Oscillospira;s__
288847	12.1786	0.0160716	0.396589	1	0	0.25	0.5	1.25	0	k__Bacteria;p__Firmicutes;c__Clostridia;o__Clostridiales;f__Ruminococcaceae;g__;s__
571031	12.1786	0.0160716	0.396589	1	0.25	0	0.5	1.25	0	k__Bacteria;p__Firmicutes;c__Clostridia;o__Clostridiales;f__Lachnospiraceae;g__Pseudobutyrivibrio;s__
4366527	12.1667	0.0161535	0.396589	1	3.5	16	111.75	151.5	15.25	k__Bacteria;p__Firmicutes;c__Clostridia;o__Clostridiales;f__;g__;s__
309006	12.1646	0.0161681	0.396589	1	0	0.75	3.5	8.5	0	k__Bacteria;p__Firmicutes;c__Clostridia;o__Clostridiales;f__Ruminococcaceae;g__;s__
New.ReferenceOTU255	12.1627	0.0161812	0.396589	1	0.5	0.5	17.75	10.25	0	k__Bacteria;p__Spirochaetes;c__Spirochaetes;o__Spirochaetales;f__Spirochaetaceae;g__Treponema;s__
New.ReferenceOTU115	12.1524	0.0162532	0.396589	1	51.5	41.5	267.5	533.25	176	k__Bacteria;p__Bacteroidetes;c__Bacteroidia;o__Bacteroidales;f__S24-7;g__;s__
New.ReferenceOTU582	12.1363	0.0163657	0.396589	1	0.5	1.25	2.75	0	0	k__Bacteria;p__Firmicutes;c__Clostridia;o__Clostridiales;f__Peptococcaceae;g__rc4-4;s__
557051	12.0878	0.0167103	0.396589	1	0	1.5	6.5	13.75	0	k__Bacteria;p__Firmicutes;c__Clostridia;o__Clostridiales;f__Ruminococcaceae;g__;s__
New.ReferenceOTU175	12.0717	0.0168258	0.396589	1	335.25	67.5	23.25	5.5	98	k__Bacteria;p__Firmicutes;c__Bacilli;o__Turicibacterales;f__Turicibacteraceae;g__Turicibacter;s__
301375	12.0606	0.016906	0.396589	1	0	0	1	2	0	k__Bacteria;p__Firmicutes;c__Clostridia;o__Clostridiales;f__Ruminococcaceae;g__;s__
344114	12.0431	0.0170336	0.396589	1	13.25	36.5	22.75	91.5	46.25	k__Bacteria;p__Firmicutes;c__Clostridia;o__Clostridiales;f__Lachnospiraceae;g__Dorea;s__
295970	12.0202	0.017202	0.396589	1	1	0.25	3.75	0.5	0	k__Bacteria;p__Firmicutes;c__Clostridia;o__Clostridiales;f__;g__;s__
309284	12.0008	0.0173455	0.396589	1	1.5	2.75	23.25	31.5	0.25	k__Bacteria;p__Firmicutes;c__Clostridia;o__Clostridiales;f__Ruminococcaceae;g__;s__
583116	11.9917	0.017413	0.396589	1	0	0	2.5	42.25	0	k__Bacteria;p__Firmicutes;c__Clostridia;o__Clostridiales;f__Ruminococcaceae;g__;s__
289402	11.922	0.0179412	0.396589	1	0	0	1	2.25	0.25	k__Bacteria;p__Firmicutes;c__Clostridia;o__Clostridiales;f__Lachnospiraceae;g__Coprococcus;s__
4317038	11.9159	0.0179877	0.396589	1	0	0	3	1	0	k__Bacteria;p__Firmicutes;c__Clostridia;o__Clostridiales;f__;g__;s__
268361	11.9096	0.0180366	0.396589	1	869.25	267.25	0.25	0	0	k__Bacteria;p__Proteobacteria;c__Gammaproteobacteria;o__Pseudomonadales;f__Moraxellaceae;g__;s__
293211	11.9073	0.0180542	0.396589	1	6.25	18.75	35.25	74.75	71	k__Bacteria;p__Bacteroidetes;c__Bacteroidia;o__Bacteroidales;f__;g__;s__
617098	11.8955	0.0181457	0.396589	1	0.25	0.5	6	13.75	0	k__Bacteria;p__Firmicutes;c__Clostridia;o__Clostridiales;f__Ruminococcaceae;g__;s__
693613	11.8913	0.0181779	0.396589	1	0.25	4	27.75	15.25	7.75	k__Bacteria;p__Firmicutes;c__Clostridia;o__Clostridiales;f__;g__;s__
302427	11.8791	0.0182735	0.396589	1	0.5	0.5	24	41.5	0	k__Bacteria;p__Firmicutes;c__Clostridia;o__Clostridiales;f__Ruminococcaceae;g__;s__
801844	11.8676	0.0183632	0.396589	1	2	4.5	20	70.5	0.75	k__Bacteria;p__Firmicutes;c__Clostridia;o__Clostridiales;f__;g__;s__
299997	11.8668	0.01837	0.396589	1	0	0	1.5	1	0	k__Bacteria;p__Firmicutes;c__Clostridia;o__Clostridiales;f__Ruminococcaceae;g__;s__
336501	11.8448	0.0185433	0.396589	1	0.5	1	3.75	6.5	0	k__Bacteria;p__Firmicutes;c__Clostridia;o__Clostridiales;f__;g__;s__
85903	11.8396	0.0185845	0.396589	1	0	0	1.75	3.25	0	k__Bacteria;p__Firmicutes;c__Clostridia;o__Clostridiales;f__Ruminococcaceae;g__;s__
310957	11.8246	0.0187048	0.396589	1	0	0.5	1.25	5	2.25	k__Bacteria;p__Firmicutes;c__Clostridia;o__Clostridiales;f__Lachnospiraceae;g__;s__
290983	11.8149	0.0187818	0.396589	1	0	0	1.25	1.75	0	k__Bacteria;p__Firmicutes;c__Clostridia;o__Clostridiales;f__Ruminococcaceae;g__;s__
544078	11.7609	0.019221	0.396589	1	0	0	6.5	3	0	k__Archaea;p__Euryarchaeota;c__Thermoplasmata;o__E2;f__[Methanomassiliicoccaceae];g__vadinCA11;s__
710584	11.7554	0.0192658	0.396589	1	0.25	1	4.25	2.75	4.25	k__Bacteria;p__Bacteroidetes;c__Bacteroidia;o__Bacteroidales;f__Bacteroidaceae;g__5-7N15;s__
4310675	11.7528	0.0192871	0.396589	1	5	11.25	31.5	34.75	2.5	k__Bacteria;p__Firmicutes;c__Clostridia;o__Clostridiales;f__;g__;s__
338198	11.7305	0.0194722	0.396589	1	0	1	1.5	15.25	0	k__Bacteria;p__Firmicutes;c__Clostridia;o__Clostridiales;f__Ruminococcaceae;g__;s__
297669	11.7128	0.01962	0.396589	1	0	11.5	4	17.5	3	k__Bacteria;p__Tenericutes;c__Mollicutes;o__Anaeroplasmatales;f__Anaeroplasmataceae;g__Anaeroplasma;s__
New.ReferenceOTU67	11.6967	0.0197548	0.396589	1	2.75	6.25	9.75	18.25	18	k__Bacteria;p__Firmicutes;c__Clostridia;o__Clostridiales;f__Ruminococcaceae;g__;s__
314328	11.6874	0.0198341	0.396589	1	0	0.5	2.5	3	2.25	k__Bacteria;p__Bacteroidetes;c__Bacteroidia;o__Bacteroidales;f__;g__;s__
New.ReferenceOTU536	11.6714	0.0199694	0.396589	1	25.25	41	213.5	540.75	184.5	k__Bacteria;p__Bacteroidetes;c__Bacteroidia;o__Bacteroidales;f__;g__;s__
4315398	11.6654	0.020021	0.396589	1	0.75	0	7.25	11	1.5	k__Bacteria;p__Firmicutes;c__Clostridia;o__Clostridiales;f__Ruminococcaceae;g__;s__
4353660	11.6649	0.0200255	0.396589	1	0.25	1.75	3.25	5.25	0	k__Bacteria;p__Firmicutes;c__Clostridia;o__Clostridiales;f__Clostridiaceae;g__Clostridium;s__
1110312	11.6533	0.0201248	0.396589	1	0	0.25	2	2.75	0	k__Bacteria;p__Firmicutes;c__Clostridia;o__Clostridiales;f__;g__;s__
352013	11.6364	0.02027	0.396589	1	0	0.75	2.75	4	0	k__Bacteria;p__Firmicutes;c__Clostridia;o__Clostridiales;f__;g__;s__
299281	11.6175	0.0204342	0.396589	1	0.5	5.5	12	12	33.5	k__Bacteria;p__Bacteroidetes;c__Bacteroidia;o__Bacteroidales;f__Rikenellaceae;g__;s__
325706	11.6154	0.0204526	0.396589	1	0	1.25	4.75	3.25	0	k__Bacteria;p__Firmicutes;c__Clostridia;o__Clostridiales;f__Ruminococcaceae;g__Oscillospira;s__
594119	11.6039	0.0205532	0.396589	1	0.75	1.75	15.5	40.25	1	k__Bacteria;p__Firmicutes;c__Clostridia;o__Clostridiales;f__Ruminococcaceae;g__;s__
291587	11.5615	0.0209283	0.396589	1	2.75	0	25.25	92	0	k__Bacteria;p__Bacteroidetes;c__Bacteroidia;o__Bacteroidales;f__;g__;s__
290086	11.538	0.0211391	0.396589	1	0	2.75	4	11.25	0.75	k__Bacteria;p__Firmicutes;c__Clostridia;o__Clostridiales;f__;g__;s__
New.ReferenceOTU318	11.5372	0.0211456	0.396589	1	6	48.75	207	240.5	299	k__Bacteria;p__Bacteroidetes;c__Bacteroidia;o__Bacteroidales;f__Bacteroidaceae;g__5-7N15;s__
295344	11.5212	0.0212906	0.396589	1	2	9.5	75.75	81.25	5.5	k__Bacteria;p__Firmicutes;c__Clostridia;o__Clostridiales;f__Ruminococcaceae;g__Oscillospira;s__
New.ReferenceOTU380	11.5123	0.0213712	0.396589	1	0.25	0	2.5	1	0.25	k__Bacteria;p__Firmicutes;c__Clostridia;o__Clostridiales;f__Lachnospiraceae;g__;s__
291387	11.493	0.0215481	0.396589	1	5	4.25	52	9.25	23	k__Bacteria;p__Firmicutes;c__Clostridia;o__Clostridiales;f__Lachnospiraceae;g__Dorea;s__
318131	11.4653	0.021804	0.396589	1	0.75	1.5	7.5	9.5	0.5	k__Bacteria;p__Firmicutes;c__Clostridia;o__Clostridiales;f__;g__;s__
258908	11.4463	0.0219805	0.396589	1	0	2	0.5	3	0	k__Bacteria;p__Firmicutes;c__Clostridia;o__Clostridiales;f__;g__;s__
New.ReferenceOTU280	11.4199	0.0222286	0.396589	1	0	0	0.75	1.5	2.5	k__Bacteria;p__Bacteroidetes;c__Bacteroidia;o__Bacteroidales;f__S24-7;g__;s__
4435305	11.4079	0.022343	0.396589	1	3.5	17.5	70.25	124.75	6.75	k__Bacteria;p__Firmicutes;c__Clostridia;o__Clostridiales;f__Ruminococcaceae;g__;s__
4432238	11.3964	0.0224522	0.396589	1	3.25	8.5	33.25	72.25	13.75	k__Bacteria;p__Firmicutes;c__Clostridia;o__Clostridiales;f__;g__;s__
163243	11.3733	0.0226739	0.396589	1	1	0.25	0	0.25	5.25	k__Bacteria;p__Firmicutes;c__Clostridia;o__Clostridiales;f__Ruminococcaceae;g__Ruminococcus;s__
324511	11.3702	0.0227042	0.396589	1	1.75	4.25	25.5	68.25	0	k__Bacteria;p__Spirochaetes;c__Spirochaetes;o__Spirochaetales;f__Spirochaetaceae;g__Treponema;s__
592933	11.3506	0.0228939	0.396589	1	0	0.25	3.5	2.75	0.25	k__Bacteria;p__Firmicutes;c__Clostridia;o__Clostridiales;f__Lachnospiraceae;g__Dorea;s__
4338349	11.3456	0.0229423	0.396589	1	14.5	45.25	362.75	94	6	k__Bacteria;p__Firmicutes;c__Clostridia;o__Clostridiales;f__;g__;s__
311718	11.3412	0.0229858	0.396589	1	1.25	2.5	16.75	12.75	1.75	k__Bacteria;p__Firmicutes;c__Clostridia;o__Clostridiales;f__Ruminococcaceae;g__Oscillospira;s__
199643	11.3231	0.0231627	0.396589	1	0	1	12	1	0.25	k__Bacteria;p__Firmicutes;c__Clostridia;o__Clostridiales;f__Lachnospiraceae
New.ReferenceOTU468	11.3111	0.0232815	0.396589	1	0.5	1	9.75	2.75	0	k__Bacteria;p__Proteobacteria;c__Deltaproteobacteria;o__Desulfovibrionales;f__Desulfovibrionaceae;g__;s__
295128	11.3099	0.0232936	0.396589	1	2	3.25	8.75	3.25	8	k__Bacteria;p__Firmicutes;c__Clostridia;o__Clostridiales;f__Ruminococcaceae;g__;s__
296272	11.3041	0.0233506	0.396589	1	1.5	2	29.75	14.5	0.5	k__Bacteria;p__Firmicutes;c__Clostridia;o__Clostridiales;f__[Mogibacteriaceae];g__;s__
355615	11.2986	0.0234055	0.396589	1	0	0.5	1	3	0.25	k__Bacteria;p__Firmicutes;c__Clostridia;o__Clostridiales;f__Lachnospiraceae;g__;s__
614318	11.2973	0.0234184	0.396589	1	0.5	0	39.25	23.25	3	k__Bacteria;p__Firmicutes;c__Clostridia;o__Clostridiales;f__Ruminococcaceae;g__;s__
4473235	11.2956	0.0234357	0.396589	1	8.75	18.5	108.75	47	46.5	k__Bacteria;p__Bacteroidetes;c__Bacteroidia;o__Bacteroidales;f__Bacteroidaceae;g__5-7N15;s__
302632	11.2916	0.0234754	0.396589	1	4	29.25	26	186.5	1.5	k__Bacteria;p__Firmicutes;c__Clostridia;o__Clostridiales;f__Clostridiaceae;g__Clostridium;s__
584083	11.2753	0.0236378	0.396589	1	0	2.75	11.5	7.75	0	k__Bacteria;p__Firmicutes;c__Clostridia;o__Clostridiales;f__;g__;s__
New.ReferenceOTU485	11.2649	0.0237424	0.396589	1	0.75	0.75	15.75	3.5	0.75	Unassigned
4452219	11.2627	0.023765	0.396589	1	0	0.5	4.5	1.5	0	k__Bacteria;p__Firmicutes;c__Clostridia;o__Clostridiales;f__Clostridiaceae;g__Clostridium;s__
341263	11.2502	0.0238916	0.396589	1	9.75	42.5	107	290	3.25	k__Bacteria;p__Firmicutes;c__Clostridia;o__Clostridiales;f__Ruminococcaceae;g__;s__
291348	11.2337	0.0240592	0.396589	1	2.25	5.75	14	40	0.25	k__Bacteria;p__Firmicutes;c__Clostridia;o__Clostridiales;f__Ruminococcaceae;g__Oscillospira;s__
4430921	11.2195	0.0242052	0.396589	1	5.25	56.5	176	598.5	127.5	k__Bacteria;p__Bacteroidetes;c__Bacteroidia;o__Bacteroidales;f__S24-7;g__;s__
303196	11.2117	0.0242849	0.396589	1	0.75	0	9.75	40.25	1	k__Bacteria;p__Firmicutes;c__Clostridia;o__Clostridiales;f__Ruminococcaceae;g__;s__
291418	11.2083	0.0243206	0.396589	1	1	5	1.25	0	0	k__Bacteria;p__Firmicutes;c__Clostridia;o__Clostridiales;f__;g__;s__
2699610	11.2003	0.0244032	0.396589	1	0.75	0.75	3.25	1.25	0	k__Bacteria;p__Firmicutes;c__Clostridia;o__Clostridiales;f__Ruminococcaceae;g__;s__
New.ReferenceOTU540	11.1934	0.0244742	0.396589	1	7.5	4.5	0.5	0	66.25	k__Bacteria;p__Firmicutes;c__Bacilli;o__Turicibacterales;f__Turicibacteraceae;g__Turicibacter;s__
291494	11.167	0.0247497	0.396589	1	0.25	0	1.75	0.25	0.25	k__Bacteria;p__Firmicutes;c__Clostridia;o__Clostridiales;f__;g__;s__
319690	11.1598	0.0248255	0.396589	1	4.25	28.25	107.25	107.75	57.5	k__Bacteria;p__Firmicutes;c__Clostridia;o__Clostridiales;f__;g__;s__
345791	11.1571	0.0248536	0.396589	1	10	96.5	173	443.5	208.5	k__Bacteria;p__Bacteroidetes;c__Bacteroidia;o__Bacteroidales;f__S24-7;g__;s__
4420215	11.1152	0.0252996	0.396589	1	0.25	2.75	19	2.75	0	k__Bacteria;p__Bacteroidetes;c__Bacteroidia;o__Bacteroidales;f__S24-7;g__;s__
349695	11.1137	0.0253151	0.396589	1	0	2.5	8.25	5.75	0.25	k__Bacteria;p__Firmicutes;c__Clostridia;o__Clostridiales;f__Ruminococcaceae;g__;s__
344330	11.1096	0.0253592	0.396589	1	9.75	10	43	43.75	28.5	k__Bacteria;p__Firmicutes;c__Clostridia;o__Clostridiales;f__Ruminococcaceae;g__;s__
2230984	11.1032	0.0254279	0.396589	1	0.25	0	1	4.75	0.25	k__Bacteria;p__Firmicutes;c__Clostridia;o__Clostridiales;f__Veillonellaceae;g__Succiniclasticum;s__
New.ReferenceOTU181	11.0965	0.0255008	0.396589	1	4	3.25	65.25	54.25	14.5	k__Bacteria;p__Firmicutes;c__Clostridia;o__Clostridiales;f__Ruminococcaceae;g__;s__
302470	11.0942	0.0255254	0.396589	1	0	5	39.5	28	0.75	k__Bacteria;p__Spirochaetes;c__Spirochaetes;o__Spirochaetales;f__Spirochaetaceae;g__Treponema;s__
New.ReferenceOTU256	11.0912	0.025558	0.396589	1	1.5	3.75	2.25	1.5	59	k__Bacteria;p__Firmicutes;c__Bacilli;o__Turicibacterales;f__Turicibacteraceae;g__Turicibacter;s__
4435578	11.0833	0.0256433	0.396589	1	2.25	3	32.75	70.5	0.75	k__Bacteria;p__Firmicutes;c__Clostridia;o__Clostridiales;f__Dehalobacteriaceae;g__;s__
308734	11.062	0.0258759	0.396589	1	0	26	9.25	6.5	0.75	k__Bacteria;p__Firmicutes;c__Clostridia;o__Clostridiales;f__;g__;s__
New.ReferenceOTU14	11.0535	0.0259697	0.396589	1	8.25	18	203.25	74.75	3	k__Bacteria;p__Fibrobacteres;c__Fibrobacteria;o__Fibrobacterales;f__Fibrobacteraceae;g__Fibrobacter;s__succinogenes
New.ReferenceOTU430	11.0522	0.0259836	0.396589	1	1.5	6.25	20	32	55	k__Bacteria;p__Bacteroidetes;c__Bacteroidia;o__Bacteroidales;f__;g__;s__
4347265	11.0452	0.0260609	0.396589	1	8.5	30.5	164	149.25	12.25	k__Bacteria;p__Firmicutes;c__Clostridia;o__Clostridiales;f__[Mogibacteriaceae];g__;s__
289469	11.0448	0.0260654	0.396589	1	1	2.5	20.75	15.75	4.5	k__Bacteria;p__Firmicutes;c__Clostridia;o__Clostridiales;f__Lachnospiraceae;g__;s__
4315396	11.0331	0.0261949	0.396589	1	3.75	58.5	137.25	27.25	2	k__Bacteria;p__Firmicutes;c__Clostridia;o__Clostridiales;f__Peptococcaceae;g__rc4-4;s__
296330	11.0273	0.0262587	0.396589	1	0	2.75	6.75	14.25	6.75	k__Bacteria;p__Firmicutes;c__Clostridia;o__Clostridiales;f__Lachnospiraceae;g__;s__
4336746	11.0048	0.0265098	0.396589	1	0.75	0	8.75	20.25	0.75	k__Bacteria;p__Firmicutes;c__Clostridia;o__Clostridiales;f__Ruminococcaceae;g__;s__
199268	10.9817	0.0267706	0.396589	1	47.5	20.5	24.5	9.25	3.25	k__Bacteria;p__Firmicutes;c__Clostridia;o__Clostridiales;f__Clostridiaceae;g__;s__
4306002	10.9714	0.026887	0.396589	1	25.75	200	249	336	663	k__Bacteria;p__Bacteroidetes;c__Bacteroidia;o__Bacteroidales;f__;g__;s__
311959	10.9654	0.0269558	0.396589	1	1	0.25	6.5	11.75	0.25	k__Bacteria;p__Firmicutes;c__Clostridia;o__Clostridiales;f__Ruminococcaceae;g__;s__
333235	10.9571	0.0270499	0.396589	1	9	29.5	252.75	128	83	k__Bacteria;p__Bacteroidetes;c__Bacteroidia;o__Bacteroidales;f__Rikenellaceae;g__;s__
105099	10.9488	0.0271459	0.396589	1	0	1.75	1.25	6	2.25	k__Bacteria;p__Firmicutes;c__Clostridia;o__Clostridiales;f__;g__;s__
311582	10.9419	0.0272249	0.396589	1	1.25	1.75	9	44.25	0	k__Bacteria;p__Firmicutes;c__Clostridia;o__Clostridiales;f__Ruminococcaceae;g__;s__
298161	10.9418	0.0272264	0.396589	1	0.25	1.5	34	8.25	1.75	k__Bacteria;p__Bacteroidetes;c__Bacteroidia;o__Bacteroidales;f__Bacteroidaceae;g__;s__
289015	10.9268	0.027399	0.396589	1	5.75	7.75	70	394.25	0.75	k__Bacteria;p__Firmicutes;c__Clostridia;o__Clostridiales;f__Ruminococcaceae;g__;s__
4315785	10.8979	0.0277355	0.396589	1	0	0	0.25	5.5	0	k__Bacteria;p__Firmicutes;c__Clostridia;o__Clostridiales;f__Ruminococcaceae;g__;s__
New.ReferenceOTU389	10.8979	0.0277355	0.396589	1	0	0	1.75	0	0.25	k__Bacteria;p__Firmicutes;c__Clostridia;o__Clostridiales;f__Lachnospiraceae;g__Anaerostipes;s__
578457	10.8951	0.0277682	0.396589	1	0.75	2	8.75	9.25	5.25	k__Bacteria;p__Firmicutes;c__Clostridia;o__Clostridiales;f__Lachnospiraceae;g__;s__
277352	10.8884	0.0278472	0.396589	1	44012	7731.25	15	19	20674.5	k__Bacteria;p__Proteobacteria;c__Gammaproteobacteria;o__Pseudomonadales;f__Moraxellaceae;g__Psychrobacter;s__
New.ReferenceOTU436	10.8812	0.0279327	0.396589	1	0	0	0	0.25	18.25	k__Bacteria;p__Firmicutes;c__Clostridia;o__Clostridiales;f__Clostridiaceae;g__Clostridium;s__
294229	10.8612	0.0281686	0.396589	1	9	16	63.75	64	2.25	k__Bacteria;p__Firmicutes;c__Clostridia;o__Clostridiales;f__;g__;s__
303217	10.8607	0.0281752	0.396589	1	0	0	11.25	0.5	0	k__Bacteria;p__Proteobacteria;c__Alphaproteobacteria;o__RF32;f__;g__;s__
4430891	10.8607	0.0281752	0.396589	1	0	0	0.5	7.75	0	k__Bacteria;p__Firmicutes;c__Clostridia;o__Clostridiales;f__Ruminococcaceae;g__;s__
348085	10.8467	0.0283424	0.396589	1	0.25	1.25	3.5	4	0.25	k__Bacteria;p__Firmicutes;c__Clostridia;o__Clostridiales;f__Ruminococcaceae;g__Ruminococcus;s__
4315786	10.8466	0.0283438	0.396589	1	0	0	0.5	14	0	k__Bacteria;p__Firmicutes;c__Clostridia;o__Clostridiales;f__Ruminococcaceae;g__;s__
287744	10.845	0.0283619	0.396589	1	1	2.75	50	33.75	0.75	k__Bacteria;p__Firmicutes;c__Clostridia;o__Clostridiales;f__[Mogibacteriaceae];g__;s__
305673	10.837	0.0284588	0.396589	1	0.5	3	5	8.75	9.25	k__Bacteria;p__Bacteroidetes;c__Bacteroidia;o__Bacteroidales;f__;g__;s__
New.ReferenceOTU375	10.8263	0.0285866	0.396589	1	0.75	1.25	5	16.75	3	k__Bacteria;p__Firmicutes;c__Clostridia;o__Clostridiales;f__;g__;s__
4316193	10.8183	0.0286844	0.396589	1	2564.75	1677.25	4.75	11	2016.25	k__Bacteria;p__Actinobacteria;c__Actinobacteria;o__Actinomycetales;f__Micrococcaceae;g__Arthrobacter;s__
694337	10.8115	0.0287665	0.396589	1	0	1.25	5.25	6.5	0.25	k__Bacteria;p__Firmicutes;c__Clostridia;o__Clostridiales;f__Ruminococcaceae;g__;s__
260290	10.8088	0.028799	0.396589	1	0.25	3.75	10.5	37	0	k__Bacteria;p__Firmicutes;c__Clostridia;o__Clostridiales;f__;g__;s__
715152	10.7998	0.0289084	0.396589	1	0	1.5	2	8.75	0	k__Bacteria;p__Firmicutes;c__Clostridia;o__Clostridiales;f__Ruminococcaceae;g__;s__
528441	10.7876	0.0290577	0.396589	1	0	2.75	10.5	36.25	4.25	k__Bacteria;p__Firmicutes;c__Clostridia;o__Clostridiales;f__Ruminococcaceae;g__;s__
667184	10.7851	0.0290886	0.396589	1	1.5	11.75	23	93	0.5	k__Bacteria;p__Firmicutes;c__Clostridia;o__Clostridiales;f__Ruminococcaceae;g__;s__
310222	10.7817	0.0291303	0.396589	1	1	0.75	9.25	11.5	0	k__Bacteria;p__Firmicutes;c__Clostridia;o__Clostridiales;f__;g__;s__
562369	10.7654	0.0293316	0.396589	1	1	1	6.5	22.5	0	k__Bacteria;p__Firmicutes;c__Clostridia;o__Clostridiales;f__;g__;s__
297315	10.7539	0.0294731	0.396589	1	0.5	2.75	4	23	0.75	k__Bacteria;p__Firmicutes;c__Clostridia;o__Clostridiales
346461	10.7458	0.0295739	0.396589	1	0.75	2	21.5	10.5	0.25	k__Bacteria;p__Bacteroidetes;c__Bacteroidia;o__Bacteroidales;f__[Paraprevotellaceae];g__CF231;s__
4318313	10.7417	0.0296256	0.396589	1	0	4.5	2.5	9.5	0.75	k__Bacteria;p__Firmicutes;c__Clostridia;o__Clostridiales;f__Ruminococcaceae;g__;s__
288494	10.7405	0.0296401	0.396589	1	29.25	22.5	40	176.5	2	k__Bacteria;p__Verrucomicrobia;c__Verrucomicrobiae;o__Verrucomicrobiales;f__Verrucomicrobiaceae;g__Akkermansia;s__
303504	10.7401	0.029646	0.396589	1	0	0	4	2	9.25	k__Bacteria;p__Bacteroidetes;c__Bacteroidia;o__Bacteroidales;f__;g__;s__
287879	10.7304	0.0297674	0.396589	1	0	6.25	5.5	4	0	k__Bacteria;p__Firmicutes;c__Clostridia;o__Clostridiales;f__;g__;s__
New.ReferenceOTU438	10.7265	0.0298154	0.396589	1	0	1	2.5	5.75	0.25	k__Bacteria;p__Firmicutes;c__Clostridia;o__Clostridiales;f__;g__;s__
4324036	10.7179	0.0299236	0.396589	1	1.75	53	188.75	458.25	93.25	k__Bacteria;p__Bacteroidetes;c__Bacteroidia;o__Bacteroidales;f__S24-7;g__;s__
186624	10.7145	0.029967	0.396589	1	1.25	0	6.75	0.5	0.25	k__Bacteria;p__Firmicutes;c__Clostridia;o__Clostridiales;f__Lachnospiraceae;g__Roseburia;s__
332266	10.713	0.0299857	0.396589	1	0.25	2.75	9.5	21.25	0	k__Bacteria;p__Firmicutes;c__Clostridia;o__Clostridiales;f__;g__;s__
4314124	10.6973	0.0301847	0.396589	1	12.25	136.25	113	980.5	14	k__Bacteria;p__Firmicutes;c__Clostridia;o__Clostridiales;f__Clostridiaceae;g__Clostridium;s__
294315	10.6652	0.0305964	0.396589	1	16.5	128.25	177.5	328.5	503.75	k__Bacteria;p__Bacteroidetes;c__Bacteroidia;o__Bacteroidales;f__;g__;s__
539244	10.6616	0.0306425	0.396589	1	9.75	63.5	585.75	131.25	59.25	k__Bacteria;p__Bacteroidetes;c__Bacteroidia;o__Bacteroidales;f__[Paraprevotellaceae];g__CF231;s__
New.ReferenceOTU580	10.6578	0.0306909	0.396589	1	0.25	22	3.75	69	0	k__Bacteria;p__Firmicutes;c__Erysipelotrichi;o__Erysipelotrichales;f__Erysipelotrichaceae;g__Bulleidia
4315787	10.635	0.0309869	0.396589	1	0	2.5	2.75	87	0.25	k__Bacteria;p__Firmicutes;c__Clostridia;o__Clostridiales;f__Ruminococcaceae;g__;s__
297266	10.6303	0.0310491	0.396589	1	4.25	23.5	95.75	91.75	66.25	k__Bacteria;p__Bacteroidetes;c__Bacteroidia;o__Bacteroidales;f__Rikenellaceae;g__;s__
300195	10.6258	0.0311069	0.396589	1	12	30.5	334.25	197.75	92.25	k__Bacteria;p__Bacteroidetes;c__Bacteroidia;o__Bacteroidales;f__Bacteroidaceae;g__5-7N15;s__
183715	10.622	0.0311576	0.396589	1	0	0.75	4.25	3	0.5	k__Bacteria;p__Firmicutes;c__Clostridia;o__Clostridiales;f__Ruminococcaceae;g__;s__
297160	10.6018	0.0314238	0.396589	1	0	1.75	11.25	4.25	0.25	k__Bacteria;p__Firmicutes;c__Clostridia;o__Clostridiales;f__Ruminococcaceae;g__Ruminococcus;s__
306528	10.589	0.0315935	0.396589	1	0.25	0	1.75	5	0	k__Bacteria;p__Firmicutes;c__Clostridia;o__Clostridiales;f__Ruminococcaceae
New.ReferenceOTU214	10.589	0.0315935	0.396589	1	0	0	0.25	1.25	3.75	k__Bacteria;p__Bacteroidetes;c__Bacteroidia;o__Bacteroidales;f__;g__;s__
174792	10.5849	0.0316477	0.396589	1	0	0	1.25	0.25	0	k__Bacteria;p__Firmicutes;c__Clostridia;o__Clostridiales;f__Lachnospiraceae;g__;s__
525024	10.5849	0.0316477	0.396589	1	0	0.25	1.25	0	0	k__Bacteria;p__Firmicutes;c__Clostridia;o__Clostridiales;f__Clostridiaceae;g__;s__
529905	10.57	0.0318461	0.396589	1	2.25	5.25	16.25	34.25	54	k__Bacteria;p__Firmicutes;c__Clostridia;o__Clostridiales;f__Lachnospiraceae;g__;s__
1056816	10.5686	0.0318655	0.396589	1	0	0	0	2.5	0.25	k__Bacteria;p__Firmicutes;c__Clostridia;o__Clostridiales;f__Dehalobacteriaceae;g__Dehalobacterium;s__
592917	10.5686	0.0318655	0.396589	1	0.25	8	0	0	0	k__Bacteria;p__Firmicutes;c__Erysipelotrichi;o__Erysipelotrichales;f__Erysipelotrichaceae;g__Catenibacterium;s__
328466	10.5686	0.0318655	0.396589	1	0.25	0	0	1.5	0	k__Bacteria;p__Firmicutes;c__Clostridia;o__Clostridiales;f__Lachnospiraceae;g__;s__
New.ReferenceOTU386	10.5686	0.0318655	0.396589	1	0	0	0.25	1.5	0	k__Bacteria;p__Tenericutes;c__Mollicutes;o__RF39;f__;g__;s__
260536	10.5621	0.0319517	0.396589	1	0	4	3	3.25	0	k__Bacteria;p__Tenericutes;c__Mollicutes;o__RF39;f__;g__;s__
1579256	10.5429	0.0322117	0.396589	1	21.5	76.5	253.25	275.25	62	k__Bacteria;p__Firmicutes;c__Clostridia;o__Clostridiales;f__Ruminococcaceae;g__Oscillospira;s__
4395530	10.5186	0.0325414	0.396589	1	46.75	125.75	667.25	485.75	359.75	k__Bacteria;p__Bacteroidetes;c__Bacteroidia;o__Bacteroidales;f__Bacteroidaceae;g__5-7N15;s__
4317896	10.517	0.032564	0.396589	1	0	0	1	3.75	0	k__Bacteria;p__Firmicutes;c__Clostridia;o__Clostridiales;f__Ruminococcaceae;g__Oscillospira;s__
4436321	10.517	0.032564	0.396589	1	0	0	0.5	1.5	0	k__Bacteria;p__Firmicutes;c__Clostridia;o__Clostridiales;f__Ruminococcaceae;g__Ruminococcus;s__
111771	10.517	0.032564	0.396589	1	0	0	1.75	0.5	0	k__Bacteria;p__Firmicutes;c__Clostridia;o__Clostridiales;f__;g__;s__
298172	10.5089	0.0326749	0.396589	1	2.75	5.25	27.75	55	8.5	k__Bacteria;p__Firmicutes;c__Erysipelotrichi;o__Erysipelotrichales;f__Erysipelotrichaceae;g__;s__
297643	10.4984	0.0328185	0.396589	1	0	0	3	1.25	0.75	k__Bacteria;p__Firmicutes;c__Clostridia;o__Clostridiales;f__Ruminococcaceae;g__;s__
300986	10.4834	0.0330259	0.396589	1	0	0.25	5.75	3.75	0	k__Bacteria;p__Lentisphaerae;c__[Lentisphaeria];o__Victivallales;f__Victivallaceae;g__;s__
New.ReferenceOTU100	10.4737	0.0331619	0.396589	1	4.25	10.5	0.25	0	10	k__Bacteria;p__Firmicutes;c__Clostridia;o__Clostridiales;f__Ruminococcaceae;g__;s__
334661	10.4672	0.0332516	0.396589	1	0.25	1.5	4.75	1.5	0	k__Bacteria;p__Firmicutes;c__Clostridia;o__Clostridiales;f__Lachnospiraceae;g__;s__
588038	10.4623	0.0333198	0.396589	1	0	0	4.5	1.75	0	k__Bacteria;p__Firmicutes;c__Clostridia;o__Clostridiales;f__;g__;s__
446135	10.4615	0.0333316	0.396589	1	0	1.25	12	12.5	8.25	k__Bacteria;p__Firmicutes;c__Clostridia;o__Clostridiales;f__Ruminococcaceae;g__Oscillospira;s__
New.ReferenceOTU60	10.4582	0.0333773	0.396589	1	20.75	5.5	0	0.25	2.5	k__Bacteria;p__Firmicutes;c__Clostridia;o__Clostridiales;f__Peptostreptococcaceae;g__;s__
4340745	10.4579	0.0333816	0.396589	1	8.5	31.5	196.75	81	1	k__Bacteria;p__Firmicutes;c__Clostridia;o__Clostridiales;f__Lachnospiraceae;g__;s__
333652	10.45	0.0334927	0.396589	1	7	13.5	81.5	115.75	56.25	k__Bacteria;p__Firmicutes;c__Clostridia;o__Clostridiales;f__Ruminococcaceae;g__;s__
New.ReferenceOTU286	10.4466	0.0335409	0.396589	1	19.5	19.5	0	0	8.25	k__Bacteria;p__Actinobacteria;c__Actinobacteria;o__Actinomycetales;f__Micrococcaceae;g__Arthrobacter;s__
332185	10.4401	0.0336327	0.396589	1	0.5	4.75	14.5	8	1	k__Bacteria;p__Firmicutes;c__Clostridia;o__Clostridiales;f__Ruminococcaceae;g__;s__
544678	10.4401	0.0336328	0.396589	1	0.25	0	2	1.25	0	k__Bacteria;p__Firmicutes;c__Clostridia;o__Clostridiales;f__Lachnospiraceae;g__;s__
New.ReferenceOTU339	10.4205	0.0339097	0.396589	1	0.75	3.5	15	6.75	12	k__Bacteria;p__Bacteroidetes;c__Bacteroidia;o__Bacteroidales;f__;g__;s__
293779	10.4121	0.0340298	0.396589	1	9.5	187.75	150.5	444.25	686.75	k__Bacteria;p__Bacteroidetes;c__Bacteroidia;o__Bacteroidales;f__;g__;s__
340809	10.4048	0.0341345	0.396589	1	0	0.5	6.75	12	0	k__Bacteria;p__Firmicutes;c__Clostridia;o__Clostridiales;f__Ruminococcaceae;g__;s__
28914	10.4027	0.0341638	0.396589	1	2.25	0.75	7.25	0.5	0	k__Bacteria;p__Firmicutes;c__Clostridia;o__Clostridiales;f__Lachnospiraceae;g__Roseburia;s__
311515	10.4022	0.0341715	0.396589	1	2	6.25	38.25	19	1.25	k__Bacteria;p__Firmicutes;c__Clostridia;o__Clostridiales;f__Ruminococcaceae;g__Oscillospira;s__
530379	10.3911	0.0343304	0.396589	1	0.25	1.25	12.5	2	0.25	k__Bacteria;p__Firmicutes;c__Clostridia;o__Clostridiales;f__Lachnospiraceae;g__;s__
4464969	10.3909	0.034333	0.396589	1	0	0.25	4.25	6	0	k__Bacteria;p__Firmicutes;c__Clostridia;o__Clostridiales;f__Ruminococcaceae;g__;s__
New.ReferenceOTU437	10.3901	0.0343451	0.396589	1	2.75	0.25	9.75	11.25	0	k__Bacteria;p__Firmicutes;c__Clostridia;o__Clostridiales;f__Clostridiaceae;g__;s__
302972	10.3818	0.0344643	0.396589	1	0	1.25	4.25	4	2.25	k__Bacteria;p__Firmicutes;c__Clostridia;o__Clostridiales;f__Lachnospiraceae;g__;s__
4435326	10.3685	0.0346574	0.396589	1	0.5	1.25	17	2.5	0	k__Bacteria;p__Bacteroidetes;c__Bacteroidia;o__Bacteroidales;f__Bacteroidaceae;g__;s__
4380006	10.3541	0.0348678	0.396589	1	2	9.75	65	32	1.5	k__Bacteria;p__Firmicutes;c__Clostridia;o__Clostridiales;f__[Mogibacteriaceae];g__;s__
311707	10.3503	0.0349233	0.396589	1	4.5	21.25	100.25	123.25	5.75	k__Bacteria;p__Firmicutes;c__Clostridia;o__Clostridiales;f__Ruminococcaceae;g__;s__
289991	10.3419	0.0350457	0.396589	1	1	10.75	45.75	94.25	2.75	k__Bacteria;p__Bacteroidetes;c__Bacteroidia;o__Bacteroidales;f__Bacteroidaceae;g__5-7N15;s__
288977	10.3248	0.0352977	0.396589	1	0.5	3.5	39.5	7.75	1	k__Bacteria;p__Firmicutes;c__Clostridia;o__Clostridiales;f__;g__;s__
4295783	10.3131	0.0354708	0.396589	1	1.5	4.75	39	8	0.75	k__Bacteria;p__Firmicutes;c__Clostridia;o__Clostridiales;f__Ruminococcaceae;g__;s__
4381548	10.3034	0.0356152	0.396589	1	1	0.75	2.5	1.25	0	k__Bacteria;p__Firmicutes;c__Clostridia;o__Clostridiales;f__Ruminococcaceae;g__;s__
300665	10.3015	0.0356444	0.396589	1	0	0	0.25	1	0	k__Bacteria;p__Bacteroidetes;c__Bacteroidia;o__Bacteroidales;f__S24-7;g__;s__
314680	10.3015	0.0356444	0.396589	1	0	0	1	0.25	0	k__Bacteria;p__Firmicutes;c__Clostridia;o__Clostridiales;f__[Mogibacteriaceae];g__;s__
621649	10.3015	0.0356444	0.396589	1	0	0	1	0.25	0	k__Bacteria;p__Firmicutes;c__Clostridia;o__Clostridiales;f__;g__;s__
New.ReferenceOTU422	10.3015	0.0356444	0.396589	1	0	0	0.25	0	1.25	Unassigned
New.ReferenceOTU55	10.3015	0.0356444	0.396589	1	0.25	0	0	0	36.25	k__Bacteria;p__Firmicutes;c__Clostridia;o__Clostridiales;f__Clostridiaceae;g__Clostridium;s__
New.ReferenceOTU333	10.2887	0.0358362	0.396589	1	2.25	5	114	23.25	1.75	k__Bacteria;p__Bacteroidetes;c__Bacteroidia;o__Bacteroidales;f__[Paraprevotellaceae];g__CF231;s__
New.ReferenceOTU515	10.2841	0.035905	0.396589	1	0	2	4.5	1.25	0	k__Bacteria;p__Verrucomicrobia;c__Verruco-5;o__WCHB1-41;f__RFP12;g__;s__
New.ReferenceOTU493	10.2508	0.036409	0.396589	1	2.5	3	26.75	18.5	27	k__Bacteria;p__Bacteroidetes;c__Bacteroidia;o__Bacteroidales;f__;g__;s__
New.ReferenceOTU402	10.2381	0.0366027	0.396589	1	0	2.75	0.75	0	0	k__Bacteria;p__Tenericutes;c__Mollicutes;o__RF39;f__;g__;s__
356481	10.2308	0.0367147	0.396589	1	0	0.25	1	1.75	0.25	k__Bacteria;p__Firmicutes;c__Clostridia;o__Clostridiales;f__;g__;s__
335480	10.2202	0.036878	0.396589	1	1.5	0.5	8.5	6	0.5	k__Bacteria;p__Firmicutes;c__Clostridia;o__Clostridiales;f__Ruminococcaceae;g__;s__
291650	10.1736	0.0376022	0.396589	1	1.25	0	2.75	6.25	0	k__Bacteria;p__Bacteroidetes;c__Bacteroidia;o__Bacteroidales;f__;g__;s__
295258	10.1729	0.0376135	0.396589	1	5.75	6.25	50.75	40.25	4.5	k__Bacteria;p__Firmicutes;c__Clostridia;o__Clostridiales;f__Ruminococcaceae;g__;s__
296709	10.1714	0.0376375	0.396589	1	2.5	4.75	21.25	42.25	4.5	k__Bacteria;p__Firmicutes;c__Clostridia;o__Clostridiales;f__;g__;s__
210895	10.1547	0.0379001	0.396589	1	0	0	2.75	1.5	0	k__Bacteria;p__Firmicutes;c__Clostridia;o__Clostridiales;f__;g__;s__
317814	10.1547	0.0379001	0.396589	1	0	0	5	2	0	k__Bacteria;p__Firmicutes;c__Clostridia;o__Clostridiales;f__Ruminococcaceae;g__;s__
4450291	10.1416	0.0381095	0.396589	1	0	0	2.75	10.5	0	k__Bacteria;p__Firmicutes;c__Clostridia;o__Clostridiales;f__Ruminococcaceae;g__;s__
20421	10.1366	0.0381877	0.396589	1	0.25	0.25	1.75	0.5	0	k__Bacteria;p__Firmicutes;c__Clostridia;o__Clostridiales;f__Lachnospiraceae;g__Coprococcus;s__
526676	10.1345	0.0382215	0.396589	1	3.5	5.25	11.5	32.25	28	k__Bacteria;p__Bacteroidetes;c__Bacteroidia;o__Bacteroidales;f__S24-7;g__;s__
321621	10.1326	0.038252	0.396589	1	11.25	36	148.75	308.75	90.25	k__Bacteria;p__Bacteroidetes;c__Bacteroidia;o__Bacteroidales;f__[Paraprevotellaceae];g__YRC22;s__
299508	10.1302	0.0382908	0.396589	1	0.5	1.5	34	4	0	k__Bacteria;p__Firmicutes;c__Clostridia;o__Clostridiales;f__Veillonellaceae;g__;s__
301032	10.1173	0.0384968	0.396589	1	0.5	2.75	16	7.25	0	k__Bacteria;p__Firmicutes;c__Clostridia;o__Clostridiales;f__Ruminococcaceae;g__Oscillospira;s__
566930	10.1169	0.0385042	0.396589	1	1	7.5	15.5	31.25	145.5	k__Bacteria;p__Bacteroidetes;c__Bacteroidia;o__Bacteroidales;f__Bacteroidaceae;g__5-7N15;s__
323386	10.1123	0.0385784	0.396589	1	0	0	2.75	8.25	0.25	k__Bacteria;p__Firmicutes;c__Clostridia;o__Clostridiales;f__Ruminococcaceae;g__;s__
518060	10.1102	0.0386119	0.396589	1	0.5	6	4.25	4.5	26.5	k__Bacteria;p__Firmicutes;c__Clostridia;o__Clostridiales;f__Ruminococcaceae;g__;s__
184770	10.0938	0.0388777	0.396589	1	0	0	0.75	0.25	0	k__Bacteria;p__Firmicutes;c__Clostridia;o__Clostridiales;f__Lachnospiraceae;g__Coprococcus;s__
354476	10.0938	0.0388777	0.396589	1	0	0	0.25	0.75	0	k__Bacteria;p__Firmicutes;c__Clostridia;o__Clostridiales;f__Ruminococcaceae;g__;s__
3408594	10.0938	0.0388777	0.396589	1	0	0	0.75	0.25	0	k__Bacteria;p__Firmicutes;c__Clostridia;o__Clostridiales;f__;g__;s__
338111	10.0868	0.0389908	0.396589	1	0.25	1.75	5	7.25	0	k__Bacteria;p__Firmicutes;c__Clostridia;o__Clostridiales;f__Ruminococcaceae;g__;s__
New.ReferenceOTU549	10.082	0.0390688	0.396589	1	1.75	2.25	13.25	14.5	9.25	k__Bacteria;p__Bacteroidetes;c__Bacteroidia;o__Bacteroidales;f__Rikenellaceae;g__;s__
296103	10.074	0.0391991	0.396589	1	5	11.75	41.75	27.75	4.25	k__Bacteria;p__Firmicutes;c__Clostridia;o__Clostridiales;f__Lachnospiraceae;g__;s__
4425280	10.0713	0.039244	0.396589	1	0.5	4.5	3.75	0.25	0.25	k__Bacteria;p__Tenericutes;c__Mollicutes;o__RF39;f__;g__;s__
New.ReferenceOTU135	10.0586	0.039452	0.396589	1	0.25	1.25	6	8	4.75	k__Bacteria;p__Bacteroidetes;c__Bacteroidia;o__Bacteroidales;f__Porphyromonadaceae;g__Parabacteroides;s__
303068	10.0504	0.039587	0.396589	1	3.75	26.5	99.75	143	267.5	k__Bacteria;p__Bacteroidetes;c__Bacteroidia;o__Bacteroidales;f__Bacteroidaceae;g__5-7N15;s__
4322943	10.0413	0.0397374	0.396589	1	5.25	37.75	173	35.5	6.75	k__Bacteria;p__Firmicutes;c__Clostridia;o__Clostridiales;f__Lachnospiraceae;g__Coprococcus;s__
545312	10.041	0.0397428	0.396589	1	0	1.75	4.5	8	1	k__Bacteria;p__Firmicutes;c__Clostridia;o__Clostridiales;f__Lachnospiraceae;g__;s__
300384	10.0401	0.0397576	0.396589	1	7.75	42.75	177.25	163.25	201.5	k__Bacteria;p__Bacteroidetes;c__Bacteroidia;o__Bacteroidales;f__Bacteroidaceae;g__5-7N15;s__
287402	10.0198	0.0400953	0.396589	1	7.25	22.75	84.75	54.25	2.75	k__Bacteria;p__Firmicutes;c__Clostridia;o__Clostridiales;f__;g__;s__
294026	10.0174	0.0401356	0.396589	1	1.75	8.25	47	44.75	11.25	k__Bacteria;p__Bacteroidetes;c__Bacteroidia;o__Bacteroidales;f__Bacteroidaceae;g__5-7N15;s__
42636	10.016	0.0401593	0.396589	1	0.75	5.25	15	47.75	1	k__Bacteria;p__Firmicutes;c__Clostridia;o__Clostridiales;f__Clostridiaceae;g__Clostridium;s__
341007	10.0135	0.0402007	0.396589	1	0	0.25	2.5	5.5	0	k__Bacteria;p__Firmicutes;c__Clostridia;o__Clostridiales;f__;g__;s__
368236	10.0135	0.0402007	0.396589	1	0.25	0	3.75	7	0	k__Bacteria;p__Firmicutes;c__Clostridia;o__Clostridiales;f__Ruminococcaceae;g__;s__
293547	10.0115	0.0402347	0.396589	1	3	43.25	65.25	106	132.75	k__Bacteria;p__Bacteroidetes;c__Bacteroidia;o__Bacteroidales;f__;g__;s__
177237	9.99059	0.0405865	0.396589	1	0	0.5	3.5	1.25	0	k__Bacteria;p__Firmicutes;c__Clostridia;o__Clostridiales;f__Lachnospiraceae;g__Roseburia;s__
319521	9.98801	0.0406301	0.396589	1	0.75	6.75	13.75	19.25	2	k__Bacteria;p__Firmicutes;c__Clostridia;o__Clostridiales;f__Ruminococcaceae;g__;s__
307920	9.97965	0.0407718	0.396589	1	2.5	9.25	32	34.75	6.75	k__Bacteria;p__Firmicutes;c__Clostridia;o__Clostridiales;f__Ruminococcaceae;g__;s__
293789	9.96632	0.0409988	0.396589	1	2.75	9.75	20.75	34.75	1.75	k__Bacteria;p__Firmicutes;c__Clostridia;o__Clostridiales;f__Ruminococcaceae;g__Ruminococcus;s__
319896	9.9644	0.0410317	0.396589	1	2	3	12.25	6.25	0.25	k__Bacteria;p__Firmicutes;c__Clostridia;o__Clostridiales;f__;g__;s__
289474	9.96311	0.0410536	0.396589	1	0.75	0.25	6.75	6.75	0.25	k__Bacteria;p__Firmicutes;c__Clostridia;o__Clostridiales;f__Ruminococcaceae;g__;s__
295754	9.95688	0.0411604	0.396589	1	0.5	2.5	19.25	4	0.5	k__Bacteria;p__Firmicutes;c__Clostridia;o__Clostridiales;f__Lachnospiraceae;g__;s__
215468	9.95426	0.0412052	0.396589	1	0	0.25	2.75	3.5	0	k__Bacteria;p__Firmicutes;c__Clostridia;o__Clostridiales;f__Ruminococcaceae;g__;s__
4426299	9.95378	0.0412136	0.396589	1	0	0.5	0	2	0	k__Bacteria;p__Actinobacteria;c__Actinobacteria;o__Bifidobacteriales;f__Bifidobacteriaceae;g__Bifidobacterium;s__
215060	9.94979	0.041282	0.396589	1	0	0.25	2.75	2	0	k__Bacteria;p__Firmicutes;c__Clostridia;o__Clostridiales;f__;g__;s__
New.ReferenceOTU269	9.94004	0.0414498	0.396589	1	2.25	0.75	19.5	0.5	0	k__Bacteria;p__Firmicutes;c__Clostridia;o__Clostridiales;f__Lachnospiraceae;g__;s__
98948	9.93451	0.0415454	0.396589	1	2.25	15.5	0	0.25	0	k__Bacteria;p__Firmicutes;c__Clostridia;o__Clostridiales;f__Ruminococcaceae;g__;s__
New.ReferenceOTU265	9.92952	0.0416318	0.396589	1	1.25	6.75	3.75	2.25	20.75	k__Bacteria;p__Spirochaetes;c__Spirochaetes;o__Spirochaetales;f__Spirochaetaceae;g__Treponema;s__
757903	9.92239	0.0417555	0.396589	1	0.25	1.75	5	9.75	0.5	k__Bacteria;p__Firmicutes;c__Clostridia;o__Clostridiales;f__Clostridiaceae;g__Clostridium;s__
4299547	9.92167	0.041768	0.396589	1	0	0	0.75	3.25	0	k__Bacteria;p__Firmicutes;c__Clostridia;o__Clostridiales;f__Christensenellaceae;g__;s__
275194	9.92167	0.041768	0.396589	1	0	2	0	0.75	0	k__Bacteria;p__Firmicutes;c__Clostridia;o__Clostridiales;f__;g__;s__
292892	9.92104	0.0417789	0.396589	1	0	0.75	5	8.75	0.75	k__Bacteria;p__Firmicutes;c__Clostridia;o__Clostridiales;f__;g__;s__
332359	9.90388	0.0420784	0.396589	1	34.75	181	126.75	186.5	861.25	k__Bacteria;p__Spirochaetes;c__Spirochaetes;o__Spirochaetales;f__Spirochaetaceae;g__Treponema;s__
294302	9.88857	0.0423471	0.396589	1	0.5	14.5	10.75	11	1.75	k__Bacteria;p__Firmicutes;c__Clostridia;o__Clostridiales;f__Lachnospiraceae;g__;s__
410242	9.86208	0.0428162	0.396589	1	5.25	21.75	61.25	47.75	10.5	k__Bacteria;p__Firmicutes;c__Clostridia;o__Clostridiales;f__Christensenellaceae;g__;s__
3607907	9.86208	0.0428162	0.396589	1	2.5	17	72.75	18	14.5	k__Bacteria;p__Bacteroidetes;c__Bacteroidia;o__Bacteroidales;f__RF16;g__;s__
331014	9.85842	0.0428813	0.396589	1	2.25	8.75	38.25	10.75	3	k__Bacteria;p__Firmicutes;c__Clostridia;o__Clostridiales;f__;g__;s__
4317030	9.85238	0.042989	0.396589	1	5.5	31.75	84	77.25	6	k__Bacteria;p__Firmicutes;c__Clostridia;o__Clostridiales;f__[Mogibacteriaceae];g__;s__
555917	9.85159	0.0430033	0.396589	1	5.75	29.25	303.25	34.5	1.5	k__Bacteria;p__Proteobacteria;c__Deltaproteobacteria;o__Desulfovibrionales;f__Desulfovibrionaceae;g__;s__
304239	9.8329	0.0433386	0.396589	1	0	0.25	2.5	1.5	0	k__Bacteria;p__Firmicutes;c__Clostridia;o__Clostridiales;f__Ruminococcaceae;g__;s__
New.ReferenceOTU170	9.8329	0.0433386	0.396589	1	0.25	0.25	2	0.75	0	k__Bacteria;p__Firmicutes;c__Clostridia;o__Clostridiales;f__Ruminococcaceae;g__;s__
New.ReferenceOTU308	9.8329	0.0433386	0.396589	1	0	0.25	3	1.75	0	k__Bacteria;p__Firmicutes;c__Clostridia;o__Clostridiales;f__;g__;s__
292967	9.83197	0.0433553	0.396589	1	1.25	0.5	10.5	3.25	0	k__Bacteria;p__Tenericutes;c__Mollicutes;o__RF39;f__;g__;s__
4443082	9.82857	0.0434165	0.396589	1	12.5	96.25	89	205.5	251	k__Bacteria;p__Bacteroidetes;c__Bacteroidia;o__Bacteroidales;f__;g__;s__
196176	9.82191	0.0435369	0.396589	1	0.5	2	4.5	3.25	0.5	k__Bacteria;p__Firmicutes;c__Clostridia;o__Clostridiales;f__Lachnospiraceae;g__Dorea;s__
508984	9.81719	0.0436223	0.396589	1	0	1.25	1	8.25	1.25	k__Bacteria;p__Firmicutes;c__Clostridia;o__Clostridiales;f__Lachnospiraceae;g__Dorea;s__
New.ReferenceOTU330	9.81375	0.0436846	0.396589	1	0.25	1	7.75	1.25	0.5	k__Bacteria;p__Bacteroidetes;c__Bacteroidia;o__Bacteroidales;f__[Paraprevotellaceae];g__CF231;s__
4312432	9.80587	0.0438279	0.396589	1	2	3.25	30.25	88.5	7	k__Bacteria;p__Firmicutes;c__Clostridia;o__Clostridiales;f__Ruminococcaceae;g__;s__
305924	9.79571	0.0440133	0.396589	1	1.75	5	5.25	33.75	0.25	k__Bacteria;p__Firmicutes;c__Clostridia;o__Clostridiales;f__Lachnospiraceae;g__;s__
4317001	9.77919	0.0443161	0.396589	1	3.25	6.25	44.75	54.5	0	k__Bacteria;p__Planctomycetes;c__Planctomycetia;o__Pirellulales;f__Pirellulaceae;g__;s__
4412336	9.77625	0.0443703	0.396589	1	3	17.25	52.25	22.5	14.5	k__Bacteria;p__Firmicutes;c__Clostridia;o__Clostridiales;f__Lachnospiraceae
New.ReferenceOTU312	9.7656	0.0445667	0.396589	1	0	0	2.75	5.25	0	k__Bacteria;p__Firmicutes;c__Clostridia;o__Clostridiales;f__Ruminococcaceae;g__Oscillospira;s__
New.ReferenceOTU522	9.75506	0.0447621	0.396589	1	0.75	0.5	32.25	36	80	k__Bacteria;p__Firmicutes;c__Clostridia;o__Clostridiales;f__Ruminococcaceae;g__;s__
4335229	9.74056	0.0450322	0.396589	1	4	2.75	8.25	14	0	k__Bacteria;p__Firmicutes;c__Clostridia;o__Clostridiales;f__Ruminococcaceae;g__;s__
146554	9.73986	0.0450453	0.396589	1	10.75	0.5	8.75	0	3	k__Bacteria;p__Firmicutes;c__Clostridia;o__Clostridiales;f__Ruminococcaceae;g__Ruminococcus;s__
102471	9.73933	0.0450553	0.396589	1	0.75	0.5	2	2.5	0	k__Bacteria;p__Firmicutes;c__Clostridia;o__Clostridiales;f__;g__;s__
578649	9.73696	0.0450995	0.396589	1	2.75	7.5	13	34	3.75	k__Bacteria;p__Firmicutes;c__Clostridia;o__Clostridiales;f__;g__;s__
293511	9.73316	0.0451707	0.396589	1	0	0	4.5	1.25	1.5	k__Bacteria;p__Firmicutes;c__Clostridia;o__Clostridiales;f__Lachnospiraceae;g__;s__
578908	9.72972	0.0452351	0.396589	1	0.5	4.5	3.5	21.75	1	k__Bacteria;p__Firmicutes;c__Clostridia;o__Clostridiales;f__Clostridiaceae;g__Clostridium;s__
305293	9.72954	0.0452385	0.396589	1	1.25	2.75	5.75	11.5	0.5	k__Bacteria;p__Firmicutes;c__Clostridia;o__Clostridiales;f__;g__;s__
4401045	9.69884	0.0458181	0.396589	1	0.5	0.25	3.75	1	0	k__Bacteria;p__Firmicutes;c__Clostridia;o__Clostridiales;f__Ruminococcaceae;g__;s__
15693	9.69843	0.0458258	0.396589	1	0	0	1.75	1	0	k__Bacteria;p__Tenericutes;c__RF3;o__ML615J-28;f__;g__;s__
23652	9.69843	0.0458258	0.396589	1	0	0	3.5	1.25	0	k__Bacteria;p__Elusimicrobia;c__Elusimicrobia;o__Elusimicrobiales;f__Elusimicrobiaceae;g__;s__
New.ReferenceOTU434	9.69838	0.0458267	0.396589	1	0.5	0.75	12.75	22.5	2	k__Bacteria;p__Firmicutes;c__Clostridia;o__Clostridiales;f__Ruminococcaceae;g__;s__
346299	9.68352	0.0461098	0.396589	1	4.25	26.25	91.25	69	6.25	k__Bacteria;p__Firmicutes;c__Clostridia;o__Clostridiales;f__;g__;s__
4335321	9.68125	0.0461533	0.396589	1	0	0	0.75	0.75	0	k__Bacteria;p__Spirochaetes;c__Spirochaetes;o__Spirochaetales;f__Spirochaetaceae;g__Treponema;s__
4326861	9.68125	0.0461533	0.396589	1	0	0.75	0	1.25	0	k__Bacteria;p__Firmicutes;c__Clostridia;o__Clostridiales;f__;g__;s__
New.ReferenceOTU182	9.68125	0.0461533	0.396589	1	0	0	0.75	0.75	0	k__Bacteria;p__Firmicutes;c__Clostridia;o__Clostridiales;f__Ruminococcaceae;g__;s__
575519	9.66834	0.0464009	0.396589	1	0	0	2	0	1.25	k__Bacteria;p__Firmicutes;c__Clostridia;o__Clostridiales;f__Ruminococcaceae;g__Ruminococcus;s__
New.ReferenceOTU96	9.66834	0.0464009	0.396589	1	0	0	0.5	1.5	0	k__Bacteria;p__Firmicutes;c__Clostridia;o__Clostridiales;f__Ruminococcaceae;g__;s__
New.ReferenceOTU153	9.66834	0.0464009	0.396589	1	0	0	16.5	7.25	0	Unassigned
330899	9.65816	0.0465969	0.396589	1	0	0	2.75	0.25	0.75	k__Bacteria;p__Firmicutes;c__Clostridia;o__Clostridiales;f__Ruminococcaceae;g__;s__
13805	9.65816	0.0465969	0.396589	1	0	0.25	1	0.75	0	k__Bacteria;p__Firmicutes;c__Clostridia;o__Clostridiales;f__Veillonellaceae;g__Anaerovibrio;s__
New.ReferenceOTU552	9.65672	0.0466248	0.396589	1	1.25	6.5	89	24.5	2.75	k__Bacteria;p__Bacteroidetes;c__Bacteroidia;o__Bacteroidales;f__[Paraprevotellaceae];g__CF231;s__
565730	9.65373	0.0466824	0.396589	1	0.25	2	169	152	0.5	k__Archaea;p__Euryarchaeota;c__Methanomicrobia;o__Methanomicrobiales;f__Methanocorpusculaceae;g__Methanocorpusculum;s__
174516	9.65346	0.0466877	0.396589	1	0	2.5	0	10	0	k__Bacteria;p__Firmicutes;c__Clostridia;o__Clostridiales;f__Clostridiaceae;g__Clostridium;s__
151647	9.65346	0.0466877	0.396589	1	0	1.5	0	0	4.5	k__Bacteria;p__Firmicutes;c__Clostridia;o__Clostridiales;f__;g__;s__
New.ReferenceOTU250	9.65346	0.0466877	0.396589	1	0	1.5	0	0	2.75	k__Bacteria;p__Actinobacteria;c__Actinobacteria;o__Actinomycetales;f__Micrococcaceae;g__Microbispora;s__rosea
333360	9.64805	0.0467924	0.396589	1	0	0	2	2	0	k__Bacteria;p__Firmicutes;c__Clostridia;o__Clostridiales;f__;g__;s__
320915	9.64156	0.0469185	0.396589	1	0.5	9.25	4	23	0.25	k__Bacteria;p__Cyanobacteria;c__4C0d-2;o__YS2;f__;g__;s__
509073	9.63992	0.0469503	0.396589	1	1.25	6.5	24.5	44.25	28.75	k__Bacteria;p__Bacteroidetes;c__Bacteroidia;o__Bacteroidales;f__Bacteroidaceae;g__5-7N15;s__
355683	9.63437	0.0470584	0.396589	1	0.25	4.25	20.75	17.25	10	k__Bacteria;p__Bacteroidetes;c__Bacteroidia;o__Bacteroidales;f__[Odoribacteraceae];g__Odoribacter;s__
205781	9.61875	0.0473636	0.396589	1	0	3.25	4.25	16.5	0.25	k__Bacteria;p__Firmicutes;c__Clostridia;o__Clostridiales;f__Ruminococcaceae;g__;s__
289157	9.60199	0.0476932	0.396589	1	14.5	29.25	3.25	1.5	1.25	k__Bacteria;p__Firmicutes;c__Clostridia;o__Clostridiales;f__;g__;s__
586828	9.59561	0.0478193	0.396589	1	27.5	6.25	1.25	1	1.25	k__Bacteria;p__Firmicutes;c__Clostridia;o__Clostridiales;f__;g__;s__
805699	9.59437	0.0478438	0.396589	1	0.25	7	4.5	13.75	0.5	k__Bacteria;p__Tenericutes;c__Mollicutes;o__RF39;f__;g__;s__
4090251	9.59024	0.0479258	0.396589	1	2.75	9.75	100.25	27.25	5	k__Bacteria;p__Bacteroidetes;c__Bacteroidia;o__Bacteroidales;f__Bacteroidaceae;g__;s__
292575	9.5886	0.0479582	0.396589	1	0	2	3.5	2	0	k__Bacteria;p__Firmicutes;c__Clostridia;o__Clostridiales;f__Ruminococcaceae;g__;s__
511464	9.58319	0.0480656	0.396589	1	0.25	4.25	2.25	0.5	19	k__Bacteria;p__Tenericutes;c__Mollicutes;o__Anaeroplasmatales;f__Anaeroplasmataceae;g__;s__
549950	9.58038	0.0481216	0.396589	1	4.5	0.75	16	13.5	0	k__Bacteria;p__Firmicutes;c__Clostridia;o__Clostridiales;f__Ruminococcaceae;g__Oscillospira;s__
New.ReferenceOTU197	9.58038	0.0481216	0.396589	1	0.5	2	9.25	51.75	0.25	k__Bacteria;p__Firmicutes;c__Clostridia;o__Clostridiales;f__Ruminococcaceae;g__;s__
4366523	9.57721	0.0481848	0.396589	1	0.75	4.75	15.25	13	1.25	k__Bacteria;p__Firmicutes;c__Clostridia;o__Clostridiales;f__Lachnospiraceae;g__;s__
4442774	9.57164	0.0482958	0.396589	1	4.75	24	49.75	148.75	23.5	k__Bacteria;p__Firmicutes;c__Clostridia;o__Clostridiales;f__Ruminococcaceae;g__;s__
111019	9.56897	0.0483491	0.396589	1	0.25	0	6.25	1.5	0.25	k__Bacteria;p__Firmicutes;c__Clostridia;o__Clostridiales;f__Ruminococcaceae;g__;s__
341139	9.5626	0.0484767	0.396589	1	0	0.75	1.75	2.75	2.25	k__Bacteria;p__Firmicutes;c__Clostridia;o__Clostridiales;f__Lachnospiraceae;g__;s__
New.ReferenceOTU131	9.56141	0.0485007	0.396589	1	1.25	1.5	8.25	24	40	k__Bacteria;p__Firmicutes;c__Clostridia;o__Clostridiales;f__Ruminococcaceae;g__;s__
320615	9.56094	0.0485099	0.396589	1	3.75	20.5	177	37.5	42.5	k__Bacteria;p__Bacteroidetes;c__Bacteroidia;o__Bacteroidales;f__[Paraprevotellaceae];g__CF231;s__
New.ReferenceOTU236	9.55049	0.04872	0.396589	1	1.75	7.5	38.75	4.75	26.5	k__Bacteria;p__Bacteroidetes;c__Bacteroidia;o__Bacteroidales;f__Bacteroidaceae;g__5-7N15;s__
289466	9.53607	0.0490114	0.396589	1	1.75	13.75	56.75	38.75	44.25	k__Bacteria;p__Bacteroidetes;c__Bacteroidia;o__Bacteroidales;f__;g__;s__
313816	9.53222	0.0490895	0.396589	1	8.75	66.75	148.5	299.5	21	k__Bacteria;p__Firmicutes;c__Clostridia;o__Clostridiales;f__Ruminococcaceae;g__;s__
4452400	9.52684	0.0491987	0.396589	1	0	3.5	3.25	10.75	2.5	k__Bacteria;p__Firmicutes;c__Clostridia;o__Clostridiales;f__Lachnospiraceae;g__;s__
344858	9.52604	0.049215	0.396589	1	9.75	0.75	9.25	1.5	1.5	k__Bacteria;p__Firmicutes;c__Clostridia;o__Clostridiales;f__;g__;s__
244041	9.51091	0.0495235	0.396589	1	2.75	2.5	31.25	15.25	2	k__Bacteria;p__Firmicutes;c__Clostridia;o__Clostridiales;f__;g__;s__
1579254	9.49572	0.0498353	0.396589	1	0.25	0.5	0.5	1.75	1.75	k__Bacteria;p__Firmicutes;c__Clostridia;o__Clostridiales;f__Ruminococcaceae;g__;s__
263252	9.48865	0.0499811	0.396589	1	0.25	0.75	3.75	2.75	1.5	k__Bacteria;p__Firmicutes;c__Clostridia;o__Clostridiales;f__Ruminococcaceae;g__;s__
693893	9.48567	0.0500425	0.396589	1	1.75	25.5	23.5	31.25	62	k__Bacteria;p__Bacteroidetes;c__Bacteroidia;o__Bacteroidales;f__;g__;s__
296474	9.47833	0.0501945	0.396589	1	1.5	3.25	8	14.5	5.25	k__Bacteria;p__Firmicutes;c__Clostridia;o__Clostridiales;f__;g__;s__
312978	9.47319	0.0503012	0.396589	1	0.5	0.75	8	8.25	3	k__Bacteria;p__Bacteroidetes;c__Bacteroidia;o__Bacteroidales;f__Bacteroidaceae;g__5-7N15;s__
186452	9.46996	0.0503681	0.396589	1	0.5	0.5	8.25	14.5	0	k__Bacteria;p__Firmicutes;c__Clostridia;o__Clostridiales;f__;g__;s__
3911841	9.45284	0.0507253	0.396589	1	5.5	0.5	24.75	16.25	0	k__Bacteria;p__Firmicutes;c__Clostridia;o__Clostridiales;f__Ruminococcaceae;g__;s__
300694	9.45036	0.0507773	0.396589	1	6.25	6	19.75	9.75	0	k__Bacteria;p__Firmicutes;c__Clostridia;o__Clostridiales;f__Peptococcaceae;g__rc4-4;s__
4316060	9.4488	0.05081	0.396589	1	1	1	1	6	0.25	k__Bacteria;p__Firmicutes;c__Clostridia;o__Clostridiales;f__Lachnospiraceae;g__Pseudobutyrivibrio;s__
331919	9.42836	0.0512404	0.396589	1	1.25	10	17.5	18.75	36	k__Bacteria;p__Bacteroidetes;c__Bacteroidia;o__Bacteroidales;f__;g__;s__
New.ReferenceOTU317	9.42733	0.051262	0.396589	1	0	4	7	17	27	k__Bacteria;p__Firmicutes;c__Clostridia;o__Clostridiales;f__Ruminococcaceae;g__;s__
652823	9.4265	0.0512796	0.396589	1	0.5	0	3.75	11.75	0	k__Bacteria;p__Firmicutes;c__Clostridia;o__Clostridiales;f__Ruminococcaceae;g__;s__
664795	9.42315	0.0513505	0.396589	1	0.75	1.25	18.75	31.5	104.75	k__Bacteria;p__Firmicutes;c__Clostridia;o__Clostridiales;f__Ruminococcaceae;g__;s__
111130	9.42183	0.0513785	0.396589	1	0	0.5	2	3	0	k__Bacteria;p__Firmicutes;c__Clostridia;o__Clostridiales;f__;g__;s__
336156	9.41988	0.0514198	0.396589	1	5.5	5.5	21.75	13.25	0	k__Bacteria;p__Firmicutes;c__Erysipelotrichi;o__Erysipelotrichales;f__Erysipelotrichaceae;g__L7A_E11;s__
323906	9.4197	0.0514236	0.396589	1	7.25	39.25	0	0	0	k__Bacteria;p__Firmicutes;c__Clostridia;o__Clostridiales;f__Ruminococcaceae;g__;s__
621285	9.41458	0.0515323	0.396589	1	0	2.75	10.25	5	3	k__Bacteria;p__Firmicutes;c__Clostridia;o__Clostridiales;f__;g__;s__
301437	9.40997	0.0516303	0.396589	1	0.25	1.75	9.25	3.5	0	k__Bacteria;p__Firmicutes;c__Clostridia;o__Clostridiales;f__;g__;s__
215731	9.40802	0.051672	0.396589	1	3	6.75	51.25	53.75	1	k__Bacteria;p__Firmicutes;c__Clostridia;o__Clostridiales;f__;g__;s__
294545	9.40291	0.0517809	0.396589	1	1.25	3.25	12.5	33.25	0.75	k__Bacteria;p__Firmicutes;c__Clostridia;o__Clostridiales;f__Ruminococcaceae;g__;s__
1111522	9.40078	0.0518263	0.396589	1	0	0.75	0	5.75	0	k__Bacteria;p__Tenericutes;c__Mollicutes;o__RF39;f__;g__;s__
110836	9.39876	0.0518697	0.396589	1	0.25	0.75	1	2	0	k__Bacteria;p__Firmicutes;c__Clostridia;o__Clostridiales;f__Ruminococcaceae;g__;s__
392918	9.39643	0.0519194	0.396589	1	0	0.5	0.75	1.5	0	k__Bacteria;p__Firmicutes;c__Clostridia;o__Clostridiales;f__Ruminococcaceae;g__;s__
287790	9.39541	0.0519412	0.396589	1	0.25	0	4	2.25	0.5	k__Bacteria;p__Firmicutes;c__Clostridia;o__Clostridiales;f__Ruminococcaceae;g__;s__
291147	9.38387	0.0521889	0.396589	1	1	2.5	10.5	4.5	0.5	k__Bacteria;p__Firmicutes;c__Clostridia;o__Clostridiales;f__Lachnospiraceae;g__;s__
304123	9.37653	0.0523471	0.396589	1	2.5	3.5	10	39	3.75	k__Bacteria;p__Firmicutes;c__Clostridia;o__Clostridiales;f__Lachnospiraceae;g__;s__
4295444	9.37261	0.0524318	0.396589	1	1.75	3.5	11.25	40.5	1.75	k__Bacteria;p__Firmicutes;c__Clostridia;o__Clostridiales;f__;g__;s__
294429	9.36992	0.0524899	0.396589	1	1.5	14.5	22.25	52.25	0	k__Bacteria;p__Firmicutes;c__Clostridia;o__Clostridiales;f__Clostridiaceae;g__Clostridium;s__
315200	9.36574	0.0525804	0.396589	1	0.25	21	28.75	43.75	10.5	k__Bacteria;p__Firmicutes;c__Clostridia;o__Clostridiales;f__Ruminococcaceae;g__Ruminococcus;s__
298284	9.36567	0.0525818	0.396589	1	8	2	13.25	0.75	0.25	k__Bacteria;p__Firmicutes;c__Clostridia;o__Clostridiales;f__;g__;s__
4298020	9.34989	0.0529248	0.396589	1	21.5	231.75	425	299.25	862.5	k__Bacteria;p__Bacteroidetes;c__Bacteroidia;o__Bacteroidales;f__;g__;s__
520385	9.34191	0.0530991	0.396589	1	9	12	31.25	13.5	22	k__Bacteria;p__Firmicutes;c__Clostridia;o__Clostridiales;f__Ruminococcaceae;g__;s__
432444	9.33723	0.0532015	0.396589	1	0	0.75	2	4.75	0	k__Bacteria;p__Firmicutes;c__Clostridia;o__Clostridiales;f__;g__;s__
662852	9.31703	0.0536457	0.396589	1	13	19.25	42	15.25	2.75	k__Bacteria;p__Firmicutes;c__Clostridia;o__Clostridiales;f__;g__;s__
111098	9.31087	0.0537819	0.396589	1	31.75	1.25	30.25	35.75	1.25	k__Bacteria;p__Firmicutes;c__Clostridia;o__Clostridiales;f__Ruminococcaceae;g__;s__
301089	9.30914	0.0538203	0.396589	1	0.5	6.5	22	20.5	6.5	k__Bacteria;p__Firmicutes;c__Clostridia;o__Clostridiales;f__Ruminococcaceae;g__;s__
269983	9.30783	0.0538492	0.396589	1	0	5.5	1.25	2.25	0	k__Bacteria;p__Tenericutes;c__Mollicutes;o__RF39;f__;g__;s__
296205	9.2789	0.0544941	0.396589	1	0.5	1.25	8.25	7	4.5	k__Bacteria;p__Bacteroidetes;c__Bacteroidia;o__Bacteroidales;f__;g__;s__
4314257	9.27347	0.054616	0.396589	1	1.5	8	27.75	27.75	3.25	k__Bacteria;p__Firmicutes;c__Clostridia;o__Clostridiales;f__Ruminococcaceae;g__Oscillospira;s__
266198	9.27265	0.0546343	0.396589	1	0.25	0.5	2.25	1.75	0.25	k__Bacteria;p__Tenericutes;c__Mollicutes;o__RF39;f__;g__;s__
New.ReferenceOTU238	9.2625	0.0548629	0.396589	1	0	1	6.5	2.75	7.25	k__Bacteria;p__Bacteroidetes;c__Bacteroidia;o__Bacteroidales;f__;g__;s__
330660	9.24981	0.0551498	0.396589	1	10.75	180.75	334.5	343	315	k__Bacteria;p__Bacteroidetes;c__Bacteroidia;o__Bacteroidales;f__;g__;s__
416215	9.24707	0.0552121	0.396589	1	0	2.75	27.25	6	2	k__Bacteria;p__Firmicutes;c__Clostridia;o__Clostridiales;f__;g__;s__
287662	9.24286	0.0553077	0.396589	1	18	337	177.75	714.5	556.5	k__Bacteria;p__Bacteroidetes;c__Bacteroidia;o__Bacteroidales;f__;g__;s__
324326	9.24041	0.0553633	0.396589	1	0.5	0.25	5.25	9.25	0	k__Bacteria;p__Firmicutes;c__Clostridia;o__Clostridiales;f__Ruminococcaceae;g__Oscillospira;s__
194559	9.23853	0.0554061	0.396589	1	0	1.5	93	16.25	1.5	k__Bacteria;p__Firmicutes;c__Clostridia;o__Clostridiales;f__Lachnospiraceae;g__;s__
329032	9.23472	0.0554931	0.396589	1	1.75	40	109.75	112.25	7	k__Bacteria;p__Tenericutes;c__Mollicutes;o__RF39;f__;g__;s__
329112	9.22909	0.0556216	0.396589	1	1	7.75	23	43.25	22.25	k__Bacteria;p__Firmicutes;c__Clostridia;o__Clostridiales;f__Ruminococcaceae;g__;s__
162623	9.22871	0.0556302	0.396589	1	0.25	1.5	2.25	0.5	0	k__Bacteria;p__Firmicutes;c__Clostridia;o__Clostridiales;f__Lachnospiraceae;g__Roseburia;s__
335071	9.22396	0.0557389	0.396589	1	13	54.25	136.75	178.5	17.5	k__Bacteria;p__Firmicutes;c__Clostridia;o__Clostridiales;f__Lachnospiraceae;g__;s__
801554	9.22229	0.0557773	0.396589	1	0.5	2.75	8.25	12.75	7.5	k__Bacteria;p__Bacteroidetes;c__Bacteroidia;o__Bacteroidales;f__;g__;s__
295196	9.21736	0.0558902	0.396589	1	0.25	1.5	1	1.5	0	k__Bacteria;p__Firmicutes;c__Clostridia;o__Clostridiales;f__[Mogibacteriaceae];g__;s__
319196	9.20904	0.0560818	0.396589	1	2.75	17.75	64.75	49	3.75	k__Bacteria;p__Firmicutes;c__Clostridia;o__Clostridiales;f__Lachnospiraceae;g__;s__
300121	9.20644	0.0561416	0.396589	1	1.25	1.5	7.75	26	0.25	k__Bacteria;p__Firmicutes;c__Clostridia;o__Clostridiales;f__Ruminococcaceae;g__;s__
4317034	9.2	0.0562903	0.396589	1	88	234.25	1617.25	1030.75	563	k__Bacteria;p__Bacteroidetes;c__Bacteroidia;o__Bacteroidales;f__Bacteroidaceae;g__5-7N15;s__
142942	9.19449	0.0564179	0.396589	1	61	32	8.5	5.5	1.75	k__Bacteria;p__Firmicutes;c__Clostridia;o__Clostridiales;f__;g__;s__
333189	9.1917	0.0564825	0.396589	1	2.25	4.25	23.5	20.75	8.75	k__Bacteria;p__Firmicutes;c__Clostridia;o__Clostridiales;f__Ruminococcaceae;g__Oscillospira;s__
321106	9.18846	0.0565576	0.396589	1	0.75	13.25	27.75	7	0.75	k__Bacteria;p__Firmicutes;c__Clostridia;o__Clostridiales;f__Lachnospiraceae;g__;s__
New.ReferenceOTU364	9.18833	0.0565607	0.396589	1	0	0.75	4.75	10.25	5	k__Bacteria;p__Bacteroidetes;c__Bacteroidia;o__Bacteroidales;f__S24-7;g__;s__
572384	9.18382	0.0566655	0.396589	1	0	0.5	0	0.75	0	k__Bacteria;p__Spirochaetes;c__Spirochaetes;o__Spirochaetales;f__Spirochaetaceae;g__Treponema;s__
290833	9.18382	0.0566655	0.396589	1	0	0	0.75	0.5	0	k__Bacteria;p__Firmicutes;c__Clostridia;o__Clostridiales;f__Ruminococcaceae;g__;s__
347466	9.18382	0.0566655	0.396589	1	0	0	0.5	0.75	0	k__Bacteria;p__Firmicutes;c__Clostridia;o__Clostridiales;f__Lachnospiraceae;g__;s__
326486	9.18382	0.0566655	0.396589	1	0	0	0.75	1	0	k__Bacteria;p__Firmicutes;c__Clostridia;o__Clostridiales;f__Ruminococcaceae;g__;s__
211234	9.18382	0.0566655	0.396589	1	0	0	0	0.75	0.5	k__Bacteria;p__Firmicutes;c__Clostridia;o__Clostridiales;f__;g__;s__
233103	9.18382	0.0566655	0.396589	1	0.75	0.5	0	0	0	k__Bacteria;p__Firmicutes;c__Clostridia;o__Clostridiales;f__Lachnospiraceae;g__;s__
2066	9.18382	0.0566655	0.396589	1	0	0	0	0.5	0.75	k__Bacteria;p__Bacteroidetes;c__Bacteroidia;o__Bacteroidales;f__Prevotellaceae;g__Prevotella;s__
330285	9.1806	0.0567406	0.396589	1	0	1.25	5	6	0	k__Bacteria;p__Firmicutes;c__Clostridia;o__Clostridiales;f__Ruminococcaceae;g__;s__
4314260	9.17476	0.0568768	0.396589	1	5.75	21.5	39	71.75	30.5	k__Bacteria;p__Firmicutes;c__Clostridia;o__Clostridiales;f__;g__;s__
289893	9.16736	0.0570498	0.396589	1	5.75	26.25	219.75	59.25	105	k__Bacteria;p__Bacteroidetes;c__Bacteroidia;o__Bacteroidales;f__;g__;s__
304075	9.16356	0.0571389	0.396589	1	3	3.75	53.5	71.25	2.75	k__Bacteria;p__Firmicutes;c__Clostridia;o__Clostridiales;f__Ruminococcaceae;g__;s__
293254	9.16124	0.0571932	0.396589	1	2.25	11.75	42.25	13.25	0.25	k__Bacteria;p__Firmicutes;c__Clostridia;o__Clostridiales;f__Ruminococcaceae;g__;s__
4345516	9.15918	0.0572417	0.396589	1	1.25	12.5	42.75	26	10.75	k__Bacteria;p__Firmicutes;c__Clostridia;o__Clostridiales;f__Ruminococcaceae;g__;s__
New.ReferenceOTU533	9.15918	0.0572417	0.396589	1	2.5	20.25	36.5	50.25	72	k__Bacteria;p__Bacteroidetes;c__Bacteroidia;o__Bacteroidales;f__;g__;s__
4440301	9.15279	0.0573919	0.396589	1	3.25	9.5	55.25	57.75	26.25	k__Bacteria;p__Bacteroidetes;c__Bacteroidia;o__Bacteroidales;f__Rikenellaceae;g__;s__
296556	9.14917	0.0574772	0.396589	1	1	0.5	8.25	5.25	0.25	k__Bacteria;p__Firmicutes;c__Clostridia;o__Clostridiales;f__Ruminococcaceae;g__;s__
302192	9.1459	0.0575544	0.396589	1	7.25	72.5	140.5	145.5	159.75	k__Bacteria;p__Bacteroidetes;c__Bacteroidia;o__Bacteroidales;f__;g__;s__
3641384	9.14547	0.0575645	0.396589	1	1.75	4.25	17	8	4.5	k__Bacteria;p__Firmicutes;c__Clostridia;o__Clostridiales;f__Ruminococcaceae;g__;s__
676509	9.14375	0.0576051	0.396589	1	35	26.5	0	0.25	20.25	k__Bacteria;p__Actinobacteria;c__Actinobacteria;o__Actinomycetales;f__Micrococcaceae;g__Arthrobacter;s__
251970	9.14137	0.0576614	0.396589	1	0	0	0.75	1	0	k__Bacteria;p__Firmicutes;c__Clostridia;o__Clostridiales;f__Ruminococcaceae;g__;s__
290262	9.14137	0.0576614	0.396589	1	0	0	1	0	1.25	k__Bacteria;p__Firmicutes;c__Clostridia;o__Clostridiales;f__Lachnospiraceae;g__Dorea;s__
4338603	9.14137	0.0576614	0.396589	1	1.5	2.25	0	0	0	k__Bacteria;p__Firmicutes;c__Bacilli;o__Bacillales;f__Planococcaceae;g__Sporosarcina;s__
294501	9.13587	0.0577917	0.396589	1	0.25	0	1	12.25	0	k__Bacteria;p__Firmicutes;c__Clostridia;o__Clostridiales;f__Ruminococcaceae;g__;s__
New.ReferenceOTU110	9.13587	0.0577917	0.396589	1	0	0	1	3.75	0.25	Unassigned
309806	9.12731	0.057995	0.396589	1	0	0	1.5	2	0	k__Bacteria;p__Firmicutes;c__Clostridia;o__Clostridiales;f__Lachnospiraceae;g__;s__
565570	9.12731	0.057995	0.396589	1	0	0	2	1.5	0	k__Archaea;p__Euryarchaeota;c__Thermoplasmata;o__E2;f__[Methanomassiliicoccaceae];g__vadinCA11;s__
269890	9.12731	0.057995	0.396589	1	0	0	1.75	2.25	0	k__Bacteria;p__Proteobacteria;c__Deltaproteobacteria;o__Desulfovibrionales;f__Desulfovibrionaceae;g__Desulfovibrio;s__
336356	9.12164	0.0581299	0.396589	1	0	0.25	3.5	5.5	0.25	k__Bacteria;p__Firmicutes;c__Clostridia;o__Clostridiales;f__Ruminococcaceae;g__;s__
784643	9.12049	0.0581574	0.396589	1	76	76	0.5	0	80.25	k__Bacteria;p__Actinobacteria;c__Actinobacteria;o__Actinomycetales;f__Micrococcaceae;g__Arthrobacter;s__
289927	9.10417	0.0585479	0.396589	1	0	0.25	0.75	1.25	0.25	k__Bacteria;p__Firmicutes;c__Clostridia;o__Clostridiales;f__;g__;s__
New.ReferenceOTU172	9.09988	0.0586508	0.396589	1	5.5	21.75	55.75	78.5	5	k__Bacteria;p__Firmicutes;c__Clostridia;o__Clostridiales;f__Christensenellaceae;g__;s__
348897	9.09964	0.0586567	0.396589	1	0	3.5	0	2	0.5	k__Bacteria;p__Firmicutes;c__Clostridia;o__Clostridiales;f__;g__;s__
346030	9.09582	0.0587485	0.396589	1	3.5	7.25	45.5	41	21.5	k__Bacteria;p__Firmicutes;c__Clostridia;o__Clostridiales;f__;g__;s__
345658	9.08902	0.0589126	0.396589	1	0.5	0.5	1.5	6.5	1.25	k__Bacteria;p__Firmicutes;c__Clostridia;o__Clostridiales;f__Lachnospiraceae;g__;s__
302501	9.0796	0.0591404	0.396589	1	0.5	0	0.25	7	0	k__Bacteria;p__Verrucomicrobia;c__Verrucomicrobiae;o__Verrucomicrobiales;f__Verrucomicrobiaceae;g__Akkermansia;s__
302600	9.07324	0.0592946	0.396589	1	0.25	0	0.25	2.75	0	k__Bacteria;p__Firmicutes;c__Clostridia;o__Clostridiales;f__Ruminococcaceae;g__;s__
352647	9.07238	0.0593155	0.396589	1	0.75	0.5	3.25	6.5	0.75	k__Bacteria;p__Firmicutes;c__Clostridia;o__Clostridiales;f__Ruminococcaceae;g__;s__
326382	9.07143	0.0593387	0.396589	1	19.25	57.25	525.75	412.5	155.5	k__Bacteria;p__Bacteroidetes;c__Bacteroidia;o__Bacteroidales;f__Bacteroidaceae;g__5-7N15;s__
292051	9.07065	0.0593576	0.396589	1	0	0.25	1.75	3.75	0	k__Bacteria;p__Firmicutes;c__Clostridia;o__Clostridiales;f__Ruminococcaceae;g__;s__
New.ReferenceOTU611	9.06917	0.0593935	0.396589	1	0	0	0.25	0.5	8.25	k__Bacteria;p__Firmicutes;c__Clostridia;o__Clostridiales;f__Ruminococcaceae;g__;s__
New.ReferenceOTU561	9.06245	0.0595573	0.396589	1	1.25	0.75	10.75	33.5	1	k__Bacteria;p__Firmicutes;c__Clostridia;o__Clostridiales;f__Ruminococcaceae;g__Ruminococcus;s__
4360363	9.06221	0.0595631	0.396589	1	1.25	12.5	28.75	32	3	k__Bacteria;p__Firmicutes;c__Clostridia;o__Clostridiales;f__;g__;s__
New.ReferenceOTU599	9.06089	0.0595954	0.396589	1	0	2	19	127.25	6	k__Bacteria;p__Firmicutes;c__Clostridia;o__Clostridiales;f__Ruminococcaceae;g__;s__
306041	9.06033	0.0596091	0.396589	1	0.5	3	22.75	44.75	0.75	k__Bacteria;p__Firmicutes;c__Clostridia;o__Clostridiales;f__Ruminococcaceae;g__;s__
294451	9.05887	0.0596447	0.396589	1	3	2	5	8.5	0	k__Bacteria;p__Verrucomicrobia;c__Verrucomicrobiae;o__Verrucomicrobiales;f__Verrucomicrobiaceae;g__Akkermansia;s__
567875	9.05234	0.0598046	0.396589	1	1.5	2	5	5	0	k__Bacteria;p__Firmicutes;c__Clostridia;o__Clostridiales;f__Lachnospiraceae;g__;s__
329271	9.03706	0.0601798	0.396589	1	0	1.5	1.75	3.5	0.5	k__Bacteria;p__Firmicutes;c__Clostridia;o__Clostridiales;f__Ruminococcaceae;g__;s__
193969	9.0304	0.060344	0.396589	1	0.25	1.25	2	4.25	0	k__Bacteria;p__Firmicutes;c__Clostridia;o__Clostridiales;f__Lachnospiraceae;g__Coprococcus;s__
529192	9.02249	0.0605399	0.396589	1	2.25	13.75	47.25	101	3	k__Bacteria;p__Firmicutes;c__Clostridia;o__Clostridiales;f__;g__;s__
309799	9.02064	0.0605856	0.396589	1	1	17	18.75	64.5	18	k__Bacteria;p__Firmicutes;c__Clostridia;o__Clostridiales;f__Ruminococcaceae;g__;s__
132359	9.01429	0.0607434	0.396589	1	24.5	85.5	354	205.5	78	k__Bacteria;p__Firmicutes;c__Clostridia;o__Clostridiales
4465124	8.99391	0.0612518	0.396589	1	1	6	13.75	37.75	2.25	k__Bacteria;p__Firmicutes;c__Clostridia;o__Clostridiales;f__Ruminococcaceae;g__;s__
306769	8.99214	0.0612963	0.396589	1	0.75	1.75	7.75	2.5	0.75	k__Bacteria;p__Firmicutes;c__Clostridia;o__Clostridiales;f__;g__;s__
330076	8.99017	0.0613456	0.396589	1	4.25	5.5	56.25	11.25	15	k__Bacteria;p__Firmicutes;c__Clostridia;o__Clostridiales;f__;g__;s__
194053	8.96267	0.0620394	0.396589	1	0.5	1	10.25	1.25	0.25	k__Bacteria;p__Firmicutes;c__Clostridia;o__Clostridiales;f__Lachnospiraceae;g__;s__
301121	8.96175	0.0620628	0.396589	1	1	19.25	126.5	16	0	k__Bacteria;p__Bacteroidetes;c__Bacteroidia;o__Bacteroidales;f__;g__;s__
294748	8.94308	0.0625381	0.396589	1	2.5	5.25	16.25	15.75	15.25	k__Bacteria;p__Firmicutes;c__Clostridia;o__Clostridiales;f__Ruminococcaceae;g__;s__
369416	8.92685	0.062954	0.396589	1	0.25	2.25	15	19.5	6.75	k__Bacteria;p__Firmicutes;c__Clostridia;o__Clostridiales;f__Ruminococcaceae;g__;s__
295542	8.92038	0.0631208	0.396589	1	0.75	2	13.5	4.25	4	k__Bacteria;p__Bacteroidetes;c__Bacteroidia;o__Bacteroidales;f__Bacteroidaceae;g__5-7N15;s__
300222	8.91988	0.0631336	0.396589	1	0	0.5	1.25	2.25	0.25	k__Bacteria;p__Firmicutes;c__Clostridia;o__Clostridiales;f__Lachnospiraceae
330296	8.89653	0.0637384	0.396589	1	1	24.5	16	36	1.25	k__Bacteria;p__Firmicutes;c__Clostridia;o__Clostridiales;f__;g__;s__
300691	8.89597	0.0637529	0.396589	1	84.25	161.5	532	525	81.25	k__Bacteria;p__Bacteroidetes;c__Bacteroidia;o__Bacteroidales;f__[Paraprevotellaceae];g__CF231;s__
529539	8.89028	0.0639013	0.396589	1	0.25	1.5	7.5	6.75	7.75	k__Bacteria;p__Tenericutes;c__Mollicutes;o__Anaeroplasmatales;f__Anaeroplasmataceae;g__Anaeroplasma;s__
158217	8.86324	0.0646103	0.396589	1	0	0.75	4	3.5	1	k__Bacteria;p__Firmicutes;c__Clostridia;o__Clostridiales;f__;g__;s__
331532	8.862	0.0646429	0.396589	1	0.75	0.75	6.25	2	0.75	k__Bacteria;p__Firmicutes;c__Clostridia;o__Clostridiales;f__Ruminococcaceae;g__;s__
277400	8.85744	0.0647633	0.396589	1	0	0.75	2.25	0.75	0	k__Bacteria;p__Firmicutes;c__Clostridia;o__Clostridiales;f__;g__;s__
317048	8.84972	0.0649674	0.396589	1	0.5	1.5	11.25	8	3	k__Bacteria;p__Firmicutes;c__Clostridia;o__Clostridiales;f__Lachnospiraceae;g__;s__
New.ReferenceOTU258	8.84951	0.0649731	0.396589	1	4.25	44	28	68.5	81.75	k__Bacteria;p__Bacteroidetes;c__Bacteroidia;o__Bacteroidales;f__;g__;s__
351607	8.84656	0.0650513	0.396589	1	3.25	12.5	34	33.75	11.75	k__Bacteria;p__Firmicutes;c__Clostridia;o__Clostridiales;f__Ruminococcaceae;g__;s__
4312642	8.83471	0.0653663	0.396589	1	11.75	38.25	79.75	111.25	57.75	k__Bacteria;p__Firmicutes;c__Clostridia;o__Clostridiales;f__Ruminococcaceae;g__;s__
4306005	8.81429	0.0659128	0.396589	1	19	166.5	413.25	240.5	326.5	k__Bacteria;p__Bacteroidetes;c__Bacteroidia;o__Bacteroidales;f__;g__;s__
564267	8.81417	0.0659159	0.396589	1	0.25	0.25	0.5	1.25	1.25	k__Bacteria;p__Firmicutes;c__Clostridia;o__Clostridiales;f__Ruminococcaceae;g__;s__
4308038	8.8	0.0662976	0.396589	1	23.5	109	288.5	388	274.75	k__Bacteria;p__Bacteroidetes;c__Bacteroidia;o__Bacteroidales;f__Bacteroidaceae;g__;s__
4436046	8.79431	0.0664516	0.396589	1	7	23	61.5	79.75	4	k__Bacteria;p__Firmicutes;c__Clostridia;o__Clostridiales;f__Lachnospiraceae;g__Dorea;s__
349018	8.77391	0.0670059	0.396589	1	7.75	37.5	94.75	98.25	135.25	k__Bacteria;p__Bacteroidetes;c__Bacteroidia;o__Bacteroidales;f__;g__;s__
317104	8.76758	0.0671787	0.396589	1	1.25	0	7.75	13.25	0.25	k__Bacteria;p__Firmicutes;c__Clostridia;o__Clostridiales;f__;g__;s__
4374027	8.75954	0.0673992	0.396589	1	0.25	2.25	17	8.75	0.75	k__Bacteria;p__Firmicutes;c__Clostridia;o__Clostridiales;f__Christensenellaceae;g__;s__
288168	8.75629	0.0674882	0.396589	1	2.75	8.5	14.5	16.5	0	k__Bacteria;p__Firmicutes;c__Clostridia;o__Clostridiales;f__Lachnospiraceae;g__;s__
339375	8.75342	0.0675672	0.396589	1	1.75	14	55.5	45.75	7.25	k__Bacteria;p__Spirochaetes;c__Spirochaetes;o__Spirochaetales;f__Spirochaetaceae;g__Treponema;s__
New.ReferenceOTU385	8.72876	0.0682487	0.396589	1	1.5	7.25	33	18	8.75	k__Bacteria;p__Firmicutes;c__Clostridia;o__Clostridiales;f__Ruminococcaceae;g__;s__
322223	8.72787	0.0682732	0.396589	1	0	0.75	2.5	3.5	0.5	k__Bacteria;p__Bacteroidetes;c__Bacteroidia;o__Bacteroidales;f__Rikenellaceae;g__;s__
322604	8.71824	0.0685412	0.396589	1	0	0	2.5	2.5	1	k__Bacteria;p__Firmicutes;c__Clostridia;o__Clostridiales
4476773	8.71717	0.0685711	0.396589	1	1.5	1	9.25	23.5	0	k__Bacteria;p__Firmicutes;c__Clostridia;o__Clostridiales;f__;g__;s__
298198	8.7157	0.0686121	0.396589	1	5.25	3.25	14.5	27.5	1	k__Bacteria;p__Actinobacteria;c__Actinobacteria;o__Bifidobacteriales;f__Bifidobacteriaceae;g__;s__
299387	8.71012	0.0687679	0.396589	1	20.5	23.5	318.75	375.5	43.5	k__Bacteria;p__Bacteroidetes;c__Bacteroidia;o__Bacteroidales;f__Bacteroidaceae;g__5-7N15;s__
New.ReferenceOTU165	8.70833	0.0688179	0.396589	1	0.5	1	0.25	1.75	0	k__Bacteria;p__Firmicutes;c__Clostridia;o__Clostridiales;f__Ruminococcaceae;g__;s__
302219	8.70695	0.0688566	0.396589	1	1	0.25	6.5	1	0	k__Bacteria;p__Verrucomicrobia;c__Verruco-5;o__WCHB1-41;f__RFP12;g__;s__
326452	8.70594	0.0688849	0.396589	1	0.75	8	32.75	21.5	35	k__Bacteria;p__Firmicutes;c__Clostridia;o__Clostridiales;f__Ruminococcaceae;g__;s__
325489	8.70282	0.0689722	0.396589	1	0.75	13.25	11.25	22.25	1.75	k__Bacteria;p__Tenericutes;c__Mollicutes;o__RF39;f__;g__;s__
New.ReferenceOTU371	8.69908	0.0690772	0.396589	1	0.75	0.75	3.5	5.5	0.5	k__Bacteria;p__Firmicutes;c__Clostridia;o__Clostridiales;f__;g__;s__
320121	8.69904	0.0690785	0.396589	1	0.75	1	2.75	2.25	0	k__Bacteria;p__Firmicutes;c__Clostridia;o__Clostridiales;f__;g__;s__
330352	8.68167	0.069568	0.396589	1	12.75	2.5	0.25	0.25	0	k__Bacteria;p__Firmicutes;c__Clostridia;o__Clostridiales;f__Lachnospiraceae;g__;s__
316360	8.67541	0.0697451	0.396589	1	0	0.5	4.75	16	0.25	k__Bacteria;p__Firmicutes;c__Clostridia;o__Clostridiales;f__Ruminococcaceae;g__Oscillospira;s__
4473788	8.67143	0.0698579	0.396589	1	18.25	26.25	87.75	82.75	70.25	k__Bacteria;p__Firmicutes;c__Clostridia;o__Clostridiales;f__Lachnospiraceae;g__;s__
New.ReferenceOTU397	8.66893	0.0699289	0.396589	1	18.25	23.5	226.25	206	99	k__Bacteria;p__Firmicutes;c__Clostridia;o__Clostridiales;f__Ruminococcaceae;g__;s__
New.ReferenceOTU254	8.6666	0.069995	0.396589	1	4.5	31.25	167	60.5	62.5	k__Bacteria;p__Bacteroidetes;c__Bacteroidia;o__Bacteroidales;f__Prevotellaceae;g__Prevotella;s__copri
355625	8.66505	0.0700391	0.396589	1	0.5	0.5	2.5	2.25	0.25	k__Bacteria;p__Firmicutes;c__Clostridia;o__Clostridiales;f__;g__;s__
301603	8.6624	0.0701147	0.396589	1	2.25	17.75	101.75	66	30.75	k__Bacteria;p__Spirochaetes;c__Spirochaetes;o__Spirochaetales;f__Spirochaetaceae;g__Treponema;s__
315831	8.65945	0.0701987	0.396589	1	9.75	44.25	125.25	359	8.5	k__Bacteria;p__Firmicutes;c__Clostridia;o__Clostridiales;f__[Mogibacteriaceae];g__;s__
529789	8.65913	0.0702079	0.396589	1	10.5	12	3.75	2.25	72.5	k__Bacteria;p__Firmicutes;c__Clostridia;o__Clostridiales;f__Ruminococcaceae;g__Ruminococcus;s__
289636	8.65706	0.0702668	0.396589	1	0.25	1	2.25	0.5	3	k__Bacteria;p__Firmicutes;c__Clostridia;o__Clostridiales;f__;g__;s__
298379	8.64851	0.0705112	0.396589	1	1	1.25	108.25	67.75	2.75	k__Bacteria;p__Firmicutes;c__Clostridia;o__Clostridiales;f__Lachnospiraceae
4416952	8.64808	0.0705237	0.396589	1	10.25	16	71.75	89.75	47.75	k__Bacteria;p__Firmicutes;c__Clostridia;o__Clostridiales;f__Ruminococcaceae;g__;s__
330252	8.64283	0.0706742	0.396589	1	1.5	2.75	23.75	96.25	1	k__Bacteria;p__Firmicutes;c__Clostridia;o__Clostridiales;f__Ruminococcaceae;g__;s__
4353658	8.64256	0.0706819	0.396589	1	9.5	42.5	191.75	293.25	8	k__Bacteria;p__Firmicutes;c__Clostridia;o__Clostridiales;f__Veillonellaceae;g__Phascolarctobacterium;s__
292758	8.61856	0.0713739	0.396589	1	0	0.5	1	5.5	0	k__Bacteria;p__Firmicutes;c__Clostridia;o__Clostridiales;f__;g__;s__
New.ReferenceOTU471	8.61413	0.0715023	0.396589	1	0.25	0	5.25	15.25	0	k__Bacteria;p__Firmicutes;c__Clostridia;o__Clostridiales;f__;g__;s__
178015	8.60783	0.0716854	0.396589	1	0.25	0.5	3.75	1.5	0.5	k__Bacteria;p__Firmicutes;c__Clostridia;o__Clostridiales;f__Lachnospiraceae
114400	8.60457	0.0717801	0.396589	1	1.75	3.25	16.75	29.75	0.25	k__Bacteria;p__Firmicutes;c__Clostridia;o__Clostridiales;f__Ruminococcaceae;g__;s__
107450	8.60429	0.0717884	0.396589	1	4	7.25	0.25	0	0	k__Bacteria;p__Firmicutes;c__Clostridia;o__Clostridiales;f__Ruminococcaceae;g__;s__
New.ReferenceOTU310	8.60236	0.0718445	0.396589	1	2.25	3.5	9.75	35.5	1.75	k__Bacteria;p__Firmicutes;c__Clostridia;o__Clostridiales;f__Ruminococcaceae;g__;s__
340321	8.60077	0.0718909	0.396589	1	0	0.5	18.5	2	1	k__Bacteria;p__Bacteroidetes;c__Bacteroidia;o__Bacteroidales;f__[Paraprevotellaceae];g__[Prevotella];s__
313733	8.59953	0.0719272	0.396589	1	0.75	3.75	7.25	5	0.5	k__Bacteria;p__Tenericutes;c__Mollicutes;o__RF39;f__;g__;s__
324219	8.58495	0.0723538	0.396589	1	0	0.25	1.75	2.25	0.5	k__Bacteria;p__Firmicutes;c__Clostridia;o__Clostridiales;f__Ruminococcaceae;g__;s__
301218	8.57611	0.0726135	0.396589	1	0.5	0	1.5	0.75	0	k__Bacteria;p__Firmicutes;c__Clostridia;o__Clostridiales;f__;g__;s__
297256	8.5737	0.0726846	0.396589	1	7.25	23.5	78.5	131.5	7.25	k__Bacteria;p__Firmicutes;c__Clostridia;o__Clostridiales;f__Ruminococcaceae;g__;s__
302655	8.56297	0.0730012	0.396589	1	2.75	9.75	18.25	49.25	6.75	k__Bacteria;p__Firmicutes;c__Erysipelotrichi;o__Erysipelotrichales;f__Erysipelotrichaceae;g__;s__
347801	8.56056	0.0730726	0.396589	1	1	2.25	1	18.5	2.5	k__Bacteria;p__Firmicutes;c__Clostridia;o__Clostridiales;f__Lachnospiraceae;g__;s__
269532	8.55646	0.0731943	0.396589	1	4	16.5	27	85	6.25	k__Bacteria;p__Firmicutes;c__Clostridia;o__Clostridiales;f__Ruminococcaceae;g__;s__
293244	8.55629	0.0731992	0.396589	1	5	5	6.25	34	0	k__Bacteria;p__Bacteroidetes;c__Bacteroidia;o__Bacteroidales;f__;g__;s__
4427335	8.55523	0.0732307	0.396589	1	1.5	1.75	18.5	48.75	3.25	k__Bacteria;p__Firmicutes;c__Clostridia;o__Clostridiales;f__;g__;s__
260414	8.54914	0.0734115	0.396589	1	0.5	0.5	9.75	6.25	0	k__Bacteria;p__Firmicutes;c__Clostridia;o__Clostridiales;f__Ruminococcaceae;g__;s__
4446732	8.54854	0.0734294	0.396589	1	3.25	2.25	2.25	7.5	1	k__Bacteria;p__Tenericutes;c__Mollicutes;o__RF39;f__;g__;s__
337550	8.54094	0.0736558	0.396589	1	0	2	3.5	4.75	0.25	k__Bacteria;p__Firmicutes;c__Clostridia;o__Clostridiales;f__Lachnospiraceae;g__Dorea;s__
292909	8.53555	0.0738169	0.396589	1	1.5	5.5	18.75	28.25	12.5	k__Bacteria;p__Firmicutes;c__Clostridia;o__Clostridiales;f__Lachnospiraceae;g__;s__
351627	8.5342	0.0738572	0.396589	1	5.25	32.5	30.75	37	119.75	k__Bacteria;p__Bacteroidetes;c__Bacteroidia;o__Bacteroidales;f__;g__;s__
4449897	8.53371	0.073872	0.396589	1	1.75	2.25	15.25	9.25	0.75	k__Bacteria;p__Firmicutes;c__Clostridia;o__Clostridiales;f__;g__;s__
516285	8.53264	0.0739041	0.396589	1	0	0.25	0.5	2.75	0	k__Bacteria;p__Proteobacteria;c__Alphaproteobacteria;o__Rhodospirillales;f__Acetobacteraceae;g__;s__
198133	8.53264	0.0739041	0.396589	1	0	0	0.5	2.75	0.25	k__Bacteria;p__Firmicutes;c__Clostridia;o__Clostridiales;f__Ruminococcaceae;g__;s__
194177	8.52242	0.0742106	0.396589	1	0	0.5	4	1.75	1.25	k__Bacteria;p__Firmicutes;c__Clostridia;o__Clostridiales;f__Lachnospiraceae;g__Roseburia;s__
New.ReferenceOTU63	8.51984	0.0742881	0.396589	1	1	30.25	60.5	25.5	32.25	k__Bacteria;p__Bacteroidetes;c__Bacteroidia;o__Bacteroidales;f__Bacteroidaceae;g__5-7N15;s__
295070	8.51685	0.0743781	0.396589	1	2.25	3.75	7.5	4	0	k__Bacteria;p__Firmicutes;c__Clostridia;o__Clostridiales;f__;g__;s__
New.ReferenceOTU532	8.51329	0.0744856	0.396589	1	8272.5	2400.75	0.5	1.25	17	k__Bacteria;p__Proteobacteria;c__Gammaproteobacteria;o__Pseudomonadales;f__Moraxellaceae;g__Psychrobacter
New.ReferenceOTU351	8.51197	0.0745252	0.396589	1	0.5	8.25	14	28	2.25	k__Bacteria;p__Firmicutes;c__Clostridia;o__Clostridiales;f__Ruminococcaceae;g__;s__
333471	8.50803	0.0746441	0.396589	1	1.75	3	14.5	39.5	0.25	k__Bacteria;p__Firmicutes;c__Clostridia;o__Clostridiales;f__;g__;s__
4450010	8.50783	0.0746502	0.396589	1	0	0.25	1.5	0	0.25	k__Bacteria;p__Firmicutes;c__Clostridia;o__Clostridiales;f__Lachnospiraceae;g__;s__
576119	8.50783	0.0746502	0.396589	1	0.25	2	0	0	0.25	k__Bacteria;p__Firmicutes;c__Clostridia;o__Clostridiales;f__[Mogibacteriaceae];g__Mogibacterium;s__
273657	8.50769	0.0746544	0.396589	1	0.5	2.5	12.25	3.5	0.25	k__Bacteria;p__Firmicutes;c__Clostridia;o__Clostridiales;f__Peptococcaceae;g__rc4-4;s__
618906	8.50741	0.074663	0.396589	1	1	19.75	24.25	28.75	8.75	k__Bacteria;p__Firmicutes;c__Erysipelotrichi;o__Erysipelotrichales;f__Erysipelotrichaceae;g__p-75-a5;s__
631218	8.49662	0.0749898	0.396589	1	0	1.25	1	4.5	0	k__Bacteria;p__Firmicutes;c__Clostridia;o__Clostridiales;f__Ruminococcaceae;g__;s__
531339	8.49231	0.0751206	0.396589	1	2.5	4	13.75	3.75	0.25	k__Bacteria;p__Firmicutes;c__Clostridia;o__Clostridiales;f__Ruminococcaceae;g__Oscillospira;s__
New.ReferenceOTU408	8.48831	0.0752423	0.396589	1	0	0.25	1	5.25	0	k__Bacteria;p__Firmicutes;c__Clostridia;o__Clostridiales;f__Dehalobacteriaceae;g__Dehalobacterium;s__
291528	8.4663	0.0759152	0.396589	1	22	235.5	505.25	253.25	500.25	k__Bacteria;p__Bacteroidetes;c__Bacteroidia;o__Bacteroidales;f__;g__;s__
353748	8.46328	0.0760082	0.396589	1	0.75	1	7.5	12	0.25	k__Bacteria;p__Firmicutes;c__Clostridia;o__Clostridiales;f__;g__;s__
195465	8.46157	0.0760607	0.396589	1	0.25	0.25	1.75	2	0.75	k__Bacteria;p__Firmicutes;c__Clostridia;o__Clostridiales;f__Lachnospiraceae;g__;s__
318928	8.45721	0.0761951	0.396589	1	0.25	0.25	2	3.75	0	k__Bacteria;p__Firmicutes;c__Clostridia;o__Clostridiales;f__Ruminococcaceae;g__Ruminococcus;s__
331472	8.45567	0.0762423	0.396589	1	0.25	1.75	14	10.5	1.5	k__Bacteria;p__Firmicutes;c__Clostridia;o__Clostridiales;f__Ruminococcaceae;g__;s__
323794	8.45515	0.0762583	0.396589	1	0.25	0.75	2	7.5	6.5	k__Bacteria;p__Firmicutes;c__Clostridia;o__Clostridiales;f__Lachnospiraceae;g__Dorea;s__
314276	8.44905	0.0764468	0.396589	1	0.25	0.5	5	3.25	6	k__Bacteria;p__Bacteroidetes;c__Bacteroidia;o__Bacteroidales;f__;g__;s__
512892	8.4465	0.0765256	0.396589	1	0.25	4.5	6	2.25	12	k__Bacteria;p__Firmicutes;c__Erysipelotrichi;o__Erysipelotrichales;f__Erysipelotrichaceae;g__;s__
4421180	8.44444	0.0765892	0.396589	1	0	0	0	0.5	0	k__Bacteria;p__Proteobacteria;c__Alphaproteobacteria;o__Rhizobiales;f__Aurantimonadaceae;g__;s__
3330580	8.44444	0.0765892	0.396589	1	0	0.5	0	0	0	k__Bacteria;p__Proteobacteria;c__Gammaproteobacteria;o__Xanthomonadales;f__Xanthomonadaceae;g__;s__
302746	8.44444	0.0765892	0.396589	1	0.5	0	0	0	0	k__Bacteria;p__Firmicutes;c__Clostridia;o__Clostridiales;f__Lachnospiraceae;g__;s__
185281	8.44444	0.0765892	0.396589	1	0	0.5	0	0	0	k__Bacteria;p__Firmicutes;c__Clostridia;o__Clostridiales;f__Lachnospiraceae;g__Dorea;s__
4308371	8.44444	0.0765892	0.396589	1	0	0	0.5	0	0	k__Bacteria;p__Proteobacteria;c__Alphaproteobacteria;o__Rhizobiales;f__Brucellaceae;g__Ochrobactrum;s__
352513	8.44444	0.0765892	0.396589	1	0	0	0	0.5	0	k__Bacteria;p__Planctomycetes;c__Planctomycetia;o__Pirellulales;f__Pirellulaceae;g__;s__
313274	8.44444	0.0765892	0.396589	1	0	0	0.5	0	0	k__Bacteria;p__Firmicutes;c__Clostridia;o__Clostridiales;f__Ruminococcaceae;g__Oscillospira;s__
355758	8.44444	0.0765892	0.396589	1	0	0	0.5	0	0	k__Bacteria;p__Firmicutes;c__Clostridia;o__Clostridiales;f__;g__;s__
519970	8.44444	0.0765892	0.396589	1	0	0	0	0	0.5	k__Bacteria;p__Firmicutes;c__Clostridia;o__Clostridiales;f__Lachnospiraceae;g__;s__
350834	8.44444	0.0765892	0.396589	1	0	0	0.5	0	0	k__Bacteria;p__Firmicutes;c__Clostridia;o__Clostridiales;f__Christensenellaceae;g__;s__
531436	8.44444	0.0765892	0.396589	1	0	0	0.5	0	0	k__Bacteria;p__Firmicutes;c__Clostridia;o__Clostridiales;f__Lachnospiraceae;g__;s__
557810	8.44444	0.0765892	0.396589	1	0.5	0	0	0	0	k__Bacteria;p__Actinobacteria;c__Actinobacteria;o__Actinomycetales;f__Micrococcaceae;g__;s__
258461	8.44444	0.0765892	0.396589	1	0	0	0	0.5	0	k__Bacteria;p__Firmicutes;c__Clostridia;o__Clostridiales;f__Lachnospiraceae;g__Blautia;s__
4387771	8.44444	0.0765892	0.396589	1	0	0	0	0.5	0	k__Bacteria;p__Firmicutes;c__Clostridia;o__Clostridiales;f__Ruminococcaceae;g__;s__
194925	8.44444	0.0765892	0.396589	1	0	0	0.5	0	0	k__Bacteria;p__Firmicutes;c__Clostridia;o__Clostridiales;f__Ruminococcaceae;g__;s__
130864	8.44444	0.0765892	0.396589	1	0.5	0	0	0	0	k__Bacteria;p__Firmicutes;c__Bacilli;o__Lactobacillales;f__Lactobacillaceae;g__Lactobacillus;s__iners
510908	8.44444	0.0765892	0.396589	1	0	0	0	0	0.5	k__Bacteria;p__Firmicutes;c__Clostridia;o__Clostridiales;f__[Mogibacteriaceae];g__Mogibacterium;s__
232030	8.44444	0.0765892	0.396589	1	0	0	0	0	0.5	k__Bacteria;p__Firmicutes;c__Clostridia;o__Clostridiales;f__Lachnospiraceae;g__Coprococcus;s__
251539	8.44444	0.0765892	0.396589	1	0	0	0.5	0	0	k__Bacteria;p__Proteobacteria;c__Deltaproteobacteria;o__Myxococcales
198422	8.44444	0.0765892	0.396589	1	0.5	0	0	0	0	k__Bacteria;p__Firmicutes;c__Clostridia;o__Clostridiales;f__Lachnospiraceae;g__;s__
266952	8.44444	0.0765892	0.396589	1	0	0	0.5	0	0	k__Bacteria;p__Firmicutes;c__Clostridia;o__Clostridiales;f__[Mogibacteriaceae];g__Mogibacterium;s__
1141671	8.44444	0.0765892	0.396589	1	0.5	0	0	0	0	k__Bacteria;p__Actinobacteria;c__Actinobacteria;o__Actinomycetales;f__Streptomycetaceae
4479392	8.44444	0.0765892	0.396589	1	0	0	0	0.5	0	k__Bacteria;p__Firmicutes;c__Clostridia;o__Clostridiales;f__Clostridiaceae;g__;s__
302048	8.44444	0.0765892	0.396589	1	0	0	0	0.5	0	k__Bacteria;p__Bacteroidetes;c__Bacteroidia;o__Bacteroidales;f__;g__;s__
805066	8.44444	0.0765892	0.396589	1	0	0	0	0.5	0	k__Bacteria;p__Firmicutes;c__Clostridia;o__Clostridiales;f__;g__;s__
577512	8.44444	0.0765892	0.396589	1	0	0	0	0.5	0	k__Bacteria;p__Firmicutes;c__Clostridia;o__Clostridiales;f__;g__;s__
811229	8.44444	0.0765892	0.396589	1	0	0	0	0.5	0	k__Bacteria;p__Bacteroidetes;c__Bacteroidia;o__Bacteroidales;f__Prevotellaceae;g__Prevotella;s__
4447334	8.44444	0.0765892	0.396589	1	0	0	0	0	0.5	k__Bacteria;p__Proteobacteria;c__Alphaproteobacteria;o__Sphingomonadales;f__Sphingomonadaceae;g__Kaistobacter;s__
177032	8.44444	0.0765892	0.396589	1	0.5	0	0	0	0	k__Bacteria;p__Firmicutes;c__Clostridia;o__Clostridiales;f__Lachnospiraceae;g__;s__
536535	8.44444	0.0765892	0.396589	1	0	0	0.5	0	0	k__Bacteria;p__Firmicutes;c__Clostridia;o__Clostridiales;f__Lachnospiraceae;g__Dorea;s__
351813	8.44444	0.0765892	0.396589	1	0	0	0	0	0.5	k__Bacteria;p__Bacteroidetes;c__Bacteroidia;o__Bacteroidales;f__Prevotellaceae;g__Prevotella;s__
4331137	8.44444	0.0765892	0.396589	1	0.5	0	0	0	0	k__Bacteria;p__Actinobacteria;c__Actinobacteria;o__Actinomycetales;f__Microbacteriaceae;g__Frigoribacterium;s__
3450454	8.44444	0.0765892	0.396589	1	0	0	0.5	0	0	k__Bacteria;p__Firmicutes;c__Clostridia;o__Clostridiales;f__Lachnospiraceae
668514	8.44444	0.0765892	0.396589	1	0.5	0	0	0	0	k__Bacteria;p__Proteobacteria;c__Gammaproteobacteria;o__Enterobacteriales;f__Enterobacteriaceae;g__;s__
4318672	8.44444	0.0765892	0.396589	1	0.5	0	0	0	0	k__Bacteria;p__Proteobacteria;c__Betaproteobacteria;o__Neisseriales;f__Neisseriaceae;g__Neisseria;s__
4341886	8.44444	0.0765892	0.396589	1	0	0	0	0.5	0	k__Bacteria;p__Firmicutes;c__Clostridia;o__Clostridiales;f__Ruminococcaceae;g__;s__
302407	8.44444	0.0765892	0.396589	1	0	1	0	0	0	k__Bacteria;p__Firmicutes;c__Clostridia;o__Clostridiales;f__Lachnospiraceae;g__;s__
178497	8.44444	0.0765892	0.396589	1	0	0	0.5	0	0	k__Bacteria;p__Firmicutes;c__Clostridia;o__Clostridiales;f__Ruminococcaceae;g__;s__
335793	8.44444	0.0765892	0.396589	1	0	0	0.5	0	0	k__Bacteria;p__TM7;c__TM7-3;o__CW040;f__F16;g__;s__
917561	8.44444	0.0765892	0.396589	1	0.5	0	0	0	0	k__Bacteria;p__Actinobacteria;c__Actinobacteria;o__Actinomycetales;f__Corynebacteriaceae;g__Corynebacterium;s__
4304638	8.44444	0.0765892	0.396589	1	0.5	0	0	0	0	k__Bacteria;p__Firmicutes;c__Bacilli;o__Bacillales;f__Bacillaceae;g__Bacillus;s__
3186216	8.44444	0.0765892	0.396589	1	0	0	0	0.5	0	k__Bacteria;p__Firmicutes;c__Clostridia;o__Clostridiales;f__;g__;s__
347413	8.44444	0.0765892	0.396589	1	0	0	0.5	0	0	k__Bacteria;p__Firmicutes;c__Clostridia;o__Clostridiales;f__Ruminococcaceae;g__;s__
336638	8.44444	0.0765892	0.396589	1	0	0	0	0.5	0	k__Bacteria;p__Firmicutes;c__Clostridia;o__Clostridiales;f__Ruminococcaceae;g__;s__
New.ReferenceOTU474	8.44444	0.0765892	0.396589	1	0	0	0.5	0	0	k__Bacteria;p__Firmicutes;c__Clostridia;o__Clostridiales;f__Ruminococcaceae
New.ReferenceOTU416	8.44444	0.0765892	0.396589	1	0	0	1	0	0	k__Bacteria;p__Firmicutes;c__Clostridia;o__Clostridiales;f__Ruminococcaceae;g__;s__
New.ReferenceOTU277	8.44444	0.0765892	0.396589	1	0	0	0.5	0	0	Unassigned
4445801	8.44404	0.0766017	0.396589	1	7.5	13.25	69.5	15	2	k__Bacteria;p__Firmicutes;c__Clostridia;o__Clostridiales;f__;g__;s__
567437	8.43903	0.076757	0.396589	1	0.25	3	2	6.5	1.5	k__Bacteria;p__Tenericutes;c__Mollicutes;o__RF39;f__;g__;s__
582103	8.43053	0.077021	0.396589	1	5.25	34	131.25	49	104.5	k__Bacteria;p__Bacteroidetes;c__Bacteroidia;o__Bacteroidales;f__Rikenellaceae;g__;s__
320643	8.42534	0.0771829	0.396589	1	5.75	69.75	543.25	82	11.5	k__Bacteria;p__Proteobacteria;c__Gammaproteobacteria;o__Aeromonadales;f__Succinivibrionaceae;g__Ruminobacter;s__
248902	8.42419	0.0772187	0.396589	1	1542.75	1902.25	702.75	81.25	1588.5	k__Bacteria;p__Firmicutes;c__Bacilli;o__Turicibacterales;f__Turicibacteraceae;g__Turicibacter;s__
3931537	8.42105	0.0773167	0.396589	1	0	0	0.75	0	0	k__Bacteria;p__Firmicutes;c__Clostridia;o__Clostridiales;f__Clostridiaceae;g__Clostridium;s__
4400098	8.42105	0.0773167	0.396589	1	0	0	0.75	0	0	k__Bacteria;p__Bacteroidetes;c__Flavobacteriia;o__Flavobacteriales;f__Flavobacteriaceae;g__Flavobacterium;s__
311832	8.42105	0.0773167	0.396589	1	0	1.25	0	0	0	k__Bacteria;p__Firmicutes;c__Clostridia;o__Clostridiales;f__Ruminococcaceae;g__;s__
298561	8.42105	0.0773167	0.396589	1	0	0	0	1	0	k__Bacteria;p__Bacteroidetes;c__Bacteroidia;o__Bacteroidales;f__;g__;s__
2272791	8.42105	0.0773167	0.396589	1	0	0	0	1	0	k__Bacteria;p__Firmicutes;c__Clostridia;o__Clostridiales;f__Clostridiaceae;g__;s__
4373062	8.42105	0.0773167	0.396589	1	0	0	0.75	0	0	k__Bacteria;p__Firmicutes;c__Clostridia;o__Clostridiales;f__Ruminococcaceae;g__;s__
534578	8.42105	0.0773167	0.396589	1	0	0	0.75	0	0	k__Bacteria;p__Firmicutes;c__Clostridia;o__Clostridiales;f__Caldicoprobacteraceae;g__Caldicoprobacter;s__
25461	8.42105	0.0773167	0.396589	1	0	2	0	0	0	k__Bacteria;p__Firmicutes;c__Clostridia;o__Clostridiales;f__Ruminococcaceae;g__;s__
300300	8.42105	0.0773167	0.396589	1	0	0	3.75	0	0	k__Bacteria;p__Firmicutes;c__Clostridia;o__Clostridiales;f__;g__;s__
556163	8.42105	0.0773167	0.396589	1	0	0	1	0	0	k__Bacteria;p__Firmicutes;c__Clostridia;o__Clostridiales;f__Clostridiaceae;g__;s__
276183	8.42105	0.0773167	0.396589	1	0	0	0	0	0.75	k__Bacteria;p__Firmicutes;c__Bacilli;o__Lactobacillales;f__Carnobacteriaceae;g__Carnobacterium;s__
329254	8.42105	0.0773167	0.396589	1	0	1	0	0	0	k__Bacteria;p__Bacteroidetes;c__Bacteroidia;o__Bacteroidales;f__Prevotellaceae;g__Prevotella;s__
3610691	8.42105	0.0773167	0.396589	1	0	0	0	0.75	0	k__Bacteria;p__Proteobacteria;c__Gammaproteobacteria;o__Enterobacteriales;f__Enterobacteriaceae;g__Proteus;s__
809772	8.42105	0.0773167	0.396589	1	0	1	0	0	0	k__Bacteria;p__Firmicutes;c__Bacilli;o__Bacillales;f__Bacillaceae;g__Bacillus;s__
4338745	8.42105	0.0773167	0.396589	1	0	0	0	2.25	0	k__Bacteria;p__Firmicutes;c__Clostridia;o__Clostridiales;f__Veillonellaceae;g__;s__
289449	8.42105	0.0773167	0.396589	1	0	0	3.25	0	0	k__Bacteria;p__Firmicutes;c__Clostridia;o__Clostridiales;f__;g__;s__
4365141	8.42105	0.0773167	0.396589	1	0	0	0	1.5	0	k__Bacteria;p__Firmicutes;c__Bacilli;o__Lactobacillales;f__Leuconostocaceae;g__Leuconostoc;s__
4371341	8.42105	0.0773167	0.396589	1	0	0	0	0.75	0	k__Bacteria;p__Firmicutes;c__Clostridia;o__Clostridiales;f__Veillonellaceae;g__Phascolarctobacterium;s__
348863	8.42105	0.0773167	0.396589	1	0	0	0	3.5	0	k__Bacteria;p__Firmicutes;c__Clostridia;o__Clostridiales;f__;g__;s__
36647	8.42105	0.0773167	0.396589	1	0	0	1.5	0	0	k__Bacteria;p__Firmicutes;c__Clostridia;o__Clostridiales;f__;g__;s__
555156	8.42105	0.0773167	0.396589	1	0	0	1	0	0	k__Bacteria;p__Planctomycetes;c__Planctomycetia;o__Pirellulales;f__Pirellulaceae;g__;s__
434336	8.42105	0.0773167	0.396589	1	0	0	0	1.25	0	k__Bacteria;p__Firmicutes;c__Clostridia;o__Clostridiales;f__;g__;s__
1090029	8.42105	0.0773167	0.396589	1	0	1	0	0	0	k__Bacteria;p__Actinobacteria;c__Actinobacteria;o__Actinomycetales;f__Sanguibacteraceae;g__Sanguibacter;s__
4417921	8.42105	0.0773167	0.396589	1	0	0	0.75	0	0	k__Bacteria;p__Bacteroidetes;c__[Saprospirae];o__[Saprospirales];f__Chitinophagaceae;g__Flavisolibacter;s__
1928156	8.42105	0.0773167	0.396589	1	0	0	1	0	0	k__Bacteria;p__Firmicutes;c__Clostridia;o__Clostridiales;f__Lachnospiraceae
293477	8.42105	0.0773167	0.396589	1	0	0	0	1.25	0	k__Bacteria;p__Firmicutes;c__Clostridia;o__Clostridiales;f__Ruminococcaceae;g__;s__
4452633	8.42105	0.0773167	0.396589	1	0	0	1.25	0	0	k__Bacteria;p__Firmicutes;c__Clostridia;o__Clostridiales;f__Clostridiaceae;g__;s__
289841	8.42105	0.0773167	0.396589	1	0	0	0.75	0	0	k__Bacteria;p__Firmicutes;c__Clostridia;o__Clostridiales;f__;g__;s__
36125	8.42105	0.0773167	0.396589	1	0	0	0	0	5.75	k__Bacteria;p__Firmicutes;c__Bacilli;o__Lactobacillales;f__Carnobacteriaceae;g__Carnobacterium;s__
561826	8.42105	0.0773167	0.396589	1	0	0	0	1.25	0	k__Bacteria;p__Firmicutes;c__Clostridia;o__Clostridiales;f__Christensenellaceae;g__;s__
111293	8.42105	0.0773167	0.396589	1	0.75	0	0	0	0	k__Bacteria;p__Firmicutes;c__Clostridia;o__Clostridiales;f__;g__;s__
346868	8.42105	0.0773167	0.396589	1	0	0	0.75	0	0	k__Bacteria;p__Bacteroidetes;c__Bacteroidia;o__Bacteroidales;f__Prevotellaceae;g__Prevotella;s__
267605	8.42105	0.0773167	0.396589	1	0	0	1.5	0	0	k__Bacteria;p__Firmicutes;c__Clostridia;o__Clostridiales;f__Lachnospiraceae;g__;s__
563439	8.42105	0.0773167	0.396589	1	0	0	1	0	0	k__Bacteria;p__Firmicutes;c__Clostridia;o__Clostridiales;f__[Mogibacteriaceae];g__Mogibacterium;s__
340357	8.42105	0.0773167	0.396589	1	0	0	0	1.25	0	k__Bacteria;p__Firmicutes;c__Clostridia;o__Clostridiales;f__Lachnospiraceae;g__;s__
4341734	8.42105	0.0773167	0.396589	1	0	0	0.75	0	0	k__Bacteria;p__Actinobacteria;c__Actinobacteria;o__Actinomycetales;f__Microbacteriaceae;g__;s__
182122	8.42105	0.0773167	0.396589	1	0	0.75	0	0	0	k__Bacteria;p__Firmicutes;c__Clostridia;o__Clostridiales;f__Lachnospiraceae;g__;s__
238205	8.42105	0.0773167	0.396589	1	0	0	0	1.5	0	k__Bacteria;p__Firmicutes;c__Clostridia;o__Clostridiales;f__Clostridiaceae;g__Clostridium;s__butyricum
584500	8.42105	0.0773167	0.396589	1	0	0	0	0.75	0	k__Bacteria;p__Proteobacteria;c__Epsilonproteobacteria;o__Campylobacterales;f__Campylobacteraceae;g__Arcobacter;s__
22771	8.42105	0.0773167	0.396589	1	0.75	0	0	0	0	k__Bacteria;p__Firmicutes;c__Clostridia;o__Clostridiales;f__Lachnospiraceae;g__Blautia;s__
458550	8.42105	0.0773167	0.396589	1	0	0	1.25	0	0	k__Bacteria;p__Firmicutes;c__Clostridia;o__Clostridiales;f__;g__;s__
342683	8.42105	0.0773167	0.396589	1	0	0	0	2	0	k__Bacteria;p__Firmicutes;c__Clostridia;o__Clostridiales;f__Ruminococcaceae
3680006	8.42105	0.0773167	0.396589	1	0	0	0	0.75	0	k__Bacteria;p__Firmicutes;c__Clostridia;o__Clostridiales;f__Lachnospiraceae;g__Dorea;s__
99331	8.42105	0.0773167	0.396589	1	0	6	0	0	0	k__Bacteria;p__Firmicutes;c__Bacilli;o__Bacillales;f__Bacillaceae;g__Bacillus;s__
326833	8.42105	0.0773167	0.396589	1	0	0	0.75	0	0	k__Bacteria;p__Firmicutes;c__Clostridia;o__Clostridiales;f__Lachnospiraceae;g__Coprococcus;s__
New.ReferenceOTU417	8.42105	0.0773167	0.396589	1	3.5	0	0	0	0	Unassigned
New.ReferenceOTU109	8.42105	0.0773167	0.396589	1	0	0	0	0	13	k__Bacteria;p__Firmicutes;c__Bacilli;o__Lactobacillales;f__Carnobacteriaceae;g__Carnobacterium;s__
New.ReferenceOTU352	8.42105	0.0773167	0.396589	1	0	0	0	0	35.25	k__Bacteria;p__Firmicutes;c__Clostridia;o__Clostridiales;f__Clostridiaceae;g__Clostridium;s__
New.ReferenceOTU463	8.42105	0.0773167	0.396589	1	0	0	0	1	0	Unassigned
290974	8.42062	0.0773303	0.396589	1	15	243	287.25	46.75	30	k__Bacteria;p__Firmicutes;c__Clostridia;o__Clostridiales
523749	8.41941	0.0773679	0.396589	1	1.25	13	9	10.5	0	k__Bacteria;p__Firmicutes;c__Clostridia;o__Clostridiales;f__Lachnospiraceae;g__Coprococcus;s__
312916	8.41377	0.0775444	0.396956	1	2.75	26.75	164	43.5	6.75	k__Bacteria;p__Proteobacteria;c__Gammaproteobacteria;o__Aeromonadales;f__Succinivibrionaceae;g__Succinivibrio;s__
4304601	8.39904	0.0780073	0.398786	1	0	0.25	1	0.75	0.25	k__Bacteria;p__Bacteroidetes;c__Bacteroidia;o__Bacteroidales;f__Bacteroidaceae;g__Bacteroides;s__
655466	8.39294	0.0781996	0.398877	1	0	0	2.5	0.75	0.25	k__Bacteria;p__Verrucomicrobia;c__Verruco-5;o__WCHB1-41;f__RFP12;g__;s__
354599	8.38917	0.0783186	0.398877	1	0.75	1.5	180	7.25	0.5	k__Bacteria;p__Spirochaetes;c__Spirochaetes;o__Spirochaetales;f__Spirochaetaceae;g__Treponema;s__
293470	8.38845	0.0783415	0.398877	1	7.5	25	89.75	98	25.25	k__Bacteria;p__Firmicutes;c__Clostridia;o__Clostridiales;f__Ruminococcaceae;g__;s__
197760	8.38072	0.0785862	0.399586	1	0.25	0.25	9	5	1.5	k__Bacteria;p__Firmicutes;c__Clostridia;o__Clostridiales;f__Lachnospiraceae;g__Roseburia;s__
42492	8.36562	0.0790668	0.40149	1	3	9.5	21.75	28.75	1.75	k__Bacteria;p__Firmicutes;c__Clostridia;o__Clostridiales
New.ReferenceOTU233	8.35326	0.079462	0.40205	1	0	0	1	3.75	0.5	k__Bacteria;p__Firmicutes;c__Clostridia;o__Clostridiales;f__Ruminococcaceae;g__;s__
New.ReferenceOTU122	8.35271	0.0794797	0.40205	1	5.25	10.75	45.5	97	24	k__Bacteria;p__Bacteroidetes;c__Bacteroidia;o__Bacteroidales;f__Porphyromonadaceae;g__Parabacteroides;s__
New.ReferenceOTU155	8.3522	0.0794959	0.40205	1	1.5	5.25	7.75	14.5	2	k__Bacteria;p__Firmicutes;c__Clostridia;o__Clostridiales;f__Ruminococcaceae;g__;s__
79540	8.34371	0.0797686	0.40289	1	12.5	1.75	0	0	4	k__Bacteria;p__Proteobacteria;c__Gammaproteobacteria;o__Pseudomonadales;f__Moraxellaceae;g__Psychrobacter;s__
34020	8.33722	0.079978	0.403409	1	0	0.75	3	3.75	0	k__Bacteria;p__Firmicutes;c__Clostridia;o__Clostridiales;f__;g__;s__
New.ReferenceOTU132	8.32613	0.0803363	0.404159	1	0.75	8.25	7.25	13.75	17	k__Bacteria;p__Bacteroidetes;c__Bacteroidia;o__Bacteroidales;f__;g__;s__
273960	8.326	0.0803403	0.404159	1	83.75	30.25	11.25	7	1.75	k__Bacteria;p__Firmicutes;c__Clostridia;o__Clostridiales;f__;g__;s__
146564	8.30613	0.0809864	0.405404	1	1.25	3.75	21.75	28.5	3.25	k__Bacteria;p__Firmicutes;c__Clostridia;o__Clostridiales;f__;g__;s__
4311537	8.30564	0.0810026	0.405404	1	0.25	0.5	1	10.75	0	k__Bacteria;p__Firmicutes;c__Clostridia;o__Clostridiales;f__Ruminococcaceae;g__;s__
196191	8.30561	0.0810035	0.405404	1	0.25	0.25	1.5	2.5	0	k__Bacteria;p__Firmicutes;c__Clostridia;o__Clostridiales;f__Ruminococcaceae;g__Oscillospira;s__
302936	8.29764	0.0812639	0.405404	1	0.25	0.75	1.25	27	0	k__Bacteria;p__Verrucomicrobia;c__Verrucomicrobiae;o__Verrucomicrobiales;f__Verrucomicrobiaceae;g__Akkermansia;s__
345871	8.29451	0.0813666	0.405404	1	3	38.25	113.75	65.5	58.75	k__Bacteria;p__Firmicutes;c__Clostridia;o__Clostridiales;f__Ruminococcaceae;g__;s__
New.ReferenceOTU89	8.29314	0.0814113	0.405404	1	23.25	10.75	0	0	4.25	k__Bacteria;p__Actinobacteria;c__Actinobacteria;o__Bifidobacteriales;f__Bifidobacteriaceae;g__Bifidobacterium;s__
New.ReferenceOTU78	8.29091	0.0814846	0.405404	1	4	16.75	10.5	31.5	1.5	k__Bacteria;p__Firmicutes;c__Clostridia;o__Clostridiales;f__Ruminococcaceae;g__;s__
New.ReferenceOTU127	8.28837	0.0815679	0.405404	1	14	53.75	62	46.25	119.25	k__Bacteria;p__Bacteroidetes;c__Bacteroidia;o__Bacteroidales;f__;g__;s__
544734	8.28636	0.0816341	0.405404	1	0.5	4.75	19.75	22.25	1.75	k__Bacteria;p__Firmicutes;c__Clostridia;o__Clostridiales;f__Ruminococcaceae;g__;s__
294440	8.28547	0.0816633	0.405404	1	4	8.75	35.5	28.5	9	k__Bacteria;p__Firmicutes;c__Clostridia;o__Clostridiales;f__Lachnospiraceae;g__;s__
297770	8.28233	0.0817666	0.405404	1	0.5	1.25	4.75	6.5	4.25	k__Bacteria;p__Firmicutes;c__Clostridia;o__Clostridiales;f__;g__;s__
New.ReferenceOTU166	8.27174	0.0821162	0.405508	1	28.5	4	49.25	1.5	110	k__Bacteria;p__Bacteroidetes;c__Bacteroidia;o__Bacteroidales;f__;g__;s__
301816	8.26311	0.0824019	0.405508	1	0	0.5	2	28.25	0.5	k__Bacteria;p__Firmicutes;c__Clostridia;o__Clostridiales;f__Clostridiaceae;g__Clostridium;s__
4318195	8.26294	0.0824076	0.405508	1	0	3	4.5	2.75	0.75	k__Bacteria;p__Firmicutes;c__Clostridia;o__Clostridiales;f__Ruminococcaceae;g__;s__
314644	8.26063	0.0824842	0.405508	1	0	1	3.75	3	0	k__Bacteria;p__Firmicutes;c__Clostridia;o__Clostridiales;f__;g__;s__
266274	8.25543	0.0826569	0.405508	1	0	0.25	2.25	3.25	0	k__Bacteria;p__Firmicutes;c__Clostridia;o__Clostridiales;f__Ruminococcaceae;g__;s__
4343842	8.25416	0.0826994	0.405508	1	3.5	10.75	36	62.75	6.5	k__Bacteria;p__Firmicutes;c__Clostridia;o__Clostridiales;f__;g__;s__
323061	8.25091	0.0828076	0.405508	1	0.25	0.5	2.5	3.25	0	k__Bacteria;p__Firmicutes;c__Clostridia;o__Clostridiales;f__Ruminococcaceae;g__Oscillospira;s__
324863	8.2452	0.0829982	0.405508	1	1.75	2	3.5	0	0	k__Bacteria;p__Firmicutes;c__Clostridia;o__Clostridiales;f__Lachnospiraceae;g__;s__
New.ReferenceOTU20	8.24501	0.0830045	0.405508	1	1.75	5	25.75	28.25	6.25	k__Bacteria;p__Firmicutes;c__Clostridia;o__Clostridiales;f__[Mogibacteriaceae];g__;s__
568968	8.2417	0.0831151	0.405508	1	2.25	18.25	10.25	33.75	10.25	k__Bacteria;p__Firmicutes;c__Clostridia;o__Clostridiales;f__;g__;s__
243911	8.23485	0.0833445	0.405508	1	3.5	1	2.75	0.25	2.25	k__Bacteria;p__Firmicutes;c__Clostridia;o__Clostridiales;f__[Mogibacteriaceae];g__Mogibacterium;s__
174288	8.23375	0.0833815	0.405508	1	0	0	5	0.75	0.25	k__Bacteria;p__Firmicutes;c__Clostridia;o__Clostridiales;f__Lachnospiraceae;g__Roseburia;s__
336292	8.23225	0.0834318	0.405508	1	0	0.25	1.25	2	0	k__Bacteria;p__Tenericutes;c__Mollicutes;o__RF39;f__;g__;s__
4378908	8.23225	0.0834318	0.405508	1	0	0	2	1.25	0.25	k__Bacteria;p__Firmicutes;c__Clostridia;o__Clostridiales;f__Ruminococcaceae;g__;s__
300523	8.23119	0.0834673	0.405508	1	7.75	19	115	95.25	26.25	k__Bacteria;p__Bacteroidetes;c__Bacteroidia;o__Bacteroidales;f__Bacteroidaceae;g__5-7N15;s__
109792	8.22283	0.0837485	0.405508	1	0	0.25	1.5	2.25	0	k__Bacteria;p__Firmicutes;c__Clostridia;o__Clostridiales;f__;g__;s__
296962	8.22047	0.083828	0.405508	1	7.75	21	66	31.25	25.5	k__Bacteria;p__Firmicutes;c__Clostridia;o__Clostridiales;f__Ruminococcaceae;g__;s__
4303851	8.22028	0.0838344	0.405508	1	0.25	1.75	9.75	8.25	0	k__Bacteria;p__Firmicutes;c__Clostridia;o__Clostridiales;f__Ruminococcaceae;g__Ruminococcus;s__
236578	8.21973	0.0838529	0.405508	1	0.5	1.75	0.25	0	0	k__Bacteria;p__Firmicutes;c__Clostridia;o__Clostridiales;f__Lachnospiraceae;g__Butyrivibrio;s__
13813	8.2151	0.084009	0.405508	1	2.5	2.25	4	9.25	0.25	k__Bacteria;p__Firmicutes;c__Clostridia;o__Clostridiales;f__Veillonellaceae;g__Selenomonas;s__ruminantium
613697	8.21422	0.0840387	0.405508	1	1.5	0.75	3	25.75	0.25	k__Bacteria;p__Tenericutes;c__Mollicutes;o__RF39;f__;g__;s__
New.ReferenceOTU30	8.20904	0.0842141	0.405541	1	0.25	0	0	20	0.5	k__Bacteria;p__Bacteroidetes;c__Bacteroidia;o__Bacteroidales;f__S24-7;g__;s__
4315788	8.20769	0.0842598	0.405541	1	0.25	0.5	3.75	5	0	k__Bacteria;p__Firmicutes;c__Clostridia;o__Clostridiales;f__Ruminococcaceae;g__;s__
322931	8.19637	0.084644	0.406319	1	0.75	2.25	10.75	23.5	0.75	k__Bacteria;p__Firmicutes;c__Clostridia;o__Clostridiales;f__Ruminococcaceae;g__Ruminococcus;s__
1579253	8.19632	0.0846457	0.406319	1	0	1.25	2.75	9.5	0.25	k__Bacteria;p__Lentisphaerae;c__[Lentisphaeria];o__Victivallales;f__Victivallaceae;g__;s__
313601	8.19098	0.0848278	0.406319	1	0.5	5	14	37.25	2	k__Bacteria;p__Firmicutes;c__Clostridia;o__Clostridiales;f__Ruminococcaceae;g__;s__
4412850	8.18936	0.0848829	0.406319	1	1.75	0.5	1.25	0	0.5	k__Bacteria;p__Firmicutes;c__Clostridia;o__Clostridiales;f__Lachnospiraceae;g__;s__
309534	8.18714	0.0849586	0.406319	1	0	0.25	9.5	15.75	0.75	k__Bacteria;p__Firmicutes;c__Clostridia;o__Clostridiales;f__;g__;s__
288076	8.18238	0.0851214	0.406584	1	1.75	7.25	84.75	63.75	2	k__Bacteria;p__Firmicutes;c__Clostridia;o__Clostridiales;f__Ruminococcaceae;g__;s__
331156	8.17558	0.085354	0.406805	1	20.75	26.25	166.75	41.5	2.5	k__Bacteria;p__Firmicutes;c__Clostridia;o__Clostridiales;f__;g__;s__
New.ReferenceOTU319	8.17091	0.0855143	0.406805	1	0	1.75	1.5	0.25	15.75	k__Bacteria;p__Bacteroidetes;c__Bacteroidia;o__Bacteroidales;f__;g__;s__
294568	8.16968	0.0855566	0.406805	1	0.5	0.5	4.5	6.25	0.25	k__Bacteria;p__Firmicutes;c__Clostridia;o__Clostridiales;f__;g__;s__
795046	8.16848	0.085598	0.406805	1	1.5	0	5.75	1	0	k__Bacteria;p__Firmicutes;c__Clostridia;o__Clostridiales;f__Lachnospiraceae;g__;s__
4448724	8.15971	0.0859	0.407729	1	19.5	43.5	126.25	158.5	91	k__Bacteria;p__Firmicutes;c__Clostridia;o__Clostridiales;f__Ruminococcaceae;g__;s__
New.ReferenceOTU530	8.15053	0.0862172	0.408347	1	3.25	8.75	25.5	26.25	57.25	k__Bacteria;p__Bacteroidetes;c__Bacteroidia;o__Bacteroidales;f__Bacteroidaceae;g__5-7N15;s__
346761	8.14969	0.0862462	0.408347	1	1.5	2.25	18.25	38.25	5.25	k__Bacteria;p__Firmicutes;c__Clostridia;o__Clostridiales;f__Ruminococcaceae;g__;s__
98542	8.14598	0.0863749	0.408445	1	0	0	1.5	1	0.25	k__Bacteria;p__Firmicutes;c__Clostridia;o__Clostridiales;f__Lachnospiraceae;g__;s__
4316998	8.14235	0.0865009	0.40853	1	1.75	11.75	33.75	33	15.75	k__Bacteria;p__Firmicutes;c__Clostridia;o__Clostridiales;f__Ruminococcaceae;g__;s__
343453	8.12594	0.0870721	0.410716	1	10	26.5	209	60	1.75	k__Bacteria;p__Bacteroidetes;c__Bacteroidia;o__Bacteroidales;f__[Paraprevotellaceae];g__[Prevotella];s__
312364	8.12026	0.0872708	0.41114	1	0	2	1	0.25	0	k__Bacteria;p__Firmicutes;c__Clostridia;o__Clostridiales;f__Ruminococcaceae;g__;s__
295033	8.11429	0.0874803	0.411401	1	3.75	51.5	69.75	58.25	113.5	k__Bacteria;p__Bacteroidetes;c__Bacteroidia;o__Bacteroidales;f__;g__;s__
288331	8.11248	0.0875437	0.411401	1	2.25	7.75	28.75	28.25	22.25	k__Bacteria;p__Firmicutes;c__Clostridia;o__Clostridiales;f__Ruminococcaceae;g__;s__
New.ReferenceOTU553	8.10899	0.0876665	0.411467	1	0	8	5.75	12.75	0.5	k__Bacteria;p__Tenericutes;c__Mollicutes;o__RF39;f__;g__;s__
180136	8.10352	0.0878589	0.411711	1	0	3.75	3.5	9.75	0	k__Bacteria;p__Firmicutes;c__Clostridia;o__Clostridiales;f__Ruminococcaceae;g__;s__
421538	8.09974	0.0879922	0.411711	1	0	0.5	2	2.75	0	k__Bacteria;p__Firmicutes;c__Clostridia;o__Clostridiales;f__Lachnospiraceae;g__;s__
4355598	8.09824	0.088045	0.411711	1	6	60	19.25	75	2.75	k__Bacteria;p__Firmicutes;c__Clostridia;o__Clostridiales;f__Ruminococcaceae;g__;s__
4377703	8.09219	0.0882588	0.412201	1	1.5	22.5	50	36	26	k__Bacteria;p__Firmicutes;c__Clostridia;o__Clostridiales;f__Ruminococcaceae;g__;s__
New.ReferenceOTU362	8.08637	0.0884652	0.412656	1	262.75	192.25	0.5	0	0	k__Bacteria;p__Firmicutes;c__Bacilli;o__Bacillales;f__Planococcaceae;g__Paenisporosarcina;s__
4435308	8.07582	0.0888401	0.413283	1	0	4.25	5.5	5.5	0.75	k__Bacteria;p__Firmicutes;c__Clostridia;o__Clostridiales;f__Ruminococcaceae;g__;s__
293578	8.06746	0.0891381	0.413283	1	4.25	13.5	58.25	17	29.75	k__Bacteria;p__Firmicutes;c__Clostridia;o__Clostridiales;f__Ruminococcaceae;g__;s__
301195	8.06515	0.0892207	0.413283	1	0	0.75	2	1	0.5	k__Bacteria;p__Firmicutes;c__Clostridia;o__Clostridiales;f__Ruminococcaceae;g__;s__
288445	8.06212	0.0893289	0.413283	1	9.5	31.25	117.25	138.5	73.25	k__Bacteria;p__Bacteroidetes;c__Bacteroidia;o__Bacteroidales;f__Bacteroidaceae;g__5-7N15;s__
353688	8.05912	0.0894365	0.413283	1	0.75	2.25	5.5	6.5	0.25	k__Bacteria;p__Firmicutes;c__Clostridia;o__Clostridiales;f__Lachnospiraceae;g__Dorea;s__
40649	8.05782	0.0894829	0.413283	1	0.5	2	10.25	1.75	0.5	k__Bacteria;p__Firmicutes;c__Clostridia;o__Clostridiales;f__Lachnospiraceae;g__;s__
324020	8.05655	0.0895285	0.413283	1	1.25	8.5	14.75	53.5	2.25	k__Bacteria;p__Firmicutes;c__Clostridia;o__Clostridiales;f__Clostridiaceae;g__Clostridium;s__
567011	8.04936	0.0897869	0.413283	1	13.75	5	2.75	4.25	0.25	k__Bacteria;p__Firmicutes;c__Clostridia;o__Clostridiales;f__Lachnospiraceae;g__;s__
798581	8.04729	0.0898611	0.413283	1	1.75	1.25	10.5	0.5	1.75	k__Bacteria;p__Firmicutes;c__Clostridia;o__Clostridiales;f__Ruminococcaceae;g__Ruminococcus;s__
301534	8.04677	0.08988	0.413283	1	0.25	0.25	2.5	4.75	0.75	k__Bacteria;p__Firmicutes;c__Clostridia;o__Clostridiales;f__;g__;s__
273272	8.04346	0.0899992	0.413283	1	0	0.25	1	6.75	0.25	k__Bacteria;p__Firmicutes;c__Clostridia;o__Clostridiales;f__;g__;s__
304643	8.03889	0.090164	0.413283	1	0	0.25	0.5	1.25	0	k__Bacteria;p__Bacteroidetes;c__Bacteroidia;o__Bacteroidales;f__;g__;s__
180171	8.03889	0.090164	0.413283	1	0	0.25	1	0.5	0	k__Bacteria;p__Firmicutes;c__Clostridia;o__Clostridiales;f__Lachnospiraceae;g__Roseburia
New.ReferenceOTU456	8.03889	0.090164	0.413283	1	0	0	0.5	1	0.25	k__Bacteria;p__Firmicutes;c__Clostridia;o__Clostridiales;f__Ruminococcaceae;g__;s__
349238	8.02993	0.0904879	0.413283	1	8.25	83.25	126.75	98	14.75	k__Bacteria;p__Firmicutes;c__Clostridia;o__Clostridiales;f__Ruminococcaceae;g__;s__
337086	8.02639	0.0906163	0.413283	1	1.5	1.75	33.5	6	0.25	k__Bacteria;p__Verrucomicrobia;c__Verruco-5;o__WCHB1-41;f__RFP12;g__;s__
528752	8.01875	0.0908938	0.413283	1	0	1	0.25	0	0.25	k__Bacteria;p__Firmicutes;c__Clostridia;o__Clostridiales;f__Ruminococcaceae;g__;s__
179472	8.01875	0.0908938	0.413283	1	0	0.5	2.5	0.5	0	k__Bacteria;p__Firmicutes;c__Clostridia;o__Clostridiales;f__Lachnospiraceae;g__Roseburia;s__
508842	8.01875	0.0908938	0.413283	1	0	0.25	1	0.25	0	k__Bacteria;p__Firmicutes;c__Clostridia;o__Clostridiales;f__;g__;s__
27711	8.01875	0.0908938	0.413283	1	0	0.25	1	0.25	0	k__Bacteria;p__Firmicutes;c__Clostridia;o__Clostridiales;f__;g__;s__
295145	8.01875	0.0908938	0.413283	1	0	0	0.25	1	0.25	k__Bacteria;p__Firmicutes;c__Clostridia;o__Clostridiales;f__Ruminococcaceae;g__;s__
333123	8.00973	0.0912224	0.414279	1	0.75	1	5.25	8	2	k__Bacteria;p__Firmicutes;c__Clostridia;o__Clostridiales;f__Ruminococcaceae;g__;s__
735945	8.00518	0.0913888	0.414469	1	4.25	29.25	0	0	9	k__Bacteria;p__Actinobacteria;c__Actinobacteria;o__Actinomycetales;f__Micrococcaceae;g__Arthrobacter;s__
4480359	8.00024	0.0915692	0.414469	1	0	0.25	1	1.75	0.25	k__Bacteria;p__Firmicutes;c__Clostridia;o__Clostridiales;f__Ruminococcaceae;g__;s__
290033	7.99848	0.0916339	0.414469	1	2	5.25	14.5	12.5	4	k__Bacteria;p__Firmicutes;c__Clostridia;o__Clostridiales;f__Lachnospiraceae;g__Dorea;s__
4374112	7.99661	0.0917025	0.414469	1	8.75	14	26.75	65.5	14.75	k__Bacteria;p__Firmicutes;c__Clostridia;o__Clostridiales;f__Ruminococcaceae;g__;s__
4296772	7.98899	0.0919824	0.41459	1	0.25	3	5	8	0.75	k__Bacteria;p__Firmicutes;c__Clostridia;o__Clostridiales;f__Lachnospiraceae;g__Coprococcus;s__
New.ReferenceOTU72	7.98701	0.0920552	0.41459	1	9.5	75.25	63	58.5	146.5	k__Bacteria;p__Bacteroidetes;c__Bacteroidia;o__Bacteroidales;f__;g__;s__
4315789	7.98498	0.0921301	0.41459	1	0.25	7.25	9.25	12	3.25	k__Bacteria;p__Firmicutes;c__Clostridia;o__Clostridiales;f__Ruminococcaceae;g__;s__
304304	7.98395	0.0921677	0.41459	1	0.25	1.5	2.25	1.75	0	k__Bacteria;p__Tenericutes;c__Mollicutes;o__RF39;f__;g__;s__
526983	7.97808	0.0923843	0.415071	1	0.5	6.5	19.25	8	1.25	k__Bacteria;p__Firmicutes;c__Clostridia;o__Clostridiales;f__Ruminococcaceae;g__;s__
227697	7.97211	0.0926052	0.41557	1	1	2	2.25	21.75	0	k__Bacteria;p__Firmicutes;c__Clostridia;o__Clostridiales;f__Ruminococcaceae;g__Ruminococcus;s__
310178	7.96697	0.0927955	0.415931	1	0.75	1.75	3.5	2.25	0	k__Bacteria;p__Firmicutes;c__Clostridia;o__Clostridiales;f__;g__;s__
512546	7.95868	0.0931035	0.416672	1	3.5	17.25	29.75	66.25	24.5	k__Bacteria;p__Firmicutes;c__Clostridia;o__Clostridiales;f__Lachnospiraceae;g__;s__
New.ReferenceOTU142	7.95279	0.0933228	0.416672	1	0.5	2.75	9.25	24	2.75	k__Bacteria;p__Tenericutes;c__Mollicutes;o__RF39;f__;g__;s__
301410	7.95229	0.0933415	0.416672	1	0.75	0.75	44.25	9	0.25	k__Bacteria;p__Firmicutes;c__Clostridia;o__Clostridiales;f__Ruminococcaceae;g__;s__
309658	7.95068	0.0934015	0.416672	1	0.25	0.25	1.5	2.5	0	k__Bacteria;p__Firmicutes;c__Clostridia;o__Clostridiales;f__Ruminococcaceae;g__;s__
312833	7.94526	0.0936041	0.416962	1	65	99.5	212	147	158.5	k__Bacteria;p__Firmicutes;c__Clostridia;o__Clostridiales;f__Ruminococcaceae;g__;s__
4306043	7.94247	0.0937083	0.416962	1	0	0	9.25	24.25	35	k__Bacteria;p__Bacteroidetes;c__Bacteroidia;o__Bacteroidales;f__S24-7;g__;s__
292216	7.9401	0.0937972	0.416962	1	0.75	0.5	1.75	112.5	0	k__Bacteria;p__Firmicutes;c__Clostridia;o__Clostridiales;f__Lachnospiraceae;g__Dorea;s__
3879458	7.92351	0.0944207	0.41854	1	8	12.25	0.25	7.5	0	k__Bacteria;p__Firmicutes;c__Bacilli;o__Lactobacillales;f__Lactobacillaceae;g__Lactobacillus;s__
591464	7.91667	0.0946789	0.41854	1	4	34	77.75	66.5	38.25	k__Bacteria;p__Firmicutes;c__Clostridia;o__Clostridiales;f__;g__;s__
New.ReferenceOTU143	7.91547	0.094724	0.41854	1	2.5	5	31	27.5	23.25	k__Bacteria;p__Firmicutes;c__Clostridia;o__Clostridiales;f__;g__;s__
1046624	7.91529	0.0947308	0.41854	1	0.25	2.5	10.75	5.25	0.25	k__Bacteria;p__Tenericutes;c__Mollicutes;o__RF39;f__;g__;s__
300859	7.91304	0.094816	0.41854	1	0	0	18.5	8.5	0.25	k__Bacteria;p__Bacteroidetes;c__Bacteroidia;o__Bacteroidales;f__Prevotellaceae;g__Prevotella;s__
4320175	7.91304	0.094816	0.41854	1	0	0	4	5.25	0.25	k__Bacteria;p__Firmicutes;c__Clostridia;o__Clostridiales;f__Ruminococcaceae;g__;s__
288496	7.90952	0.0949493	0.41864	1	0.25	1.25	4	3.25	0	k__Bacteria;p__Firmicutes;c__Clostridia;o__Clostridiales;f__Ruminococcaceae;g__;s__
327184	7.896	0.0954629	0.419409	1	1	0.75	11.5	21.25	0.25	k__Bacteria;p__Firmicutes;c__Clostridia;o__Clostridiales;f__;g__;s__
104439	7.89502	0.0955003	0.419409	1	0.25	0.25	2	1.75	0	k__Bacteria;p__Firmicutes;c__Clostridia;o__Clostridiales;f__Ruminococcaceae;g__;s__
4347871	7.89386	0.0955446	0.419409	1	0.5	39.25	14.75	23.75	35.75	k__Bacteria;p__Tenericutes;c__RF3;o__ML615J-28;f__;g__;s__
349053	7.89041	0.0956759	0.419409	1	0	3.75	1	23.5	0	k__Bacteria;p__Firmicutes;c__Clostridia;o__Clostridiales;f__Ruminococcaceae;g__Ruminococcus;s__
300390	7.88785	0.0957738	0.419409	1	3.5	0.5	4	1	0	k__Bacteria;p__Firmicutes;c__Clostridia;o__Clostridiales;f__;g__;s__
166869	7.88057	0.0960523	0.419409	1	0	0.75	4.5	2.25	0	k__Bacteria;p__Firmicutes;c__Clostridia;o__Clostridiales;f__;g__;s__
4302392	7.87742	0.0961731	0.419409	1	2.75	12.25	19.5	33.25	2.25	k__Bacteria;p__Firmicutes;c__Clostridia;o__Clostridiales;f__Lachnospiraceae;g__Coprococcus;s__
334334	7.87735	0.0961757	0.419409	1	18.25	29.5	259.25	145.75	46.75	k__Bacteria;p__Bacteroidetes;c__Bacteroidia;o__Bacteroidales;f__Bacteroidaceae;g__5-7N15;s__
312932	7.87702	0.0961884	0.419409	1	0.25	2	2	1.75	6	k__Bacteria;p__Bacteroidetes;c__Bacteroidia;o__Bacteroidales;f__;g__;s__
New.ReferenceOTU569	7.875	0.0962659	0.419409	1	2.5	0.25	0	0	11.75	k__Bacteria;p__Proteobacteria;c__Gammaproteobacteria;o__Pseudomonadales;f__Moraxellaceae;g__Psychrobacter;s__
4412309	7.87116	0.0964134	0.419409	1	0.25	0.75	0	0.25	1.75	k__Bacteria;p__Firmicutes;c__Clostridia;o__Clostridiales;f__Lachnospiraceae;g__;s__
316969	7.866	0.096612	0.419409	1	0	0	27.5	72	2.25	k__Bacteria;p__Bacteroidetes;c__Bacteroidia;o__Bacteroidales;f__;g__;s__
336508	7.86394	0.0966912	0.419409	1	0	1.25	1.75	3.75	0	k__Bacteria;p__Firmicutes;c__Clostridia;o__Clostridiales;f__;g__;s__
302194	7.86293	0.0967301	0.419409	1	2.5	33	58.5	46.5	9.25	k__Bacteria;p__Bacteroidetes;c__Bacteroidia;o__Bacteroidales;f__RF16;g__;s__
New.ReferenceOTU421	7.86147	0.0967867	0.419409	1	0	0.25	4	0.75	0.75	k__Bacteria;p__Firmicutes;c__Clostridia;o__Clostridiales;f__Veillonellaceae;g__;s__
4296771	7.85094	0.0971935	0.419651	1	21.25	16.5	35.75	25	1.5	k__Bacteria;p__Firmicutes;c__Clostridia;o__Clostridiales;f__Ruminococcaceae;g__;s__
4415144	7.84876	0.0972781	0.419651	1	16.25	18.75	221.25	116.5	31.5	k__Bacteria;p__Bacteroidetes;c__Bacteroidia;o__Bacteroidales;f__Bacteroidaceae;g__5-7N15;s__
4310677	7.84748	0.0973277	0.419651	1	0.25	2.5	3	2	0.25	k__Bacteria;p__Firmicutes;c__Clostridia;o__Clostridiales;f__Ruminococcaceae;g__;s__
287531	7.84733	0.0973334	0.419651	1	0.5	1	4.5	1.75	1.25	k__Bacteria;p__Firmicutes;c__Clostridia;o__Clostridiales;f__Ruminococcaceae;g__;s__
297727	7.84569	0.0973972	0.419651	1	0	0.75	6.75	2.5	3.25	k__Bacteria;p__Bacteroidetes;c__Bacteroidia;o__Bacteroidales;f__Bacteroidaceae;g__5-7N15;s__
590921	7.84049	0.097599	0.420042	1	0	0.25	1.75	2.5	0	k__Bacteria;p__Tenericutes;c__RF3;o__ML615J-28;f__;g__;s__
293092	7.82885	0.0980527	0.420644	1	0.5	3	11	14.5	0.25	k__Bacteria;p__Firmicutes;c__Clostridia;o__Clostridiales;f__Ruminococcaceae;g__;s__
570243	7.82585	0.0981698	0.420644	1	0	1	6.5	2.25	6	k__Bacteria;p__Bacteroidetes;c__Bacteroidia;o__Bacteroidales;f__Rikenellaceae;g__;s__
291434	7.82374	0.0982524	0.420644	1	12.25	69.5	150.5	535.75	133.5	k__Bacteria;p__Bacteroidetes;c__Bacteroidia;o__Bacteroidales;f__;g__;s__
290908	7.82162	0.0983355	0.420644	1	7.25	3.5	20.75	8	2.25	k__Bacteria;p__Firmicutes;c__Clostridia;o__Clostridiales;f__;g__;s__
New.ReferenceOTU622	7.82093	0.0983624	0.420644	1	0.75	1.75	15.25	32.75	14.25	k__Bacteria;p__Bacteroidetes;c__Bacteroidia;o__Bacteroidales;f__Bacteroidaceae;g__Bacteroides;s__
299179	7.81416	0.0986278	0.420644	1	0	0.25	0.75	1.25	0	k__Bacteria;p__Firmicutes;c__Clostridia;o__Clostridiales;f__Lachnospiraceae;g__;s__
New.ReferenceOTU217	7.81168	0.0987253	0.420644	1	8.25	7	64	29.25	0.25	k__Bacteria;p__Firmicutes;c__Clostridia;o__Clostridiales;f__Ruminococcaceae
New.ReferenceOTU581	7.80999	0.0987917	0.420644	1	4.5	10.75	54.25	13.75	7.5	k__Bacteria;p__Bacteroidetes;c__Bacteroidia;o__Bacteroidales;f__Bacteroidaceae;g__;s__
235003	7.80849	0.0988508	0.420644	1	7.25	2.75	0	0	2.75	k__Bacteria;p__Proteobacteria;c__Gammaproteobacteria;o__Pseudomonadales;f__Moraxellaceae;g__Psychrobacter
New.ReferenceOTU322	7.80849	0.0988508	0.420644	1	64.5	17.25	0	0	1.75	Unassigned
749770	7.79686	0.0993093	0.421226	1	4.75	2.75	2.5	123.25	0	k__Bacteria;p__Verrucomicrobia;c__Verrucomicrobiae;o__Verrucomicrobiales;f__Verrucomicrobiaceae;g__Akkermansia;s__
4306461	7.79655	0.0993216	0.421226	1	0	0.25	3.25	6.5	0	k__Bacteria;p__Elusimicrobia;c__Elusimicrobia;o__Elusimicrobiales;f__Elusimicrobiaceae;g__;s__
4319107	7.79655	0.0993216	0.421226	1	0	0.5	2	0.5	0	k__Bacteria;p__Firmicutes;c__Clostridia;o__Clostridiales;f__;g__;s__
4403504	7.79315	0.099456	0.421323	1	4.25	3	9.5	21.75	0	k__Bacteria;p__Firmicutes;c__Clostridia;o__Clostridiales;f__Ruminococcaceae;g__;s__
304883	7.78766	0.0996734	0.421772	1	2.75	3	17	56.5	1	k__Bacteria;p__Firmicutes;c__Clostridia;o__Clostridiales;f__;g__;s__
827522	7.78034	0.0999641	0.42253	1	0	0.25	1	21.75	0.25	k__Bacteria;p__Firmicutes;c__Clostridia;o__Clostridiales;f__;g__;s__
441934	7.77406	0.100214	0.422757	1	0.75	2.5	20.25	23.5	5.5	k__Bacteria;p__Firmicutes;c__Clostridia;o__Clostridiales;f__;g__;s__
302388	7.77338	0.100241	0.422757	1	5.75	11.25	51.5	79.75	20.75	k__Bacteria;p__Firmicutes;c__Clostridia;o__Clostridiales;f__Ruminococcaceae;g__;s__
4303724	7.7703	0.100364	0.422804	1	0.5	12	10	10.5	1.25	k__Bacteria;p__Firmicutes;c__Clostridia;o__Clostridiales;f__Ruminococcaceae;g__Ruminococcus;s__
New.ReferenceOTU80	7.76309	0.100652	0.423546	1	0.5	6	5.75	2.75	17	k__Bacteria;p__Tenericutes;c__Mollicutes;o__Anaeroplasmatales;f__Anaeroplasmataceae;g__Anaeroplasma;s__
New.ReferenceOTU527	7.75932	0.100803	0.42371	1	0.25	2.25	4.75	8.25	7.25	k__Bacteria;p__Firmicutes;c__Clostridia;o__Clostridiales;f__Ruminococcaceae;g__;s__
New.ReferenceOTU481	7.74196	0.101501	0.425495	1	0.25	29.5	2	0.25	11.75	Unassigned
258263	7.7413	0.101528	0.425495	1	0.5	1.25	47.25	3.5	1	k__Bacteria;p__TM7;c__TM7-3;o__CW040;f__F16;g__;s__
1133172	7.73767	0.101674	0.425495	1	14	7.25	200.75	23.5	2.5	k__Bacteria;p__Firmicutes;c__Clostridia;o__Clostridiales;f__Peptostreptococcaceae;g__;s__
450576	7.73571	0.101753	0.425495	1	0.25	0.5	8	6	0.5	k__Bacteria;p__Firmicutes;c__Clostridia;o__Clostridiales;f__Ruminococcaceae;g__;s__
New.ReferenceOTU247	7.7348	0.10179	0.425495	1	0.25	1	2.75	0	2.5	k__Bacteria;p__Firmicutes;c__Clostridia;o__Clostridiales;f__Lachnospiraceae;g__Coprococcus;s__
328671	7.7259	0.102151	0.42653	1	10.75	46.25	89.75	86.75	19.25	k__Bacteria;p__Firmicutes;c__Clostridia;o__Clostridiales;f__Ruminococcaceae;g__;s__
190676	7.71875	0.102441	0.427272	1	0	0.25	1	0.75	0	k__Bacteria;p__Firmicutes;c__Clostridia;o__Clostridiales;f__Ruminococcaceae;g__Oscillospira;s__
321610	7.70748	0.102901	0.42853	1	3	7.75	63.5	9.25	7	k__Bacteria;p__Firmicutes;c__Clostridia;o__Clostridiales;f__Lachnospiraceae;g__Dorea;s__
307485	7.7058	0.102969	0.42853	1	0.25	1.25	2.5	0	0	k__Bacteria;p__Firmicutes;c__Clostridia;o__Clostridiales;f__[Mogibacteriaceae];g__Mogibacterium;s__
327330	7.7024	0.103108	0.428637	1	1	4	4.25	9.75	25.75	k__Bacteria;p__Bacteroidetes;c__Bacteroidia;o__Bacteroidales;f__;g__;s__
539202	7.69048	0.103598	0.43007	1	0	0	0.75	0.25	0.5	k__Bacteria;p__Firmicutes;c__Clostridia;o__Clostridiales;f__Ruminococcaceae
New.ReferenceOTU179	7.68788	0.103704	0.43007	1	1	6.75	16.25	10.25	19.25	k__Bacteria;p__Bacteroidetes;c__Bacteroidia;o__Bacteroidales;f__Porphyromonadaceae;g__Parabacteroides;s__
278650	7.68493	0.103826	0.43007	1	3	25.75	3.75	29.75	0	k__Bacteria;p__Cyanobacteria;c__4C0d-2;o__YS2;f__;g__;s__
4466621	7.68294	0.103908	0.43007	1	1	2.75	9	7	0.25	k__Bacteria;p__Firmicutes;c__Clostridia;o__Clostridiales;f__Ruminococcaceae;g__Ruminococcus;s__
4409280	7.67723	0.104143	0.430299	1	0.5	0.5	4.5	2.25	0	k__Bacteria;p__Firmicutes;c__Clostridia;o__Clostridiales;f__Ruminococcaceae;g__;s__
290322	7.67522	0.104226	0.430299	1	0	0.5	1	1.25	0.25	k__Bacteria;p__Firmicutes;c__Clostridia;o__Clostridiales;f__Ruminococcaceae;g__;s__
New.ReferenceOTU106	7.67244	0.104341	0.430299	1	0	1.5	7.5	1.25	1.25	k__Bacteria;p__Firmicutes;c__Clostridia;o__Clostridiales;f__Ruminococcaceae;g__;s__
295780	7.67058	0.104418	0.430299	1	0	1.25	0.75	0.75	2.5	k__Bacteria;p__Bacteroidetes;c__Bacteroidia;o__Bacteroidales;f__;g__;s__
327439	7.66294	0.104735	0.431009	1	0.5	8	12	49.25	6	k__Bacteria;p__Firmicutes;c__Clostridia;o__Clostridiales;f__;g__;s__
289581	7.66094	0.104818	0.431009	1	0.25	0	1.25	12.75	0	k__Bacteria;p__Bacteroidetes;c__Bacteroidia;o__Bacteroidales;f__;g__;s__
311426	7.65726	0.104971	0.431168	1	1.75	17	68.5	132	4.75	k__Bacteria;p__Firmicutes;c__Clostridia;o__Clostridiales;f__Ruminococcaceae;g__;s__
193654	7.63733	0.105804	0.434117	1	0	0.75	1.5	7	2.5	k__Bacteria;p__Firmicutes;c__Clostridia;o__Clostridiales;f__Lachnospiraceae;g__Coprococcus;s__
185164	7.62477	0.106332	0.435694	1	0.25	0.25	1.75	0.5	0.5	k__Bacteria;p__Firmicutes;c__Clostridia;o__Clostridiales;f__Lachnospiraceae;g__;s__
340170	7.62009	0.106529	0.435694	1	2.25	23.75	24.5	32.5	12	k__Bacteria;p__Firmicutes;c__Clostridia;o__Clostridiales;f__Ruminococcaceae;g__Ruminococcus;s__
293471	7.6136	0.106803	0.435694	1	6.25	30	69.75	116.75	33.75	k__Bacteria;p__Firmicutes;c__Clostridia;o__Clostridiales;f__Ruminococcaceae;g__;s__
513742	7.61189	0.106876	0.435694	1	0	1	3.5	3	0.25	k__Bacteria;p__Firmicutes;c__Clostridia;o__Clostridiales;f__Ruminococcaceae;g__;s__
316882	7.6118	0.106879	0.435694	1	0	1.75	12.25	5.75	0	k__Bacteria;p__Firmicutes;c__Clostridia;o__Clostridiales;f__Ruminococcaceae;g__;s__
New.ReferenceOTU403	7.6118	0.106879	0.435694	1	92	26.5	0	0	88	k__Bacteria;p__Proteobacteria;c__Gammaproteobacteria;o__Pseudomonadales;f__Moraxellaceae;g__Psychrobacter
New.ReferenceOTU35	7.60326	0.107241	0.436513	1	0.5	0	2.5	6	0	k__Bacteria;p__Firmicutes;c__Clostridia;o__Clostridiales;f__Ruminococcaceae;g__;s__
2225203	7.6	0.10738	0.436513	1	0	0.25	0.25	0.75	0	k__Bacteria;p__Firmicutes;c__Clostridia;o__Clostridiales;f__Clostridiaceae;g__;s__
21652	7.5989	0.107426	0.436513	1	0	1	0.25	1	0	k__Bacteria;p__Tenericutes;c__Mollicutes;o__RF39;f__;g__;s__
4415760	7.59283	0.107685	0.437094	1	2	19.5	30.5	31	32.25	k__Bacteria;p__Firmicutes;c__Clostridia;o__Clostridiales;f__Ruminococcaceae;g__;s__
304154	7.57942	0.108258	0.438456	1	0.5	0.25	5.25	6.5	0.25	k__Bacteria;p__Firmicutes;c__Clostridia;o__Clostridiales;f__;g__;s__
291630	7.57155	0.108595	0.438456	1	1.5	2.5	14	26.75	0	k__Bacteria;p__Firmicutes;c__Clostridia;o__Clostridiales;f__Ruminococcaceae;g__;s__
856235	7.57043	0.108644	0.438456	1	0.75	3.75	23.25	5.75	1	k__Bacteria;p__Bacteroidetes;c__Bacteroidia;o__Bacteroidales;f__Prevotellaceae;g__Prevotella;s__
New.ReferenceOTU283	7.56568	0.108848	0.438456	1	0.25	0.75	2.25	9.75	2.25	k__Bacteria;p__Bacteroidetes;c__Bacteroidia;o__Bacteroidales;f__Bacteroidaceae;g__5-7N15;s__
103975	7.56554	0.108854	0.438456	1	1.75	0	22.25	12.75	0	k__Archaea;p__Euryarchaeota;c__Methanobacteria;o__Methanobacteriales;f__Methanobacteriaceae;g__Methanobrevibacter;s__
New.ReferenceOTU383	7.56452	0.108898	0.438456	1	0.25	1.25	16.25	92.25	2.25	k__Bacteria;p__Bacteroidetes;c__Bacteroidia;o__Bacteroidales;f__;g__;s__
4331782	7.56401	0.10892	0.438456	1	0	0	2.5	0.5	1	k__Bacteria;p__Firmicutes;c__Clostridia;o__Clostridiales;f__Lachnospiraceae;g__;s__
338487	7.56269	0.108977	0.438456	1	3.5	21.25	46	34	6	k__Bacteria;p__Firmicutes;c__Clostridia;o__Clostridiales;f__Lachnospiraceae;g__;s__
875709	7.56045	0.109073	0.438456	1	0	2.75	1.25	0.25	3	k__Bacteria;p__Firmicutes;c__Clostridia;o__Clostridiales;f__Lachnospiraceae;g__;s__
New.ReferenceOTU332	7.55799	0.109179	0.438456	1	1.5	0.5	0	0.75	0.75	k__Bacteria;p__Firmicutes;c__Clostridia;o__Clostridiales;f__Lachnospiraceae;g__;s__
874627	7.54508	0.109738	0.440231	1	0	2.5	5.75	3.5	1.25	k__Bacteria;p__Tenericutes;c__Mollicutes;o__RF39;f__;g__;s__
New.ReferenceOTU59	7.53313	0.110257	0.441847	1	148.5	51.5	0	0	39	k__Bacteria;p__Proteobacteria;c__Gammaproteobacteria;o__Pseudomonadales;f__Moraxellaceae;g__Psychrobacter;s__
353696	7.52667	0.110539	0.441849	1	0.5	1.5	12.5	2.25	0	k__Bacteria;p__Firmicutes;c__Clostridia;o__Clostridiales;f__Christensenellaceae;g__;s__
1106362	7.52143	0.110768	0.441849	1	10	24.75	27.5	90.25	3.5	k__Bacteria;p__Firmicutes;c__Clostridia;o__Clostridiales;f__Clostridiaceae;g__Clostridium;s__
291543	7.51957	0.110849	0.441849	1	1	2.5	6	1.75	0.25	k__Bacteria;p__Firmicutes;c__Clostridia;o__Clostridiales;f__Ruminococcaceae;g__Faecalibacterium;s__prausnitzii
335644	7.5181	0.110914	0.441849	1	0.25	0	3.75	1	0	k__Bacteria;p__Firmicutes;c__Clostridia;o__Clostridiales;f__;g__;s__
294749	7.51722	0.110952	0.441849	1	0.25	2.25	35.5	0.25	6.25	k__Bacteria;p__Firmicutes;c__Erysipelotrichi;o__Erysipelotrichales;f__Erysipelotrichaceae;g__;s__
177902	7.51648	0.110985	0.441849	1	0	0.5	0.75	0.5	0	k__Bacteria;p__Firmicutes;c__Clostridia;o__Clostridiales;f__;g__;s__
4391262	7.51403	0.111092	0.441849	1	0	0.5	1.75	10.5	0	k__Bacteria;p__Proteobacteria;c__Gammaproteobacteria;o__Enterobacteriales;f__Enterobacteriaceae;g__;s__
New.ReferenceOTU37	7.509	0.111313	0.441849	1	3.25	8.5	7	37.75	2	k__Bacteria;p__Firmicutes;c__Clostridia;o__Clostridiales;f__Lachnospiraceae;g__;s__
4416957	7.50878	0.111323	0.441849	1	2.25	0.5	9.5	20	1.5	k__Bacteria;p__Bacteroidetes;c__Bacteroidia;o__Bacteroidales;f__[Paraprevotellaceae];g__[Prevotella];s__
72926	7.50493	0.111492	0.441849	1	23	21.75	92.75	33.25	1.75	k__Bacteria;p__Firmicutes;c__Clostridia;o__Clostridiales;f__Veillonellaceae;g__Anaerovibrio;s__
4403506	7.50378	0.111543	0.441849	1	6	11.25	28.25	13.75	19	k__Bacteria;p__Firmicutes;c__Clostridia;o__Clostridiales;f__Ruminococcaceae;g__;s__
319834	7.49763	0.111814	0.441996	1	0.75	7.5	32	18.5	0.25	k__Bacteria;p__Firmicutes;c__Clostridia;o__Clostridiales;f__Ruminococcaceae;g__Oscillospira;s__
4319108	7.49558	0.111904	0.441996	1	1	3.5	15	53	2.25	k__Bacteria;p__Firmicutes;c__Clostridia;o__Clostridiales;f__Ruminococcaceae;g__;s__
343482	7.48496	0.112374	0.441996	1	0.5	2	5	2.25	8	k__Bacteria;p__Firmicutes;c__Clostridia;o__Clostridiales;f__Ruminococcaceae;g__;s__
213487	7.4837	0.11243	0.441996	1	0.25	0.5	4.75	0.25	0	k__Bacteria;p__Firmicutes;c__Clostridia;o__Clostridiales;f__Lachnospiraceae;g__Roseburia;s__
266332	7.48288	0.112467	0.441996	1	2.75	45.25	23.25	42	3	k__Bacteria;p__Tenericutes;c__Mollicutes;o__RF39;f__;g__;s__
4375336	7.48019	0.112586	0.441996	1	0.25	1	4.25	3.5	1.5	k__Bacteria;p__Firmicutes;c__Clostridia;o__Clostridiales;f__;g__;s__
320888	7.47754	0.112704	0.441996	1	0	0	1.75	1	0.25	k__Bacteria;p__Firmicutes;c__Clostridia;o__Clostridiales;f__Clostridiaceae
239562	7.47694	0.11273	0.441996	1	0	0.25	3.5	31.75	0.5	k__Bacteria;p__Firmicutes;c__Clostridia;o__Clostridiales;f__;g__;s__
291518	7.47694	0.11273	0.441996	1	0.5	0.25	1.75	14	0	k__Bacteria;p__Firmicutes;c__Clostridia;o__Clostridiales;f__Ruminococcaceae;g__Oscillospira;s__
269360	7.47443	0.112842	0.441996	1	1.5	0.5	0	0	2.5	k__Bacteria;p__Firmicutes;c__Clostridia;o__Clostridiales;f__Ruminococcaceae;g__;s__
328523	7.47012	0.113034	0.441996	1	0	3.5	5	2.5	0.75	k__Bacteria;p__Firmicutes;c__Clostridia;o__Clostridiales;f__Lachnospiraceae;g__;s__
305396	7.46952	0.113061	0.441996	1	0.75	3	4.75	4	3	k__Bacteria;p__Firmicutes;c__Clostridia;o__Clostridiales;f__;g__;s__
3799784	7.46606	0.113215	0.441996	1	0	0.25	0.75	36.25	0	k__Bacteria;p__Proteobacteria;c__Gammaproteobacteria;o__Enterobacteriales;f__Enterobacteriaceae;g__;s__
New.ReferenceOTU194	7.46606	0.113215	0.441996	1	0.5	0	1.25	0.25	0	k__Bacteria;p__Firmicutes;c__Clostridia;o__Clostridiales;f__Ruminococcaceae;g__Oscillospira;s__
811108	7.45464	0.113726	0.44333	1	4.25	3.75	0	2.25	0.5	k__Bacteria;p__Firmicutes;c__Clostridia;o__Clostridiales;f__Lachnospiraceae
580773	7.45318	0.113792	0.44333	1	0.25	2	22.75	5.5	0.25	k__Bacteria;p__Bacteroidetes;c__Bacteroidia;o__Bacteroidales;f__[Paraprevotellaceae];g__CF231;s__
343258	7.44125	0.114328	0.444961	1	0	0.75	0.75	3	0	k__Bacteria;p__Firmicutes;c__Clostridia;o__Clostridiales;f__;g__;s__
319450	7.43171	0.114758	0.446178	1	0.5	0	16.75	2.25	0	k__Bacteria;p__Firmicutes;c__Clostridia;o__Clostridiales;f__Ruminococcaceae;g__;s__
316424	7.42727	0.114959	0.4465	1	0	0.5	1	3.25	0	k__Bacteria;p__Firmicutes;c__Clostridia;o__Clostridiales;f__Ruminococcaceae;g__;s__
309134	7.41544	0.115496	0.447858	1	0.75	7	37.25	12.75	14.75	k__Bacteria;p__Bacteroidetes;c__Bacteroidia;o__Bacteroidales;f__Prevotellaceae;g__Prevotella;s__copri
268978	7.41117	0.115691	0.447858	1	5.5	10.5	4.5	0.75	8.75	k__Bacteria;p__Firmicutes;c__Bacilli;o__Turicibacterales;f__Turicibacteraceae;g__Turicibacter;s__
349444	7.40556	0.115947	0.447858	1	0	0	0.75	1	0.25	k__Bacteria;p__Firmicutes;c__Clostridia;o__Clostridiales;f__Ruminococcaceae;g__;s__
299493	7.40556	0.115947	0.447858	1	0.75	0.75	0	0	0.25	k__Bacteria;p__Firmicutes;c__Clostridia;o__Clostridiales;f__Eubacteriaceae;g__Anaerofustis;s__
330992	7.40416	0.11601	0.447858	1	0	3.25	3.75	15.25	8.25	k__Bacteria;p__Firmicutes;c__Clostridia;o__Clostridiales;f__;g__;s__
571965	7.40397	0.116019	0.447858	1	0	0.75	0.5	1	0	k__Bacteria;p__Firmicutes;c__Clostridia;o__Clostridiales;f__;g__;s__
337993	7.38848	0.116729	0.450137	1	2.75	4.75	21.5	9.25	1.25	k__Bacteria;p__Firmicutes;c__Clostridia;o__Clostridiales;f__;g__;s__
229874	7.3814	0.117054	0.450932	1	1	3	16	10.25	3.5	k__Bacteria;p__Tenericutes;c__Mollicutes;o__RF39;f__;g__;s__
791014	7.37286	0.117448	0.45199	1	4.75	0.75	6	1.5	1.25	k__Bacteria;p__Firmicutes;c__Clostridia;o__Clostridiales;f__Veillonellaceae;g__Anaerovibrio;s__
310510	7.36625	0.117754	0.452261	1	155.5	299	638	511.5	468.25	k__Bacteria;p__Firmicutes;c__Clostridia;o__Clostridiales;f__Ruminococcaceae;g__;s__
84779	7.36617	0.117758	0.452261	1	0	1.25	1.25	3.75	3	k__Bacteria;p__Firmicutes;c__Clostridia;o__Clostridiales;f__Ruminococcaceae;g__Ruminococcus;s__
New.ReferenceOTU97	7.36271	0.117918	0.452347	1	41.5	16.75	0	0.25	26.75	k__Bacteria;p__Firmicutes;c__Clostridia;o__Clostridiales;f__Ruminococcaceae;g__;s__
4405104	7.36052	0.118019	0.452347	1	3.25	20.25	6.25	64.25	29.75	k__Bacteria;p__Firmicutes;c__Clostridia;o__Clostridiales;f__Lachnospiraceae;g__Coprococcus;s__
179402	7.35659	0.118202	0.452589	1	0.5	0	3.75	1.5	0.25	k__Bacteria;p__Firmicutes;c__Clostridia;o__Clostridiales;f__Ruminococcaceae;g__;s__
4317035	7.35191	0.118419	0.452836	1	0.25	4	0	0.75	1.75	k__Bacteria;p__Firmicutes;c__Clostridia;o__Clostridiales;f__Ruminococcaceae;g__;s__
347791	7.34896	0.118557	0.452836	1	0.25	0.5	1.75	6.25	0	k__Bacteria;p__Firmicutes;c__Clostridia;o__Clostridiales;f__Ruminococcaceae;g__;s__
4322752	7.34749	0.118626	0.452836	1	0.75	9.5	11	14.5	15	k__Bacteria;p__Firmicutes;c__Clostridia;o__Clostridiales;f__;g__;s__
300463	7.34127	0.118916	0.453487	1	0	3.5	11	4.5	2.5	k__Bacteria;p__Bacteroidetes;c__Bacteroidia;o__Bacteroidales;f__RF16;g__;s__
New.ReferenceOTU572	7.33644	0.119142	0.45389	1	27.5	7.5	0	0	20.75	k__Bacteria;p__Firmicutes;c__Clostridia;o__Clostridiales
New.ReferenceOTU47	7.32309	0.119768	0.454802	1	1.75	10.25	12	11	0	k__Bacteria;p__Firmicutes;c__Clostridia;o__Clostridiales;f__Ruminococcaceae;g__;s__
4393073	7.32292	0.119776	0.454802	1	0	0.25	0.75	1.5	0	k__Bacteria;p__Firmicutes;c__Clostridia;o__Clostridiales;f__Lachnospiraceae;g__;s__
251289	7.31994	0.119916	0.454802	1	0	0.5	0.5	1.25	0	k__Bacteria;p__Firmicutes;c__Clostridia;o__Clostridiales;f__Ruminococcaceae;g__;s__
2555599	7.3193	0.119947	0.454802	1	0.25	1	3.5	1.25	0	k__Bacteria;p__Firmicutes;c__Clostridia;o__Clostridiales;f__Lachnospiraceae;g__Dorea;s__
4322125	7.31855	0.119982	0.454802	1	7.5	7	27	36.25	1.25	k__Bacteria;p__Firmicutes;c__Clostridia;o__Clostridiales;f__Ruminococcaceae;g__;s__
305304	7.30575	0.120586	0.456549	1	1.5	23.25	132.5	10.75	7.25	k__Bacteria;p__Proteobacteria;c__Betaproteobacteria;o__Burkholderiales
578857	7.30339	0.120698	0.456549	1	0	0.75	3	2.75	0.5	k__Bacteria;p__Firmicutes;c__Clostridia;o__Clostridiales;f__Lachnospiraceae;g__Coprococcus;s__
317703	7.30113	0.120805	0.456549	1	0.5	8	18.75	3.5	13.25	k__Bacteria;p__Firmicutes;c__Erysipelotrichi;o__Erysipelotrichales;f__Erysipelotrichaceae;g__;s__
327383	7.28975	0.121346	0.458135	1	1	3.5	5	6	1.5	k__Bacteria;p__Firmicutes;c__Clostridia;o__Clostridiales;f__Lachnospiraceae;g__;s__
523481	7.28383	0.121628	0.458504	1	0.5	4.5	17.25	12.75	7	k__Bacteria;p__Firmicutes;c__Clostridia;o__Clostridiales;f__Ruminococcaceae;g__;s__
294548	7.28262	0.121686	0.458504	1	5	27.75	72.25	46.5	6.25	k__Bacteria;p__Firmicutes;c__Clostridia;o__Clostridiales;f__Ruminococcaceae;g__;s__
808794	7.27575	0.122014	0.459282	1	0	0.5	0.5	3.5	0.25	k__Bacteria;p__Firmicutes;c__Clostridia;o__Clostridiales;f__Lachnospiraceae;g__;s__
4339317	7.26952	0.122313	0.459745	1	0.5	0	1.75	1.75	0	k__Bacteria;p__Firmicutes;c__Clostridia;o__Clostridiales;f__Ruminococcaceae;g__;s__
301891	7.26812	0.12238	0.459745	1	2.75	3	11	6	5.75	k__Bacteria;p__Firmicutes;c__Clostridia;o__Clostridiales
333352	7.25776	0.122878	0.460063	1	0	1.75	4.5	3.75	0	k__Bacteria;p__Firmicutes;c__Clostridia;o__Clostridiales;f__Ruminococcaceae;g__;s__
New.ReferenceOTU457	7.25766	0.122883	0.460063	1	2	0	35	8.25	5.75	k__Bacteria;p__Firmicutes;c__Clostridia;o__Clostridiales;f__Ruminococcaceae;g__;s__
4302718	7.25565	0.122979	0.460063	1	5.5	11.25	69.25	155.75	16.25	k__Bacteria;p__Firmicutes;c__Clostridia;o__Clostridiales;f__Ruminococcaceae;g__;s__
New.ReferenceOTU589	7.25488	0.123016	0.460063	1	1.75	1	0	0	0.25	k__Bacteria;p__Proteobacteria;c__Gammaproteobacteria;o__Pseudomonadales;f__Moraxellaceae;g__Psychrobacter
744617	7.25372	0.123073	0.460063	1	1	4.5	2	3.5	0	k__Bacteria;p__Firmicutes;c__Clostridia;o__Clostridiales;f__Lachnospiraceae;g__Epulopiscium;s__
New.ReferenceOTU555	7.24962	0.12327	0.460348	1	0.75	21	12.75	13.75	25.25	k__Bacteria;p__Firmicutes;c__Erysipelotrichi;o__Erysipelotrichales;f__Erysipelotrichaceae;g__;s__
4303852	7.24608	0.123442	0.460532	1	0	0.25	0.75	1.25	0	k__Bacteria;p__Firmicutes;c__Clostridia;o__Clostridiales;f__Ruminococcaceae;g__;s__
New.ReferenceOTU628	7.23913	0.123778	0.460987	1	0	67.75	0	0.5	2.75	k__Bacteria;p__Proteobacteria;c__Gammaproteobacteria;o__Aeromonadales;f__Succinivibrionaceae;g__Ruminobacter;s__
523811	7.23658	0.123902	0.460987	1	0	1	10	0.75	3.25	k__Bacteria;p__Firmicutes;c__Clostridia;o__Clostridiales;f__;g__;s__
4456066	7.23602	0.123929	0.460987	1	0	1.5	6	2.5	1.75	k__Bacteria;p__Firmicutes;c__Clostridia;o__Clostridiales;f__;g__;s__
301740	7.2226	0.124582	0.46296	1	1.75	12	26.5	17.75	9.25	k__Bacteria;p__Firmicutes;c__Erysipelotrichi;o__Erysipelotrichales;f__Erysipelotrichaceae;g__;s__
290284	7.21242	0.125079	0.464353	1	3.25	6.75	25.25	9.5	1.25	k__Bacteria;p__Firmicutes;c__Clostridia;o__Clostridiales;f__Ruminococcaceae;g__;s__
110016	7.20386	0.1255	0.465076	1	0	0.5	0.5	3	0.25	k__Bacteria;p__Firmicutes;c__Clostridia;o__Clostridiales;f__;g__;s__
294146	7.19858	0.125759	0.465076	1	0	0.75	11	3	1.5	k__Bacteria;p__Proteobacteria;c__Alphaproteobacteria;o__;f__;g__;s__
343266	7.19296	0.126036	0.465076	1	2.5	10	31.5	16.25	30.5	k__Bacteria;p__Firmicutes;c__Clostridia;o__Clostridiales;f__Ruminococcaceae;g__;s__
300225	7.1753	0.126909	0.465076	1	2.5	3	10.75	10	6	k__Bacteria;p__Firmicutes;c__Clostridia;o__Clostridiales;f__Clostridiaceae;g__Clostridium;s__
3903651	7.17199	0.127074	0.465076	1	2.75	3.75	19.25	17.25	2	k__Bacteria;p__Firmicutes;c__Clostridia;o__Clostridiales;f__Ruminococcaceae;g__Oscillospira;s__
New.ReferenceOTU216	7.16858	0.127243	0.465076	1	1	4	21.5	10.25	51.25	k__Bacteria;p__Firmicutes;c__Clostridia;o__Clostridiales;f__[Mogibacteriaceae];g__;s__
321960	7.16825	0.12726	0.465076	1	3.25	14.75	27.75	28.5	18.25	k__Bacteria;p__Firmicutes;c__Clostridia;o__Clostridiales;f__Ruminococcaceae;g__;s__
304416	7.15432	0.127954	0.465076	1	0	0	0.5	1	0	k__Bacteria;p__Firmicutes;c__Clostridia;o__Clostridiales;f__;g__;s__
104144	7.15159	0.128091	0.465076	1	0.5	0.5	6.5	15.5	0.75	k__Bacteria;p__Firmicutes;c__Clostridia;o__Clostridiales;f__Ruminococcaceae;g__;s__
324322	7.15091	0.128125	0.465076	1	0.25	0.25	2.5	24.5	0.25	k__Bacteria;p__Firmicutes;c__Clostridia;o__Clostridiales;f__Ruminococcaceae;g__;s__
297917	7.14848	0.128247	0.465076	1	6.5	63.5	24	181.75	37.5	k__Bacteria;p__Firmicutes;c__Clostridia;o__Clostridiales;f__Lachnospiraceae;g__Dorea;s__
334049	7.1433	0.128507	0.465076	1	0	0	0	1.5	0.5	k__Bacteria;p__Firmicutes;c__Clostridia;o__Clostridiales;f__Ruminococcaceae;g__;s__
541334	7.1433	0.128507	0.465076	1	0	0.5	0	3.25	0	k__Bacteria;p__Firmicutes;c__Clostridia;o__Clostridiales;f__Ruminococcaceae;g__Ruminococcus;s__flavefaciens
308386	7.1433	0.128507	0.465076	1	0	0	0.5	2.25	0	k__Bacteria;p__Firmicutes;c__Clostridia;o__Clostridiales;f__;g__;s__
328424	7.1433	0.128507	0.465076	1	0	0	0	11.25	0.5	k__Bacteria;p__Tenericutes;c__Mollicutes;o__RF39;f__;g__;s__
1120222	7.1433	0.128507	0.465076	1	0	0	0.5	1.25	0	k__Bacteria;p__Firmicutes;c__Clostridia;o__Clostridiales;f__Lachnospiraceae;g__;s__
4466706	7.14118	0.128613	0.465076	1	2	12	25.75	14.25	6	k__Bacteria;p__Firmicutes;c__Clostridia;o__Clostridiales;f__Ruminococcaceae;g__;s__
353194	7.13394	0.128977	0.465076	1	8.5	30.75	133.5	63	23	k__Bacteria;p__Bacteroidetes;c__Bacteroidia;o__Bacteroidales;f__Rikenellaceae;g__;s__
New.ReferenceOTU208	7.13231	0.129059	0.465076	1	0	0	6.25	42.25	0	k__Bacteria;p__Verrucomicrobia;c__Verrucomicrobiae;o__Verrucomicrobiales;f__Verrucomicrobiaceae;g__Akkermansia;s__
New.ReferenceOTU596	7.12994	0.129179	0.465076	1	1.5	0	14.25	16	0	k__Bacteria;p__Firmicutes;c__Clostridia;o__Clostridiales;f__Ruminococcaceae;g__;s__
996068	7.125	0.129428	0.465076	1	0	0	0.5	0.5	0	k__Bacteria;p__Cyanobacteria;c__4C0d-2;o__YS2;f__;g__;s__
211935	7.125	0.129428	0.465076	1	0	0.5	0.5	0	0	k__Bacteria;p__Firmicutes;c__Clostridia;o__Clostridiales;f__Lachnospiraceae;g__;s__
209845	7.125	0.129428	0.465076	1	0	1	0.5	0	0.5	k__Bacteria;p__Firmicutes;c__Clostridia;o__Clostridiales;f__Ruminococcaceae;g__;s__
746079	7.125	0.129428	0.465076	1	0	0	0.5	0.5	0	k__Bacteria;p__Bacteroidetes;c__Bacteroidia;o__Bacteroidales;f__;g__;s__
4442699	7.12142	0.129609	0.465076	1	23.5	67	180.5	57.25	7	k__Bacteria;p__Firmicutes;c__Clostridia;o__Clostridiales;f__Lachnospiraceae;g__;s__
385807	7.11581	0.129893	0.465076	1	0.25	2.25	1	9.75	0	k__Bacteria;p__Cyanobacteria;c__4C0d-2;o__YS2;f__;g__;s__
New.ReferenceOTU190	7.11421	0.129974	0.465076	1	1.5	0.5	12.75	0.5	0.5	k__Bacteria;p__Firmicutes;c__Clostridia;o__Clostridiales;f__;g__;s__
547906	7.11413	0.129978	0.465076	1	0	1.25	3	1.5	0	k__Bacteria;p__Firmicutes;c__Clostridia;o__Clostridiales;f__;g__;s__
4090248	7.11413	0.129978	0.465076	1	0	0	3.75	1	1.25	k__Bacteria;p__Firmicutes;c__Clostridia;o__Clostridiales;f__Ruminococcaceae;g__;s__
329503	7.11071	0.130152	0.465076	1	0.75	5	6.75	5.25	0	k__Bacteria;p__Firmicutes;c__Clostridia;o__Clostridiales;f__;g__;s__
New.ReferenceOTU592	7.10041	0.130676	0.465076	1	102.75	40	0	0	168	k__Bacteria;p__Proteobacteria;c__Gammaproteobacteria;o__Pseudomonadales;f__Moraxellaceae;g__Psychrobacter;s__
157772	7.09729	0.130835	0.465076	1	2	1.5	2.25	13.75	0.5	k__Bacteria;p__Firmicutes;c__Clostridia;o__Clostridiales;f__Ruminococcaceae;g__Oscillospira;s__
4327233	7.09665	0.130868	0.465076	1	1.25	0.25	2.25	0.75	0	k__Bacteria;p__Actinobacteria;c__Actinobacteria;o__Actinomycetales;f__Microbacteriaceae;g__Curtobacterium;s__
4318314	7.09444	0.130981	0.465076	1	51.5	173.75	98	301.25	3.75	k__Bacteria;p__Cyanobacteria;c__4C0d-2;o__YS2;f__;g__;s__
333387	7.09206	0.131102	0.465076	1	0	0	3.5	1.25	0	k__Bacteria;p__Firmicutes;c__Clostridia;o__Clostridiales;f__;g__;s__
New.ReferenceOTU11	7.09206	0.131102	0.465076	1	0	0	2.25	1.25	0	k__Bacteria;p__Firmicutes;c__Clostridia;o__Clostridiales;f__;g__;s__
190772	7.08824	0.131298	0.465076	1	0	0	1	0.5	0	k__Bacteria;p__Firmicutes;c__Clostridia;o__Clostridiales;f__Lachnospiraceae;g__Dorea;s__
573551	7.08824	0.131298	0.465076	1	0	0	0.5	1	0	k__Bacteria;p__Firmicutes;c__Clostridia;o__Clostridiales;f__;g__;s__
288408	7.08824	0.131298	0.465076	1	0.5	0	1	0	0	k__Bacteria;p__Verrucomicrobia;c__Opitutae;o__[Cerasicoccales];f__[Cerasicoccaceae];g__;s__
311566	7.08824	0.131298	0.465076	1	0	0.5	0.75	0	0	k__Bacteria;p__Firmicutes;c__Clostridia;o__Clostridiales;f__Ruminococcaceae;g__;s__
839277	7.08824	0.131298	0.465076	1	0.5	0	1.25	0	0	k__Bacteria;p__Verrucomicrobia;c__Verruco-5;o__WCHB1-41;f__RFP12;g__;s__
1579251	7.08824	0.131298	0.465076	1	0	0	0.5	1.25	0	k__Bacteria;p__Firmicutes;c__Clostridia;o__Clostridiales;f__Ruminococcaceae;g__;s__
397321	7.08824	0.131298	0.465076	1	0	0.75	0.5	0	0	k__Bacteria;p__TM7;c__TM7-3;o__CW040;f__F16;g__;s__
545322	7.08824	0.131298	0.465076	1	0	0	0.5	0.75	0	k__Bacteria;p__Firmicutes;c__Clostridia;o__Clostridiales;f__Veillonellaceae;g__Selenomonas;s__
4414257	7.08824	0.131298	0.465076	1	0	0	0.75	0	0.5	k__Bacteria;p__Firmicutes;c__Bacilli;o__Lactobacillales;f__Lactobacillaceae;g__Lactobacillus;s__
304156	7.08824	0.131298	0.465076	1	0	0	0.75	0.5	0	k__Bacteria;p__Firmicutes;c__Clostridia;o__Clostridiales;f__;g__;s__
341264	7.08824	0.131298	0.465076	1	0	0.5	0	0.75	0	k__Bacteria;p__Firmicutes;c__Clostridia;o__Clostridiales;f__Ruminococcaceae;g__;s__
355912	7.08824	0.131298	0.465076	1	0	0	0.5	1.75	0	k__Bacteria;p__Firmicutes;c__Clostridia;o__Clostridiales;f__Ruminococcaceae;g__;s__
1043408	7.08824	0.131298	0.465076	1	0	0	0.5	0.75	0	k__Bacteria;p__Firmicutes;c__Clostridia;o__Clostridiales;f__Christensenellaceae;g__;s__
238803	7.08287	0.131573	0.465115	1	0	0.5	1.5	1.25	0.5	k__Bacteria;p__Firmicutes;c__Clostridia;o__Clostridiales;f__Lachnospiraceae;g__;s__
New.ReferenceOTU513	7.08075	0.131682	0.465115	1	14.75	7.75	0	0	9.25	k__Bacteria;p__Proteobacteria;c__Gammaproteobacteria;o__Pseudomonadales;f__Moraxellaceae;g__Psychrobacter
335955	7.07962	0.13174	0.465115	1	0.25	3.75	1.5	0	1.25	k__Bacteria;p__Firmicutes;c__Clostridia;o__Clostridiales;f__Ruminococcaceae;g__Ruminococcus;s__
277132	7.07843	0.131801	0.465115	1	4.25	27.75	46.75	25.25	3	k__Bacteria;p__Tenericutes;c__Mollicutes;o__RF39;f__;g__;s__
168046	7.06707	0.132386	0.465848	1	0.5	0.5	4.25	2	0.5	k__Bacteria;p__Firmicutes;c__Clostridia;o__Clostridiales;f__;g__;s__
313854	7.06652	0.132414	0.465848	1	1.75	2.75	13	4.25	0.5	k__Bacteria;p__Firmicutes;c__Clostridia;o__Clostridiales;f__Ruminococcaceae;g__Ruminococcus;s__
297337	7.06603	0.13244	0.465848	1	3.75	75.25	59.75	51.5	51.75	k__Bacteria;p__Bacteroidetes;c__Bacteroidia;o__Bacteroidales;f__;g__;s__
342464	7.06304	0.132594	0.465848	1	0.25	3.75	1	3.75	5.75	k__Bacteria;p__Firmicutes;c__Clostridia;o__Clostridiales;f__Ruminococcaceae;g__;s__
289917	7.06245	0.132624	0.465848	1	128.25	180.5	625	667	489.5	k__Bacteria;p__Firmicutes;c__Clostridia;o__Clostridiales;f__Ruminococcaceae;g__;s__
296633	7.05456	0.133033	0.466849	1	6	4.5	20.25	20.5	1.75	k__Bacteria;p__Firmicutes;c__Clostridia;o__Clostridiales;f__Ruminococcaceae;g__;s__
334395	7.05106	0.133214	0.467052	1	2.5	6.75	19.5	52.5	2.75	k__Bacteria;p__Firmicutes;c__Clostridia;o__Clostridiales;f__;g__;s__
3979725	7.04462	0.133549	0.467224	1	0	7	0	0	3	k__Bacteria;p__Actinobacteria;c__Actinobacteria;o__Actinomycetales;f__Sanguibacteraceae;g__Sanguibacter;s__
302105	7.04462	0.133549	0.467224	1	0	0	2.25	3	0	k__Bacteria;p__Firmicutes;c__Clostridia;o__Clostridiales;f__;g__;s__
3232988	7.03356	0.134125	0.467224	1	0	0	1.25	1.5	1	k__Bacteria;p__Tenericutes;c__RF3;o__ML615J-28;f__;g__;s__
327491	7.03351	0.134128	0.467224	1	0	0	1.75	0.75	0	k__Bacteria;p__Firmicutes;c__Clostridia;o__Clostridiales;f__Christensenellaceae;g__;s__
292643	7.03351	0.134128	0.467224	1	0	0	1.25	1.5	0	k__Bacteria;p__Firmicutes;c__Clostridia;o__Clostridiales;f__;g__;s__
New.ReferenceOTU447	7.03351	0.134128	0.467224	1	6.75	3.75	0	0	0	k__Bacteria;p__Firmicutes;c__Bacilli;o__Bacillales;f__Planococcaceae;g__Paenisporosarcina;s__
New.ReferenceOTU191	7.03351	0.134128	0.467224	1	0	0	0	1.25	2.25	k__Bacteria;p__Bacteroidetes;c__Bacteroidia;o__Bacteroidales;f__;g__;s__
295127	7.0268	0.134479	0.467284	1	3	15.5	50.75	66.5	5.75	k__Bacteria;p__Spirochaetes;c__Spirochaetes;o__Spirochaetales;f__Spirochaetaceae;g__Treponema;s__
301192	7.02619	0.13451	0.467284	1	0	0	2	1	0	k__Bacteria;p__Firmicutes;c__Clostridia;o__Clostridiales;f__Ruminococcaceae;g__;s__
354882	7.01958	0.134857	0.467284	1	0.75	0	1	0.25	0	k__Bacteria;p__Firmicutes;c__Clostridia;o__Clostridiales;f__;g__;s__
4473116	7.01866	0.134906	0.467284	1	0	2	2.5	4.5	0	k__Bacteria;p__Firmicutes;c__Clostridia;o__Clostridiales;f__Ruminococcaceae;g__;s__
210073	7.01538	0.135077	0.467284	1	0	0	1.25	1.25	0	k__Bacteria;p__Firmicutes;c__Clostridia;o__Clostridiales;f__;g__;s__
86234	7.01538	0.135077	0.467284	1	0	0	1.75	1.5	0	k__Bacteria;p__Bacteroidetes;c__Bacteroidia;o__Bacteroidales;f__Prevotellaceae;g__Prevotella;s__
New.ReferenceOTU442	7.01538	0.135077	0.467284	1	0	0	6	0	1104.25	k__Bacteria;p__Firmicutes;c__Clostridia;o__Clostridiales;f__Clostridiaceae;g__Clostridium;s__bowmanii
204352	7.01432	0.135133	0.467284	1	4.25	8.25	42.25	14.75	1.75	k__Bacteria;p__Firmicutes;c__Clostridia;o__Clostridiales;f__Ruminococcaceae;g__Ruminococcus;s__
4435309	7.00625	0.135558	0.46752	1	1.25	6.25	15	29.5	7.25	k__Bacteria;p__Tenericutes;c__Mollicutes;o__RF39;f__;g__;s__
New.ReferenceOTU406	7.00237	0.135763	0.46752	1	0	0.75	2.25	7.75	5.25	k__Bacteria;p__Firmicutes;c__Clostridia;o__Clostridiales;f__Ruminococcaceae;g__;s__
4404459	7.00229	0.135767	0.46752	1	0.75	0.25	4.75	16.5	0.5	k__Bacteria;p__Firmicutes;c__Clostridia;o__Clostridiales;f__;g__;s__
New.ReferenceOTU117	7.00177	0.135795	0.46752	1	4.25	38	355	14.25	1	k__Bacteria;p__Spirochaetes;c__Spirochaetes;o__M2PT2-76;f__;g__;s__
191833	7.0013	0.135819	0.46752	1	0	0.5	3	0.25	0.75	k__Bacteria;p__Firmicutes;c__Clostridia;o__Clostridiales;f__Lachnospiraceae;g__Roseburia;s__
308786	6.99861	0.135962	0.467585	1	3	1.25	10.5	3	0.25	k__Bacteria;p__Firmicutes;c__Clostridia;o__Clostridiales;f__Ruminococcaceae;g__Ruminococcus;s__
298368	6.99085	0.136373	0.468572	1	4.25	9	0	0	2.25	k__Bacteria;p__Actinobacteria;c__Actinobacteria;o__Actinomycetales;f__Micrococcaceae;g__Arthrobacter;s__
291475	6.98631	0.136613	0.468973	1	0	0.5	2	1.25	0.5	k__Bacteria;p__Firmicutes;c__Clostridia;o__Clostridiales;f__;g__;s__
New.ReferenceOTU83	6.97981	0.136959	0.469733	1	6	31.25	57.75	43.5	577	k__Bacteria;p__Bacteroidetes;c__Bacteroidia;o__Bacteroidales;f__;g__;s__
272663	6.96719	0.137632	0.471614	1	0.75	27.75	15.25	4.5	0	k__Bacteria;p__Firmicutes;c__Erysipelotrichi;o__Erysipelotrichales;f__Erysipelotrichaceae;g__Bulleidia;s__
4470092	6.95711	0.138172	0.472498	1	0	0.75	3	4.75	5	k__Bacteria;p__Firmicutes;c__Clostridia;o__Clostridiales;f__Lachnospiraceae;g__;s__
4299396	6.95588	0.138238	0.472498	1	1.75	5.25	19.5	18.5	1	k__Bacteria;p__Firmicutes;c__Clostridia;o__Clostridiales;f__Ruminococcaceae;g__;s__
302878	6.95218	0.138437	0.472498	1	0.25	0.25	2	5	0	k__Bacteria;p__Cyanobacteria;c__4C0d-2;o__YS2;f__;g__;s__
463007	6.95178	0.138459	0.472498	1	0.25	1.25	1.5	4.5	0	k__Bacteria;p__Firmicutes;c__Clostridia;o__Clostridiales;f__;g__;s__
New.ReferenceOTU462	6.94653	0.138741	0.472498	1	1	1	7.5	21	0.25	k__Bacteria;p__Firmicutes;c__Clostridia;o__Clostridiales;f__Lachnospiraceae;g__;s__
211947	6.94564	0.138789	0.472498	1	0	1.25	1.25	5.5	0	k__Bacteria;p__Firmicutes;c__Clostridia;o__Clostridiales;f__Clostridiaceae;g__;s__
760382	6.94564	0.138789	0.472498	1	1.25	0.5	0	0	0.5	k__Bacteria;p__Proteobacteria;c__Gammaproteobacteria;o__Pseudomonadales;f__Moraxellaceae;g__;s__
319476	6.93702	0.139254	0.472498	1	13.5	0.75	0.75	0.25	0	k__Bacteria;p__Firmicutes;c__Clostridia;o__Clostridiales;f__Lachnospiraceae;g__Blautia;s__
324456	6.93622	0.139297	0.472498	1	1.75	3.25	19.5	11.25	23.75	k__Bacteria;p__Firmicutes;c__Clostridia;o__Clostridiales;f__Ruminococcaceae;g__;s__
299137	6.93417	0.139408	0.472498	1	0	0.25	0.75	1.75	3	k__Bacteria;p__Firmicutes;c__Clostridia;o__Clostridiales;f__Clostridiaceae
137981	6.93243	0.139502	0.472498	1	1.75	9.25	0	0	3.25	k__Bacteria;p__Actinobacteria;c__Actinobacteria;o__Actinomycetales;f__Micrococcaceae;g__;s__
4341683	6.93204	0.139523	0.472498	1	2.25	11.25	23.25	17.75	5.25	k__Bacteria;p__Firmicutes;c__Clostridia;o__Clostridiales;f__Lachnospiraceae;g__Dorea;s__
319798	6.93108	0.139576	0.472498	1	0.5	1.5	4.25	2	0	k__Bacteria;p__Firmicutes;c__Clostridia;o__Clostridiales;f__Ruminococcaceae;g__Oscillospira;s__
299123	6.92992	0.139638	0.472498	1	7.5	13.5	35.25	29.75	11.5	k__Bacteria;p__Firmicutes;c__Clostridia;o__Clostridiales;f__Ruminococcaceae;g__;s__
4352242	6.91753	0.140311	0.47435	1	0	1	1.25	1.75	0	k__Bacteria;p__Cyanobacteria;c__4C0d-2;o__YS2;f__;g__;s__
331281	6.91108	0.140663	0.475055	1	0.25	1.25	1	1.25	0	k__Bacteria;p__Firmicutes;c__Clostridia;o__Clostridiales;f__Clostridiaceae;g__;s__
308498	6.90909	0.140771	0.475055	1	0.5	0.75	2.75	8.75	0.25	k__Bacteria;p__Firmicutes;c__Clostridia;o__Clostridiales;f__Ruminococcaceae;g__;s__
205859	6.90251	0.141131	0.475668	1	20.75	35.5	9.5	28.25	1.25	k__Bacteria;p__Firmicutes;c__Clostridia;o__Clostridiales;f__;g__;s__
3016478	6.90117	0.141204	0.475668	1	0	1.75	2.75	5	0.75	k__Bacteria;p__Firmicutes;c__Clostridia;o__Clostridiales;f__Ruminococcaceae;g__Ruminococcus;s__
580585	6.88535	0.142072	0.478167	1	21	62.75	453.5	145.75	84	k__Bacteria;p__Bacteroidetes;c__Bacteroidia;o__Bacteroidales;f__Bacteroidaceae;g__5-7N15;s__
4302724	6.88258	0.142225	0.478255	1	2	2.25	17.5	17.75	5.25	k__Bacteria;p__Firmicutes;c__Clostridia;o__Clostridiales;f__Lachnospiraceae;g__Coprococcus;s__
248900	6.87599	0.142588	0.479052	1	1.25	1.5	1.5	0.75	0	k__Bacteria;p__Firmicutes;c__Clostridia;o__Clostridiales;f__;g__;s__
New.ReferenceOTU546	6.86234	0.143344	0.481163	1	1	1.25	22.5	24.5	6.5	k__Bacteria;p__Bacteroidetes;c__Bacteroidia;o__Bacteroidales;f__Bacteroidaceae;g__5-7N15;s__
4437592	6.85674	0.143655	0.48178	1	7.5	16	79.5	96	11	k__Bacteria;p__Firmicutes;c__Clostridia;o__Clostridiales;f__Ruminococcaceae;g__;s__
772972	6.85159	0.143942	0.482314	1	6	13.75	16.25	42.25	0	k__Bacteria;p__Firmicutes;c__Clostridia;o__Clostridiales;f__;g__;s__
769075	6.84907	0.144083	0.482358	1	0	0.25	3.25	3.5	0.25	k__Bacteria;p__Firmicutes;c__Clostridia;o__Clostridiales;f__;g__;s__
322004	6.84358	0.144389	0.482955	1	4.75	39.75	85.5	58.25	14.5	k__Bacteria;p__Firmicutes;c__Clostridia;o__Clostridiales;f__Ruminococcaceae;g__;s__
302433	6.83662	0.144778	0.483102	1	1.25	6.25	67.75	21.75	32.25	k__Bacteria;p__Firmicutes;c__Clostridia;o__Clostridiales;f__[Mogibacteriaceae];g__;s__
659047	6.83563	0.144833	0.483102	1	0	0.75	2	1.25	0	k__Bacteria;p__Firmicutes;c__Clostridia;o__Clostridiales;f__;g__;s__
102049	6.83563	0.144833	0.483102	1	1.25	0.75	0.75	0	0	k__Bacteria;p__Actinobacteria;c__Actinobacteria;o__Bifidobacteriales;f__Bifidobacteriaceae;g__Bifidobacterium;s__
4336149	6.83367	0.144943	0.483102	1	0.5	0.5	10.5	2	1.5	k__Bacteria;p__Firmicutes;c__Clostridia;o__Clostridiales;f__Ruminococcaceae;g__;s__
545236	6.83125	0.145079	0.483129	1	0.75	0.5	0	0.25	0	k__Bacteria;p__Firmicutes;c__Clostridia;o__Clostridiales;f__Lachnospiraceae;g__;s__
344422	6.8272	0.145306	0.48346	1	0	0	2.5	3	5.25	k__Bacteria;p__Firmicutes;c__Clostridia;o__Clostridiales;f__Lachnospiraceae;g__;s__
4449894	6.82455	0.145456	0.483531	1	5.5	66.25	101.25	62.75	19.25	k__Bacteria;p__Firmicutes;c__Clostridia;o__Clostridiales;f__Ruminococcaceae;g__;s__
New.ReferenceOTU516	6.82172	0.145615	0.483635	1	1096	101.5	0.5	0.25	851.5	k__Bacteria;p__Actinobacteria;c__Actinobacteria;o__Actinomycetales;f__Micrococcaceae;g__Arthrobacter;s__
351570	6.81608	0.145933	0.484267	1	0	1.25	1.75	5.5	0	k__Bacteria;p__Firmicutes;c__Clostridia;o__Clostridiales;f__Lachnospiraceae;g__;s__
4435575	6.8057	0.146519	0.485786	1	8.5	16	68.25	24.25	3.75	k__Bacteria;p__Firmicutes;c__Clostridia;o__Clostridiales;f__;g__;s__
263256	6.80271	0.146688	0.485922	1	0.5	0	4.5	0.5	0.25	k__Bacteria;p__Verrucomicrobia;c__Verruco-5;o__WCHB1-41;f__RFP12;g__;s__
531342	6.79992	0.146847	0.486021	1	6.25	28.25	0	464.5	97	k__Bacteria;p__Firmicutes;c__Erysipelotrichi;o__Erysipelotrichales;f__Erysipelotrichaceae;g__Coprobacillus;s__
133435	6.79654	0.147039	0.48623	1	3.5	53.25	73.5	24.5	2.75	k__Bacteria;p__Firmicutes;c__Clostridia;o__Clostridiales;f__;g__;s__
192983	6.77653	0.148179	0.489574	1	0	0.25	2.25	2	0.25	k__Bacteria;p__Firmicutes;c__Clostridia;o__Clostridiales;f__Lachnospiraceae;g__;s__
300103	6.77391	0.148329	0.489642	1	5.5	7.25	8.25	3.75	0.25	k__Bacteria;p__Firmicutes;c__Clostridia;o__Clostridiales;f__Lachnospiraceae;g__;s__
4369576	6.76866	0.14863	0.490208	1	0.5	12.5	35.25	13.25	18	k__Bacteria;p__Firmicutes;c__Clostridia;o__Clostridiales;f__Ruminococcaceae;g__;s__
New.ReferenceOTU241	6.7535	0.149502	0.492654	1	0.5	2.25	3.25	4.5	2.25	k__Bacteria;p__Firmicutes;c__Clostridia;o__Clostridiales;f__Ruminococcaceae;g__;s__
355922	6.75116	0.149637	0.492671	1	0	0.75	1.5	1.25	0	k__Bacteria;p__Firmicutes;c__Clostridia;o__Clostridiales;f__Ruminococcaceae;g__;s__
New.ReferenceOTU304	6.74638	0.149914	0.493151	1	29	10.25	0	0	24.25	k__Bacteria;p__Actinobacteria;c__Actinobacteria;o__Actinomycetales;f__Micrococcaceae;g__Arthrobacter;s__
4453605	6.73829	0.150382	0.493613	1	4	7.25	5.5	11.25	1	k__Bacteria;p__Actinobacteria;c__Actinobacteria;o__Bifidobacteriales;f__Bifidobacteriaceae;g__;s__
330345	6.73728	0.15044	0.493613	1	5.5	17.5	26.25	11.75	12.75	k__Bacteria;p__Firmicutes;c__Clostridia;o__Clostridiales;f__Ruminococcaceae;g__;s__
590263	6.7337	0.150648	0.493613	1	0	1.75	4.5	3.75	0	k__Bacteria;p__Firmicutes;c__Clostridia;o__Clostridiales;f__Lachnospiraceae;g__Butyrivibrio;s__
New.ReferenceOTU336	6.72797	0.150981	0.493613	1	10	18.5	50.25	40.5	39.75	k__Bacteria;p__Firmicutes;c__Clostridia;o__Clostridiales;f__Ruminococcaceae;g__;s__
New.ReferenceOTU309	6.72703	0.151036	0.493613	1	203	108.5	0	0.5	215.75	k__Bacteria;p__Firmicutes;c__Bacilli;o__Turicibacterales;f__Turicibacteraceae;g__Turicibacter;s__
New.ReferenceOTU49	6.72139	0.151365	0.493613	1	0	0.75	2	1.5	1.75	k__Bacteria;p__Firmicutes;c__Clostridia;o__Clostridiales;f__Ruminococcaceae;g__;s__
192437	6.72139	0.151365	0.493613	1	0.25	0.25	2.25	0.25	0	k__Bacteria;p__Firmicutes;c__Clostridia;o__Clostridiales;f__Ruminococcaceae;g__;s__
305187	6.72139	0.151365	0.493613	1	0.25	0.25	1.5	0.25	0	k__Bacteria;p__Firmicutes;c__Clostridia;o__Clostridiales;f__;g__;s__
164216	6.72054	0.151414	0.493613	1	2.25	10.75	1.75	0.5	1.5	k__Bacteria;p__Firmicutes;c__Clostridia;o__Clostridiales;f__Lachnospiraceae;g__;s__
298141	6.72028	0.151429	0.493613	1	0	2.5	1.75	3.5	2.25	k__Bacteria;p__Firmicutes;c__Clostridia;o__Clostridiales;f__Ruminococcaceae;g__;s__
4356468	6.71925	0.15149	0.493613	1	1.25	13.5	30.75	34.25	42.75	k__Bacteria;p__Firmicutes;c__Clostridia;o__Clostridiales;f__Ruminococcaceae;g__;s__
549793	6.71415	0.151787	0.494017	1	4.25	28	12.5	26.75	4.5	k__Bacteria;p__Firmicutes;c__Clostridia;o__Clostridiales;f__;g__;s__
323910	6.71266	0.151875	0.494017	1	0.75	7.5	13.75	7.75	13	k__Bacteria;p__Firmicutes;c__Clostridia;o__Clostridiales;f__Ruminococcaceae;g__;s__
518598	6.70441	0.152358	0.494712	1	5	21	98	45.5	32.5	k__Bacteria;p__Bacteroidetes;c__Bacteroidia;o__Bacteroidales;f__Rikenellaceae;g__;s__
4386018	6.69968	0.152636	0.494712	1	0.5	3.25	7.75	3.25	1.25	k__Bacteria;p__Firmicutes;c__Clostridia;o__Clostridiales;f__;g__;s__
1599042	6.69905	0.152673	0.494712	1	0	0.75	4.75	2	0.75	k__Bacteria;p__Firmicutes;c__Clostridia;o__Clostridiales;f__Ruminococcaceae;g__;s__
New.ReferenceOTU246	6.69901	0.152675	0.494712	1	0.25	2.25	7.25	6.5	2.5	k__Bacteria;p__Firmicutes;c__Clostridia;o__Clostridiales;f__Ruminococcaceae;g__;s__
4308666	6.69787	0.152742	0.494712	1	0.5	0.5	2	6.75	0.25	k__Bacteria;p__Firmicutes;c__Clostridia;o__Clostridiales;f__Ruminococcaceae;g__;s__
348622	6.68717	0.153373	0.495898	1	19.25	44.75	250.5	84.75	59.75	k__Bacteria;p__Firmicutes;c__Clostridia;o__Clostridiales;f__Lachnospiraceae;g__Dorea;s__
298225	6.68465	0.153521	0.495898	1	2.5	10.25	8.75	13	14	k__Bacteria;p__Bacteroidetes;c__Bacteroidia;o__Bacteroidales;f__Bacteroidaceae;g__;s__
4311041	6.68328	0.153603	0.495898	1	0.25	0.75	6.5	12.75	0.75	k__Bacteria;p__Firmicutes;c__Clostridia;o__Clostridiales;f__Ruminococcaceae;g__;s__
295810	6.67957	0.153822	0.495898	1	3	10.75	23	35.75	11.75	k__Bacteria;p__Bacteroidetes;c__Bacteroidia;o__Bacteroidales;f__Prevotellaceae;g__Prevotella;s__
325883	6.6789	0.153862	0.495898	1	1.25	8.5	13.5	15.75	16.75	k__Bacteria;p__Firmicutes;c__Clostridia;o__Clostridiales;f__Ruminococcaceae;g__;s__
113827	6.67833	0.153895	0.495898	1	0.25	0.75	3.5	4	0.5	k__Bacteria;p__Firmicutes;c__Clostridia;o__Clostridiales;f__Ruminococcaceae;g__;s__
4400789	6.67149	0.154301	0.496503	1	9.25	5.75	0.25	0	11.5	k__Bacteria;p__Actinobacteria;c__Actinobacteria;o__Actinomycetales;f__Micrococcaceae;g__Arthrobacter;s__
4330226	6.67075	0.154345	0.496503	1	4.25	20.5	44.5	32.25	27.5	k__Bacteria;p__Firmicutes;c__Clostridia;o__Clostridiales;f__Ruminococcaceae;g__Ruminococcus;s__
3479426	6.65742	0.155138	0.498629	1	1.25	1.25	6	7	1.5	k__Bacteria;p__Firmicutes;c__Clostridia;o__Clostridiales;f__Ruminococcaceae;g__;s__
231510	6.64828	0.155684	0.499959	1	0.25	0	28.25	22.5	4.75	k__Bacteria;p__Actinobacteria;c__Coriobacteriia;o__Coriobacteriales;f__Coriobacteriaceae;g__Adlercreutzia;s__
561312	6.63617	0.15641	0.501291	1	0	1.5	1	2.75	0	k__Bacteria;p__Firmicutes;c__Clostridia;o__Clostridiales;f__;g__;s__
New.ReferenceOTU623	6.63508	0.156476	0.501291	1	0.25	0	0.75	0.25	1.75	k__Bacteria;p__Firmicutes;c__Clostridia;o__Clostridiales
1104739	6.62908	0.156837	0.501291	1	6.75	10.5	43	30.75	9.75	k__Bacteria;p__Bacteroidetes;c__Bacteroidia;o__Bacteroidales;f__[Paraprevotellaceae];g__CF231;s__
592857	6.62814	0.156894	0.501291	1	0.25	0.25	1.25	3.5	0	k__Bacteria;p__Firmicutes;c__Clostridia;o__Clostridiales;f__Ruminococcaceae;g__;s__
580168	6.62814	0.156894	0.501291	1	0.25	0.25	1.75	11.75	0	k__Bacteria;p__Cyanobacteria;c__4C0d-2;o__YS2;f__;g__;s__
New.ReferenceOTU360	6.62814	0.156894	0.501291	1	0.25	0.25	3.5	0.75	0	k__Bacteria;p__Firmicutes;c__Clostridia;o__Clostridiales;f__Ruminococcaceae;g__Ruminococcus;s__
334339	6.62375	0.157158	0.501712	1	1.25	3	5.5	5.25	3.5	k__Bacteria;p__Firmicutes;c__Clostridia;o__Clostridiales;f__Ruminococcaceae;g__;s__
328828	6.60585	0.158242	0.504597	1	0.25	1	3.5	3.75	0.5	k__Bacteria;p__Firmicutes;c__Clostridia;o__Clostridiales;f__;g__;s__
730733	6.60443	0.158329	0.504597	1	1.25	6	14.5	32.5	2.5	k__Bacteria;p__Bacteroidetes;c__Bacteroidia;o__Bacteroidales;f__Rikenellaceae;g__;s__
300491	6.60096	0.158539	0.504844	1	0.5	1	3	6.25	0.25	k__Bacteria;p__Firmicutes;c__Clostridia;o__Clostridiales;f__Ruminococcaceae;g__Oscillospira;s__
306020	6.59093	0.15915	0.506289	1	0.25	0	5.75	7	0.25	k__Bacteria;p__Firmicutes;c__Clostridia;o__Clostridiales;f__Ruminococcaceae;g__;s__
4410441	6.58912	0.159261	0.506289	1	0.75	1.75	5.25	10	0.25	k__Bacteria;p__Firmicutes;c__Clostridia;o__Clostridiales;f__Ruminococcaceae;g__;s__
4347266	6.58498	0.159514	0.506506	1	3.75	4.5	16.75	15.75	18.5	k__Bacteria;p__Firmicutes;c__Clostridia;o__Clostridiales;f__Ruminococcaceae;g__;s__
289938	6.58362	0.159597	0.506506	1	0.25	0.75	2.25	4.5	0.25	k__Bacteria;p__Firmicutes;c__Clostridia;o__Clostridiales;f__Ruminococcaceae;g__;s__
296235	6.57859	0.159906	0.50706	1	6	9.25	93.75	50	17.5	k__Bacteria;p__Bacteroidetes;c__Bacteroidia;o__Bacteroidales;f__Bacteroidaceae;g__5-7N15;s__
328573	6.57299	0.160249	0.507454	1	1.25	3.75	0.5	0.5	1.25	k__Bacteria;p__Firmicutes;c__Clostridia;o__Clostridiales;f__Peptostreptococcaceae
4449898	6.56859	0.160519	0.507454	1	0.5	6	12	13.25	1.5	k__Bacteria;p__Firmicutes;c__Clostridia;o__Clostridiales;f__Ruminococcaceae;g__;s__
672442	6.56768	0.160576	0.507454	1	1.5	4.25	17.5	32	7.25	k__Bacteria;p__Firmicutes;c__Clostridia;o__Clostridiales;f__Ruminococcaceae;g__Ruminococcus;s__
526114	6.56739	0.160593	0.507454	1	0.5	3.5	1.5	5.5	3.5	k__Bacteria;p__Firmicutes;c__Erysipelotrichi;o__Erysipelotrichales;f__Erysipelotrichaceae;g__;s__
294390	6.56565	0.160701	0.507454	1	10.25	41.75	58.25	97	6.75	k__Bacteria;p__Firmicutes;c__Clostridia;o__Clostridiales;f__Ruminococcaceae;g__;s__
295427	6.55952	0.161078	0.508223	1	7.25	26.75	94.25	43.5	2.5	k__Bacteria;p__Firmicutes;c__Clostridia;o__Clostridiales;f__;g__;s__
New.ReferenceOTU220	6.55718	0.161223	0.508255	1	0	1	1.25	0	1	k__Bacteria;p__Firmicutes;c__Clostridia;o__Clostridiales;f__Ruminococcaceae;g__;s__
309127	6.54875	0.161744	0.508722	1	5	25	70	85.5	8	k__Bacteria;p__Firmicutes;c__Clostridia;o__Clostridiales;f__[Mogibacteriaceae];g__;s__
307692	6.54837	0.161768	0.508722	1	2.5	17	50.25	29.5	67.75	k__Bacteria;p__Bacteroidetes;c__Bacteroidia;o__Bacteroidales;f__;g__;s__
New.ReferenceOTU193	6.54827	0.161775	0.508722	1	31.75	34.75	16	3.75	46	k__Bacteria;p__Firmicutes;c__Bacilli;o__Turicibacterales;f__Turicibacteraceae;g__Turicibacter;s__
287452	6.53799	0.162412	0.510304	1	0.5	0.25	2.5	6.5	0.25	k__Bacteria;p__Firmicutes;c__Clostridia;o__Clostridiales;f__Ruminococcaceae;g__;s__
3756485	6.5292	0.16296	0.5116	1	0	3	2.25	3	1.25	k__Bacteria;p__Firmicutes;c__Clostridia;o__Clostridiales;f__Lachnospiraceae;g__;s__
332353	6.52639	0.163135	0.511725	1	0.25	1.75	12	2.25	0.5	k__Bacteria;p__Firmicutes;c__Clostridia;o__Clostridiales;f__;g__;s__
333616	6.52239	0.163385	0.511978	1	2	13.25	24.5	66.75	4	k__Bacteria;p__Firmicutes;c__Clostridia;o__Clostridiales;f__Ruminococcaceae;g__;s__
2883968	6.51744	0.163695	0.511978	1	2.25	7.5	14.5	1.5	0	k__Bacteria;p__Firmicutes;c__Clostridia;o__Clostridiales;f__;g__;s__
344639	6.51727	0.163705	0.511978	1	3	12.5	26.25	28.25	1.25	k__Bacteria;p__Firmicutes;c__Clostridia;o__Clostridiales;f__;g__;s__
146935	6.51429	0.163892	0.511978	1	7.5	3.25	0	9.25	0	k__Bacteria;p__Firmicutes;c__Bacilli;o__Lactobacillales;f__Lactobacillaceae;g__Lactobacillus;s__
4324041	6.51429	0.163892	0.511978	1	17.25	115.75	584.5	114.5	166	k__Bacteria;p__Bacteroidetes;c__Bacteroidia;o__Bacteroidales;f__RF16;g__;s__
301156	6.50911	0.164217	0.51257	1	0.5	1	1.75	10.75	0.25	k__Bacteria;p__Firmicutes;c__Clostridia;o__Clostridiales;f__Lachnospiraceae;g__;s__
354920	6.50543	0.164448	0.51262	1	0	1	1.25	2	0	k__Bacteria;p__Firmicutes;c__Clostridia;o__Clostridiales;f__Ruminococcaceae;g__;s__
New.ReferenceOTU526	6.50454	0.164505	0.51262	1	0.5	1.75	3.25	7.5	1.75	k__Bacteria;p__Firmicutes;c__Clostridia;o__Clostridiales;f__Ruminococcaceae;g__;s__
560042	6.498	0.164916	0.513084	1	0	2	2.5	4	0	k__Bacteria;p__Firmicutes;c__Clostridia;o__Clostridiales;f__;g__;s__
New.ReferenceOTU245	6.49787	0.164925	0.513084	1	0.25	0.25	2.5	2.75	2.25	k__Bacteria;p__Firmicutes;c__Clostridia;o__Clostridiales;f__Ruminococcaceae;g__;s__
333055	6.48745	0.165583	0.514235	1	46	16.25	13.5	3.75	2.5	k__Bacteria;p__Firmicutes;c__Clostridia;o__Clostridiales;f__;g__;s__
784040	6.48743	0.165584	0.514235	1	1.25	0.25	2	18	1.25	k__Bacteria;p__Firmicutes;c__Clostridia;o__Clostridiales;f__;g__;s__
508945	6.48407	0.165797	0.514235	1	0.75	6	7.25	9.5	4	k__Bacteria;p__Firmicutes;c__Clostridia;o__Clostridiales;f__Clostridiaceae;g__Clostridium;s__
4450088	6.48341	0.165839	0.514235	1	0.25	3.25	4.5	6.75	2.25	k__Bacteria;p__Firmicutes;c__Clostridia;o__Clostridiales;f__Ruminococcaceae;g__;s__
340454	6.47656	0.166274	0.515162	1	2.25	2.25	35.75	69.75	0.5	k__Bacteria;p__Firmicutes;c__Clostridia;o__Clostridiales;f__Ruminococcaceae;g__;s__
320430	6.4531	0.167769	0.519371	1	4.25	8.75	7.75	22.75	10.75	k__Bacteria;p__Firmicutes;c__Clostridia;o__Clostridiales;f__Lachnospiraceae;g__Dorea;s__
4305241	6.44759	0.168122	0.519876	1	1.25	7.25	27.25	3.75	0	k__Bacteria;p__Cyanobacteria;c__4C0d-2;o__YS2;f__;g__;s__
298616	6.44538	0.168264	0.519876	1	11.75	6.25	15.5	31.5	2.75	k__Bacteria;p__Firmicutes;c__Clostridia;o__Clostridiales;f__Ruminococcaceae;g__;s__
324882	6.44413	0.168345	0.519876	1	626.25	489.75	149.75	16	594	k__Bacteria;p__Firmicutes;c__Bacilli;o__Turicibacterales;f__Turicibacteraceae;g__Turicibacter;s__
4306038	6.43363	0.16902	0.521258	1	3	7.25	54	24.75	34.75	k__Bacteria;p__Firmicutes;c__Clostridia;o__Clostridiales;f__Ruminococcaceae;g__;s__
137004	6.43035	0.169232	0.521258	1	1.25	0.75	0.75	0	0	k__Bacteria;p__Firmicutes;c__Clostridia;o__Clostridiales;f__Lachnospiraceae;g__Coprococcus;s__
New.ReferenceOTU138	6.42977	0.169269	0.521258	1	0	0.25	3	1.5	4	k__Bacteria;p__Firmicutes;c__Clostridia;o__Clostridiales;f__Lachnospiraceae
4311536	6.42863	0.169343	0.521258	1	16.75	11.25	46	222.5	1	k__Bacteria;p__Firmicutes;c__Clostridia;o__Clostridiales;f__;g__;s__
349789	6.4144	0.170264	0.522783	1	0.5	1.25	5.25	5.25	1	k__Bacteria;p__Firmicutes;c__Clostridia;o__Clostridiales;f__Lachnospiraceae;g__Dorea;s__
299173	6.41231	0.1704	0.522783	1	0.5	2	4	9.75	8.25	k__Bacteria;p__Firmicutes;c__Clostridia;o__Clostridiales;f__Ruminococcaceae;g__;s__
324328	6.40155	0.1711	0.522783	1	4.75	21	13.5	23.5	3.25	k__Bacteria;p__Firmicutes;c__Clostridia;o__Clostridiales;f__Ruminococcaceae;g__;s__
313908	6.39906	0.171263	0.522783	1	3.75	8.25	23.25	27.25	17	k__Bacteria;p__Firmicutes;c__Clostridia;o__Clostridiales;f__Ruminococcaceae;g__;s__
303279	6.38111	0.172437	0.522783	1	0.25	0.5	3	2	0	k__Bacteria;p__Firmicutes;c__Clostridia;o__Clostridiales;f__Ruminococcaceae;g__Oscillospira;s__
4430922	6.38001	0.17251	0.522783	1	3.5	19	11.5	12.5	2.25	k__Bacteria;p__Tenericutes;c__Mollicutes;o__RF39;f__;g__;s__
320382	6.37813	0.172633	0.522783	1	0.5	0.75	9.5	6.25	2	k__Bacteria;p__Firmicutes;c__Clostridia;o__Clostridiales;f__[Mogibacteriaceae];g__;s__
299020	6.36794	0.173304	0.522783	1	9.5	23.5	102	53.25	6.5	k__Bacteria;p__Firmicutes;c__Clostridia;o__Clostridiales;f__Lachnospiraceae;g__;s__
4365940	6.36775	0.173316	0.522783	1	0	5	8.75	8.75	9.25	k__Bacteria;p__Firmicutes;c__Clostridia;o__Clostridiales;f__Ruminococcaceae;g__;s__
356360	6.36538	0.173472	0.522783	1	0.25	2.75	3.25	7.25	4.75	k__Bacteria;p__Firmicutes;c__Clostridia;o__Clostridiales
300611	6.36279	0.173644	0.522783	1	11	10	45.5	13	0.75	k__Bacteria;p__Firmicutes;c__Clostridia;o__Clostridiales;f__Ruminococcaceae;g__;s__
4336744	6.36239	0.17367	0.522783	1	0	6.25	1.75	2.5	0.25	k__Bacteria;p__Firmicutes;c__Erysipelotrichi;o__Erysipelotrichales;f__Erysipelotrichaceae;g__;s__
309029	6.3609	0.173768	0.522783	1	1.5	8.75	13.75	15.75	11	k__Bacteria;p__Bacteroidetes;c__Bacteroidia;o__Bacteroidales;f__;g__;s__
291263	6.35218	0.174346	0.522783	1	0	0.5	1.25	0.25	0.5	k__Bacteria;p__Firmicutes;c__Clostridia;o__Clostridiales;f__Ruminococcaceae;g__;s__
293575	6.33454	0.175519	0.522783	1	7.75	22.5	20.25	36.75	0.5	k__Bacteria;p__Firmicutes;c__Clostridia;o__Clostridiales;f__Ruminococcaceae;g__;s__
325388	6.33453	0.17552	0.522783	1	4.5	45	151.5	27.5	48.75	k__Bacteria;p__Bacteroidetes;c__Bacteroidia;o__Bacteroidales;f__RF16;g__;s__
806991	6.33333	0.175599	0.522783	1	0	0	0	1	0.25	k__Bacteria;p__Proteobacteria;c__Gammaproteobacteria;o__Aeromonadales;f__Succinivibrionaceae;g__;s__
342213	6.33333	0.175599	0.522783	1	0	0	1.5	0.5	0	k__Bacteria;p__Firmicutes;c__Clostridia;o__Clostridiales;f__Ruminococcaceae;g__;s__
610842	6.33333	0.175599	0.522783	1	0.25	0	0	1.5	0	k__Bacteria;p__Firmicutes;c__Clostridia;o__Clostridiales;f__;g__;s__
174654	6.33333	0.175599	0.522783	1	0.25	0	1	0	0	k__Bacteria;p__Firmicutes;c__Clostridia;o__Clostridiales;f__Ruminococcaceae;g__Ruminococcus;s__
342685	6.33333	0.175599	0.522783	1	0	0	0.5	2	0	k__Bacteria;p__Cyanobacteria;c__4C0d-2;o__YS2;f__;g__;s__
185374	6.33333	0.175599	0.522783	1	0	0	0.25	1	0	k__Bacteria;p__Firmicutes;c__Clostridia;o__Clostridiales;f__;g__;s__
New.ReferenceOTU453	6.32106	0.17642	0.522783	1	0.75	1	5	11	3.5	k__Bacteria;p__Firmicutes;c__Clostridia;o__Clostridiales;f__;g__;s__
199344	6.32101	0.176423	0.522783	1	0	0.25	1.5	0	0	k__Bacteria;p__Firmicutes;c__Clostridia;o__Clostridiales;f__Lachnospiraceae;g__;s__
337392	6.32101	0.176423	0.522783	1	0	0	1	7	0	k__Bacteria;p__Firmicutes;c__Clostridia;o__Clostridiales;f__[Mogibacteriaceae];g__;s__
4432516	6.32101	0.176423	0.522783	1	0	0.25	0	2	0	k__Bacteria;p__Firmicutes;c__Clostridia;o__Clostridiales;f__Clostridiaceae;g__Clostridium
289923	6.32101	0.176423	0.522783	1	0	13.5	0	0	0.25	k__Bacteria;p__Actinobacteria;c__Actinobacteria;o__Actinomycetales;f__Micrococcaceae;g__Arthrobacter;s__
142444	6.32101	0.176423	0.522783	1	0	0	1.25	0	0.25	k__Bacteria;p__Actinobacteria;c__Coriobacteriia;o__Coriobacteriales;f__Coriobacteriaceae;g__;s__
847896	6.32101	0.176423	0.522783	1	0	0	1.25	0.25	0	k__Bacteria;p__Firmicutes;c__Clostridia;o__Clostridiales;f__Lachnospiraceae;g__Butyrivibrio;s__
279534	6.32101	0.176423	0.522783	1	0	0	1.25	9	0	k__Bacteria;p__Firmicutes;c__Clostridia;o__Clostridiales;f__Ruminococcaceae;g__;s__
270595	6.32101	0.176423	0.522783	1	0	0.5	0	1.75	0	k__Bacteria;p__Firmicutes;c__Clostridia;o__Clostridiales;f__Ruminococcaceae;g__Ruminococcus;s__
299176	6.32101	0.176423	0.522783	1	0.5	19	0	0	0	k__Bacteria;p__Actinobacteria;c__Actinobacteria;o__Actinomycetales;f__Micrococcaceae;g__Arthrobacter;s__
827702	6.32101	0.176423	0.522783	1	0	0	0.5	2.75	0	k__Bacteria;p__Firmicutes;c__Clostridia;o__Clostridiales;f__;g__;s__
646499	6.32101	0.176423	0.522783	1	0	0	0	1.5	0.25	k__Bacteria;p__Firmicutes;c__Clostridia;o__Clostridiales;f__;g__;s__
215204	6.32101	0.176423	0.522783	1	0	0.25	0	2.25	0	k__Bacteria;p__Firmicutes;c__Clostridia;o__Clostridiales;f__Veillonellaceae;g__;s__
299047	6.32101	0.176423	0.522783	1	0	0	0.25	1.5	0	k__Bacteria;p__Firmicutes;c__Clostridia;o__Clostridiales;f__Dehalobacteriaceae;g__;s__
318777	6.32101	0.176423	0.522783	1	0	0	0.5	28.5	0	k__Bacteria;p__Firmicutes;c__Clostridia;o__Clostridiales;f__Veillonellaceae;g__Phascolarctobacterium;s__
3931048	6.32101	0.176423	0.522783	1	0	0	0.25	3	0	k__Bacteria;p__Firmicutes;c__Clostridia;o__Clostridiales;f__Ruminococcaceae;g__;s__
New.ReferenceOTU446	6.32101	0.176423	0.522783	1	0.25	0	0	0	221.5	k__Bacteria;p__Firmicutes;c__Clostridia;o__Clostridiales;f__Clostridiaceae;g__Clostridium;s__
New.ReferenceOTU171	6.32101	0.176423	0.522783	1	0	0.25	5	0	0	k__Bacteria;p__Firmicutes;c__Clostridia;o__Clostridiales;f__Clostridiaceae;g__Clostridium;s__
New.ReferenceOTU154	6.32101	0.176423	0.522783	1	0	0	0.25	0	44.25	k__Bacteria;p__Bacteroidetes;c__Bacteroidia;o__Bacteroidales;f__S24-7;g__;s__
New.ReferenceOTU315	6.32101	0.176423	0.522783	1	0	0	4.75	0.25	0	k__Bacteria;p__Firmicutes;c__Clostridia;o__Clostridiales;f__Ruminococcaceae
258280	6.32017	0.17648	0.522783	1	1	0	8.25	0.25	0.5	k__Bacteria;p__Firmicutes;c__Clostridia;o__Clostridiales;f__;g__;s__
4346168	6.3184	0.176599	0.522783	1	1	15.25	22.75	66.75	2	k__Bacteria;p__Tenericutes;c__Mollicutes;o__RF39;f__;g__;s__
298723	6.31478	0.176841	0.522783	1	0	1	1	0.5	0	k__Bacteria;p__Firmicutes;c__Clostridia;o__Clostridiales;f__;g__;s__
557275	6.31369	0.176915	0.522783	1	0.5	4	57	21.25	1.75	k__Bacteria;p__Bacteroidetes;c__Bacteroidia;o__Bacteroidales;f__Bacteroidaceae;g__;s__
192741	6.31352	0.176926	0.522783	1	0.25	0	2.75	2.25	0.5	k__Bacteria;p__Firmicutes;c__Clostridia;o__Clostridiales;f__;g__;s__
28702	6.30251	0.177667	0.522783	1	0.25	6	0.5	5.5	9.25	k__Bacteria;p__Firmicutes;c__Clostridia;o__Clostridiales;f__;g__;s__
306950	6.30078	0.177784	0.522783	1	0.25	0.5	3	1.5	1.75	k__Bacteria;p__Firmicutes;c__Clostridia;o__Clostridiales
326271	6.29635	0.178083	0.522783	1	6.5	18	48.75	25	31.5	k__Bacteria;p__Firmicutes;c__Clostridia;o__Clostridiales;f__Ruminococcaceae;g__;s__
New.ReferenceOTU7	6.29523	0.178159	0.522783	1	2.25	1.5	10.75	12	0.25	k__Bacteria;p__Firmicutes;c__Clostridia;o__Clostridiales;f__;g__;s__
312625	6.29226	0.178359	0.522783	1	0.25	0.5	3.25	1.75	1	k__Bacteria;p__Firmicutes;c__Clostridia;o__Clostridiales;f__;g__;s__
309070	6.29093	0.178449	0.522783	1	1.75	4.75	8.5	10	5.25	k__Bacteria;p__Firmicutes;c__Clostridia;o__Clostridiales;f__Ruminococcaceae;g__;s__
New.ReferenceOTU160	6.28571	0.178803	0.522783	1	105.25	106.75	584	341	77	k__Bacteria;p__Bacteroidetes;c__Bacteroidia;o__Bacteroidales;f__[Paraprevotellaceae];g__CF231;s__
340642	6.28535	0.178827	0.522783	1	0.25	15.25	8.25	11.5	3.25	k__Bacteria;p__Firmicutes;c__Clostridia;o__Clostridiales;f__Lachnospiraceae;g__;s__
515043	6.2812	0.17911	0.522783	1	0.25	3.25	1	2.25	5.75	k__Bacteria;p__Bacteroidetes;c__Bacteroidia;o__Bacteroidales;f__;g__;s__
4314126	6.2746	0.179558	0.522783	1	2.25	6.25	19.5	21.75	45.75	k__Bacteria;p__Firmicutes;c__Clostridia;o__Clostridiales;f__Ruminococcaceae;g__;s__
319603	6.27432	0.179577	0.522783	1	4	0	10.5	0.75	1	k__Bacteria;p__Firmicutes;c__Clostridia;o__Clostridiales;f__;g__;s__
4298022	6.27406	0.179595	0.522783	1	1.25	12.75	36.25	15.5	9.5	k__Bacteria;p__Firmicutes;c__Clostridia;o__Clostridiales;f__Ruminococcaceae;g__;s__
312152	6.27143	0.179774	0.522783	1	54.25	101.5	233.25	265	125.5	k__Bacteria;p__Firmicutes;c__Clostridia;o__Clostridiales;f__Ruminococcaceae;g__;s__
313870	6.27143	0.179774	0.522783	1	35	81.75	180.75	90.5	88.75	k__Bacteria;p__Firmicutes;c__Clostridia;o__Clostridiales;f__Ruminococcaceae;g__;s__
292456	6.26711	0.180069	0.522783	1	2	52	34.75	8.5	35.25	k__Bacteria;p__Firmicutes;c__Clostridia;o__Clostridiales;f__;g__;s__
290222	6.26496	0.180215	0.522783	1	2.75	19.5	26.75	45.25	13.75	k__Bacteria;p__Firmicutes;c__Clostridia;o__Clostridiales;f__Ruminococcaceae;g__;s__
581463	6.25777	0.180707	0.522783	1	3.75	14.5	20.5	27	6.25	k__Bacteria;p__Firmicutes;c__Clostridia;o__Clostridiales
299187	6.25477	0.180913	0.522783	1	1.25	4.5	3.75	7.5	3.25	k__Bacteria;p__Firmicutes;c__Clostridia;o__Clostridiales;f__Lachnospiraceae;g__;s__
New.ReferenceOTU2	6.24849	0.181344	0.522783	1	0.25	2.25	2.75	2.75	0.5	k__Bacteria;p__Firmicutes;c__Clostridia;o__Clostridiales;f__;g__;s__
342356	6.24132	0.181837	0.522783	1	12.5	6.5	23	37.5	26	k__Bacteria;p__Firmicutes;c__Clostridia;o__Clostridiales;f__Ruminococcaceae;g__;s__
4404830	6.23795	0.182069	0.522783	1	133.25	178	410.75	476.5	431	k__Bacteria;p__Firmicutes;c__Clostridia;o__Clostridiales;f__Ruminococcaceae;g__;s__
New.ReferenceOTU420	6.2337	0.182362	0.522783	1	3	1.25	0.25	0	0.5	k__Bacteria;p__Firmicutes;c__Clostridia;o__Clostridiales;f__Ruminococcaceae;g__Ruminococcus;s__
New.ReferenceOTU358	6.2337	0.182362	0.522783	1	0	0.5	4	2.5	0.25	k__Bacteria;p__Verrucomicrobia;c__Verruco-5;o__WCHB1-41;f__RFP12;g__;s__
338039	6.22996	0.18262	0.522783	1	7	2.75	1	1	0.25	k__Bacteria;p__Firmicutes;c__Clostridia;o__Clostridiales;f__;g__;s__
570341	6.22305	0.183098	0.522783	1	0.5	0.75	1.25	2	1.75	k__Bacteria;p__Firmicutes;c__Clostridia;o__Clostridiales;f__Ruminococcaceae;g__;s__
301392	6.21512	0.183649	0.522783	1	8	36.5	28.5	44.25	4.5	k__Bacteria;p__Firmicutes;c__Clostridia;o__Clostridiales;f__Ruminococcaceae;g__;s__
29205	6.21366	0.18375	0.522783	1	0.5	1.75	14.5	5.25	1	k__Bacteria;p__Firmicutes;c__Clostridia;o__Clostridiales;f__;g__;s__
347873	6.21295	0.1838	0.522783	1	0.75	0	6.75	0.5	1.75	k__Bacteria;p__Verrucomicrobia;c__Verruco-5;o__WCHB1-41;f__RFP12;g__;s__
576919	6.20851	0.184109	0.522783	1	0.5	6.25	6.5	26.25	0.75	k__Bacteria;p__Firmicutes;c__Clostridia;o__Clostridiales;f__Ruminococcaceae;g__Ruminococcus;s__
290241	6.20652	0.184247	0.522783	1	3.5	37.25	41.75	58.5	1.25	k__Bacteria;p__Firmicutes;c__Clostridia;o__Clostridiales;f__Clostridiaceae;g__Clostridium
289729	6.20109	0.184626	0.522783	1	3.5	0	1	4.75	0	k__Bacteria;p__Firmicutes;c__Clostridia;o__Clostridiales;f__Ruminococcaceae;g__;s__
New.ReferenceOTU123	6.1977	0.184862	0.522783	1	1	28.75	145	13.25	0	k__Bacteria;p__Bacteroidetes;c__Bacteroidia;o__Bacteroidales;f__p-2534-18B5;g__;s__
4442282	6.19709	0.184905	0.522783	1	1.25	7.25	18.75	12.25	4.5	k__Bacteria;p__Firmicutes;c__Clostridia;o__Clostridiales;f__Ruminococcaceae;g__;s__
152014	6.19281	0.185205	0.522783	1	2	4.75	6.5	19.25	1.5	k__Bacteria;p__Firmicutes;c__Clostridia;o__Clostridiales;f__;g__;s__
291950	6.18691	0.185618	0.522783	1	0.5	1	1.75	3.5	0.5	k__Bacteria;p__Firmicutes;c__Clostridia;o__Clostridiales;f__;g__;s__
526963	6.18594	0.185686	0.522783	1	0.75	2	5.5	1	0	k__Bacteria;p__Firmicutes;c__Clostridia;o__Clostridiales;f__;g__;s__
New.ReferenceOTU344	6.1719	0.186673	0.522783	1	0.25	0.5	2.5	2.75	4.5	k__Bacteria;p__Bacteroidetes;c__Bacteroidia;o__Bacteroidales;f__;g__;s__
109978	6.16835	0.186924	0.522783	1	5.5	4.25	7.75	4.5	0.25	k__Bacteria;p__Firmicutes;c__Clostridia;o__Clostridiales;f__Ruminococcaceae;g__;s__
349343	6.16764	0.186974	0.522783	1	0.25	3.25	2.75	3.25	2.5	k__Bacteria;p__Firmicutes;c__Clostridia;o__Clostridiales;f__Lachnospiraceae;g__Dorea;s__
4456606	6.16297	0.187303	0.522783	1	3	63.75	10.5	88	0.25	k__Bacteria;p__Cyanobacteria;c__4C0d-2;o__YS2;f__;g__;s__
New.ReferenceOTU271	6.16028	0.187494	0.522783	1	0.75	6.75	11	3.75	60.5	k__Bacteria;p__Bacteroidetes;c__Bacteroidia;o__Bacteroidales;f__;g__;s__
294659	6.15674	0.187744	0.522783	1	94.75	187.5	95.25	519.75	6	k__Bacteria;p__Cyanobacteria;c__4C0d-2;o__YS2;f__;g__;s__
322508	6.15469	0.18789	0.522783	1	0	2.25	0.5	5.5	1.5	k__Bacteria;p__Firmicutes;c__Clostridia;o__Clostridiales;f__Lachnospiraceae;g__Dorea;s__
302525	6.15385	0.18795	0.522783	1	0.5	2.25	8.5	4	1	k__Bacteria;p__Firmicutes;c__Clostridia;o__Clostridiales;f__;g__;s__
New.ReferenceOTU124	6.15332	0.187987	0.522783	1	0.5	7	17.5	5.75	0.75	k__Bacteria;p__Tenericutes;c__Mollicutes;o__RF39;f__;g__;s__
345846	6.15276	0.188027	0.522783	1	4.75	19.5	37.75	34.25	12.75	k__Bacteria;p__Firmicutes;c__Clostridia;o__Clostridiales;f__Lachnospiraceae;g__Dorea;s__
4377709	6.13676	0.189165	0.522783	1	13.5	39.75	196.75	166.75	36.25	k__Bacteria;p__Firmicutes;c__Clostridia;o__Clostridiales;f__Ruminococcaceae;g__;s__
4474215	6.13587	0.189229	0.522783	1	7	26.5	14.25	8.5	1	k__Bacteria;p__Firmicutes;c__Clostridia;o__Clostridiales;f__Lachnospiraceae;g__Epulopiscium;s__
297982	6.13466	0.189315	0.522783	1	1.75	7.5	9	9.5	2	k__Bacteria;p__Firmicutes;c__Clostridia;o__Clostridiales;f__Lachnospiraceae;g__;s__
New.ReferenceOTU473	6.13398	0.189364	0.522783	1	0	1	3.75	1.75	0.25	k__Bacteria;p__Tenericutes;c__Mollicutes;o__RF39;f__;g__;s__
New.ReferenceOTU268	6.12991	0.189654	0.522783	1	0.75	8.5	1.5	0	2.25	k__Bacteria;p__Firmicutes;c__Clostridia;o__Clostridiales;f__Ruminococcaceae;g__Ruminococcus;s__
523051	6.12037	0.190337	0.522783	1	0	0	0.25	1	0	k__Bacteria;p__Bacteroidetes;c__Bacteroidia;o__Bacteroidales;f__Rikenellaceae;g__;s__
175087	6.12037	0.190337	0.522783	1	0	0	0.25	0	0.75	k__Bacteria;p__Firmicutes;c__Clostridia;o__Clostridiales;f__Lachnospiraceae;g__;s__
541114	6.12037	0.190337	0.522783	1	0.25	0	0	0.75	0	k__Bacteria;p__Firmicutes;c__Clostridia;o__Clostridiales;f__Lachnospiraceae;g__Moryella;s__
307638	6.12037	0.190337	0.522783	1	0	1	0	0.25	0	k__Bacteria;p__Firmicutes;c__Clostridia;o__Clostridiales;f__;g__;s__
178770	6.12037	0.190337	0.522783	1	0.25	1.5	0	0	0	k__Bacteria;p__Firmicutes;c__Clostridia;o__Clostridiales;f__Lachnospiraceae;g__Coprococcus;s__
541602	6.12037	0.190337	0.522783	1	0	0	1	0	0.25	k__Bacteria;p__Firmicutes;c__Clostridia;o__Clostridiales;f__Lachnospiraceae
186955	6.12037	0.190337	0.522783	1	0	0	0.75	0	0.25	k__Bacteria;p__Firmicutes;c__Clostridia;o__Clostridiales;f__Lachnospiraceae;g__Dorea;s__
178224	6.12037	0.190337	0.522783	1	0	0.25	0	3	0	k__Bacteria;p__Firmicutes;c__Clostridia;o__Clostridiales;f__Veillonellaceae;g__;s__
293247	6.12037	0.190337	0.522783	1	0	0	0.25	0.75	0	k__Bacteria;p__Proteobacteria;c__Alphaproteobacteria;o__RF32;f__;g__;s__
179905	6.12037	0.190337	0.522783	1	0	0	0	0.75	0.25	k__Bacteria;p__Firmicutes;c__Clostridia;o__Clostridiales;f__Lachnospiraceae;g__;s__
223684	6.12037	0.190337	0.522783	1	0	0	0	0.25	0.75	k__Bacteria;p__Proteobacteria;c__Alphaproteobacteria;o__Rhizobiales;f__Phyllobacteriaceae;g__;s__
298717	6.12037	0.190337	0.522783	1	0	0	0.25	1	0	k__Bacteria;p__Firmicutes;c__Clostridia;o__Clostridiales;f__Ruminococcaceae;g__;s__
4078476	6.12037	0.190337	0.522783	1	0	0	0.75	0	0.25	k__Bacteria;p__Firmicutes;c__Clostridia;o__Clostridiales;f__Ruminococcaceae;g__;s__
4296763	6.12037	0.190337	0.522783	1	0	0	0.25	0.75	0	k__Bacteria;p__Firmicutes;c__Clostridia;o__Clostridiales;f__;g__;s__
810399	6.12037	0.190337	0.522783	1	0	0	1	0	0.25	k__Bacteria;p__Firmicutes;c__Bacilli;o__Lactobacillales;f__;g__;s__
620189	6.12037	0.190337	0.522783	1	0	0.25	1	0	0	k__Bacteria;p__Proteobacteria;c__Alphaproteobacteria;o__Sphingomonadales;f__Sphingomonadaceae;g__Novosphingobium;s__
106252	6.12037	0.190337	0.522783	1	0	0.25	0	0.75	0	k__Bacteria;p__Proteobacteria;c__Betaproteobacteria;o__Burkholderiales;f__Comamonadaceae;g__;s__
259866	6.12037	0.190337	0.522783	1	0	0	0.25	0.75	0	k__Bacteria;p__Firmicutes;c__Clostridia;o__Clostridiales;f__Lachnospiraceae;g__Dorea;s__
346457	6.12037	0.190337	0.522783	1	0	0	0.25	0.75	0	k__Bacteria;p__Firmicutes;c__Clostridia;o__Clostridiales;f__;g__;s__
289948	6.12037	0.190337	0.522783	1	0	0.75	0	0	0.25	k__Bacteria;p__Bacteroidetes;c__Bacteroidia;o__Bacteroidales;f__Bacteroidaceae;g__;s__
73371	6.12037	0.190337	0.522783	1	0	0	2	0	0.25	k__Bacteria;p__Firmicutes;c__Clostridia;o__Clostridiales;f__Lachnospiraceae;g__;s__
303004	6.12037	0.190337	0.522783	1	0	0.25	0.75	0	0	k__Bacteria;p__Firmicutes;c__Erysipelotrichi;o__Erysipelotrichales;f__Erysipelotrichaceae;g__Bulleidia;s__
568211	6.12037	0.190337	0.522783	1	0	0.25	0	0.75	0	k__Bacteria;p__Firmicutes;c__Clostridia;o__Clostridiales;f__Ruminococcaceae;g__;s__
351287	6.12037	0.190337	0.522783	1	0	0	0.25	0.75	0	k__Bacteria;p__Firmicutes;c__Clostridia;o__Clostridiales;f__;g__;s__
543824	6.12037	0.190337	0.522783	1	0	0	0.75	0.25	0	k__Bacteria;p__Firmicutes;c__Bacilli;o__Bacillales;f__Bacillaceae;g__Anaerobacillus;s__
311423	6.12037	0.190337	0.522783	1	0	0	0.75	0.25	0	k__Bacteria;p__Firmicutes;c__Clostridia;o__Clostridiales;f__Lachnospiraceae;g__;s__
4467134	6.12037	0.190337	0.522783	1	0.25	0	1	0	0	k__Bacteria;p__Verrucomicrobia;c__Verruco-5;o__WCHB1-41;f__RFP12;g__;s__
528725	6.12037	0.190337	0.522783	1	0.25	0	0	0.75	0	k__Bacteria;p__Firmicutes;c__Clostridia;o__Clostridiales;f__Ruminococcaceae;g__;s__
4344860	6.12037	0.190337	0.522783	1	0	0	0.75	0	0.25	k__Bacteria;p__Firmicutes;c__Clostridia;o__Clostridiales;f__Lachnospiraceae;g__Roseburia;s__
229919	6.12037	0.190337	0.522783	1	0.25	0	0.75	0	0	k__Bacteria;p__Firmicutes;c__Clostridia;o__Clostridiales;f__;g__;s__
847670	6.12037	0.190337	0.522783	1	0	1.25	0	0.25	0	k__Bacteria;p__Firmicutes;c__Clostridia;o__Clostridiales;f__Clostridiaceae;g__;s__
1102370	6.12037	0.190337	0.522783	1	0	0	0.75	0.25	0	k__Bacteria;p__Firmicutes;c__Clostridia;o__Clostridiales;f__Ruminococcaceae;g__;s__
291111	6.12037	0.190337	0.522783	1	0	0	0.25	2	0	k__Bacteria;p__Firmicutes;c__Clostridia;o__Clostridiales;f__Ruminococcaceae;g__;s__
540405	6.12037	0.190337	0.522783	1	0.75	0.25	0	0	0	k__Bacteria;p__Firmicutes;c__Clostridia;o__Clostridiales;f__Lachnospiraceae;g__;s__
4363027	6.12037	0.190337	0.522783	1	0	0	0.5	0	1.5	k__Bacteria;p__Proteobacteria;c__Betaproteobacteria;o__Burkholderiales;f__Oxalobacteraceae;g__;s__
1108378	6.12037	0.190337	0.522783	1	0	0.75	0	0	0.25	k__Bacteria;p__Firmicutes;c__Clostridia;o__Clostridiales;f__;g__;s__
239386	6.12037	0.190337	0.522783	1	0	0	0.25	1	0	k__Bacteria;p__Firmicutes;c__Clostridia;o__Clostridiales;f__Veillonellaceae;g__Selenomonas;s__ruminantium
152381	6.12037	0.190337	0.522783	1	0	0	0	1	0.25	k__Bacteria;p__Firmicutes;c__Clostridia;o__Clostridiales;f__;g__;s__
49406	6.12037	0.190337	0.522783	1	0.25	0	0	1	0	k__Bacteria;p__Firmicutes;c__Clostridia;o__Clostridiales;f__;g__;s__
833458	6.12037	0.190337	0.522783	1	0.25	0	0	1	0	k__Bacteria;p__Firmicutes;c__Clostridia;o__Clostridiales;f__;g__;s__
19873	6.12037	0.190337	0.522783	1	0	0	0.75	0	0.25	k__Bacteria;p__Firmicutes;c__Clostridia;o__Clostridiales;f__Lachnospiraceae;g__;s__
549499	6.12037	0.190337	0.522783	1	0	0	0.25	0.75	0	k__Bacteria;p__Firmicutes;c__Clostridia;o__Clostridiales;f__Ruminococcaceae;g__;s__
579658	6.12037	0.190337	0.522783	1	0	0	0.25	0.75	0	k__Bacteria;p__Firmicutes;c__Clostridia;o__Clostridiales;f__Lachnospiraceae;g__Moryella;s__
New.ReferenceOTU329	6.12037	0.190337	0.522783	1	0	0	1	0.25	0	k__Bacteria;p__Bacteroidetes;c__Bacteroidia;o__Bacteroidales;f__;g__;s__
New.ReferenceOTU571	6.12037	0.190337	0.522783	1	0	0	0.25	1.75	0	k__Bacteria;p__Firmicutes;c__Clostridia;o__Clostridiales;f__Lachnospiraceae;g__Blautia;s__
New.ReferenceOTU198	6.12037	0.190337	0.522783	1	0.75	0	0	0	0.25	Unassigned
New.ReferenceOTU292	6.12037	0.190337	0.522783	1	0	0.25	0	0	0.75	k__Bacteria;p__Firmicutes;c__Clostridia;o__Clostridiales;f__Ruminococcaceae;g__;s__
New.ReferenceOTU616	6.12037	0.190337	0.522783	1	0	0	0.25	1	0	k__Bacteria;p__Firmicutes;c__Clostridia;o__Clostridiales;f__Ruminococcaceae;g__Ruminococcus;s__
New.ReferenceOTU431	6.12037	0.190337	0.522783	1	0	0	1	0.25	0	k__Bacteria;p__Firmicutes;c__Clostridia;o__Clostridiales;f__Ruminococcaceae;g__;s__
New.ReferenceOTU465	6.12037	0.190337	0.522783	1	0	0	1	0.25	0	k__Bacteria;p__Firmicutes;c__Clostridia;o__Clostridiales;f__Ruminococcaceae;g__;s__
4437589	6.11644	0.19062	0.522783	1	1.5	4	9.5	9	0.25	k__Bacteria;p__Bacteroidetes;c__Bacteroidia;o__Bacteroidales;f__Bacteroidaceae;g__;s__
262600	6.10919	0.191141	0.522783	1	36	277	530.5	54	8.75	k__Bacteria;p__Firmicutes;c__Erysipelotrichi;o__Erysipelotrichales;f__Erysipelotrichaceae;g__Bulleidia;s__
342245	6.10869	0.191177	0.522783	1	1.75	14.75	48.75	26	6.5	k__Bacteria;p__Bacteroidetes;c__Bacteroidia;o__Bacteroidales;f__Bacteroidaceae;g__;s__
1108062	6.10582	0.191384	0.522783	1	0	1.5	0.5	0.75	0.25	k__Bacteria;p__Proteobacteria;c__Alphaproteobacteria;o__Sphingomonadales;f__Sphingomonadaceae;g__Sphingomonas;s__
3970657	6.10505	0.191439	0.522783	1	1	2.25	21.25	26	4.75	k__Bacteria;p__Bacteroidetes;c__Bacteroidia;o__Bacteroidales;f__Porphyromonadaceae;g__Parabacteroides;s__
300792	6.09995	0.191807	0.522783	1	0	0.5	0.75	1.5	4.25	k__Bacteria;p__Bacteroidetes;c__Bacteroidia;o__Bacteroidales;f__;g__;s__
522927	6.09995	0.191807	0.522783	1	0	3.75	4	1	0.5	k__Bacteria;p__Firmicutes;c__Clostridia;o__Clostridiales;f__;g__;s__
312260	6.09521	0.19215	0.522783	1	0.25	1	1.25	1	0	k__Bacteria;p__Firmicutes;c__Clostridia;o__Clostridiales;f__;g__;s__
607825	6.07263	0.19379	0.522783	1	0.75	1.5	6	21.5	0.25	k__Bacteria;p__Firmicutes;c__Clostridia;o__Clostridiales;f__;g__;s__
152810	6.06917	0.194042	0.522783	1	0	1.25	11	10	0.25	k__Bacteria;p__Firmicutes;c__Clostridia;o__Clostridiales;f__;g__;s__
850642	6.06331	0.19447	0.522783	1	9	5.5	17	5.5	0	k__Bacteria;p__Firmicutes;c__Clostridia;o__Clostridiales;f__Peptostreptococcaceae;g__;s__
4387488	6.05992	0.194718	0.522783	1	0.75	14.5	19.25	19.5	0	k__Bacteria;p__Firmicutes;c__Clostridia;o__Clostridiales;f__Ruminococcaceae;g__;s__
New.ReferenceOTU162	6.05427	0.195132	0.522783	1	4	22.25	44	44	7.25	k__Bacteria;p__Tenericutes;c__Mollicutes;o__RF39;f__;g__;s__
300123	6.05262	0.195253	0.522783	1	0.25	2.75	7	3	0.25	k__Bacteria;p__Firmicutes;c__Clostridia;o__Clostridiales;f__Lachnospiraceae;g__Coprococcus;s__
157652	6.04939	0.19549	0.522783	1	6.75	12.5	14	8.5	18.5	k__Bacteria;p__Firmicutes;c__Clostridia;o__Clostridiales;f__Ruminococcaceae;g__;s__
New.ReferenceOTU5	6.04743	0.195634	0.522783	1	2	361.75	3.5	0	23	k__Bacteria;p__Firmicutes;c__Clostridia;o__Clostridiales;f__Ruminococcaceae;g__Ruminococcus;s__
331618	6.04413	0.195877	0.522783	1	2	7	28.75	29.25	1.75	k__Bacteria;p__Firmicutes;c__Clostridia;o__Clostridiales;f__;g__;s__
4314125	6.04154	0.196067	0.522783	1	4.5	36.75	33.5	65.75	4.75	k__Bacteria;p__Firmicutes;c__Clostridia;o__Clostridiales;f__Ruminococcaceae;g__;s__
4338990	6.03846	0.196294	0.522783	1	0.25	5	6	1.5	1	k__Bacteria;p__Firmicutes;c__Clostridia;o__Clostridiales;f__Ruminococcaceae;g__;s__
510607	6.03333	0.196673	0.522783	1	0.25	0.25	0.25	1	0	k__Bacteria;p__Firmicutes;c__Clostridia;o__Clostridiales;f__Ruminococcaceae;g__;s__
297334	6.03333	0.196673	0.522783	1	0	0.25	0.25	1	0.25	k__Bacteria;p__Firmicutes;c__Clostridia;o__Clostridiales;f__Lachnospiraceae;g__;s__
4319005	6.02428	0.197342	0.522783	1	0.25	2	2.25	3.75	0	k__Bacteria;p__Firmicutes;c__Clostridia;o__Clostridiales;f__;g__;s__
New.ReferenceOTU242	6.01523	0.198014	0.522783	1	0	0.75	6	1	1.25	k__Bacteria;p__Firmicutes;c__Clostridia;o__Clostridiales;f__Lachnospiraceae;g__Dorea;s__
314377	6.01436	0.198078	0.522783	1	1.5	1.25	3.75	2.25	3	k__Bacteria;p__Firmicutes;c__Clostridia;o__Clostridiales;f__Ruminococcaceae;g__;s__
307256	6.00922	0.198461	0.522783	1	0.75	4	13	5.5	1.25	k__Bacteria;p__Firmicutes;c__Clostridia;o__Clostridiales;f__Lachnospiraceae
1740283	6.00779	0.198567	0.522783	1	0.75	0.25	4.25	0.75	0.25	k__Bacteria;p__Firmicutes;c__Clostridia;o__Clostridiales;f__Lachnospiraceae;g__Roseburia;s__
New.ReferenceOTU502	6.00629	0.198679	0.522783	1	2	11.75	31.5	10.5	73.5	k__Bacteria;p__Bacteroidetes;c__Bacteroidia;o__Bacteroidales;f__Rikenellaceae;g__;s__
319680	5.99346	0.199638	0.522783	1	0	0.25	0.5	1.5	0.5	k__Bacteria;p__Firmicutes;c__Clostridia;o__Clostridiales;f__Lachnospiraceae;g__;s__
350502	5.98932	0.199947	0.522783	1	0.25	0.75	2.25	3.75	0.25	k__Bacteria;p__Firmicutes;c__Clostridia;o__Clostridiales;f__Ruminococcaceae;g__;s__
269619	5.98739	0.200092	0.522783	1	0	4.25	3	6.75	1	k__Bacteria;p__Tenericutes;c__Mollicutes;o__RF39;f__;g__;s__
342703	5.98571	0.200218	0.522783	1	22	38	95	75.5	55.5	k__Bacteria;p__Firmicutes;c__Clostridia;o__Clostridiales;f__Ruminococcaceae;g__;s__
322803	5.98441	0.200316	0.522783	1	0	0.5	2.5	1.25	0.5	k__Bacteria;p__Firmicutes;c__Clostridia;o__Clostridiales;f__;g__;s__
42458	5.98306	0.200417	0.522783	1	0.75	2	1.5	6.75	0.5	k__Bacteria;p__Firmicutes;c__Clostridia;o__Clostridiales;f__Ruminococcaceae;g__;s__
New.ReferenceOTU355	5.97604	0.200945	0.522783	1	0.75	2.5	2	36.75	16.5	k__Bacteria;p__Bacteroidetes;c__Bacteroidia;o__Bacteroidales;f__S24-7;g__;s__
262024	5.97568	0.200972	0.522783	1	5.5	2.75	18.5	52	0.25	k__Bacteria;p__Firmicutes;c__Clostridia;o__Clostridiales;f__Ruminococcaceae;g__Oscillospira;s__
352010	5.97449	0.201062	0.522783	1	0.25	0	1.25	0.25	0.5	k__Bacteria;p__Firmicutes;c__Clostridia;o__Clostridiales;f__;g__;s__
299095	5.97229	0.201227	0.522783	1	2	12.25	72	13	0.5	k__Bacteria;p__Verrucomicrobia;c__Verruco-5;o__WCHB1-41;f__RFP12;g__;s__
4401585	5.97091	0.201331	0.522783	1	1.5	8	25.25	16	11.5	k__Bacteria;p__Firmicutes;c__Clostridia;o__Clostridiales;f__Ruminococcaceae;g__;s__
163857	5.9638	0.201868	0.522783	1	0.5	1.75	3	1.75	0.25	k__Bacteria;p__Proteobacteria;c__Gammaproteobacteria;o__Aeromonadales;f__Succinivibrionaceae;g__Succinivibrio;s__
300250	5.96078	0.202096	0.522783	1	0	0	0.25	0.5	0	k__Bacteria;p__Firmicutes;c__Clostridia;o__Clostridiales;f__Lachnospiraceae;g__;s__
529180	5.96078	0.202096	0.522783	1	0	0.25	0	0	0.5	k__Bacteria;p__Firmicutes;c__Clostridia;o__Clostridiales;f__Lachnospiraceae;g__Coprococcus;s__
269833	5.96078	0.202096	0.522783	1	0.5	0	0	0	0.25	k__Bacteria;p__Firmicutes;c__Clostridia;o__Clostridiales;f__Ruminococcaceae;g__Ruminococcus;s__flavefaciens
584895	5.96078	0.202096	0.522783	1	0.5	0	0	0.25	0	k__Bacteria;p__Firmicutes;c__Clostridia;o__Clostridiales;f__[Mogibacteriaceae];g__;s__
316440	5.96078	0.202096	0.522783	1	0	0	0.25	0.5	0	k__Bacteria;p__Firmicutes;c__Clostridia;o__Clostridiales;f__;g__;s__
4332078	5.96078	0.202096	0.522783	1	0	0	0.5	0.25	0	k__Bacteria;p__Firmicutes;c__Clostridia;o__Clostridiales;f__Clostridiaceae;g__;s__
291301	5.96078	0.202096	0.522783	1	0	0	0	0.5	0.25	k__Bacteria;p__Bacteroidetes;c__Bacteroidia;o__Bacteroidales;f__Prevotellaceae;g__Prevotella;s__
307022	5.96078	0.202096	0.522783	1	0	0.5	0.25	0	0	k__Bacteria;p__Firmicutes;c__Clostridia;o__Clostridiales;f__Ruminococcaceae;g__;s__
319512	5.96078	0.202096	0.522783	1	0	0	0.5	0.25	0	k__Bacteria;p__Firmicutes;c__Clostridia;o__Clostridiales;f__Ruminococcaceae;g__;s__
526278	5.96078	0.202096	0.522783	1	0	0.25	0.5	0	0	k__Bacteria;p__Firmicutes;c__Clostridia;o__Clostridiales;f__;g__;s__
208042	5.96078	0.202096	0.522783	1	0	0	0	0.25	0.5	k__Bacteria;p__Firmicutes;c__Clostridia;o__Clostridiales;f__;g__;s__
4359258	5.96078	0.202096	0.522783	1	0	0	0.25	0.5	0	k__Bacteria;p__Cyanobacteria;c__4C0d-2;o__YS2;f__;g__;s__
673343	5.96078	0.202096	0.522783	1	0.25	0.5	0	0	0	k__Bacteria;p__Proteobacteria;c__Betaproteobacteria;o__Burkholderiales;f__Alcaligenaceae;g__;s__
215918	5.96078	0.202096	0.522783	1	0	0	0.25	0.5	0	k__Bacteria;p__Firmicutes;c__Clostridia;o__Clostridiales;f__;g__;s__
130335	5.96078	0.202096	0.522783	1	0	0.25	0.5	0	0	k__Bacteria;p__Firmicutes;c__Clostridia;o__Clostridiales;f__Lachnospiraceae;g__;s__
174499	5.96078	0.202096	0.522783	1	0	0.25	0.5	0	0	k__Bacteria;p__Firmicutes;c__Clostridia;o__Clostridiales;f__Lachnospiraceae;g__;s__
1087825	5.96078	0.202096	0.522783	1	0	0	0.25	0.5	0	k__Bacteria;p__Firmicutes;c__Clostridia;o__Clostridiales;f__;g__;s__
305460	5.96078	0.202096	0.522783	1	0	0.5	0.25	0	0	k__Bacteria;p__Firmicutes;c__Clostridia;o__Clostridiales;f__Lachnospiraceae;g__;s__
524471	5.96078	0.202096	0.522783	1	0	0.25	0.5	0	0	k__Bacteria;p__Firmicutes;c__Clostridia;o__Clostridiales;f__;g__;s__
581014	5.96078	0.202096	0.522783	1	0.25	0	0.5	0	0	k__Bacteria;p__Firmicutes;c__Clostridia;o__Clostridiales;f__Lachnospiraceae;g__;s__
175050	5.96078	0.202096	0.522783	1	0	0	0.25	0.5	0	k__Bacteria;p__Firmicutes;c__Clostridia;o__Clostridiales;f__Lachnospiraceae;g__Dorea;s__
4232048	5.96078	0.202096	0.522783	1	0	0	0	0.25	0.5	k__Bacteria;p__Firmicutes;c__Clostridia;o__Clostridiales;f__Lachnospiraceae;g__Dorea;s__
182656	5.96078	0.202096	0.522783	1	0	0	0.5	0.25	0	k__Bacteria;p__Firmicutes;c__Clostridia;o__Clostridiales;f__Lachnospiraceae;g__Dorea;s__
301655	5.96078	0.202096	0.522783	1	0	0	0.5	0	0.25	k__Bacteria;p__Firmicutes;c__Clostridia;o__Clostridiales;f__;g__;s__
210165	5.96078	0.202096	0.522783	1	0.25	0	0	0.5	0	k__Bacteria;p__Firmicutes;c__Clostridia;o__Clostridiales;f__Ruminococcaceae;g__;s__
580224	5.96078	0.202096	0.522783	1	0	0	0.5	0	0.25	k__Bacteria;p__Firmicutes;c__Clostridia;o__Clostridiales;f__;g__;s__
1579255	5.96078	0.202096	0.522783	1	0	0	0.5	0.25	0	k__Bacteria;p__Firmicutes;c__Clostridia;o__Clostridiales;f__Ruminococcaceae;g__;s__
4328189	5.96078	0.202096	0.522783	1	0	0.25	0.5	0	0	k__Bacteria;p__Proteobacteria;c__Gammaproteobacteria;o__Enterobacteriales;f__Enterobacteriaceae
222733	5.96078	0.202096	0.522783	1	0	0	0.25	0	0.5	k__Bacteria;p__Firmicutes;c__Clostridia;o__Clostridiales;f__;g__;s__
1912119	5.96078	0.202096	0.522783	1	0	0	0	0.25	0.5	k__Bacteria;p__Firmicutes;c__Clostridia;o__Clostridiales;f__;g__;s__
297045	5.96078	0.202096	0.522783	1	0.5	0	0	0.25	0	k__Bacteria;p__Firmicutes;c__Clostridia;o__Clostridiales;f__Ruminococcaceae;g__Oscillospira;s__
271670	5.96078	0.202096	0.522783	1	0.5	0	0	0.25	0	k__Bacteria;p__Firmicutes;c__Clostridia;o__Clostridiales;f__Lachnospiraceae;g__Blautia;s__
511624	5.96078	0.202096	0.522783	1	0	0.25	0.5	0	0	k__Bacteria;p__Firmicutes;c__Clostridia;o__Clostridiales;f__;g__;s__
293727	5.96078	0.202096	0.522783	1	0	0	0.25	0.5	0	k__Bacteria;p__Firmicutes;c__Clostridia;o__Clostridiales;f__Ruminococcaceae;g__;s__
561290	5.96078	0.202096	0.522783	1	0	0.25	0.5	0	0	k__Bacteria;p__Bacteroidetes;c__Bacteroidia;o__Bacteroidales;f__;g__;s__
183698	5.96078	0.202096	0.522783	1	0	0.25	0.5	0	0	k__Bacteria;p__Firmicutes;c__Clostridia;o__Clostridiales;f__Lachnospiraceae;g__Blautia;s__
739826	5.96078	0.202096	0.522783	1	0	0	0.25	0.5	0	k__Bacteria;p__Firmicutes;c__Clostridia;o__Clostridiales;f__Lachnospiraceae;g__;s__
321063	5.96078	0.202096	0.522783	1	0	0	0	0.5	0.25	k__Bacteria;p__Firmicutes;c__Clostridia;o__Clostridiales;f__Ruminococcaceae;g__;s__
91962	5.96078	0.202096	0.522783	1	0.5	0	0.25	0	0	k__Bacteria;p__Proteobacteria;c__Gammaproteobacteria;o__Enterobacteriales;f__Enterobacteriaceae;g__;s__
316781	5.96078	0.202096	0.522783	1	0	0	0.25	0.5	0	k__Bacteria;p__Firmicutes;c__Clostridia;o__Clostridiales;f__;g__;s__
133719	5.96078	0.202096	0.522783	1	0	0.5	0.25	0	0	k__Bacteria;p__Firmicutes;c__Clostridia;o__Clostridiales;f__;g__;s__
395040	5.96078	0.202096	0.522783	1	0	0.5	0	0.25	0	k__Bacteria;p__Firmicutes;c__Clostridia;o__Clostridiales;f__;g__;s__
217060	5.96078	0.202096	0.522783	1	0	0.25	0.5	0	0	k__Bacteria;p__Firmicutes;c__Clostridia;o__Clostridiales;f__Lachnospiraceae;g__Anaerostipes;s__
182647	5.96078	0.202096	0.522783	1	0	0.25	0.5	0	0	k__Bacteria;p__Firmicutes;c__Clostridia;o__Clostridiales;f__;g__;s__
New.ReferenceOTU410	5.96078	0.202096	0.522783	1	0	0.25	0.5	0	0	k__Bacteria;p__Firmicutes;c__Clostridia;o__Clostridiales;f__Clostridiaceae;g__Clostridium;s__
New.ReferenceOTU624	5.96078	0.202096	0.522783	1	0	0	0.25	0.5	0	k__Bacteria;p__Firmicutes;c__Clostridia;o__Clostridiales;f__Ruminococcaceae;g__;s__
540055	5.95797	0.202309	0.522783	1	0	12	4.25	2.25	9.75	k__Bacteria;p__Firmicutes;c__Clostridia;o__Clostridiales;f__Ruminococcaceae;g__;s__
275085	5.9579	0.202314	0.522783	1	1	0.5	2.5	0	0.25	k__Bacteria;p__TM7;c__TM7-3;o__CW040;f__F16;g__;s__
290544	5.95377	0.202628	0.522794	1	1.75	7.5	30	150.5	13.5	k__Bacteria;p__Bacteroidetes;c__Bacteroidia;o__Bacteroidales;f__[Paraprevotellaceae];g__YRC22;s__
533847	5.9529	0.202694	0.522794	1	0.25	0.75	2.75	7.75	0.5	k__Bacteria;p__Firmicutes;c__Clostridia;o__Clostridiales;f__Ruminococcaceae;g__Oscillospira;s__
346370	5.95238	0.202733	0.522794	1	0.75	2.25	2.5	6.5	1	k__Bacteria;p__Firmicutes;c__Clostridia;o__Clostridiales;f__Ruminococcaceae;g__;s__
326862	5.94395	0.203373	0.522964	1	29	7.25	5.25	1.5	1	k__Bacteria;p__Firmicutes;c__Clostridia;o__Clostridiales;f__;g__;s__
300681	5.9227	0.204996	0.522964	1	0.25	9.25	17	9	47.75	k__Bacteria;p__Firmicutes;c__Clostridia;o__Clostridiales;f__Ruminococcaceae;g__;s__
4454531	5.9144	0.205633	0.522964	1	0	0	1.75	12.25	0	k__Bacteria;p__Proteobacteria;c__Gammaproteobacteria;o__Enterobacteriales;f__Enterobacteriaceae;g__;s__
2017729	5.9144	0.205633	0.522964	1	0	0	3.5	0	1	k__Bacteria;p__Firmicutes;c__Clostridia;o__Clostridiales;f__Lachnospiraceae;g__;s__
164693	5.9144	0.205633	0.522964	1	0	0	0.5	1	0	k__Bacteria;p__Firmicutes;c__Clostridia;o__Clostridiales;f__Lachnospiraceae;g__;s__
293285	5.9144	0.205633	0.522964	1	0	0	3.25	2.25	0	k__Bacteria;p__Firmicutes;c__Clostridia;o__Clostridiales;f__Ruminococcaceae;g__;s__
2458172	5.9144	0.205633	0.522964	1	0	0	2.5	0	1	k__Bacteria;p__Proteobacteria;c__Alphaproteobacteria;o__Rhizobiales;f__Brucellaceae;g__Ochrobactrum;s__
2273298	5.9144	0.205633	0.522964	1	0	0	0.75	0	361.5	k__Bacteria;p__Firmicutes;c__Clostridia;o__Clostridiales;f__Clostridiaceae;g__;s__
181291	5.9144	0.205633	0.522964	1	0	0.5	0	0	5.5	k__Bacteria;p__Firmicutes;c__Clostridia;o__Clostridiales;f__Lachnospiraceae;g__;s__
4446053	5.9144	0.205633	0.522964	1	0.5	0	2	0	0	k__Bacteria;p__Proteobacteria;c__Alphaproteobacteria;o__;f__;g__;s__
316412	5.9144	0.205633	0.522964	1	0	0	1.25	0	0.5	k__Bacteria;p__Bacteroidetes;c__Bacteroidia;o__Bacteroidales;f__;g__;s__
4350881	5.9144	0.205633	0.522964	1	0	1.25	0	0	0.5	k__Bacteria;p__Actinobacteria;c__Actinobacteria;o__Actinomycetales;f__Cellulomonadaceae;g__Oerskovia
352215	5.9144	0.205633	0.522964	1	0	0	0	3.5	1	k__Bacteria;p__Firmicutes;c__Clostridia;o__Clostridiales;f__;g__;s__
275010	5.9144	0.205633	0.522964	1	0	0	1.25	0	0.5	k__Bacteria;p__Firmicutes;c__Clostridia;o__Clostridiales;f__Ruminococcaceae;g__Ruminococcus;s__
4402368	5.9144	0.205633	0.522964	1	0	0	0.5	1	0	k__Bacteria;p__Firmicutes;c__Clostridia;o__Clostridiales;f__Lachnospiraceae;g__;s__
New.ReferenceOTU257	5.9144	0.205633	0.522964	1	0	0	2.75	0.5	0	k__Bacteria;p__Bacteroidetes;c__Bacteroidia;o__Bacteroidales;f__RF16;g__;s__
New.ReferenceOTU452	5.9144	0.205633	0.522964	1	0	0	0.5	6.25	0	k__Bacteria;p__Firmicutes;c__Clostridia;o__Clostridiales;f__Ruminococcaceae;g__Oscillospira;s__
New.ReferenceOTU440	5.9144	0.205633	0.522964	1	0	1.5	0	0	0.75	k__Bacteria;p__Proteobacteria;c__Gammaproteobacteria;o__Pseudomonadales;f__Moraxellaceae;g__Psychrobacter
New.ReferenceOTU627	5.9144	0.205633	0.522964	1	0	2.25	0	0	0.75	k__Bacteria;p__Actinobacteria;c__Actinobacteria;o__Actinomycetales;f__Sanguibacteraceae;g__Sanguibacter;s__
561027	5.91393	0.205669	0.522964	1	1.75	7	12.75	5.25	3.25	k__Bacteria;p__Firmicutes;c__Clostridia;o__Clostridiales;f__Lachnospiraceae;g__;s__
265925	5.9135	0.205702	0.522964	1	0.75	5.75	9.25	6	0.25	k__Bacteria;p__Tenericutes;c__Mollicutes;o__RF39;f__;g__;s__
New.ReferenceOTU101	5.90974	0.205991	0.523347	1	0.25	0.25	1.5	8.75	4.75	k__Bacteria;p__Firmicutes;c__Clostridia;o__Clostridiales;f__Ruminococcaceae;g__;s__
298302	5.89668	0.206999	0.525554	1	1.75	3.75	6.75	9.25	3	k__Bacteria;p__Firmicutes;c__Clostridia;o__Clostridiales;f__Ruminococcaceae;g__;s__
4424111	5.89372	0.207227	0.525782	1	13.75	101	163.75	142.5	76.25	k__Bacteria;p__Firmicutes;c__Clostridia;o__Clostridiales;f__Lachnospiraceae;g__Dorea;s__
319996	5.89111	0.207429	0.525876	1	0	5.25	5	1.25	0.5	k__Bacteria;p__Firmicutes;c__Clostridia;o__Clostridiales
350189	5.88836	0.207642	0.525876	1	0.25	3.5	11	2.25	0.25	k__Bacteria;p__Firmicutes;c__Clostridia;o__Clostridiales;f__Ruminococcaceae;g__;s__
287505	5.88531	0.207879	0.525876	1	1	4.5	9.25	12.5	7.5	k__Bacteria;p__Firmicutes;c__Clostridia;o__Clostridiales;f__Ruminococcaceae;g__;s__
297629	5.88427	0.207959	0.525876	1	3	9.25	25.25	21	3.75	k__Bacteria;p__Firmicutes;c__Clostridia;o__Clostridiales;f__Ruminococcaceae;g__;s__
298491	5.88427	0.20796	0.525876	1	0.75	2	2.5	12.25	0	k__Bacteria;p__Firmicutes;c__Clostridia;o__Clostridiales;f__Ruminococcaceae;g__Ruminococcus;s__
355249	5.87971	0.208314	0.526045	1	0	1.25	5.75	1.5	0.5	k__Bacteria;p__Bacteroidetes;c__Bacteroidia;o__Bacteroidales;f__[Paraprevotellaceae];g__Paraprevotella;s__
302338	5.87832	0.208421	0.526045	1	0.25	1.5	5.75	6	1.25	k__Bacteria;p__Firmicutes;c__Clostridia;o__Clostridiales;f__Lachnospiraceae;g__;s__
294311	5.87663	0.208553	0.526045	1	2	2.5	6.25	2.75	6.75	k__Bacteria;p__Firmicutes;c__Clostridia;o__Clostridiales;f__Ruminococcaceae;g__;s__
511006	5.87625	0.208582	0.526045	1	2.25	13.75	15	70.5	6	k__Bacteria;p__Firmicutes;c__Clostridia;o__Clostridiales;f__Clostridiaceae;g__Clostridium;s__
305348	5.86977	0.209087	0.526967	1	1.25	17.75	27.75	15.75	11.75	k__Bacteria;p__Tenericutes;c__Mollicutes;o__Anaeroplasmatales;f__Anaeroplasmataceae;g__;s__
190301	5.86469	0.209483	0.527614	1	0.25	0	2.25	0.75	0.25	k__Bacteria;p__Firmicutes;c__Clostridia;o__Clostridiales;f__Lachnospiraceae;g__;s__
3195500	5.85488	0.210251	0.529195	1	0.25	0.75	2	0	1	k__Bacteria;p__Firmicutes;c__Clostridia;o__Clostridiales;f__Lachnospiraceae;g__;s__
335311	5.8503	0.21061	0.529746	1	9	23	57.5	42.75	5.25	k__Bacteria;p__Firmicutes;c__Clostridia;o__Clostridiales;f__Lachnospiraceae;g__Dorea;s__
4281639	5.84615	0.210936	0.530213	1	0	0.5	2.75	0.5	0.5	k__Bacteria;p__Firmicutes;c__Clostridia;o__Clostridiales;f__Lachnospiraceae;g__Dorea;s__
292493	5.84286	0.211195	0.530512	1	152.5	304.25	573	698.5	353.25	k__Bacteria;p__Firmicutes;c__Clostridia;o__Clostridiales;f__Ruminococcaceae;g__;s__
300805	5.82385	0.212695	0.533895	1	3.5	17.75	74.5	33.5	33.5	k__Bacteria;p__Firmicutes;c__Clostridia;o__Clostridiales;f__Ruminococcaceae;g__;s__
288889	5.82115	0.212909	0.533895	1	2.5	2.25	25.75	16.25	2	k__Bacteria;p__Bacteroidetes;c__Bacteroidia;o__Bacteroidales;f__Bacteroidaceae;g__5-7N15;s__
4464173	5.82011	0.212991	0.533895	1	2	7	16.25	12.25	4.25	k__Bacteria;p__Firmicutes;c__Clostridia;o__Clostridiales;f__Lachnospiraceae;g__;s__
574551	5.81866	0.213106	0.533895	1	19.5	57	101	69.25	33	k__Bacteria;p__Firmicutes;c__Clostridia;o__Clostridiales;f__Ruminococcaceae;g__;s__
New.ReferenceOTU443	5.81112	0.213705	0.534953	1	0.25	0	9.25	130.25	42.75	k__Bacteria;p__Bacteroidetes;c__Bacteroidia;o__Bacteroidales;f__S24-7;g__;s__
263881	5.80978	0.213811	0.534953	1	0.25	3.75	6.25	0	0.75	k__Bacteria;p__Firmicutes;c__Clostridia;o__Clostridiales;f__Ruminococcaceae;g__;s__
347016	5.80474	0.214213	0.535602	1	1	5.75	39.75	32.25	3.25	k__Bacteria;p__Bacteroidetes;c__Bacteroidia;o__Bacteroidales;f__Bacteroidaceae;g__;s__
298254	5.80278	0.214369	0.535638	1	0	0.5	1.25	0.5	0.25	k__Bacteria;p__Firmicutes;c__Clostridia;o__Clostridiales;f__Lachnospiraceae;g__;s__
532235	5.79837	0.21472	0.53591	1	8.75	106	50.5	6.75	57.5	k__Bacteria;p__Firmicutes;c__Clostridia;o__Clostridiales;f__Lachnospiraceae;g__;s__
340473	5.79787	0.214761	0.53591	1	0.25	0.5	1.75	1	0	k__Bacteria;p__Firmicutes;c__Clostridia;o__Clostridiales;f__;g__;s__
4374114	5.79364	0.215098	0.536303	1	11.25	88	155.5	125	65.25	k__Bacteria;p__Firmicutes;c__Clostridia;o__Clostridiales;f__Ruminococcaceae;g__;s__
334839	5.79235	0.215202	0.536303	1	0.75	2.5	1	1.5	0	k__Bacteria;p__Firmicutes;c__Clostridia;o__Clostridiales;f__Ruminococcaceae;g__;s__
301982	5.78321	0.215934	0.536636	1	6.25	6	0	0.25	4	k__Bacteria;p__Actinobacteria;c__Actinobacteria;o__Actinomycetales;f__Micrococcaceae;g__Arthrobacter;s__
New.ReferenceOTU252	5.78128	0.216089	0.536636	1	0.25	1	3.5	9.25	7.75	k__Bacteria;p__Bacteroidetes;c__Bacteroidia;o__Bacteroidales;f__;g__;s__
New.ReferenceOTU620	5.78007	0.216186	0.536636	1	1	17.75	1.5	0.5	97.5	k__Bacteria;p__Firmicutes;c__Clostridia;o__Clostridiales;f__Ruminococcaceae;g__Ruminococcus;s__
4305923	5.7754	0.216561	0.536636	1	0	0.25	0.25	1	0.75	k__Bacteria;p__Tenericutes;c__Mollicutes;o__RF39;f__;g__;s__
344512	5.7754	0.216561	0.536636	1	0.25	0.25	1	1.25	0	k__Bacteria;p__Firmicutes;c__Clostridia;o__Clostridiales;f__;g__;s__
4378906	5.7754	0.216561	0.536636	1	0.25	0.25	1.25	1	0	k__Bacteria;p__Firmicutes;c__Clostridia;o__Clostridiales;f__Ruminococcaceae;g__;s__
346559	5.77018	0.216981	0.536636	1	2	3	7.75	10	7.75	k__Bacteria;p__Firmicutes;c__Clostridia;o__Clostridiales;f__Lachnospiraceae;g__;s__
4367895	5.76587	0.217329	0.536636	1	0	0.5	18	0.25	2.5	k__Bacteria;p__Tenericutes;c__Mollicutes;o__Mycoplasmatales;f__Mycoplasmataceae;g__;s__
297237	5.76324	0.217541	0.536636	1	7.25	16.75	29	48	9	k__Bacteria;p__Firmicutes;c__Clostridia;o__Clostridiales;f__Ruminococcaceae;g__;s__
293990	5.75673	0.218067	0.536636	1	0.25	0.75	1.25	4.5	0.75	k__Bacteria;p__Firmicutes;c__Clostridia;o__Clostridiales;f__;g__;s__
347337	5.75474	0.218229	0.536636	1	5.75	20	59	47.25	4.75	k__Bacteria;p__Firmicutes;c__Clostridia;o__Clostridiales;f__Lachnospiraceae;g__Blautia;s__
306087	5.75	0.218613	0.536636	1	0	0	0.75	0.5	0	k__Bacteria;p__Lentisphaerae;c__[Lentisphaeria];o__Victivallales;f__Victivallaceae;g__;s__
271644	5.75	0.218613	0.536636	1	0	0.75	0.5	0	0	k__Bacteria;p__Actinobacteria;c__Actinobacteria;o__Actinomycetales;f__Micrococcaceae;g__Kocuria;s__rhizophila
153989	5.75	0.218613	0.536636	1	0	0	0.75	0.5	0	k__Bacteria;p__Firmicutes;c__Clostridia;o__Clostridiales;f__;g__;s__
192302	5.75	0.218613	0.536636	1	0.5	0.75	0	0	0	k__Bacteria;p__Firmicutes;c__Clostridia;o__Clostridiales;f__Lachnospiraceae;g__Blautia;s__
292753	5.75	0.218613	0.536636	1	0	0	0.75	0.5	0	k__Bacteria;p__Firmicutes;c__Clostridia;o__Clostridiales;f__Lachnospiraceae;g__;s__
259533	5.75	0.218613	0.536636	1	0	0.5	0	0.75	0	k__Bacteria;p__Spirochaetes;c__Spirochaetes;o__Spirochaetales;f__Spirochaetaceae;g__Treponema;s__
345763	5.75	0.218613	0.536636	1	0	0.5	0	0.75	0	k__Bacteria;p__Firmicutes;c__Clostridia;o__Clostridiales;f__Ruminococcaceae;g__;s__
1030770	5.75	0.218613	0.536636	1	0.25	8.75	2	10.5	0.75	k__Bacteria;p__Tenericutes;c__Mollicutes;o__RF39;f__;g__;s__
1126009	5.75	0.218613	0.536636	1	0.75	0.5	0	0	0	k__Bacteria;p__Firmicutes;c__Bacilli;o__Lactobacillales;f__Leuconostocaceae;g__Weissella
746661	5.75	0.218613	0.536636	1	0	0.75	1.25	0	0	k__Bacteria;p__Cyanobacteria;c__4C0d-2;o__YS2;f__;g__;s__
583497	5.75	0.218613	0.536636	1	0	1	0	0.75	0	k__Bacteria;p__Firmicutes;c__Clostridia;o__Clostridiales;f__[Mogibacteriaceae];g__;s__
297878	5.75	0.218613	0.536636	1	0	0	0.5	0.75	0	k__Bacteria;p__Firmicutes;c__Clostridia;o__Clostridiales;f__;g__;s__
290338	5.74843	0.21874	0.536636	1	1	17.75	10.75	66	0.5	k__Bacteria;p__Firmicutes;c__Clostridia;o__Clostridiales;f__;g__;s__
302552	5.7466	0.218888	0.536652	1	74	31.5	26	18.75	2.25	k__Bacteria;p__Firmicutes;c__Clostridia;o__Clostridiales;f__;g__;s__
4449899	5.74478	0.219036	0.536666	1	1.25	5.5	19.75	24.25	36.75	k__Bacteria;p__Firmicutes;c__Clostridia;o__Clostridiales;f__Ruminococcaceae;g__;s__
109753	5.73979	0.219442	0.537007	1	1.5	0	1	0.25	0.25	k__Bacteria;p__Firmicutes;c__Clostridia;o__Clostridiales;f__Ruminococcaceae;g__;s__
509723	5.73958	0.219459	0.537007	1	6.75	26.75	80.25	18	1	k__Bacteria;p__Firmicutes;c__Clostridia;o__Clostridiales;f__Ruminococcaceae;g__;s__
356536	5.72815	0.220391	0.538885	1	2.5	7	13.75	9.75	5.5	k__Bacteria;p__Firmicutes;c__Clostridia;o__Clostridiales;f__Ruminococcaceae;g__;s__
363035	5.72668	0.220511	0.538885	1	0.25	1.25	3.25	2.25	0.25	k__Bacteria;p__Firmicutes;c__Clostridia;o__Clostridiales;f__Ruminococcaceae;g__;s__
797183	5.72039	0.221026	0.539777	1	0.75	1.75	6.5	4	0.75	k__Bacteria;p__Firmicutes;c__Clostridia;o__Clostridiales;f__Lachnospiraceae
343699	5.71873	0.221162	0.539777	1	2	14.5	81.75	14	13.75	k__Bacteria;p__Firmicutes;c__Clostridia;o__Clostridiales;f__Lachnospiraceae;g__Dorea;s__
807342	5.71563	0.221415	0.540048	1	0.25	0.75	0	10.25	2	k__Bacteria;p__Proteobacteria;c__Gammaproteobacteria;o__Aeromonadales;f__Succinivibrionaceae;g__;s__
197930	5.71382	0.221564	0.540062	1	1	1	7	2.75	0.75	k__Bacteria;p__Firmicutes;c__Clostridia;o__Clostridiales;f__Lachnospiraceae;g__;s__
290465	5.7119	0.221722	0.540099	1	0	1.25	1.75	3.75	0.25	k__Bacteria;p__Firmicutes;c__Clostridia;o__Clostridiales;f__Ruminococcaceae;g__;s__
105718	5.70294	0.222458	0.541544	1	1.25	9.5	13.5	2.75	10.75	k__Bacteria;p__Spirochaetes;c__Spirochaetes;o__Spirochaetales;f__Spirochaetaceae;g__Treponema;s__
566391	5.68996	0.223529	0.543802	1	0.25	0	2.75	1	2.75	k__Bacteria;p__Firmicutes;c__Clostridia;o__Clostridiales;f__;g__;s__
4383093	5.68637	0.223827	0.543957	1	6.25	36.5	38.75	41.5	49	k__Bacteria;p__Firmicutes;c__Clostridia;o__Clostridiales;f__Lachnospiraceae;g__Dorea;s__
4408418	5.68571	0.223881	0.543957	1	18.75	59.75	128.75	131.5	27	k__Bacteria;p__Firmicutes;c__Clostridia;o__Clostridiales;f__Ruminococcaceae;g__;s__
4466474	5.67639	0.224654	0.545485	1	42.5	69.75	354.25	235.25	453	k__Bacteria;p__Bacteroidetes;c__Bacteroidia;o__Bacteroidales;f__S24-7;g__;s__
New.ReferenceOTU54	5.66987	0.225197	0.546452	1	0.25	2	3.25	4	1.75	k__Bacteria;p__Firmicutes;c__Clostridia;o__Clostridiales;f__Clostridiaceae;g__Clostridium;s__
346107	5.66803	0.225349	0.546472	1	0.5	1	3	0.25	2.75	k__Bacteria;p__Actinobacteria;c__Coriobacteriia;o__Coriobacteriales;f__Coriobacteriaceae;g__Adlercreutzia;s__
New.ReferenceOTU94	5.66332	0.225742	0.547075	1	0.25	2	6.5	1.75	14.75	k__Bacteria;p__Firmicutes;c__Clostridia;o__Clostridiales;f__Ruminococcaceae;g__;s__
New.ReferenceOTU603	5.65552	0.226394	0.547993	1	0.75	1.25	8.75	0.5	2.75	k__Bacteria;p__Bacteroidetes;c__Bacteroidia;o__Bacteroidales;f__Bacteroidaceae;g__;s__
4378014	5.65171	0.226712	0.547993	1	0.5	0	2.5	1.75	0.5	k__Bacteria;p__Firmicutes;c__Erysipelotrichi;o__Erysipelotrichales;f__Erysipelotrichaceae;g__L7A_E11;s__
293006	5.64493	0.227281	0.547993	1	0	0.5	4	6.25	0.75	k__Bacteria;p__Firmicutes;c__Clostridia;o__Clostridiales;f__Ruminococcaceae;g__;s__
311312	5.64487	0.227286	0.547993	1	0.25	0.5	3	3.75	0.75	k__Bacteria;p__Firmicutes;c__Clostridia;o__Clostridiales;f__Ruminococcaceae;g__;s__
New.ReferenceOTU87	5.64376	0.227379	0.547993	1	6.25	3	0.75	0.25	2.25	k__Bacteria;p__Firmicutes;c__Bacilli;o__Turicibacterales;f__Turicibacteraceae;g__Turicibacter;s__
518287	5.62461	0.228991	0.547993	1	2.5	9	20.25	8.75	1.5	k__Bacteria;p__Firmicutes;c__Clostridia;o__Clostridiales;f__Lachnospiraceae;g__;s__
239863	5.62267	0.229155	0.547993	1	2.25	5.25	40	57.75	4.25	k__Bacteria;p__Firmicutes;c__Clostridia;o__Clostridiales;f__Clostridiaceae;g__Clostridium;s__
786081	5.60514	0.230641	0.547993	1	7.75	30	124.75	256.75	14.75	k__Bacteria;p__Firmicutes;c__Clostridia;o__Clostridiales;f__Ruminococcaceae;g__;s__
4317000	5.60228	0.230884	0.547993	1	1.5	7.5	35.75	12.25	4.5	k__Bacteria;p__Bacteroidetes;c__Bacteroidia;o__Bacteroidales;f__Bacteroidaceae;g__;s__
4449891	5.59924	0.231143	0.547993	1	2.25	4.25	21.5	9.75	10.25	k__Bacteria;p__Proteobacteria;c__Alphaproteobacteria;o__Rickettsiales;f__;g__;s__
315975	5.59589	0.231428	0.547993	1	16.75	22	19.5	9	2.25	k__Bacteria;p__Firmicutes;c__Clostridia;o__Clostridiales;f__;g__;s__
4468739	5.59287	0.231686	0.547993	1	0.5	3.75	13.25	91.75	1.75	k__Bacteria;p__Firmicutes;c__Clostridia;o__Clostridiales;f__Clostridiaceae;g__Clostridium;s__
2157225	5.59259	0.23171	0.547993	1	0	0.5	0	1	0	k__Bacteria;p__Firmicutes;c__Clostridia;o__Clostridiales;f__Clostridiaceae;g__;s__
333205	5.59259	0.23171	0.547993	1	0	0.5	0	0	0.5	k__Bacteria;p__Firmicutes;c__Clostridia;o__Clostridiales;f__Ruminococcaceae;g__;s__
300854	5.59259	0.23171	0.547993	1	0	0.5	0	0.5	0	k__Bacteria;p__Firmicutes;c__Clostridia;o__Clostridiales;f__Ruminococcaceae;g__;s__
1705765	5.59259	0.23171	0.547993	1	0	0.5	1.5	0	0	k__Bacteria;p__Proteobacteria;c__Betaproteobacteria;o__Burkholderiales;f__Oxalobacteraceae;g__;s__
463204	5.59259	0.23171	0.547993	1	0	0.5	0.5	0	0	k__Bacteria;p__Proteobacteria;c__Gammaproteobacteria;o__Enterobacteriales;f__Enterobacteriaceae;g__Erwinia;s__dispersa
514242	5.59259	0.23171	0.547993	1	0	0.5	0	0	0.5	k__Bacteria;p__Firmicutes;c__Clostridia;o__Clostridiales;f__Clostridiaceae;g__Clostridium;s__
176104	5.59259	0.23171	0.547993	1	0	0	0.5	0.5	0	k__Bacteria;p__Firmicutes;c__Clostridia;o__Clostridiales;f__Ruminococcaceae;g__Oscillospira;s__
356745	5.59259	0.23171	0.547993	1	0.5	0	0.5	0	0	k__Bacteria;p__Firmicutes;c__Clostridia;o__Clostridiales;f__Ruminococcaceae;g__Ruminococcus;s__
4444760	5.59259	0.23171	0.547993	1	0	0	0.5	0.5	0	k__Bacteria;p__Actinobacteria;c__Actinobacteria;o__Actinomycetales;f__Micrococcaceae;g__Arthrobacter;s__
4478861	5.59259	0.23171	0.547993	1	0	0.5	0.5	0	0	k__Bacteria;p__Proteobacteria;c__Gammaproteobacteria;o__Pseudomonadales;f__Pseudomonadaceae;g__Pseudomonas;s__
315852	5.59259	0.23171	0.547993	1	0	0	0.5	0.5	0	k__Bacteria;p__Firmicutes;c__Clostridia;o__Clostridiales;f__Ruminococcaceae;g__;s__
45515	5.59259	0.23171	0.547993	1	0	0	0.5	0.5	0	k__Bacteria;p__Firmicutes;c__Clostridia;o__Clostridiales;f__Veillonellaceae;g__;s__
1908049	5.59259	0.23171	0.547993	1	0	0.5	0.5	0	0	k__Bacteria;p__Firmicutes;c__Clostridia;o__Clostridiales
640071	5.59259	0.23171	0.547993	1	0	0.5	0	0	0.5	k__Bacteria;p__Proteobacteria;c__Gammaproteobacteria;o__Pseudomonadales;f__Pseudomonadaceae;g__Pseudomonas;s__
342303	5.59259	0.23171	0.547993	1	0	0	0.5	0.5	0	k__Bacteria;p__Firmicutes;c__Clostridia;o__Clostridiales;f__Lachnospiraceae;g__Blautia;s__
311087	5.59259	0.23171	0.547993	1	0	0	0.75	0.5	0	k__Bacteria;p__Firmicutes;c__Clostridia;o__Clostridiales;f__Ruminococcaceae;g__;s__
324936	5.59259	0.23171	0.547993	1	0	0.5	0	0.5	0	k__Bacteria;p__Firmicutes;c__Clostridia;o__Clostridiales;f__Ruminococcaceae;g__;s__
570052	5.59259	0.23171	0.547993	1	0	0	0.5	1	0	k__Bacteria;p__Firmicutes;c__Clostridia;o__Clostridiales;f__Christensenellaceae;g__;s__
131100	5.59259	0.23171	0.547993	1	2	0	0	0.5	0	k__Bacteria;p__Firmicutes;c__Clostridia;o__Clostridiales;f__Lachnospiraceae;g__;s__
New.ReferenceOTU113	5.59259	0.23171	0.547993	1	0	0	0.5	0	632.25	k__Bacteria;p__Firmicutes;c__Clostridia;o__Clostridiales;f__Clostridiaceae;g__;s__
New.ReferenceOTU445	5.59259	0.23171	0.547993	1	0.75	0	0	0	0.5	k__Bacteria;p__Firmicutes;c__Clostridia;o__Clostridiales;f__Ruminococcaceae;g__Ruminococcus;s__
4416954	5.5921	0.231752	0.547993	1	0.75	3.25	4.5	6.5	7.25	k__Bacteria;p__Firmicutes;c__Clostridia;o__Clostridiales;f__;g__;s__
320378	5.58347	0.232489	0.547993	1	2.25	4.5	0.25	1.75	1.5	k__Bacteria;p__Firmicutes;c__Clostridia;o__Clostridiales;f__Lachnospiraceae;g__;s__
New.ReferenceOTU378	5.58225	0.232594	0.547993	1	3.75	1.75	51	15	111.25	k__Bacteria;p__Bacteroidetes;c__Bacteroidia;o__Bacteroidales;f__S24-7;g__;s__
274010	5.58171	0.23264	0.547993	1	7.5	0	1.25	0	0	k__Bacteria;p__Chloroflexi;c__Anaerolineae;o__Anaerolineales;f__Anaerolinaceae;g__SHD-231;s__
156219	5.58171	0.23264	0.547993	1	0	0	0.75	0	0.75	k__Bacteria;p__Firmicutes;c__Clostridia;o__Clostridiales;f__;g__;s__
297677	5.58171	0.23264	0.547993	1	0	0	0.75	0.75	0	k__Bacteria;p__Firmicutes;c__Clostridia;o__Clostridiales;f__;g__;s__
193722	5.58171	0.23264	0.547993	1	0	0	0.75	1.25	0	k__Bacteria;p__Firmicutes;c__Clostridia;o__Clostridiales;f__Ruminococcaceae;g__;s__
208802	5.58171	0.23264	0.547993	1	0	0	1.75	0.75	0	k__Bacteria;p__Firmicutes;c__Clostridia;o__Clostridiales;f__Christensenellaceae;g__;s__
292621	5.58171	0.23264	0.547993	1	0	0	0.75	0.75	0	k__Bacteria;p__Firmicutes;c__Clostridia;o__Clostridiales;f__;g__;s__
338757	5.58171	0.23264	0.547993	1	0.75	0.75	0	0	0	k__Bacteria;p__Firmicutes;c__Bacilli;o__Lactobacillales;f__Lactobacillaceae;g__Lactobacillus;s__mucosae
New.ReferenceOTU200	5.58171	0.23264	0.547993	1	0	0	44.5	12.75	0	k__Bacteria;p__Planctomycetes;c__Planctomycetia;o__Pirellulales;f__Pirellulaceae;g__;s__
New.ReferenceOTU158	5.58171	0.23264	0.547993	1	0	0	1	1.25	0	k__Bacteria;p__Firmicutes;c__Clostridia;o__Clostridiales;f__;g__;s__
300394	5.57966	0.232815	0.548065	1	1.75	3.5	15.25	32.75	1	k__Bacteria;p__Firmicutes;c__Clostridia;o__Clostridiales;f__Ruminococcaceae;g__;s__
4299543	5.57624	0.233109	0.548414	1	13.75	29.25	59.5	40.25	49.75	k__Bacteria;p__Firmicutes;c__Clostridia;o__Clostridiales;f__Ruminococcaceae;g__;s__
356030	5.56897	0.233734	0.549543	1	1	4.25	13.25	12.75	0.25	k__Bacteria;p__Firmicutes;c__Clostridia;o__Clostridiales;f__Lachnospiraceae;g__;s__
296567	5.56534	0.234045	0.549933	1	0	0	1.75	1.25	0.25	k__Bacteria;p__Firmicutes;c__Clostridia;o__Clostridiales;f__;g__;s__
New.ReferenceOTU289	5.56061	0.234453	0.550549	1	0.75	5.25	0	0.25	13.25	Unassigned
822733	5.55702	0.234763	0.550935	1	2.75	16.75	13.25	17	1	k__Bacteria;p__Tenericutes;c__Mollicutes;o__RF39;f__;g__;s__
New.ReferenceOTU617	5.54399	0.23589	0.552413	1	1	0.25	1.25	0.25	0.5	k__Bacteria;p__Firmicutes;c__Clostridia;o__Clostridiales;f__Ruminococcaceae;g__Ruminococcus;s__
4403505	5.54288	0.235986	0.552413	1	0.5	21.5	15.75	8.75	13.5	k__Bacteria;p__Firmicutes;c__Clostridia;o__Clostridiales;f__Ruminococcaceae;g__;s__
4373152	5.54075	0.236171	0.552413	1	0.5	0.25	2	0.25	0	k__Bacteria;p__Firmicutes;c__Clostridia;o__Clostridiales;f__Lachnospiraceae;g__Roseburia;s__
New.ReferenceOTU584	5.54075	0.236171	0.552413	1	0.25	0	2.25	0.25	1	k__Bacteria;p__Tenericutes;c__Mollicutes;o__RF39;f__;g__;s__
824993	5.54014	0.236223	0.552413	1	0.25	1.25	0	3	3.25	k__Bacteria;p__Proteobacteria;c__Gammaproteobacteria;o__Aeromonadales;f__Succinivibrionaceae;g__;s__
New.ReferenceOTU427	5.53962	0.236269	0.552413	1	51.75	23	0.25	0.25	46	k__Bacteria;p__Proteobacteria;c__Gammaproteobacteria;o__Pseudomonadales;f__Moraxellaceae;g__Psychrobacter;s__
New.ReferenceOTU469	5.53023	0.237085	0.553978	1	93.5	1083.75	0.25	0.25	183.5	k__Bacteria;p__Actinobacteria;c__Actinobacteria;o__Actinomycetales;f__Micrococcaceae;g__Arthrobacter;s__
163696	5.52719	0.23735	0.554256	1	2.75	0	4.25	0.75	4.25	k__Bacteria;p__Actinobacteria;c__Coriobacteriia;o__Coriobacteriales;f__Coriobacteriaceae;g__;s__
4301122	5.52485	0.237554	0.554319	1	1.5	23.5	33	23.5	10.25	k__Bacteria;p__Firmicutes;c__Clostridia;o__Clostridiales;f__;g__;s__
New.ReferenceOTU285	5.51894	0.238069	0.554319	1	0.75	0	5.25	1	0	k__Archaea;p__Euryarchaeota;c__Methanobacteria;o__Methanobacteriales;f__Methanobacteriaceae;g__Methanobrevibacter;s__
4322275	5.51879	0.238083	0.554319	1	0	0.25	1.5	3.75	0.75	k__Bacteria;p__Firmicutes;c__Clostridia;o__Clostridiales;f__;g__;s__
4314256	5.51794	0.238157	0.554319	1	0.25	3.5	3.75	14.25	10.5	k__Bacteria;p__Firmicutes;c__Clostridia;o__Clostridiales;f__Ruminococcaceae;g__;s__
333272	5.51593	0.238333	0.554319	1	0	0.25	1.5	3.25	0	k__Bacteria;p__Firmicutes;c__Clostridia;o__Clostridiales;f__;g__;s__
560906	5.51593	0.238333	0.554319	1	0.25	1.5	2	0	0	k__Bacteria;p__Firmicutes;c__Clostridia;o__Clostridiales;f__;g__;s__
4353913	5.51513	0.238403	0.554319	1	0.25	0.25	0.5	3.5	0.5	k__Bacteria;p__Firmicutes;c__Clostridia;o__Clostridiales;f__;g__;s__
620926	5.51243	0.238639	0.554436	1	22.25	31.25	137	253	117.5	k__Bacteria;p__Bacteroidetes;c__Bacteroidia;o__Bacteroidales;f__;g__;s__
338151	5.51	0.238852	0.554436	1	0.75	1	12.5	6.25	0	k__Bacteria;p__Firmicutes;c__Clostridia;o__Clostridiales;f__;g__;s__
4428714	5.50954	0.238892	0.554436	1	2.5	0.75	11.5	3	0.5	k__Bacteria;p__Tenericutes;c__Mollicutes;o__RF39;f__;g__;s__
307643	5.50528	0.239266	0.554963	1	5.75	63.75	81.5	17.5	70.75	k__Bacteria;p__Firmicutes;c__Clostridia;o__Clostridiales;f__Ruminococcaceae;g__;s__
346598	5.5026	0.239501	0.555167	1	0	0	3.25	3.25	0.25	k__Bacteria;p__Firmicutes;c__Clostridia;o__Clostridiales;f__Ruminococcaceae;g__;s__
294352	5.49142	0.240485	0.556396	1	0	1.75	0.75	1.25	0.25	k__Bacteria;p__Firmicutes;c__Clostridia;o__Clostridiales;f__Lachnospiraceae;g__Epulopiscium;s__
1522739	5.49083	0.240537	0.556396	1	0	0.75	1.5	0.75	0	k__Bacteria;p__Firmicutes;c__Clostridia;o__Clostridiales;f__Clostridiaceae;g__;s__
259033	5.48998	0.240612	0.556396	1	0	0	2.25	3.75	0.5	k__Bacteria;p__Bacteroidetes;c__Bacteroidia;o__Bacteroidales;f__Prevotellaceae;g__Prevotella;s__
769852	5.48989	0.24062	0.556396	1	0	2.75	4.75	4.75	6	k__Bacteria;p__Firmicutes;c__Clostridia;o__Clostridiales;f__Ruminococcaceae;g__;s__
New.ReferenceOTU266	5.4837	0.241166	0.556501	1	0	0	1.25	24	1.75	k__Bacteria;p__Firmicutes;c__Clostridia;o__Clostridiales;f__Ruminococcaceae;g__;s__
318063	5.48216	0.241302	0.556501	1	3.75	8.25	42	30.5	4.75	k__Bacteria;p__Firmicutes;c__Clostridia;o__Clostridiales;f__Ruminococcaceae;g__;s__
180826	5.48008	0.241486	0.556501	1	0.25	0.25	2.25	0.25	1.25	k__Bacteria;p__Firmicutes;c__Clostridia;o__Clostridiales;f__Ruminococcaceae;g__Ruminococcus;s__
640999	5.47887	0.241593	0.556501	1	0	20.75	0.25	0.75	0	k__Bacteria;p__Firmicutes;c__Clostridia;o__Clostridiales;f__;g__;s__
314853	5.47887	0.241593	0.556501	1	0	0.25	2.25	0.75	0	k__Bacteria;p__Firmicutes;c__Clostridia;o__Clostridiales;f__[Mogibacteriaceae];g__;s__
322281	5.47887	0.241593	0.556501	1	0	0	0.25	1.75	0.75	k__Bacteria;p__Firmicutes;c__Clostridia;o__Clostridiales;f__Lachnospiraceae;g__;s__
306413	5.47615	0.241834	0.556501	1	0	0	1.75	0.75	0.5	k__Bacteria;p__Firmicutes;c__Clostridia;o__Clostridiales;f__Lachnospiraceae
287767	5.47606	0.241842	0.556501	1	0.25	1.5	0.75	2.25	0.25	k__Bacteria;p__Firmicutes;c__Clostridia;o__Clostridiales;f__Lachnospiraceae;g__Blautia;s__
766113	5.47415	0.242011	0.556552	1	17.25	70.5	156.5	205.5	25.25	k__Bacteria;p__Firmicutes;c__Clostridia;o__Clostridiales;f__Ruminococcaceae;g__;s__
New.ReferenceOTU586	5.46593	0.242741	0.55789	1	7.5	0.5	25.75	1.25	20.25	k__Bacteria;p__Firmicutes;c__Clostridia;o__Clostridiales;f__Ruminococcaceae;g__;s__
New.ReferenceOTU296	5.45451	0.243757	0.559886	1	6.25	15	26	191.25	162.25	k__Bacteria;p__Bacteroidetes;c__Bacteroidia;o__Bacteroidales;f__;g__;s__
15700	5.43882	0.24516	0.562557	1	9.5	26.5	68.25	49	11.25	k__Bacteria;p__Tenericutes;c__Mollicutes;o__RF39;f__;g__;s__
347722	5.43652	0.245366	0.562557	1	0	0.25	0.75	1.25	0	k__Bacteria;p__Firmicutes;c__Clostridia;o__Clostridiales;f__Ruminococcaceae;g__;s__
323862	5.43652	0.245366	0.562557	1	0	0.75	0.25	1.25	0	k__Bacteria;p__Firmicutes;c__Clostridia;o__Clostridiales;f__Lachnospiraceae;g__;s__
324951	5.43168	0.245801	0.563212	1	3.75	6	9.75	5	8.25	k__Bacteria;p__Firmicutes;c__Clostridia;o__Clostridiales;f__Ruminococcaceae;g__;s__
197864	5.42857	0.24608	0.563511	1	0	0.25	0.75	0.25	0.25	k__Bacteria;p__Firmicutes;c__Clostridia;o__Clostridiales;f__Lachnospiraceae;g__;s__
321214	5.42059	0.246799	0.564352	1	0.25	0	0.75	1	0	k__Bacteria;p__Firmicutes;c__Clostridia;o__Clostridiales;f__Lachnospiraceae;g__;s__
166099	5.41881	0.246959	0.564352	1	2.25	66.5	14.75	26.25	6.5	k__Bacteria;p__Firmicutes;c__Clostridia;o__Clostridiales;f__;g__;s__
4366524	5.41679	0.247141	0.564352	1	14.25	23	81.25	163.75	12	k__Bacteria;p__Firmicutes;c__Clostridia;o__Clostridiales;f__;g__;s__
New.ReferenceOTU354	5.41221	0.247555	0.564352	1	2	24.75	45.25	122.25	159.25	k__Bacteria;p__Bacteroidetes;c__Bacteroidia;o__Bacteroidales;f__;g__;s__
321078	5.41063	0.247697	0.564352	1	0.5	0	1.25	1.75	0	k__Bacteria;p__Firmicutes;c__Clostridia;o__Clostridiales;f__Lachnospiraceae;g__Coprococcus;s__
185192	5.41063	0.247697	0.564352	1	0	0	1	1.5	0.75	k__Bacteria;p__Firmicutes;c__Clostridia;o__Clostridiales;f__Lachnospiraceae;g__;s__
178490	5.41063	0.247697	0.564352	1	1	1.25	0	0.5	0	k__Bacteria;p__Firmicutes;c__Clostridia;o__Clostridiales;f__;g__;s__
289658	5.40911	0.247835	0.564352	1	0	0.5	0.75	1.25	0.75	k__Bacteria;p__Firmicutes;c__Clostridia;o__Clostridiales;f__Lachnospiraceae;g__;s__
290144	5.40896	0.247849	0.564352	1	0	1	3	0.75	0	k__Bacteria;p__TM7;c__TM7-3;o__CW040;f__F16;g__;s__
New.ReferenceOTU92	5.40182	0.248495	0.564352	1	4	19.5	15.5	5.75	144.25	k__Bacteria;p__Bacteroidetes;c__Bacteroidia;o__Bacteroidales;f__;g__;s__
New.ReferenceOTU357	5.40004	0.248657	0.564352	1	2.25	15.5	13	6.5	4	k__Bacteria;p__Firmicutes;c__Clostridia;o__Clostridiales;f__Ruminococcaceae;g__Ruminococcus;s__
1579259	5.4	0.24866	0.564352	1	0	0.5	0.75	0.5	0	k__Bacteria;p__Bacteroidetes;c__Bacteroidia;o__Bacteroidales;f__Porphyromonadaceae;g__Paludibacter;s__
322906	5.39793	0.248848	0.564352	1	3.5	1.25	1.75	0	0.25	k__Bacteria;p__Firmicutes;c__Clostridia;o__Clostridiales;f__;g__;s__
186263	5.39719	0.248915	0.564352	1	0.25	1.5	12.75	2.75	0.75	k__Bacteria;p__Firmicutes;c__Clostridia;o__Clostridiales;f__Lachnospiraceae;g__Roseburia;s__
302987	5.39425	0.249182	0.564352	1	0	0	0.5	1	1	k__Bacteria;p__Bacteroidetes;c__Bacteroidia;o__Bacteroidales;f__;g__;s__
New.ReferenceOTU51	5.39419	0.249188	0.564352	1	1.5	1.75	10.5	12.75	7.25	k__Bacteria;p__Firmicutes;c__Clostridia;o__Clostridiales;f__Ruminococcaceae;g__Ruminococcus;s__
New.ReferenceOTU567	5.39239	0.249351	0.564352	1	0.25	0	2.5	1.25	0	k__Bacteria;p__Firmicutes;c__Clostridia;o__Clostridiales;f__Ruminococcaceae;g__;s__
311591	5.38954	0.249611	0.564352	1	1	0.5	0	0	0.25	k__Bacteria;p__Firmicutes;c__Clostridia;o__Clostridiales;f__Ruminococcaceae;g__Ruminococcus;s__
510377	5.38954	0.249611	0.564352	1	0	0	0.5	1	0.25	k__Bacteria;p__Firmicutes;c__Clostridia;o__Clostridiales;f__;g__;s__
4385647	5.38357	0.250155	0.564352	1	12.5	18.75	16	175.75	38.25	k__Bacteria;p__Firmicutes;c__Clostridia;o__Clostridiales;f__Ruminococcaceae;g__;s__
326014	5.38266	0.250238	0.564352	1	0.25	0.25	2.25	0.75	0	k__Bacteria;p__Firmicutes;c__Clostridia;o__Clostridiales;f__;g__;s__
230132	5.38251	0.250252	0.564352	1	0.25	0	0.5	4.25	0	k__Bacteria;p__Tenericutes;c__Mollicutes;o__RF39;f__;g__;s__
4299126	5.38251	0.250252	0.564352	1	0	0.25	6.5	0.5	0	k__Bacteria;p__Proteobacteria;c__Alphaproteobacteria;o__RF32;f__;g__;s__
349943	5.38251	0.250252	0.564352	1	0.25	0	1.25	0	0.5	k__Bacteria;p__Firmicutes;c__Clostridia;o__Clostridiales;f__[Mogibacteriaceae];g__Mogibacterium;s__
169704	5.38251	0.250252	0.564352	1	0	0	1.25	0.5	0.25	k__Bacteria;p__Proteobacteria;c__Alphaproteobacteria;o__;f__;g__;s__
319260	5.38045	0.250439	0.564352	1	0.25	0.75	3.5	1.25	0.25	k__Bacteria;p__Firmicutes;c__Clostridia;o__Clostridiales;f__[Mogibacteriaceae];g__;s__
New.ReferenceOTU483	5.38006	0.250475	0.564352	1	99.5	29.75	0	0.75	64.75	k__Bacteria;p__Proteobacteria;c__Gammaproteobacteria;o__Pseudomonadales;f__Moraxellaceae;g__Psychrobacter;s__
275895	5.37839	0.250628	0.564361	1	0.25	0.75	0.75	1.5	0	k__Bacteria;p__Firmicutes;c__Clostridia;o__Clostridiales;f__;g__;s__
New.ReferenceOTU128	5.37467	0.250967	0.564788	1	0	0.25	1.5	1.25	0	k__Bacteria;p__Tenericutes;c__Mollicutes;o__RF39;f__;g__;s__
778142	5.3623	0.252101	0.566785	1	0.25	2	0	1.75	0	k__Bacteria;p__Firmicutes;c__Erysipelotrichi;o__Erysipelotrichales;f__Erysipelotrichaceae;g__Bulleidia;s__
512522	5.36055	0.252262	0.566785	1	7.5	1.25	4.75	1.5	0.75	k__Bacteria;p__Firmicutes;c__Clostridia;o__Clostridiales;f__;g__;s__
4315782	5.36009	0.252304	0.566785	1	0.5	2	6.25	9	0.75	k__Bacteria;p__Firmicutes;c__Clostridia;o__Clostridiales;f__Ruminococcaceae;g__;s__
1796931	5.3555	0.252726	0.566888	1	1	1	7.75	7.75	1.25	k__Bacteria;p__Firmicutes;c__Clostridia;o__Clostridiales;f__Ruminococcaceae;g__;s__
327387	5.35369	0.252893	0.566888	1	3.5	10.25	299.5	17.25	245.75	k__Bacteria;p__Firmicutes;c__Clostridia;o__Clostridiales;f__Ruminococcaceae;g__Ruminococcus;s__
509596	5.35181	0.253066	0.566888	1	1.25	1.75	6.5	1	0	k__Bacteria;p__Firmicutes;c__Clostridia;o__Clostridiales;f__;g__;s__
300990	5.3499	0.253242	0.566888	1	0.25	2	4.25	14	0	k__Bacteria;p__Firmicutes;c__Clostridia;o__Clostridiales;f__;g__;s__
580633	5.3489	0.253334	0.566888	1	6.5	7.25	1.25	3	0.75	k__Bacteria;p__Firmicutes;c__Clostridia;o__Clostridiales;f__[Mogibacteriaceae];g__;s__
326359	5.34568	0.253631	0.566888	1	0.25	2.25	1.5	2.75	1.25	k__Bacteria;p__Firmicutes;c__Clostridia;o__Clostridiales;f__Ruminococcaceae;g__;s__
260907	5.34375	0.253809	0.566888	1	0.75	0	0.75	0.5	0	k__Bacteria;p__Firmicutes;c__Clostridia;o__Clostridiales;f__;g__;s__
256173	5.34375	0.253809	0.566888	1	0.5	0.75	0	0	0.75	k__Bacteria;p__Actinobacteria;c__Actinobacteria;o__Actinomycetales;f__Micrococcaceae;g__;s__
3040916	5.34328	0.253852	0.566888	1	0.5	4	4	8.5	1.25	k__Bacteria;p__Tenericutes;c__Mollicutes;o__RF39;f__;g__;s__
338057	5.34306	0.253873	0.566888	1	0	0	1.75	0.75	0.5	k__Bacteria;p__Bacteroidetes;c__Bacteroidia;o__Bacteroidales;f__Bacteroidaceae;g__5-7N15;s__
4410988	5.34052	0.254108	0.566888	1	1.5	3.5	7.5	7.75	1.25	k__Bacteria;p__Firmicutes;c__Clostridia;o__Clostridiales;f__Ruminococcaceae;g__Oscillospira;s__
293104	5.34008	0.254148	0.566888	1	1.25	2.5	7	16.75	1.5	k__Bacteria;p__Firmicutes;c__Clostridia;o__Clostridiales;f__Lachnospiraceae;g__Roseburia;s__
300887	5.33805	0.254336	0.566973	1	0	2	5	2	0.25	k__Bacteria;p__Firmicutes;c__Clostridia;o__Clostridiales;f__Ruminococcaceae;g__;s__
New.ReferenceOTU145	5.33567	0.254556	0.56713	1	0.75	2.5	5	4	0.5	k__Bacteria;p__Firmicutes;c__Clostridia;o__Clostridiales;f__Ruminococcaceae;g__;s__
4307330	5.32536	0.255512	0.568924	1	0.25	0.25	1.25	10.25	0.5	k__Bacteria;p__Firmicutes;c__Clostridia;o__Clostridiales;f__Ruminococcaceae;g__;s__
304639	5.31651	0.256335	0.570421	1	0	0	0.75	1	1.25	k__Bacteria;p__Firmicutes;c__Clostridia;o__Clostridiales;f__;g__;s__
4090250	5.31051	0.256894	0.571329	1	5.75	13	35.5	29.25	17.25	k__Bacteria;p__Firmicutes;c__Clostridia;o__Clostridiales;f__Ruminococcaceae;g__;s__
305983	5.30756	0.25717	0.571606	1	21.25	40.5	88.75	114.75	54	k__Bacteria;p__Firmicutes;c__Clostridia;o__Clostridiales;f__Ruminococcaceae;g__;s__
255603	5.30553	0.25736	0.571692	1	0.25	2.75	0.75	0.5	1	k__Bacteria;p__Firmicutes;c__Clostridia;o__Clostridiales;f__Lachnospiraceae;g__;s__
301012	5.30152	0.257735	0.572111	1	0	0.25	0.5	3.75	1.25	k__Bacteria;p__Firmicutes;c__Clostridia;o__Clostridiales;f__;g__;s__
346769	5.30028	0.257851	0.572111	1	0.75	4.25	100.25	10.75	2.25	k__Bacteria;p__Tenericutes;c__Mollicutes;o__RF39;f__;g__;s__
4308037	5.29729	0.258131	0.572346	1	0	13.25	12.75	7.5	5.5	k__Bacteria;p__Firmicutes;c__Clostridia;o__Clostridiales;f__Ruminococcaceae;g__;s__
262060	5.29592	0.258259	0.572346	1	0.25	0.75	0.75	0.25	0	k__Bacteria;p__Firmicutes;c__Clostridia;o__Clostridiales;f__;g__;s__
350891	5.27984	0.25977	0.575021	1	3	1.25	5.75	8	0.75	k__Bacteria;p__Firmicutes;c__Clostridia;o__Clostridiales;f__Ruminococcaceae;g__;s__
294262	5.27984	0.25977	0.575021	1	1	3.25	4.75	3.75	4.5	k__Bacteria;p__Firmicutes;c__Clostridia;o__Clostridiales;f__Lachnospiraceae;g__;s__
302102	5.26391	0.261274	0.578012	1	2.25	5.75	4.25	4	1.25	k__Bacteria;p__Firmicutes;c__Clostridia;o__Clostridiales;f__Ruminococcaceae;g__;s__
4368466	5.2616	0.261493	0.578158	1	1.25	2.5	3	0.5	0.25	k__Bacteria;p__Firmicutes;c__Clostridia;o__Clostridiales;f__[Mogibacteriaceae];g__;s__
291828	5.24848	0.262739	0.57823	1	5	9.5	20.75	10.25	16	k__Bacteria;p__Firmicutes;c__Clostridia;o__Clostridiales;f__Ruminococcaceae;g__;s__
262286	5.24428	0.263139	0.57823	1	0.5	0	2.25	1	0.5	k__Bacteria;p__Firmicutes;c__Clostridia;o__Clostridiales;f__;g__;s__
292127	5.24286	0.263274	0.57823	1	48.5	732.75	807.5	289.25	93.75	k__Bacteria;p__Firmicutes;c__Clostridia;o__Clostridiales;f__;g__;s__
557137	5.24049	0.2635	0.57823	1	4.75	2	7.5	2.5	0.5	k__Bacteria;p__Firmicutes;c__Clostridia;o__Clostridiales;f__Lachnospiraceae;g__Coprococcus;s__
206186	5.23964	0.26358	0.57823	1	0.5	0.75	2	1.75	0	k__Bacteria;p__TM7;c__TM7-3;o__CW040;f__F16;g__;s__
554160	5.23431	0.264089	0.57823	1	1	1	0	0.25	0	k__Bacteria;p__Firmicutes;c__Clostridia;o__Clostridiales;f__Lachnospiraceae;g__Blautia;s__
355197	5.23431	0.264089	0.57823	1	0	0.25	0.75	0.75	0	k__Bacteria;p__Firmicutes;c__Clostridia;o__Clostridiales;f__Lachnospiraceae;g__;s__
813331	5.23368	0.26415	0.57823	1	0	0.75	1.75	0	0.25	k__Bacteria;p__Verrucomicrobia;c__Verruco-5;o__WCHB1-41;f__RFP12;g__;s__
289175	5.23368	0.26415	0.57823	1	0	0.5	1.75	1.5	0	k__Bacteria;p__Firmicutes;c__Clostridia;o__Clostridiales;f__Lachnospiraceae;g__;s__
582089	5.23368	0.26415	0.57823	1	0	0.25	0.75	1	0	k__Bacteria;p__Firmicutes;c__Clostridia;o__Clostridiales;f__Ruminococcaceae;g__;s__
295055	5.23368	0.26415	0.57823	1	0	0.25	0.75	1.25	0	k__Bacteria;p__Firmicutes;c__Clostridia;o__Clostridiales;f__Ruminococcaceae;g__;s__
269726	5.23368	0.26415	0.57823	1	0.25	0	1	11.25	0	k__Bacteria;p__Bacteroidetes;c__Bacteroidia;o__Bacteroidales;f__S24-7;g__;s__
2254354	5.23368	0.26415	0.57823	1	0.25	0.75	0	1	0	k__Bacteria;p__Proteobacteria;c__Alphaproteobacteria;o__Sphingomonadales;f__Sphingomonadaceae;g__Sphingomonas;s__
291314	5.23368	0.26415	0.57823	1	0	0.25	0.75	1.5	0	k__Bacteria;p__Firmicutes;c__Clostridia;o__Clostridiales;f__Ruminococcaceae;g__;s__
177039	5.23368	0.26415	0.57823	1	0.25	0	1.75	1	0	k__Bacteria;p__Firmicutes;c__Clostridia;o__Clostridiales;f__;g__;s__
New.ReferenceOTU449	5.23368	0.26415	0.57823	1	0.25	0	0	0.75	5.75	k__Bacteria;p__Bacteroidetes;c__Bacteroidia;o__Bacteroidales;f__;g__;s__
299012	5.23238	0.264274	0.57823	1	0	2.25	14.5	2.75	0.25	k__Bacteria;p__Firmicutes;c__Clostridia;o__Clostridiales;f__Ruminococcaceae;g__;s__
310611	5.23235	0.264277	0.57823	1	1.5	0.5	5	0.5	0.25	k__Bacteria;p__Firmicutes;c__Clostridia;o__Clostridiales;f__;g__;s__
2688035	5.22825	0.264669	0.578753	1	0	0.25	2	0.75	0.75	k__Bacteria;p__Firmicutes;c__Clostridia;o__Clostridiales;f__Lachnospiraceae;g__;s__
New.ReferenceOTU288	5.22254	0.265216	0.579615	1	0	11	2.75	1	6.25	k__Bacteria;p__Firmicutes;c__Clostridia;o__Clostridiales;f__;g__;s__
262668	5.21745	0.265705	0.58015	1	10.25	5.5	13.75	3.25	3	k__Bacteria;p__Firmicutes;c__Clostridia;o__Clostridiales;f__Ruminococcaceae;g__Ruminococcus;s__
515151	5.21679	0.265768	0.58015	1	0	2.75	1	4	1.5	k__Bacteria;p__Firmicutes;c__Erysipelotrichi;o__Erysipelotrichales;f__Erysipelotrichaceae;g__;s__
528410	5.21242	0.266188	0.580731	1	2.5	30.75	29.25	19.75	0.5	k__Bacteria;p__Firmicutes;c__Erysipelotrichi;o__Erysipelotrichales;f__Erysipelotrichaceae;g__[Eubacterium];s__dolichum
573407	5.20701	0.266709	0.581533	1	2.25	14.5	18.75	24	4.75	k__Bacteria;p__Firmicutes;c__Clostridia;o__Clostridiales;f__Ruminococcaceae;g__;s__
4341684	5.2	0.267385	0.582671	1	40.5	122.5	221.25	148.5	168.75	k__Bacteria;p__Firmicutes;c__Clostridia;o__Clostridiales;f__Ruminococcaceae;g__;s__
311395	5.18904	0.268445	0.582933	1	4	2.5	3	1	0.5	k__Bacteria;p__Firmicutes;c__Clostridia;o__Clostridiales;f__;g__;s__
306046	5.17816	0.269501	0.582933	1	1.75	1.75	41.5	18	3	k__Bacteria;p__Firmicutes;c__Clostridia;o__Clostridiales;f__Ruminococcaceae;g__;s__
528071	5.16875	0.270417	0.582933	1	0.25	0	0.5	0.75	0	k__Bacteria;p__Firmicutes;c__Clostridia;o__Clostridiales;f__;g__;s__
355503	5.16875	0.270417	0.582933	1	0	0.5	0.75	0.25	0	k__Bacteria;p__Firmicutes;c__Clostridia;o__Clostridiales;f__;g__;s__
539506	5.16875	0.270417	0.582933	1	0.5	0	0.75	0.25	0	k__Bacteria;p__Firmicutes;c__Clostridia;o__Clostridiales;f__Ruminococcaceae;g__;s__
190851	5.16875	0.270417	0.582933	1	0	0.5	1	0.25	0	k__Bacteria;p__Firmicutes;c__Clostridia;o__Clostridiales;f__Ruminococcaceae;g__Ruminococcus;s__flavefaciens
4317006	5.16875	0.270417	0.582933	1	0	1	2	6.5	0	k__Bacteria;p__Firmicutes;c__Clostridia;o__Clostridiales;f__Ruminococcaceae;g__;s__
543348	5.16875	0.270417	0.582933	1	0.5	0.25	1	0	0	k__Bacteria;p__Firmicutes;c__Clostridia;o__Clostridiales;f__Ruminococcaceae;g__;s__
350523	5.16875	0.270417	0.582933	1	0	0.5	0.25	1.5	0	k__Bacteria;p__Firmicutes;c__Clostridia;o__Clostridiales;f__Lachnospiraceae;g__;s__
274754	5.16875	0.270417	0.582933	1	0.25	0.5	0.75	0	0	k__Bacteria;p__Proteobacteria;c__Gammaproteobacteria;o__Enterobacteriales;f__Enterobacteriaceae
523916	5.16875	0.270417	0.582933	1	0	0.5	1.25	0	0.25	k__Bacteria;p__Firmicutes;c__Erysipelotrichi;o__Erysipelotrichales;f__Erysipelotrichaceae;g__;s__
573287	5.16875	0.270417	0.582933	1	0	0	0.5	1.25	0.25	k__Bacteria;p__Firmicutes;c__Clostridia;o__Clostridiales;f__;g__;s__
211066	5.16875	0.270417	0.582933	1	0.5	0	0.75	0.25	0	k__Bacteria;p__Firmicutes;c__Clostridia;o__Clostridiales;f__Ruminococcaceae;g__;s__
292662	5.16875	0.270417	0.582933	1	0	0.5	1	0.25	0	k__Bacteria;p__Firmicutes;c__Clostridia;o__Clostridiales;f__Lachnospiraceae;g__;s__
849346	5.16875	0.270417	0.582933	1	0	0.25	1.5	0.5	0	k__Bacteria;p__Firmicutes;c__Clostridia;o__Clostridiales;f__Ruminococcaceae;g__;s__
519864	5.16875	0.270417	0.582933	1	0	0	0.25	0.5	0.75	k__Bacteria;p__Firmicutes;c__Clostridia;o__Clostridiales;f__Ruminococcaceae;g__;s__
150089	5.16875	0.270417	0.582933	1	0.5	0.75	0	0.25	0	k__Bacteria;p__Firmicutes;c__Clostridia;o__Clostridiales;f__[Mogibacteriaceae];g__Mogibacterium;s__
New.ReferenceOTU398	5.16875	0.270417	0.582933	1	0	0	0.25	1.5	0.5	k__Bacteria;p__Firmicutes;c__Clostridia;o__Clostridiales;f__Ruminococcaceae;g__;s__
298408	5.16857	0.270435	0.582933	1	2.75	3	24.25	7	0.75	k__Bacteria;p__Firmicutes;c__Clostridia;o__Clostridiales;f__;g__;s__
New.ReferenceOTU392	5.16477	0.270805	0.582933	1	5.75	13.5	26.5	132	82.75	k__Bacteria;p__Bacteroidetes;c__Bacteroidia;o__Bacteroidales;f__;g__;s__
352802	5.16385	0.270895	0.582933	1	0	0.5	0	3.25	0.75	k__Bacteria;p__Bacteroidetes;c__Bacteroidia;o__Bacteroidales;f__Bacteroidaceae;g__;s__
289538	5.16385	0.270895	0.582933	1	0	0	0.5	2.25	0.5	k__Bacteria;p__Firmicutes;c__Clostridia;o__Clostridiales;f__;g__;s__
169234	5.16145	0.271129	0.583104	1	0	2.75	5	1	0.25	k__Bacteria;p__Firmicutes;c__Clostridia;o__Clostridiales;f__;g__;s__
New.ReferenceOTU342	5.15829	0.271438	0.583438	1	0.5	15.25	20	12.25	8.75	k__Bacteria;p__Firmicutes;c__Clostridia;o__Clostridiales;f__Ruminococcaceae
4378907	5.15531	0.27173	0.583733	1	0	0.5	1	10.5	0.25	k__Bacteria;p__Firmicutes;c__Clostridia;o__Clostridiales;f__Ruminococcaceae;g__;s__
329895	5.15248	0.272007	0.58374	1	0.75	0.75	2.25	1.25	2	k__Bacteria;p__Firmicutes;c__Clostridia;o__Clostridiales
New.ReferenceOTU574	5.15151	0.272102	0.58374	1	7	12.25	21	28.5	11	k__Bacteria;p__Firmicutes;c__Clostridia;o__Clostridiales;f__Ruminococcaceae;g__;s__
4314258	5.15012	0.272239	0.58374	1	0.5	7.5	4	9.5	2.5	k__Bacteria;p__Firmicutes;c__Clostridia;o__Clostridiales;f__Ruminococcaceae;g__;s__
4416951	5.14732	0.272512	0.58374	1	15.25	38	57.25	162	37	k__Bacteria;p__Firmicutes;c__Clostridia;o__Clostridiales;f__Ruminococcaceae;g__Ruminococcus;s__
314189	5.14583	0.272659	0.58374	1	0	0.5	0.75	0.5	0.25	k__Bacteria;p__Firmicutes;c__Clostridia;o__Clostridiales;f__Lachnospiraceae;g__Dorea;s__
New.ReferenceOTU556	5.14583	0.272659	0.58374	1	2.75	1.25	10.75	24.5	5.5	k__Bacteria;p__Firmicutes;c__Clostridia;o__Clostridiales;f__;g__;s__
812218	5.14206	0.273029	0.584202	1	1	0.5	0.5	0	0.25	k__Bacteria;p__Firmicutes;c__Clostridia;o__Clostridiales;f__Lachnospiraceae;g__;s__
4467491	5.136	0.273625	0.585146	1	48.5	158.25	486.25	266.25	97.25	k__Bacteria;p__Firmicutes;c__Clostridia;o__Clostridiales;f__Ruminococcaceae;g__;s__
274318	5.13329	0.273893	0.585388	1	0	2	2.25	9.25	0.5	k__Bacteria;p__Firmicutes;c__Clostridia;o__Clostridiales;f__;g__;s__
344259	5.12913	0.274303	0.585925	1	2.25	2.25	10.25	7.25	2	k__Bacteria;p__Firmicutes;c__Clostridia;o__Clostridiales;f__Ruminococcaceae;g__;s__
327031	5.1276	0.274454	0.585925	1	0	2.25	1.25	2.5	1.5	k__Bacteria;p__Firmicutes;c__Clostridia;o__Clostridiales;f__;g__;s__
314008	5.12043	0.275162	0.587106	1	0.25	1	1.5	11	2.25	k__Bacteria;p__Firmicutes;c__Clostridia;o__Clostridiales;f__Ruminococcaceae;g__;s__
352691	5.11571	0.27563	0.587417	1	0	1.75	5.5	1	0.5	k__Bacteria;p__Tenericutes;c__Mollicutes;o__RF39;f__;g__;s__
New.ReferenceOTU625	5.11444	0.275756	0.587417	1	0	3	17.5	3	1	k__Bacteria;p__Firmicutes;c__Clostridia;o__Clostridiales;f__;g__;s__
329134	5.11425	0.275774	0.587417	1	3	10	52.25	97.25	20.25	k__Bacteria;p__Bacteroidetes;c__Bacteroidia;o__Bacteroidales;f__;g__;s__
297418	5.11126	0.276071	0.587692	1	4.5	22.25	28.75	26.75	26.25	k__Bacteria;p__Firmicutes;c__Clostridia;o__Clostridiales;f__Ruminococcaceae;g__;s__
320581	5.10826	0.276369	0.587692	1	0	0.5	2	7.5	0	k__Bacteria;p__Firmicutes;c__Clostridia;o__Clostridiales;f__Ruminococcaceae;g__Ruminococcus;s__flavefaciens
New.ReferenceOTU547	5.10826	0.276369	0.587692	1	0	0	1	4.25	0.5	Unassigned
300417	5.10401	0.276791	0.588258	1	0.5	1.25	2	2.5	0.75	k__Bacteria;p__Firmicutes;c__Clostridia;o__Clostridiales;f__Ruminococcaceae;g__;s__
272909	5.09189	0.277998	0.590282	1	4	9.25	0.75	0.25	0.25	k__Bacteria;p__Firmicutes;c__Clostridia;o__Clostridiales;f__;g__;s__
311684	5.08538	0.278649	0.590282	1	3.25	1.75	7.75	15.25	4	k__Bacteria;p__Firmicutes;c__Clostridia;o__Clostridiales
4311533	5.08529	0.278657	0.590282	1	0	2.5	1.25	5	0.5	k__Bacteria;p__Firmicutes;c__Clostridia;o__Clostridiales;f__Lachnospiraceae;g__;s__
329058	5.08499	0.278688	0.590282	1	1.25	6.75	1	1	0.25	k__Bacteria;p__Firmicutes;c__Erysipelotrichi;o__Erysipelotrichales;f__Erysipelotrichaceae;g__Bulleidia;s__
2421587	5.08245	0.278941	0.590282	1	23.25	87.75	0.25	0	45.75	k__Bacteria;p__Actinobacteria;c__Actinobacteria;o__Actinomycetales;f__Micrococcaceae;g__Arthrobacter;s__
294944	5.07956	0.279231	0.590282	1	2.75	18	43.75	26.5	30	k__Bacteria;p__Bacteroidetes;c__Bacteroidia;o__Bacteroidales;f__;g__;s__
300487	5.07616	0.279572	0.590282	1	0	2.25	10.25	22	0.5	k__Bacteria;p__Firmicutes;c__Clostridia;o__Clostridiales;f__Clostridiaceae;g__Clostridium;s__
4450360	5.07176	0.280014	0.590282	1	0.25	1	2	0.5	0	k__Bacteria;p__Proteobacteria;c__Alphaproteobacteria;o__Sphingomonadales;f__Sphingomonadaceae;g__Sphingomonas;s__
565292	5.06796	0.280395	0.590282	1	4	2.75	1	2.25	0.5	k__Bacteria;p__Firmicutes;c__Clostridia;o__Clostridiales;f__Lachnospiraceae;g__;s__
4393701	5.06667	0.280525	0.590282	1	0.5	0.5	0.25	0	0	k__Bacteria;p__Proteobacteria;c__Betaproteobacteria;o__Burkholderiales;f__Oxalobacteraceae;g__;s__
305467	5.06667	0.280525	0.590282	1	0	0	0.5	0.5	0.25	k__Bacteria;p__Firmicutes;c__Clostridia;o__Clostridiales;f__Ruminococcaceae;g__;s__
5364	5.06667	0.280525	0.590282	1	0.5	0.25	0	0	0.5	k__Bacteria;p__Proteobacteria;c__Alphaproteobacteria;o__Rhizobiales;f__Rhizobiaceae;g__Rhizobium;s__
176113	5.06667	0.280525	0.590282	1	0.25	0	0.5	0	0.5	k__Bacteria;p__Firmicutes;c__Clostridia;o__Clostridiales;f__Lachnospiraceae;g__;s__
292814	5.06667	0.280525	0.590282	1	0	0	0.5	0.5	0.25	k__Bacteria;p__Firmicutes;c__Clostridia;o__Clostridiales;f__Ruminococcaceae;g__;s__
345313	5.06667	0.280525	0.590282	1	0	0	0.5	0.5	0.25	k__Bacteria;p__Firmicutes;c__Clostridia;o__Clostridiales;f__Ruminococcaceae;g__;s__
334427	5.06667	0.280525	0.590282	1	0	0.25	0.5	0.5	0	k__Bacteria;p__Firmicutes;c__Clostridia;o__Clostridiales;f__;g__;s__
New.ReferenceOTU400	5.06667	0.280525	0.590282	1	0	0.25	0.5	0.5	0	k__Bacteria;p__Firmicutes;c__Clostridia;o__Clostridiales;f__Lachnospiraceae;g__;s__
331562	5.0664	0.280552	0.590282	1	0.5	0.5	8	4	1.25	k__Bacteria;p__Bacteroidetes;c__Bacteroidia;o__Bacteroidales;f__Bacteroidaceae;g__5-7N15;s__
New.ReferenceOTU157	5.06106	0.28109	0.591059	1	2.5	4	20	15	5.25	k__Bacteria;p__Firmicutes;c__Clostridia;o__Clostridiales;f__Ruminococcaceae;g__Ruminococcus;s__
4404413	5.05868	0.28133	0.591059	1	6	71	14.25	6.25	181	k__Bacteria;p__Firmicutes;c__Clostridia;o__Clostridiales;f__Ruminococcaceae;g__Ruminococcus;s__
292074	5.05808	0.28139	0.591059	1	0.75	2.25	0	0.25	1	k__Bacteria;p__Firmicutes;c__Clostridia;o__Clostridiales;f__Ruminococcaceae;g__Ruminococcus;s__
4481084	5.04847	0.28236	0.592769	1	7.5	5	15	2.25	1.25	k__Bacteria;p__Firmicutes;c__Clostridia;o__Clostridiales;f__Clostridiaceae;g__;s__
516223	5.03936	0.283283	0.594375	1	0.25	8	8.25	29.75	14.5	k__Bacteria;p__Firmicutes;c__Erysipelotrichi;o__Erysipelotrichales;f__Erysipelotrichaceae;g__Coprobacillus;s__
New.ReferenceOTU69	5.03434	0.283792	0.595113	1	1.75	4.5	19	8	2.25	k__Bacteria;p__Firmicutes;c__Clostridia;o__Clostridiales;f__;g__;s__
16649	5.03131	0.2841	0.595195	1	0	1.25	1	0.75	0.25	k__Bacteria;p__Firmicutes;c__Clostridia;o__Clostridiales;f__Ruminococcaceae;g__;s__
3244896	5.03086	0.284146	0.595195	1	2.25	4	0	1.75	0.25	k__Bacteria;p__Firmicutes;c__Bacilli;o__Lactobacillales;f__Streptococcaceae;g__Streptococcus;s__
812596	5.01369	0.285896	0.59853	1	9.25	81.5	135.5	43.25	5.75	k__Bacteria;p__Firmicutes;c__Clostridia;o__Clostridiales;f__Veillonellaceae;g__Anaerovibrio;s__
292128	4.99026	0.288299	0.603227	1	1.5	2	2	0.25	0.5	k__Bacteria;p__Firmicutes;c__Clostridia;o__Clostridiales;f__[Mogibacteriaceae];g__Mogibacterium;s__
4396888	4.98249	0.289099	0.604568	1	0.25	3.25	7.75	0.25	1.5	k__Bacteria;p__Firmicutes;c__Clostridia;o__Clostridiales;f__Lachnospiraceae;g__Roseburia;s__
330414	4.97691	0.289675	0.604869	1	0.75	1.5	12	3	2.25	k__Bacteria;p__Firmicutes;c__Clostridia;o__Clostridiales;f__;g__;s__
782953	4.97656	0.289711	0.604869	1	1	2.25	32.75	73.75	0.75	k__Bacteria;p__Proteobacteria;c__Gammaproteobacteria;o__Enterobacteriales;f__Enterobacteriaceae;g__;s__
New.ReferenceOTU70	4.97619	0.289749	0.604869	1	0	10.5	7.25	62.25	30.25	k__Bacteria;p__Bacteroidetes;c__Bacteroidia;o__Bacteroidales;f__;g__;s__
338192	4.9749	0.289883	0.604869	1	1.5	1	12	3	0.5	k__Bacteria;p__Firmicutes;c__Clostridia;o__Clostridiales;f__;g__;s__
319316	4.9721	0.290173	0.605139	1	22.5	163	78.75	564.75	60.25	k__Bacteria;p__Firmicutes;c__Clostridia;o__Clostridiales;f__Ruminococcaceae;g__;s__
New.ReferenceOTU58	4.9705	0.290337	0.60515	1	12.75	1	35.25	0.25	69.75	k__Bacteria;p__Bacteroidetes;c__Bacteroidia;o__Bacteroidales;f__Bacteroidaceae;g__Bacteroides;s__
137209	4.96829	0.290567	0.605294	1	0.75	0.75	1	1.25	0	k__Bacteria;p__Firmicutes;c__Clostridia;o__Clostridiales;f__;g__;s__
New.ReferenceOTU370	4.96474	0.290935	0.605727	1	3.25	0.25	10.75	0.5	15	k__Bacteria;p__Bacteroidetes;c__Bacteroidia;o__Bacteroidales;f__Bacteroidaceae;g__;s__
266632	4.95974	0.291453	0.60614	1	8.75	19	0	0	3.25	k__Bacteria;p__Proteobacteria;c__Gammaproteobacteria;o__Pseudomonadales;f__Moraxellaceae;g__Psychrobacter;s__
529472	4.95974	0.291453	0.60614	1	0	0.75	1.25	0	1.75	k__Bacteria;p__Firmicutes;c__Erysipelotrichi;o__Erysipelotrichales;f__Erysipelotrichaceae;g__;s__
716286	4.94766	0.29271	0.608419	1	0.5	1.25	0	1.75	0	k__Bacteria;p__Firmicutes;c__Bacilli;o__Lactobacillales;f__Lactobacillaceae;g__Lactobacillus;s__
New.ReferenceOTU85	4.94344	0.29315	0.608999	1	3.5	18.75	35	54.5	121	k__Bacteria;p__Bacteroidetes;c__Bacteroidia;o__Bacteroidales;f__;g__;s__
908071	4.93506	0.294025	0.610202	1	0	0	2.5	2.75	1	k__Bacteria;p__Bacteroidetes;c__Bacteroidia;o__Bacteroidales;f__;g__;s__
299081	4.93481	0.294052	0.610202	1	3.75	35.5	8	5.25	0	k__Bacteria;p__Firmicutes;c__Clostridia;o__Clostridiales;f__Ruminococcaceae;g__;s__
132122	4.93287	0.294255	0.610289	1	1	0.25	3.75	45	0	k__Bacteria;p__Firmicutes;c__Clostridia;o__Clostridiales;f__;g__;s__
185222	4.93024	0.294531	0.610526	1	1.5	4	21.25	8.25	1.25	k__Bacteria;p__Firmicutes;c__Clostridia;o__Clostridiales;f__Clostridiaceae;g__;s__
4385967	4.92169	0.295428	0.611892	1	23.5	24	75.5	127	20	k__Bacteria;p__Firmicutes;c__Clostridia;o__Clostridiales;f__Ruminococcaceae;g__;s__
New.ReferenceOTU173	4.91861	0.295751	0.611892	1	0.25	0.25	5.75	14	7	k__Bacteria;p__Tenericutes;c__RF3;o__ML615J-28;f__;g__;s__
313453	4.91811	0.295804	0.611892	1	7.5	28.75	29	74	33.5	k__Bacteria;p__Firmicutes;c__Clostridia;o__Clostridiales;f__Ruminococcaceae;g__;s__
539098	4.91771	0.295846	0.611892	1	0.25	1.25	2.25	1.5	0	k__Bacteria;p__Firmicutes;c__Clostridia;o__Clostridiales;f__;g__;s__
516126	4.91506	0.296125	0.611892	1	2	2.5	6.5	6.75	3.5	k__Bacteria;p__Firmicutes;c__Clostridia;o__Clostridiales;f__Ruminococcaceae;g__;s__
289774	4.91472	0.29616	0.611892	1	0.75	4.75	5.25	4.75	0.75	k__Bacteria;p__Firmicutes;c__Clostridia;o__Clostridiales;f__Ruminococcaceae;g__;s__
612308	4.91251	0.296393	0.612038	1	0	0.25	1	1	1	k__Bacteria;p__Firmicutes;c__Clostridia;o__Clostridiales;f__Clostridiaceae;g__Clostridium;s__
295835	4.90074	0.297635	0.613984	1	4	14.25	49.75	12.5	2.25	k__Bacteria;p__Firmicutes;c__Clostridia;o__Clostridiales;f__;g__;s__
590209	4.9005	0.29766	0.613984	1	8.75	7	34	68.25	22.5	k__Bacteria;p__Firmicutes;c__Clostridia;o__Clostridiales;f__;g__;s__
New.ReferenceOTU334	4.89817	0.297907	0.614159	1	8.5	0	2.5	0.75	8.5	k__Bacteria;p__Firmicutes;c__Clostridia;o__Clostridiales;f__Lachnospiraceae;g__Dorea;s__
New.ReferenceOTU104	4.89602	0.298134	0.614292	1	4.5	0	5	0.75	5.25	k__Bacteria;p__Firmicutes;c__Clostridia;o__Clostridiales;f__;g__;s__
588414	4.89147	0.298616	0.61495	1	15	184.5	8.25	2.5	0	k__Bacteria;p__Firmicutes;c__Clostridia;o__Clostridiales;f__Lachnospiraceae;g__Coprococcus;s__
313247	4.88983	0.29879	0.614974	1	8	2.25	8.5	0.75	0.25	k__Bacteria;p__Firmicutes;c__Clostridia;o__Clostridiales;f__;g__;s__
New.ReferenceOTU27	4.88234	0.299584	0.615696	1	20.75	89	815	56.5	33	k__Bacteria;p__Bacteroidetes;c__Bacteroidia;o__Bacteroidales;f__RF16;g__;s__
356138	4.88111	0.299715	0.615696	1	2	6.5	6.75	2.5	0.75	k__Bacteria;p__Firmicutes;c__Clostridia;o__Clostridiales;f__Lachnospiraceae
295613	4.88004	0.299829	0.615696	1	5	13.5	30.75	60.5	2	k__Bacteria;p__Firmicutes;c__Clostridia;o__Clostridiales;f__[Mogibacteriaceae];g__;s__
289091	4.87906	0.299934	0.615696	1	61.25	64.75	14.25	24.25	7.75	k__Bacteria;p__Firmicutes;c__Clostridia;o__Clostridiales;f__Lachnospiraceae;g__;s__
4356269	4.87886	0.299954	0.615696	1	7	35	41	46.5	7.5	k__Bacteria;p__Tenericutes;c__Mollicutes;o__RF39;f__;g__;s__
334216	4.87343	0.300533	0.616549	1	1	1	2.5	3.75	3.5	k__Bacteria;p__Firmicutes;c__Clostridia;o__Clostridiales;f__Ruminococcaceae;g__;s__
4387469	4.87143	0.300746	0.616651	1	227.25	423.5	1006	815.75	786.5	k__Bacteria;p__Firmicutes;c__Clostridia;o__Clostridiales;f__;g__;s__
348065	4.86905	0.301	0.616838	1	0.5	1.75	3.25	3	0.25	k__Bacteria;p__Firmicutes;c__Clostridia;o__Clostridiales;f__Lachnospiraceae;g__Blautia;s__
New.ReferenceOTU425	4.86298	0.301647	0.617479	1	0.75	1.5	0.75	0	1	k__Bacteria;p__Firmicutes;c__Clostridia;o__Clostridiales;f__Ruminococcaceae;g__;s__
New.ReferenceOTU612	4.86298	0.301647	0.617479	1	0	0.5	0.5	1.25	0.5	k__Bacteria;p__Firmicutes;c__Clostridia;o__Clostridiales;f__;g__;s__
941087	4.86073	0.301888	0.617479	1	4	1.5	8.5	7	2.25	k__Bacteria;p__Tenericutes;c__Mollicutes;o__RF39;f__;g__;s__
17822	4.86001	0.301965	0.617479	1	0.25	32	15.75	3.25	29.75	k__Bacteria;p__Firmicutes;c__Clostridia;o__Clostridiales;f__;g__;s__
346455	4.85451	0.302554	0.618347	1	6	35.5	72	19.5	3	k__Bacteria;p__Firmicutes;c__Clostridia;o__Clostridiales;f__Lachnospiraceae;g__;s__
554560	4.84745	0.303311	0.61956	1	2	85.75	15	143	15.25	k__Bacteria;p__Firmicutes;c__Clostridia;o__Clostridiales;f__Ruminococcaceae;g__;s__
4381545	4.84277	0.303814	0.619877	1	0	0.75	1	1.25	0	k__Bacteria;p__Firmicutes;c__Clostridia;o__Clostridiales;f__;g__;s__
543509	4.84143	0.303958	0.619877	1	0.25	1.75	4.75	1	0	k__Bacteria;p__Firmicutes;c__Clostridia;o__Clostridiales;f__;g__;s__
New.ReferenceOTU503	4.84143	0.303958	0.619877	1	22.5	0.5	36.5	0	168	k__Bacteria;p__Bacteroidetes;c__Bacteroidia;o__Bacteroidales;f__;g__;s__
1538	4.83152	0.305025	0.621719	1	1	0	2	3	5	k__Bacteria;p__Verrucomicrobia;c__Verruco-5;o__WCHB1-41;f__RFP12;g__;s__
356405	4.82733	0.305478	0.622307	1	2	2.25	6.5	2.5	3.25	k__Bacteria;p__Firmicutes;c__Clostridia;o__Clostridiales;f__Ruminococcaceae;g__;s__
337285	4.81891	0.306388	0.623825	1	0.25	1	3.25	2	0	k__Bacteria;p__Firmicutes;c__Clostridia;o__Clostridiales;f__;g__;s__
New.ReferenceOTU125	4.81104	0.307242	0.624896	1	4.5	12.75	32	41	13	k__Bacteria;p__Firmicutes;c__Erysipelotrichi;o__Erysipelotrichales;f__Erysipelotrichaceae;g__;s__
627422	4.81101	0.307244	0.624896	1	0	0.75	0.75	0.75	1.75	k__Bacteria;p__Bacteroidetes;c__Bacteroidia;o__Bacteroidales;f__[Barnesiellaceae];g__;s__
174033	4.80888	0.307475	0.625029	1	3.25	2	2.75	0.5	0.5	k__Bacteria;p__Firmicutes;c__Clostridia;o__Clostridiales;f__;g__;s__
97000	4.80588	0.307801	0.625356	1	1.25	2.5	1.75	7	0.25	k__Bacteria;p__Tenericutes;c__Mollicutes;o__RF39;f__;g__;s__
New.ReferenceOTU82	4.80065	0.308371	0.626121	1	3.25	2	4.75	25.5	7.75	k__Bacteria;p__Bacteroidetes;c__Bacteroidia;o__Bacteroidales;f__;g__;s__
New.ReferenceOTU461	4.79938	0.308509	0.626121	1	2	643.75	0	0.25	114.5	k__Bacteria;p__Proteobacteria;c__Gammaproteobacteria;o__Pseudomonadales;f__Moraxellaceae;g__Psychrobacter;s__
New.ReferenceOTU273	4.79472	0.309017	0.626165	1	0	0.25	6	1	1.25	k__Bacteria;p__Firmicutes;c__Clostridia;o__Clostridiales;f__Lachnospiraceae;g__;s__
338980	4.78721	0.309836	0.626165	1	0.5	0	1.25	0.5	0	k__Bacteria;p__Firmicutes;c__Clostridia;o__Clostridiales;f__;g__;s__
157479	4.78721	0.309836	0.626165	1	0	0	0.5	1.25	0.5	k__Bacteria;p__Firmicutes;c__Clostridia;o__Clostridiales;f__;g__;s__
3943186	4.78721	0.309836	0.626165	1	0	0.5	1.25	0.5	0	k__Bacteria;p__Firmicutes;c__Clostridia;o__Clostridiales;f__Lachnospiraceae;g__;s__
177175	4.78721	0.309836	0.626165	1	0	0	1	0.5	0.5	k__Bacteria;p__Firmicutes;c__Clostridia;o__Clostridiales;f__Lachnospiraceae
343238	4.78637	0.309928	0.626165	1	3.75	4	39	81.5	6.5	k__Bacteria;p__Firmicutes;c__Clostridia;o__Clostridiales;f__Ruminococcaceae;g__;s__
New.ReferenceOTU496	4.7859	0.309979	0.626165	1	11	23.25	21.5	14.75	24.25	k__Bacteria;p__Firmicutes;c__Clostridia;o__Clostridiales
522727	4.77932	0.310699	0.626165	1	0.25	1	0.25	0	0	k__Bacteria;p__Firmicutes;c__Clostridia;o__Clostridiales;f__Lachnospiraceae;g__;s__
309795	4.77932	0.310699	0.626165	1	0	0.25	0.25	1	0	k__Bacteria;p__Firmicutes;c__Clostridia;o__Clostridiales;f__Ruminococcaceae
4454257	4.77932	0.310699	0.626165	1	0	0.25	1	0.25	0	k__Bacteria;p__Proteobacteria;c__Gammaproteobacteria;o__Enterobacteriales;f__Enterobacteriaceae;g__Enterobacter
550894	4.77932	0.310699	0.626165	1	0	0.25	0.25	1	0	k__Bacteria;p__Cyanobacteria;c__4C0d-2;o__YS2;f__;g__;s__
4468466	4.77196	0.311506	0.626165	1	0	0	2	0.25	0.25	k__Bacteria;p__Firmicutes;c__Clostridia;o__Clostridiales;f__Ruminococcaceae;g__;s__
304460	4.77196	0.311506	0.626165	1	0	0.25	0.25	3.5	0	k__Bacteria;p__Firmicutes;c__Clostridia;o__Clostridiales;f__;g__;s__
155577	4.77196	0.311506	0.626165	1	0.25	1.25	0.25	0	0	k__Bacteria;p__Firmicutes;c__Clostridia;o__Clostridiales;f__Ruminococcaceae;g__;s__
1129680	4.77196	0.311506	0.626165	1	0	0.25	0.25	0	761	k__Bacteria;p__Firmicutes;c__Bacilli;o__Lactobacillales;f__Carnobacteriaceae;g__Carnobacterium;s__
519545	4.77194	0.311508	0.626165	1	1	6.25	14.5	13	21	k__Bacteria;p__Firmicutes;c__Clostridia;o__Clostridiales;f__Lachnospiraceae
251961	4.77192	0.31151	0.626165	1	0.25	0	6.5	0.5	0	k__Bacteria;p__Firmicutes;c__Clostridia;o__Clostridiales;f__;g__;s__
310781	4.77192	0.31151	0.626165	1	0	0.5	1.75	0	0.25	k__Bacteria;p__Cyanobacteria;c__4C0d-2;o__YS2;f__;g__;s__
527238	4.76667	0.312087	0.626992	1	0.5	0.25	0.25	0	0.75	k__Bacteria;p__Firmicutes;c__Clostridia;o__Clostridiales;f__Ruminococcaceae;g__;s__
292243	4.75464	0.313412	0.629319	1	0.5	0.5	1	1.5	0	k__Bacteria;p__Firmicutes;c__Clostridia;o__Clostridiales;f__Ruminococcaceae;g__;s__
297202	4.75	0.313924	0.630013	1	0	3.5	4.25	4.5	0.75	k__Bacteria;p__Firmicutes;c__Clostridia;o__Clostridiales;f__;g__;s__
New.ReferenceOTU365	4.74634	0.314328	0.63049	1	1.75	6	11.25	13	1.5	k__Bacteria;p__Firmicutes;c__Clostridia;o__Clostridiales;f__Ruminococcaceae;g__;s__
198404	4.74382	0.314608	0.630581	1	0	0	1.25	0.5	0.75	k__Bacteria;p__Firmicutes;c__Clostridia;o__Clostridiales;f__Lachnospiraceae;g__;s__
349802	4.74286	0.314714	0.630581	1	10.75	21	34	38	26.75	k__Bacteria;p__Firmicutes;c__Clostridia;o__Clostridiales;f__Ruminococcaceae;g__;s__
1517779	4.74141	0.314874	0.630581	1	0	3	8.5	5.25	1.5	k__Bacteria;p__Bacteroidetes;c__Bacteroidia;o__Bacteroidales;f__Rikenellaceae;g__;s__
99566	4.73765	0.315291	0.630748	1	0.75	0	0.75	7.25	0	k__Bacteria;p__Firmicutes;c__Clostridia;o__Clostridiales;f__Lachnospiraceae;g__Blautia;s__
300860	4.73765	0.315291	0.630748	1	0	10.75	1	2.25	0	k__Bacteria;p__Firmicutes;c__Clostridia;o__Clostridiales;f__Ruminococcaceae;g__;s__
4339901	4.72857	0.316298	0.631852	1	129.5	394.75	712.75	803.25	397.25	k__Bacteria;p__Firmicutes;c__Clostridia;o__Clostridiales;f__Ruminococcaceae;g__;s__
318446	4.72852	0.316304	0.631852	1	16.75	31.5	47.5	416.5	45.75	k__Bacteria;p__Firmicutes;c__Clostridia;o__Clostridiales;f__Lachnospiraceae;g__Dorea;s__
288138	4.72816	0.316344	0.631852	1	3	4	31	8	2.75	k__Bacteria;p__Firmicutes;c__Clostridia;o__Clostridiales;f__;g__;s__
977628	4.7207	0.317174	0.633176	1	1	12	9	5.75	23.5	k__Bacteria;p__Tenericutes;c__Mollicutes;o__RF39;f__;g__;s__
New.ReferenceOTU495	4.71753	0.317527	0.633547	1	1	0.75	2.25	0.25	0	k__Bacteria;p__Firmicutes;c__Clostridia;o__Clostridiales;f__Clostridiaceae;g__;s__
177515	4.69583	0.319954	0.638052	1	0.25	0.5	0.75	2	0.75	k__Bacteria;p__Firmicutes;c__Clostridia;o__Clostridiales;f__Lachnospiraceae;g__Roseburia
570450	4.69136	0.320456	0.638718	1	7.5	4.5	4.25	4	1.5	k__Bacteria;p__Firmicutes;c__Clostridia;o__Clostridiales;f__;g__;s__
52163	4.68443	0.321235	0.639923	1	42	6.75	3.25	1.25	3	k__Bacteria;p__Firmicutes;c__Clostridia;o__Clostridiales;f__Lachnospiraceae;g__Butyrivibrio;s__
291890	4.68149	0.321566	0.639923	1	0.5	1.75	0	1	5.25	k__Bacteria;p__Firmicutes;c__Clostridia;o__Clostridiales;f__Lachnospiraceae;g__Coprococcus;s__
4463569	4.68147	0.321569	0.639923	1	1	1.5	10	25	0.25	k__Bacteria;p__Firmicutes;c__Clostridia;o__Clostridiales;f__Ruminococcaceae;g__;s__
4297831	4.67646	0.322134	0.639967	1	0.25	0.75	3.75	1.5	0.5	k__Bacteria;p__Firmicutes;c__Clostridia;o__Clostridiales;f__;g__;s__
345301	4.67549	0.322243	0.639967	1	0	0.5	0.75	0.5	0	k__Bacteria;p__Firmicutes;c__Clostridia;o__Clostridiales;f__;g__;s__
510094	4.67221	0.322614	0.639967	1	0.75	1.5	1.75	0	0.5	k__Bacteria;p__Firmicutes;c__Clostridia;o__Clostridiales;f__[Mogibacteriaceae];g__Mogibacterium;s__
277047	4.66364	0.323583	0.639967	1	4.75	60	52.25	68.5	6.75	k__Bacteria;p__Tenericutes;c__Mollicutes;o__RF39;f__;g__;s__
333592	4.65686	0.324351	0.639967	1	0.25	0.25	1.25	0.25	0.75	k__Bacteria;p__Tenericutes;c__Mollicutes;o__RF39;f__;g__;s__
192127	4.64876	0.325271	0.639967	1	0	1	1	0.75	1	k__Bacteria;p__Firmicutes;c__Clostridia;o__Clostridiales;f__Lachnospiraceae;g__;s__
264114	4.64505	0.325693	0.639967	1	1	3.25	1.5	0.25	1.25	k__Bacteria;p__Firmicutes;c__Clostridia;o__Clostridiales;f__Ruminococcaceae;g__;s__
292962	4.64205	0.326035	0.639967	1	0.25	1.75	2.5	2.5	0.25	k__Bacteria;p__Firmicutes;c__Clostridia;o__Clostridiales;f__Ruminococcaceae;g__Oscillospira;s__
589920	4.63164	0.327222	0.639967	1	5.75	3.5	4	0.5	0.75	k__Bacteria;p__Actinobacteria;c__Coriobacteriia;o__Coriobacteriales;f__Coriobacteriaceae;g__;s__
530061	4.62579	0.327891	0.639967	1	1.25	0.75	5.5	11	7.5	k__Bacteria;p__Firmicutes;c__Clostridia;o__Clostridiales;f__Clostridiaceae;g__Clostridium;s__
304043	4.62133	0.328402	0.639967	1	34.75	42.5	109.75	65.75	73.25	k__Bacteria;p__Firmicutes;c__Clostridia;o__Clostridiales;f__Ruminococcaceae;g__;s__
301678	4.62024	0.328527	0.639967	1	0.75	2.75	3.75	12.75	3.25	k__Bacteria;p__Firmicutes;c__Clostridia;o__Clostridiales;f__Ruminococcaceae;g__Ruminococcus;s__
New.ReferenceOTU460	4.61942	0.328622	0.639967	1	11.75	1.5	35.75	0	11.75	k__Bacteria;p__Firmicutes;c__Clostridia;o__Clostridiales;f__Ruminococcaceae;g__Oscillospira;s__
311293	4.61735	0.328859	0.639967	1	0	0.5	0.25	1.25	0.75	k__Bacteria;p__Firmicutes;c__Clostridia;o__Clostridiales;f__Lachnospiraceae;g__;s__
4435303	4.61429	0.32921	0.639967	1	0	1.75	6.5	4.25	0	k__Bacteria;p__Proteobacteria;c__Alphaproteobacteria;o__RF32;f__;g__;s__
New.ReferenceOTU164	4.61295	0.329364	0.639967	1	3	34.5	31	35.75	341	k__Bacteria;p__Bacteroidetes;c__Bacteroidia;o__Bacteroidales;f__;g__;s__
New.ReferenceOTU121	4.60955	0.329754	0.639967	1	8	46.25	88.25	54.25	416.75	k__Bacteria;p__Bacteroidetes;c__Bacteroidia;o__Bacteroidales;f__;g__;s__
294064	4.60362	0.330437	0.639967	1	0	0.5	0	5.25	0.25	k__Bacteria;p__Firmicutes;c__Clostridia;o__Clostridiales;f__;g__;s__
185411	4.59937	0.330927	0.639967	1	0.5	0.25	1.75	0.75	0	k__Bacteria;p__Firmicutes;c__Clostridia;o__Clostridiales;f__Lachnospiraceae;g__Roseburia;s__
New.ReferenceOTU293	4.59937	0.330927	0.639967	1	0.75	2.75	0.25	0	2	k__Bacteria;p__Firmicutes;c__Clostridia;o__Clostridiales;f__Lachnospiraceae;g__;s__
349490	4.59692	0.331209	0.639967	1	0.75	1.75	3.5	0	0.5	k__Bacteria;p__Bacteroidetes;c__Bacteroidia;o__Bacteroidales;f__;g__;s__
591118	4.59486	0.331447	0.639967	1	0	1.75	1.75	2.5	0.75	k__Bacteria;p__Firmicutes;c__Clostridia;o__Clostridiales;f__Lachnospiraceae;g__;s__
3393191	4.59341	0.331615	0.639967	1	0.5	9.75	20.25	2.5	4	k__Bacteria;p__Firmicutes;c__Clostridia;o__Clostridiales;f__Lachnospiraceae
New.ReferenceOTU222	4.58104	0.333046	0.639967	1	2	0.5	2.25	1.5	3.75	Unassigned
297574	4.57986	0.333182	0.639967	1	1	0.25	2.25	0.5	0.25	k__Bacteria;p__Firmicutes;c__Clostridia;o__Clostridiales;f__Lachnospiraceae;g__Coprococcus;s__
172296	4.57727	0.333483	0.639967	1	0.25	201.5	0.5	5	164	k__Bacteria;p__Firmicutes;c__Clostridia;o__Clostridiales;f__Ruminococcaceae;g__Ruminococcus;s__
186092	4.57705	0.333509	0.639967	1	0.75	4.75	1.25	0	0	k__Bacteria;p__Firmicutes;c__Clostridia;o__Clostridiales;f__Clostridiaceae
4478502	4.575	0.333747	0.639967	1	0	0	0.5	0.5	0.5	k__Bacteria;p__Firmicutes;c__Clostridia;o__Clostridiales;f__;g__;s__
825355	4.575	0.333747	0.639967	1	0	0.5	0.5	0.5	0	k__Bacteria;p__Verrucomicrobia;c__Verruco-5;o__WCHB1-41;f__RFP12;g__;s__
685156	4.575	0.333747	0.639967	1	0.5	0.5	0	0.5	0	k__Bacteria;p__Firmicutes;c__Bacilli;o__Lactobacillales;f__Lactobacillaceae;g__Lactobacillus;s__mucosae
921020	4.57354	0.333916	0.639967	1	2.75	19	28.5	54.25	5.25	k__Bacteria;p__Tenericutes;c__Mollicutes;o__RF39;f__;g__;s__
176306	4.57247	0.334041	0.639967	1	0.5	1	3	5.25	2.25	k__Bacteria;p__Firmicutes;c__Clostridia;o__Clostridiales;f__Lachnospiraceae;g__;s__
565495	4.56397	0.33503	0.639967	1	0	1.5	0.5	2.25	0	k__Bacteria;p__Firmicutes;c__Clostridia;o__Clostridiales;f__Christensenellaceae;g__;s__
New.ReferenceOTU542	4.56284	0.335161	0.639967	1	0.75	2	8.75	12	2.5	k__Bacteria;p__Firmicutes;c__Clostridia;o__Clostridiales;f__Ruminococcaceae;g__;s__
New.ReferenceOTU615	4.56181	0.335282	0.639967	1	1	5	5	7	6.25	k__Bacteria;p__Bacteroidetes;c__Bacteroidia;o__Bacteroidales;f__Rikenellaceae;g__;s__
326265	4.56133	0.335337	0.639967	1	1.5	2.25	11	20.75	1.5	k__Bacteria;p__Firmicutes;c__Clostridia;o__Clostridiales;f__Ruminococcaceae;g__;s__
New.ReferenceOTU491	4.55083	0.336563	0.639967	1	0.5	1.75	7	2	1.75	k__Bacteria;p__Firmicutes;c__Clostridia;o__Clostridiales;f__Ruminococcaceae;g__;s__
683549	4.54954	0.336714	0.639967	1	0	1.75	2.5	2	0.5	k__Bacteria;p__Bacteroidetes;c__Bacteroidia;o__Bacteroidales;f__RF16;g__;s__
349884	4.54728	0.336978	0.639967	1	0.25	0.75	3.5	2	1.25	k__Bacteria;p__Firmicutes;c__Clostridia;o__Clostridiales;f__Ruminococcaceae;g__Ruminococcus;s__
334096	4.5459	0.33714	0.639967	1	1.5	5.75	11	2.5	0.5	k__Bacteria;p__Firmicutes;c__Clostridia;o__Clostridiales;f__Lachnospiraceae;g__;s__
4345515	4.54458	0.337295	0.639967	1	8.25	14.25	14	7.75	23	k__Bacteria;p__Firmicutes;c__Clostridia;o__Clostridiales;f__Ruminococcaceae;g__;s__
511820	4.54447	0.337307	0.639967	1	3	0.75	6.75	1.5	0	k__Bacteria;p__Firmicutes;c__Clostridia;o__Clostridiales;f__;g__;s__
4133116	4.5411	0.337702	0.639967	1	0	1.25	1.75	1	0.5	k__Bacteria;p__Firmicutes;c__Clostridia;o__Clostridiales;f__;g__;s__
New.ReferenceOTU218	4.52763	0.339283	0.639967	1	0	2.5	2	1.25	0	k__Bacteria;p__Actinobacteria;c__Actinobacteria;o__Bifidobacteriales;f__Bifidobacteriaceae;g__Bifidobacterium
226338	4.52287	0.339844	0.639967	1	0	1	1.5	0.5	2.5	k__Bacteria;p__Firmicutes;c__Bacilli;o__Lactobacillales;f__Enterococcaceae;g__Enterococcus;s__cecorum
4356388	4.50659	0.341766	0.639967	1	4	27.75	28	19.25	17.5	k__Bacteria;p__Firmicutes;c__Clostridia;o__Clostridiales;f__Ruminococcaceae;g__;s__
New.ReferenceOTU543	4.50519	0.341932	0.639967	1	2	2.5	9.75	10	2.75	k__Bacteria;p__Firmicutes;c__Clostridia;o__Clostridiales;f__Ruminococcaceae;g__;s__
198583	4.50431	0.342037	0.639967	1	0.75	3.75	16.75	0.75	1.75	k__Bacteria;p__Firmicutes;c__Clostridia;o__Clostridiales;f__Lachnospiraceae;g__;s__
354849	4.50087	0.342444	0.639967	1	0.75	2	0.75	0.75	0.25	k__Bacteria;p__Firmicutes;c__Clostridia;o__Clostridiales;f__;g__;s__
531589	4.49528	0.343108	0.639967	1	2.5	50.25	10.75	19.25	14	k__Bacteria;p__Tenericutes;c__Mollicutes;o__RF39;f__;g__;s__
346524	4.49216	0.343478	0.639967	1	4	10.5	56.5	21.75	2.25	k__Bacteria;p__Firmicutes;c__Clostridia;o__Clostridiales;f__Ruminococcaceae;g__;s__
344394	4.47882	0.345066	0.639967	1	1.5	2	0.75	0.75	0.25	k__Bacteria;p__Firmicutes;c__Clostridia;o__Clostridiales;f__Peptostreptococcaceae
301224	4.47675	0.345313	0.639967	1	1	4.5	7.5	3.25	0	k__Bacteria;p__Bacteroidetes;c__Bacteroidia;o__Bacteroidales;f__Porphyromonadaceae;g__Paludibacter;s__
1931575	4.4733	0.345725	0.639967	1	0.75	2	4.75	2	1	k__Bacteria;p__Firmicutes;c__Clostridia;o__Clostridiales;f__Lachnospiraceae;g__;s__
1142110	4.47143	0.345949	0.639967	1	185.25	188.25	278.5	253.25	16.5	k__Bacteria;p__Firmicutes;c__Clostridia;o__Clostridiales;f__Peptostreptococcaceae;g__;s__
303269	4.46324	0.346929	0.639967	1	0.5	0.25	1	0	0	k__Bacteria;p__Firmicutes;c__Clostridia;o__Clostridiales;f__;g__;s__
567556	4.46324	0.346929	0.639967	1	0	0.25	1.25	2.5	0	k__Bacteria;p__Firmicutes;c__Clostridia;o__Clostridiales;f__Veillonellaceae;g__Succiniclasticum;s__
268183	4.46324	0.346929	0.639967	1	0.5	0.25	1	0	0	k__Bacteria;p__Firmicutes;c__Clostridia;o__Clostridiales;f__Lachnospiraceae;g__;s__
New.ReferenceOTU284	4.46064	0.34724	0.639967	1	2.25	10	0.75	3.5	1	k__Bacteria;p__Firmicutes;c__Clostridia;o__Clostridiales;f__;g__;s__
2051	4.45338	0.348111	0.639967	1	0.5	6.75	1.75	0.5	0.5	k__Bacteria;p__Bacteroidetes;c__Bacteroidia;o__Bacteroidales;f__Prevotellaceae;g__Prevotella;s__
4299664	4.44976	0.348547	0.639967	1	1.5	8	20	37	1.25	k__Bacteria;p__Tenericutes;c__Mollicutes;o__RF39;f__;g__;s__
New.ReferenceOTU99	4.44387	0.349255	0.639967	1	7	2.25	60.5	0	78.5	k__Bacteria;p__Bacteroidetes;c__Bacteroidia;o__Bacteroidales;f__Bacteroidaceae;g__5-7N15;s__
313593	4.44237	0.349436	0.639967	1	1.25	4.25	31.75	5.25	2	k__Bacteria;p__Firmicutes;c__Clostridia;o__Clostridiales;f__Lachnospiraceae;g__Roseburia;s__
340508	4.441	0.349601	0.639967	1	6.5	8	30.25	15	4	k__Bacteria;p__Firmicutes;c__Clostridia;o__Clostridiales;f__;g__;s__
309809	4.43858	0.349892	0.639967	1	42.25	27.5	110.25	193.75	55.25	k__Bacteria;p__Firmicutes;c__Clostridia;o__Clostridiales;f__Ruminococcaceae;g__;s__
313396	4.4362	0.35018	0.639967	1	0.25	5	3.75	2	0.25	k__Bacteria;p__Firmicutes;c__Clostridia;o__Clostridiales;f__Lachnospiraceae;g__;s__
148352	4.43577	0.350232	0.639967	1	0.25	0	2.25	4	0	k__Bacteria;p__Firmicutes;c__Clostridia;o__Clostridiales;f__Ruminococcaceae;g__;s__
806057	4.43577	0.350232	0.639967	1	0.25	33.25	0	27.75	0	k__Bacteria;p__Firmicutes;c__Clostridia;o__Clostridiales;f__;g__;s__
New.ReferenceOTU196	4.43577	0.350232	0.639967	1	0.75	0	0.25	0	1401.5	k__Bacteria;p__Firmicutes;c__Clostridia;o__Clostridiales;f__Clostridiaceae;g__Clostridium;s__
42664	4.43382	0.350467	0.639967	1	0	0	0.75	0.25	0.25	k__Bacteria;p__Proteobacteria;c__Gammaproteobacteria;o__Oceanospirillales;f__Halomonadaceae;g__Halomonas;s__campisalis
337619	4.43382	0.350467	0.639967	1	0.25	0	0.25	0.75	0	k__Bacteria;p__Firmicutes;c__Clostridia;o__Clostridiales;f__Lachnospiraceae
180312	4.43382	0.350467	0.639967	1	0	0	0.25	1	0.25	k__Bacteria;p__Firmicutes;c__Clostridia;o__Clostridiales
743082	4.43382	0.350467	0.639967	1	0	1.25	0.25	0.25	0	k__Bacteria;p__Firmicutes;c__Clostridia;o__Clostridiales;f__Clostridiaceae;g__;s__
351800	4.43382	0.350467	0.639967	1	2.5	0	0.25	0.25	0	k__Bacteria;p__Actinobacteria;c__Coriobacteriia;o__Coriobacteriales;f__Coriobacteriaceae;g__;s__
155701	4.43382	0.350467	0.639967	1	0	0.25	0	0.75	0.25	k__Bacteria;p__Firmicutes;c__Clostridia;o__Clostridiales;f__;g__;s__
4407703	4.43382	0.350467	0.639967	1	0	0.75	0	0.25	0.25	k__Bacteria;p__Firmicutes;c__Erysipelotrichi;o__Erysipelotrichales;f__Erysipelotrichaceae;g__Coprobacillus;s__
9349	4.43382	0.350467	0.639967	1	0.25	0	2.75	0	0.25	k__Bacteria;p__Proteobacteria;c__Gammaproteobacteria;o__Aeromonadales;f__Succinivibrionaceae;g__Ruminobacter;s__
4409418	4.43382	0.350467	0.639967	1	0	0.25	0.25	2	0	k__Bacteria;p__Firmicutes;c__Clostridia;o__Clostridiales;f__Ruminococcaceae;g__Ruminococcus;s__
353577	4.43382	0.350467	0.639967	1	0	0	0.25	0.75	0.25	k__Bacteria;p__Firmicutes;c__Clostridia;o__Clostridiales;f__Lachnospiraceae
334956	4.43382	0.350467	0.639967	1	0	0.25	0.75	0.25	0	k__Bacteria;p__Firmicutes;c__Clostridia;o__Clostridiales;f__Lachnospiraceae;g__;s__
297963	4.43382	0.350467	0.639967	1	0	0.25	1	0.25	0	k__Bacteria;p__Firmicutes;c__Clostridia;o__Clostridiales;f__;g__;s__
558599	4.43382	0.350467	0.639967	1	0	0.25	0.25	0.75	0	k__Bacteria;p__Firmicutes;c__Clostridia;o__Clostridiales;f__Ruminococcaceae;g__;s__
4402645	4.43382	0.350467	0.639967	1	0	0.25	0.75	0.25	0	k__Bacteria;p__Firmicutes;c__Clostridia;o__Clostridiales;f__;g__;s__
100265	4.43382	0.350467	0.639967	1	0	0.25	1.25	0	0.25	k__Bacteria;p__Bacteroidetes;c__Bacteroidia;o__Bacteroidales;f__Prevotellaceae;g__Prevotella;s__
525474	4.43382	0.350467	0.639967	1	0.25	0	1.25	0.25	0	k__Bacteria;p__Firmicutes;c__Clostridia;o__Clostridiales;f__Lachnospiraceae;g__Roseburia;s__
649732	4.43382	0.350467	0.639967	1	0	0	0.25	0.75	0.25	k__Bacteria;p__Tenericutes;c__Mollicutes;o__RF39;f__;g__;s__
1756274	4.43382	0.350467	0.639967	1	0.25	0.25	0.75	0	0	k__Bacteria;p__Firmicutes;c__Bacilli;o__Lactobacillales;f__Enterococcaceae;g__Enterococcus
266061	4.43382	0.350467	0.639967	1	0	0.25	0.75	0.25	0	k__Bacteria;p__Firmicutes;c__Clostridia;o__Clostridiales;f__;g__;s__
New.ReferenceOTU307	4.43382	0.350467	0.639967	1	0.25	0	0.75	0.25	0	k__Bacteria;p__Firmicutes;c__Clostridia;o__Clostridiales;f__Ruminococcaceae;g__;s__
New.ReferenceOTU163	4.43382	0.350467	0.639967	1	0	0	0.25	0.25	4.5	Unassigned
516873	4.43362	0.350491	0.639967	1	0.25	0.5	1.5	0.5	5.5	k__Bacteria;p__Firmicutes;c__Erysipelotrichi;o__Erysipelotrichales;f__Erysipelotrichaceae;g__;s__
298995	4.43285	0.350584	0.639967	1	1.75	15.5	19.25	17.5	10.25	k__Bacteria;p__Firmicutes;c__Clostridia;o__Clostridiales;f__Ruminococcaceae;g__;s__
New.ReferenceOTU459	4.4263	0.351376	0.639967	1	5	9.75	18.25	25	1	k__Bacteria;p__Firmicutes;c__Clostridia;o__Clostridiales;f__Lachnospiraceae;g__;s__
353868	4.42294	0.351783	0.639967	1	0.5	1.5	2.5	3	2.25	k__Bacteria;p__Firmicutes;c__Clostridia;o__Clostridiales;f__Ruminococcaceae;g__;s__
589662	4.41009	0.353342	0.639967	1	2.25	2.25	2.25	0.25	0.25	k__Bacteria;p__Firmicutes;c__Clostridia;o__Clostridiales;f__[Mogibacteriaceae];g__;s__
296496	4.40782	0.353618	0.639967	1	1.25	5.5	13	7.25	4.25	k__Bacteria;p__Firmicutes;c__Clostridia;o__Clostridiales;f__Ruminococcaceae;g__;s__
New.ReferenceOTU232	4.40409	0.354072	0.639967	1	0.25	0.25	2	1.25	0.75	k__Bacteria;p__Firmicutes;c__Clostridia;o__Clostridiales;f__Ruminococcaceae;g__;s__
[truncated: 1,785 more rows]
