# Supplementary material for: Comparison of Microbial Communities Isolated from Feces of Asymptomatic Salmonella-Shedding and Non-Salmonella Shedding Dairy Cows
Source: Front Microbiol. 2016 Jun 1;7:691. doi: 10.3389/fmicb.2016.00691 (PMC4887466; doi:10.3389/fmicb.2016.00691)
Supplement: Supplementary Table 9 — Results of Kruskal–Wallis test of differences in OTU abundances by date excluding “atypical community” samples. [file DataSheet9.XLSX]

## Sheet: supplementary_table_9
Supplementary table 9 -- results of Kruskal-Wallis test of differences in OTU abundances by date excluding "atypical community" samples.
OTU	Test-Statistic	P	FDR_P	Bonferroni_P	3_2006_mean	1_2006_mean	12_2009_mean	12_2008_mean	3_2012_mean	taxonomy
302746	13	0.0112758	0.81971	1	1	0	0	0	0	k__Bacteria;p__Firmicutes;c__Clostridia;o__Clostridiales;f__Lachnospiraceae;g__;s__
557810	13	0.0112758	0.81971	1	1	0	0	0	0	k__Bacteria;p__Actinobacteria;c__Actinobacteria;o__Actinomycetales;f__Micrococcaceae;g__;s__
198422	13	0.0112758	0.81971	1	1	0	0	0	0	k__Bacteria;p__Firmicutes;c__Clostridia;o__Clostridiales;f__Lachnospiraceae;g__;s__
4318672	13	0.0112758	0.81971	1	1	0	0	0	0	k__Bacteria;p__Proteobacteria;c__Betaproteobacteria;o__Neisseriales;f__Neisseriaceae;g__Neisseria;s__
302407	13	0.0112758	0.81971	1	0	2	0	0	0	k__Bacteria;p__Firmicutes;c__Clostridia;o__Clostridiales;f__Lachnospiraceae;g__;s__
917561	13	0.0112758	0.81971	1	1	0	0	0	0	k__Bacteria;p__Actinobacteria;c__Actinobacteria;o__Actinomycetales;f__Corynebacteriaceae;g__Corynebacterium;s__
22771	13	0.0112758	0.81971	1	1	0	0	0	0	k__Bacteria;p__Firmicutes;c__Clostridia;o__Clostridiales;f__Lachnospiraceae;g__Blautia;s__
563764	13	0.0112758	0.81971	1	8	0	0	0	0	k__Bacteria;p__Firmicutes;c__Bacilli;o__Bacillales;f__Planococcaceae
4411108	13	0.0112758	0.81971	1	1	0	0	0	0	k__Bacteria;p__Firmicutes;c__Clostridia;o__Clostridiales;f__Clostridiaceae;g__Clostridium;s__
323906	12.9447	0.0115493	0.81971	1	11	78.5	0	0	0	k__Bacteria;p__Firmicutes;c__Clostridia;o__Clostridiales;f__Ruminococcaceae;g__;s__
311832	12.9231	0.0116578	0.81971	1	0	2.5	0	0	0	k__Bacteria;p__Firmicutes;c__Clostridia;o__Clostridiales;f__Ruminococcaceae;g__;s__
178770	12.9231	0.0116578	0.81971	1	0	3	0	0	0	k__Bacteria;p__Firmicutes;c__Clostridia;o__Clostridiales;f__Lachnospiraceae;g__Coprococcus;s__
329254	12.9231	0.0116578	0.81971	1	0	2	0	0	0	k__Bacteria;p__Bacteroidetes;c__Bacteroidia;o__Bacteroidales;f__Prevotellaceae;g__Prevotella;s__
592917	12.9231	0.0116578	0.81971	1	0	15.5	0	0	0	k__Bacteria;p__Firmicutes;c__Erysipelotrichi;o__Erysipelotrichales;f__Erysipelotrichaceae;g__Catenibacterium;s__
338757	12.9231	0.0116578	0.81971	1	0	1.5	0	0	0	k__Bacteria;p__Firmicutes;c__Bacilli;o__Lactobacillales;f__Lactobacillaceae;g__Lactobacillus;s__mucosae
New.ReferenceOTU359	12.9231	0.0116578	0.81971	1	0	3.5	0	0	0	k__Bacteria;p__Firmicutes;c__Clostridia;o__Clostridiales;f__Lachnospiraceae;g__Butyrivibrio;s__
817333	12.8333	0.0121195	0.81971	1	0	0	0	0	3.66667	k__Bacteria;p__Firmicutes;c__Clostridia;o__Clostridiales;f__Clostridiaceae;g__Clostridium;s__
31319	12.8333	0.0121195	0.81971	1	0	0	0	0	1.66667	k__Bacteria;p__Firmicutes;c__Clostridia;o__Clostridiales;f__Clostridiaceae;g__Clostridium;s__
New.ReferenceOTU418	12.8333	0.0121195	0.81971	1	0	0	0	0	7	k__Bacteria;p__Firmicutes;c__Clostridia;o__Clostridiales;f__Clostridiaceae;g__Clostridium;s__
762854	12.7787	0.0124092	0.81971	1	0	0	0	0	63.3333	k__Bacteria;p__Firmicutes;c__Clostridia;o__Clostridiales;f__Clostridiaceae;g__Clostridium;s__
4295798	12.7787	0.0124092	0.81971	1	0	0	0	0	44	k__Bacteria;p__Firmicutes;c__Clostridia;o__Clostridiales;f__Clostridiaceae;g__Clostridium;s__
234031	12.7787	0.0124092	0.81971	1	0	0	0	0	5	k__Bacteria;p__Firmicutes;c__Clostridia;o__Clostridiales;f__Clostridiaceae;g__Clostridium;s__
New.ReferenceOTU519	12.7787	0.0124092	0.81971	1	0	0	0	0	95	k__Bacteria;p__Firmicutes;c__Clostridia;o__Clostridiales;f__Clostridiaceae;g__Clostridium
New.ReferenceOTU573	12.7787	0.0124092	0.81971	1	0	0	0	0	460	k__Bacteria;p__Firmicutes;c__Clostridia;o__Clostridiales;f__Clostridiaceae;g__Clostridium;s__bowmanii
New.ReferenceOTU404	12.7787	0.0124092	0.81971	1	0	0	0	0	22.3333	k__Bacteria;p__Firmicutes;c__Clostridia;o__Clostridiales;f__Clostridiaceae;g__Clostridium;s__bowmanii
New.ReferenceOTU55	12.7576	0.0125231	0.81971	1	1	0	0	0	48.3333	k__Bacteria;p__Firmicutes;c__Clostridia;o__Clostridiales;f__Clostridiaceae;g__Clostridium;s__
4463040	12.5806	0.0135174	0.81971	1	0	1	7.75	0	3508.67	k__Bacteria;p__Firmicutes;c__Clostridia;o__Clostridiales;f__Clostridiaceae;g__Clostridium;s__
New.ReferenceOTU381	11.4647	0.0218096	0.81971	1	0	0.5	0	0	1352.33	k__Bacteria;p__Firmicutes;c__Clostridia;o__Clostridiales;f__Clostridiaceae;g__Clostridium;s__
New.ReferenceOTU582	11.4245	0.0221856	0.81971	1	2	1.5	2.75	0	0	k__Bacteria;p__Firmicutes;c__Clostridia;o__Clostridiales;f__Peptococcaceae;g__rc4-4;s__
28914	11.3241	0.0231532	0.81971	1	0	1.5	7.25	0.5	0	k__Bacteria;p__Firmicutes;c__Clostridia;o__Clostridiales;f__Lachnospiraceae;g__Roseburia;s__
New.ReferenceOTU100	11.2932	0.0234588	0.81971	1	0	18	0.25	0	12.6667	k__Bacteria;p__Firmicutes;c__Clostridia;o__Clostridiales;f__Ruminococcaceae;g__;s__
302632	10.9286	0.0273786	0.81971	1	9	57.5	26	186.5	1	k__Bacteria;p__Firmicutes;c__Clostridia;o__Clostridiales;f__Clostridiaceae;g__Clostridium;s__
New.ReferenceOTU436	10.7866	0.0290695	0.81971	1	0	0	0	0.25	24.3333	k__Bacteria;p__Firmicutes;c__Clostridia;o__Clostridiales;f__Clostridiaceae;g__Clostridium;s__
New.ReferenceOTU279	10.7866	0.0290695	0.81971	1	0	0	0.25	0	1162	k__Bacteria;p__Firmicutes;c__Clostridia;o__Clostridiales;f__Clostridiaceae;g__Clostridium;s__
New.ReferenceOTU411	10.7279	0.0297987	0.81971	1	2	3.5	12	49.75	3	k__Bacteria;p__Firmicutes;c__Clostridia;o__Clostridiales;f__[Mogibacteriaceae];g__;s__
272425	10.5312	0.0323692	0.81971	1	0	0	8	6	0	k__Bacteria;p__Firmicutes;c__Clostridia;o__Clostridiales;f__;g__;s__
576400	10.5014	0.0327774	0.81971	1	1	1	4	5.25	0	k__Bacteria;p__Firmicutes;c__Clostridia;o__Clostridiales;f__;g__;s__
4317035	10.4513	0.0334745	0.81971	1	0	7.5	0	0.75	2.33333	k__Bacteria;p__Firmicutes;c__Clostridia;o__Clostridiales;f__Ruminococcaceae;g__;s__
New.ReferenceOTU540	10.4472	0.033532	0.81971	1	3	8.5	0.5	0	4	k__Bacteria;p__Firmicutes;c__Bacilli;o__Turicibacterales;f__Turicibacteraceae;g__Turicibacter;s__
576119	10.2894	0.0358255	0.81971	1	0	3.5	0	0	0.333333	k__Bacteria;p__Firmicutes;c__Clostridia;o__Clostridiales;f__[Mogibacteriaceae];g__Mogibacterium;s__
163243	10.286	0.0358753	0.81971	1	0	0	0	0.25	3.66667	k__Bacteria;p__Firmicutes;c__Clostridia;o__Clostridiales;f__Ruminococcaceae;g__Ruminococcus;s__
New.ReferenceOTU356	10.286	0.0358753	0.81971	1	0	0	0.25	0	2	k__Bacteria;p__Spirochaetes;c__Spirochaetes;o__Spirochaetales;f__Spirochaetaceae;g__Treponema;s__
302856	10.2742	0.0360537	0.81971	1	0	1	10.75	10.25	0.666667	k__Bacteria;p__Firmicutes;c__Clostridia;o__Clostridiales;f__Ruminococcaceae;g__;s__
295824	10.265	0.0361923	0.81971	1	0	0	3	0.5	0	k__Bacteria;p__Firmicutes;c__Clostridia;o__Clostridiales;f__;g__;s__
348358	10.1666	0.0377134	0.81971	1	1	1.5	1.25	16	0	k__Bacteria;p__Firmicutes;c__Clostridia;o__Clostridiales;f__Ruminococcaceae;g__;s__
578908	10.1111	0.038597	0.81971	1	0	9	3.5	21.75	1.33333	k__Bacteria;p__Firmicutes;c__Clostridia;o__Clostridiales;f__Clostridiaceae;g__Clostridium;s__
672440	10.0898	0.0389423	0.81971	1	0	1.5	6.25	23.75	0	k__Bacteria;p__Firmicutes;c__Clostridia;o__Clostridiales;f__;g__;s__
4425280	10.0039	0.0403619	0.81971	1	0	8	3.75	0.25	0.333333	k__Bacteria;p__Tenericutes;c__Mollicutes;o__RF39;f__;g__;s__
522727	10	0.0404277	0.81971	1	0	2	0.25	0	0	k__Bacteria;p__Firmicutes;c__Clostridia;o__Clostridiales;f__Lachnospiraceae;g__;s__
155577	9.95745	0.0411506	0.81971	1	0	2.5	0.25	0	0	k__Bacteria;p__Firmicutes;c__Clostridia;o__Clostridiales;f__Ruminococcaceae;g__;s__
107450	9.95745	0.0411506	0.81971	1	0	13	0.25	0	0	k__Bacteria;p__Firmicutes;c__Clostridia;o__Clostridiales;f__Ruminococcaceae;g__;s__
New.ReferenceOTU402	9.95745	0.0411506	0.81971	1	0	4.5	0.75	0	0	k__Bacteria;p__Tenericutes;c__Mollicutes;o__RF39;f__;g__;s__
268361	9.9375	0.0414937	0.81971	1	1	2.5	0.25	0	0	k__Bacteria;p__Proteobacteria;c__Gammaproteobacteria;o__Pseudomonadales;f__Moraxellaceae;g__;s__
150089	9.9375	0.0414937	0.81971	1	1	1.5	0	0.25	0	k__Bacteria;p__Firmicutes;c__Clostridia;o__Clostridiales;f__[Mogibacteriaceae];g__Mogibacterium;s__
4446732	9.90108	0.0421274	0.81971	1	0	3.5	2.25	7.5	1.33333	k__Bacteria;p__Tenericutes;c__Mollicutes;o__RF39;f__;g__;s__
344114	9.89468	0.0422396	0.81971	1	21	62.5	22.75	91.5	52	k__Bacteria;p__Firmicutes;c__Clostridia;o__Clostridiales;f__Lachnospiraceae;g__Dorea;s__
New.ReferenceOTU422	9.87689	0.0425532	0.81971	1	0	0	0.25	0	1.66667	Unassigned
New.ReferenceOTU165	9.86152	0.0428261	0.81971	1	2	2	0.25	1.75	0	k__Bacteria;p__Firmicutes;c__Clostridia;o__Clostridiales;f__Ruminococcaceae;g__;s__
562379	9.85499	0.0429425	0.81971	1	0	12.5	21.5	128.5	1	k__Bacteria;p__Verrucomicrobia;c__Verrucomicrobiae;o__Verrucomicrobiales;f__Verrucomicrobiaceae;g__Akkermansia;s__
4456605	9.84762	0.0430743	0.81971	1	22	662	140.75	365.25	71.3333	k__Bacteria;p__Firmicutes;c__Clostridia;o__Clostridiales;f__Lachnospiraceae;g__;s__
291418	9.83271	0.043342	0.81971	1	1	7	1.25	0	0	k__Bacteria;p__Firmicutes;c__Clostridia;o__Clostridiales;f__;g__;s__
4464961	9.78972	0.0441227	0.81971	1	1	5.5	14.25	82	0	k__Bacteria;p__Verrucomicrobia;c__Verrucomicrobiae;o__Verrucomicrobiales;f__Verrucomicrobiaceae;g__Akkermansia;s__
187720	9.75	0.0448562	0.81971	1	2	0.5	0	0	0	k__Bacteria;p__Firmicutes;c__Clostridia;o__Clostridiales;f__;g__;s__
289948	9.74537	0.0449424	0.81971	1	0	1.5	0	0	0.333333	k__Bacteria;p__Bacteroidetes;c__Bacteroidia;o__Bacteroidales;f__Bacteroidaceae;g__;s__
1108378	9.74537	0.0449424	0.81971	1	0	1.5	0	0	0.333333	k__Bacteria;p__Firmicutes;c__Clostridia;o__Clostridiales;f__;g__;s__
New.ReferenceOTU175	9.7333	0.0451681	0.81971	1	1064	49.5	23.25	5.5	98.6667	k__Bacteria;p__Firmicutes;c__Bacilli;o__Turicibacterales;f__Turicibacteraceae;g__Turicibacter;s__
4395677	9.72299	0.0453615	0.81971	1	0	0	2.25	0.5	0	k__Bacteria;p__Firmicutes;c__Clostridia;o__Clostridiales;f__Lachnospiraceae;g__Dorea;s__
178490	9.71626	0.0454883	0.81971	1	0	2.5	0	0.5	0	k__Bacteria;p__Firmicutes;c__Clostridia;o__Clostridiales;f__;g__;s__
New.ReferenceOTU575	9.7143	0.0455253	0.81971	1	1	2	6	11	1.33333	k__Bacteria;p__Firmicutes;c__Clostridia;o__Clostridiales;f__Ruminococcaceae;g__Oscillospira;s__
298019	9.70268	0.0457451	0.81971	1	0	1	2	3.5	12.3333	k__Bacteria;p__Bacteroidetes;c__Bacteroidia;o__Bacteroidales;f__;g__;s__
735945	9.70149	0.0457677	0.81971	1	1	58.5	0	0	12	k__Bacteria;p__Actinobacteria;c__Actinobacteria;o__Actinomycetales;f__Micrococcaceae;g__Arthrobacter;s__
New.ReferenceOTU286	9.70149	0.0457677	0.81971	1	1	38	0	0	11	k__Bacteria;p__Actinobacteria;c__Actinobacteria;o__Actinomycetales;f__Micrococcaceae;g__Arthrobacter;s__
256173	9.68981	0.0459898	0.81971	1	0	1.5	0	0	1	k__Bacteria;p__Actinobacteria;c__Actinobacteria;o__Actinomycetales;f__Micrococcaceae;g__;s__
2234838	9.68856	0.0460137	0.81971	1	0	0	2.75	0	1447	k__Bacteria;p__Firmicutes;c__Clostridia;o__Clostridiales;f__Clostridiaceae;g__Clostridium;s__
791014	9.61735	0.0473911	0.81971	1	0	0.5	6	1.5	1.66667	k__Bacteria;p__Firmicutes;c__Clostridia;o__Clostridiales;f__Veillonellaceae;g__Anaerovibrio;s__
531339	9.58164	0.0480964	0.81971	1	0	8	13.75	3.75	0	k__Bacteria;p__Firmicutes;c__Clostridia;o__Clostridiales;f__Ruminococcaceae;g__Oscillospira;s__
295970	9.55532	0.0486229	0.81971	1	2	0.5	3.75	0.5	0	k__Bacteria;p__Firmicutes;c__Clostridia;o__Clostridiales;f__;g__;s__
301156	9.5434	0.0488631	0.81971	1	0	2	1.75	10.75	0	k__Bacteria;p__Firmicutes;c__Clostridia;o__Clostridiales;f__Lachnospiraceae;g__;s__
4426348	9.54314	0.0488684	0.81971	1	1	7.5	25.5	81.75	0.666667	k__Bacteria;p__Verrucomicrobia;c__Verrucomicrobiae;o__Verrucomicrobiales;f__Verrucomicrobiaceae;g__Akkermansia;s__
New.ReferenceOTU89	9.52295	0.0492777	0.81971	1	5	20	0	0	5.66667	k__Bacteria;p__Actinobacteria;c__Actinobacteria;o__Bifidobacteriales;f__Bifidobacteriaceae;g__Bifidobacterium;s__
4465654	9.52258	0.0492853	0.81971	1	0	0.5	0.75	3	0	k__Bacteria;p__Firmicutes;c__Clostridia;o__Clostridiales;f__Ruminococcaceae;g__;s__
318373	9.52127	0.0493121	0.81971	1	0	1	1.25	7.75	0.333333	k__Bacteria;p__Firmicutes;c__Clostridia;o__Clostridiales;f__Ruminococcaceae;g__;s__
181864	9.5122	0.0494973	0.81971	1	0	0	7.5	0.75	0	k__Bacteria;p__Firmicutes;c__Clostridia;o__Clostridiales;f__Lachnospiraceae;g__Roseburia;s__
New.ReferenceOTU265	9.49063	0.0499402	0.81971	1	2	12.5	3.75	2.25	18.3333	k__Bacteria;p__Spirochaetes;c__Spirochaetes;o__Spirochaetales;f__Spirochaetaceae;g__Treponema;s__
288120	9.43939	0.0510076	0.81971	1	0	1	2	3.5	0	k__Bacteria;p__Firmicutes;c__Clostridia;o__Clostridiales;f__Lachnospiraceae;g__;s__
301989	9.42889	0.051229	0.81971	1	7	17.5	0.25	0.25	0	k__Bacteria;p__Firmicutes;c__Clostridia;o__Clostridiales;f__Ruminococcaceae;g__;s__
294708	9.42548	0.0513013	0.81971	1	6	9.5	50.75	31.25	3	k__Bacteria;p__Firmicutes;c__Clostridia;o__Clostridiales;f__Lachnospiraceae
4314124	9.41429	0.0515386	0.81971	1	2	266.5	113	980.5	17	k__Bacteria;p__Firmicutes;c__Clostridia;o__Clostridiales;f__Clostridiaceae;g__Clostridium;s__
288494	9.40476	0.0517414	0.81971	1	2	43.5	40	176.5	2.66667	k__Bacteria;p__Verrucomicrobia;c__Verrucomicrobiae;o__Verrucomicrobiales;f__Verrucomicrobiaceae;g__Akkermansia;s__
4424113	9.37179	0.0524494	0.81971	1	0	14.5	26.5	33	4.66667	k__Bacteria;p__Firmicutes;c__Clostridia;o__Clostridiales;f__;g__;s__
324863	9.37164	0.0524526	0.81971	1	0	4	3.5	0	0	k__Bacteria;p__Firmicutes;c__Clostridia;o__Clostridiales;f__Lachnospiraceae;g__;s__
167373	9.37037	0.0524801	0.81971	1	0	0	2	0.5	0	k__Bacteria;p__Firmicutes;c__Clostridia;o__Clostridiales;f__Lachnospiraceae;g__;s__
236578	9.35417	0.0528316	0.81971	1	0	2	0.25	0	0	k__Bacteria;p__Firmicutes;c__Clostridia;o__Clostridiales;f__Lachnospiraceae;g__Butyrivibrio;s__
303919	9.35417	0.0528316	0.81971	1	0	2.5	0.25	0	0	k__Bacteria;p__Firmicutes;c__Clostridia;o__Clostridiales;f__;g__;s__
847670	9.35417	0.0528316	0.81971	1	0	2.5	0	0.25	0	k__Bacteria;p__Firmicutes;c__Clostridia;o__Clostridiales;f__Clostridiaceae;g__;s__
571031	9.32589	0.0534503	0.81971	1	1	0	0.5	1.25	0	k__Bacteria;p__Firmicutes;c__Clostridia;o__Clostridiales;f__Lachnospiraceae;g__Pseudobutyrivibrio;s__
311591	9.32323	0.0535089	0.81971	1	0	1	0	0	0.333333	k__Bacteria;p__Firmicutes;c__Clostridia;o__Clostridiales;f__Ruminococcaceae;g__Ruminococcus;s__
299493	9.32323	0.0535089	0.81971	1	0	1	0	0	0.333333	k__Bacteria;p__Firmicutes;c__Clostridia;o__Clostridiales;f__Eubacteriaceae;g__Anaerofustis;s__
4315396	9.31259	0.0537438	0.81971	1	1	111.5	137.25	27.25	1.33333	k__Bacteria;p__Firmicutes;c__Clostridia;o__Clostridiales;f__Peptococcaceae;g__rc4-4;s__
341263	9.30617	0.0538861	0.81971	1	2	84	107	290	3	k__Bacteria;p__Firmicutes;c__Clostridia;o__Clostridiales;f__Ruminococcaceae;g__;s__
294457	9.2619	0.0548763	0.81971	1	1	32.5	66.5	83.5	7	k__Bacteria;p__Firmicutes;c__Clostridia;o__Clostridiales;f__Ruminococcaceae;g__;s__
186624	9.25469	0.0550394	0.81971	1	3	0	6.75	0.5	0.333333	k__Bacteria;p__Firmicutes;c__Clostridia;o__Clostridiales;f__Lachnospiraceae;g__Roseburia;s__
4388835	9.23748	0.0554301	0.81971	1	0	5	11.25	40.5	0.333333	k__Bacteria;p__Firmicutes;c__Clostridia;o__Clostridiales;f__Ruminococcaceae;g__;s__
300390	9.22621	0.0556875	0.81971	1	3	0	4	1	0	k__Bacteria;p__Firmicutes;c__Clostridia;o__Clostridiales;f__;g__;s__
4369489	9.20833	0.0560979	0.81971	1	1	0.5	0	0	0	k__Bacteria;p__Proteobacteria;c__Gammaproteobacteria;o__Pseudomonadales;f__Pseudomonadaceae;g__Pseudomonas;s__veronii
289622	9.20833	0.0560979	0.81971	1	1	0.5	0	0	0	k__Bacteria;p__Firmicutes;c__Clostridia;o__Clostridiales;f__Clostridiaceae;g__;s__
763985	9.16112	0.0571959	0.81971	1	0	4	10.75	4.25	0	k__Bacteria;p__Firmicutes;c__Clostridia;o__Clostridiales;f__;g__;s__
624257	9.14868	0.0574888	0.81971	1	6	27	57.25	77.75	2	k__Bacteria;p__Firmicutes;c__Clostridia;o__Clostridiales;f__;g__;s__
301161	9.14343	0.0576126	0.81971	1	0	3	16.25	48.5	0	k__Bacteria;p__Firmicutes;c__Clostridia;o__Clostridiales;f__Ruminococcaceae;g__;s__
299187	9.11523	0.0582828	0.81971	1	0	8.5	3.75	7.5	1	k__Bacteria;p__Firmicutes;c__Clostridia;o__Clostridiales;f__Lachnospiraceae;g__;s__
New.ReferenceOTU611	9.10797	0.0584567	0.81971	1	0	0	0.25	0.5	11	k__Bacteria;p__Firmicutes;c__Clostridia;o__Clostridiales;f__Ruminococcaceae;g__;s__
146554	9.08993	0.0588906	0.81971	1	0	0.5	8.75	0	4	k__Bacteria;p__Firmicutes;c__Clostridia;o__Clostridiales;f__Ruminococcaceae;g__Ruminococcus;s__
811108	9.07053	0.0593606	0.81971	1	0	6.5	0	2.25	0.666667	k__Bacteria;p__Firmicutes;c__Clostridia;o__Clostridiales;f__Lachnospiraceae
New.ReferenceOTU409	9.06261	0.0595535	0.81971	1	0	0	0.5	6	0.666667	Unassigned
1579256	9.04762	0.0599202	0.81971	1	13	147	253.25	275.25	25.3333	k__Bacteria;p__Firmicutes;c__Clostridia;o__Clostridiales;f__Ruminococcaceae;g__Oscillospira;s__
295196	9.035	0.0602306	0.81971	1	0	2.5	1	1.5	0	k__Bacteria;p__Firmicutes;c__Clostridia;o__Clostridiales;f__[Mogibacteriaceae];g__;s__
297315	9.03097	0.0603299	0.81971	1	0	5.5	4	23	1	k__Bacteria;p__Firmicutes;c__Clostridia;o__Clostridiales
300618	9.02857	0.0603893	0.81971	1	0	45.5	48.5	81.25	4.66667	k__Bacteria;p__Firmicutes;c__Clostridia;o__Clostridiales;f__;g__;s__
4334755	8.99674	0.0611809	0.81971	1	1	3.5	10.25	22.25	0.333333	k__Bacteria;p__Firmicutes;c__Clostridia;o__Clostridiales;f__;g__;s__
2699610	8.99499	0.0612249	0.81971	1	0	1.5	3.25	1.25	0	k__Bacteria;p__Firmicutes;c__Clostridia;o__Clostridiales;f__Ruminococcaceae;g__;s__
397321	8.97727	0.0616701	0.81971	1	0	1.5	0.5	0	0	k__Bacteria;p__TM7;c__TM7-3;o__CW040;f__F16;g__;s__
4445801	8.96678	0.0619352	0.81971	1	2	21.5	69.5	15	2	k__Bacteria;p__Firmicutes;c__Clostridia;o__Clostridiales;f__;g__;s__
4338349	8.95301	0.0622848	0.81971	1	2	84.5	362.75	94	5	k__Bacteria;p__Firmicutes;c__Clostridia;o__Clostridiales;f__;g__;s__
New.ReferenceOTU87	8.94859	0.0623973	0.81971	1	18	0.5	0.75	0.25	3	k__Bacteria;p__Firmicutes;c__Bacilli;o__Turicibacterales;f__Turicibacteraceae;g__Turicibacter;s__
296424	8.94414	0.0625111	0.81971	1	1	4	15.5	5	0.333333	k__Bacteria;p__Firmicutes;c__Clostridia;o__Clostridiales;f__Ruminococcaceae;g__Oscillospira;s__
591548	8.94049	0.0626043	0.81971	1	1	4	24	57	2.33333	k__Bacteria;p__Firmicutes;c__Clostridia;o__Clostridiales;f__Ruminococcaceae;g__;s__
New.ReferenceOTU256	8.92252	0.0630655	0.81971	1	6	5.5	2.25	1.5	50.3333	k__Bacteria;p__Firmicutes;c__Bacilli;o__Turicibacterales;f__Turicibacteraceae;g__Turicibacter;s__
335844	8.88549	0.0640264	0.81971	1	4	13.5	29	59.75	1.66667	k__Bacteria;p__Firmicutes;c__Clostridia;o__Clostridiales;f__;g__;s__
307022	8.86364	0.0645998	0.81971	1	0	1	0.25	0	0	k__Bacteria;p__Firmicutes;c__Clostridia;o__Clostridiales;f__Ruminococcaceae;g__;s__
4393701	8.86364	0.0645998	0.81971	1	0	1	0.25	0	0	k__Bacteria;p__Proteobacteria;c__Betaproteobacteria;o__Burkholderiales;f__Oxalobacteraceae;g__;s__
552696	8.86364	0.0645998	0.81971	1	0	0	0	0.75	0	k__Bacteria;p__Elusimicrobia;c__Elusimicrobia;o__Elusimicrobiales;f__Elusimicrobiaceae;g__;s__
4168094	8.86364	0.0645998	0.81971	1	0	0	0.75	0	0	k__Bacteria;p__Firmicutes;c__Bacilli;o__Lactobacillales;f__Lactobacillaceae;g__Lactobacillus;s__
395040	8.86364	0.0645998	0.81971	1	0	1	0	0.25	0	k__Bacteria;p__Firmicutes;c__Clostridia;o__Clostridiales;f__;g__;s__
New.ReferenceOTU488	8.86364	0.0645998	0.81971	1	0	0	0	0.75	0	k__Bacteria;p__Verrucomicrobia;c__Verrucomicrobiae;o__Verrucomicrobiales;f__Verrucomicrobiaceae;g__Akkermansia;s__
662852	8.85481	0.0648327	0.81971	1	7	35.5	42	15.25	2.66667	k__Bacteria;p__Firmicutes;c__Clostridia;o__Clostridiales;f__;g__;s__
New.ReferenceOTU394	8.85081	0.0649387	0.81971	1	4	1.5	17.5	19.25	4.66667	k__Bacteria;p__Firmicutes;c__Clostridia;o__Clostridiales;f__Ruminococcaceae;g__;s__
New.ReferenceOTU268	8.84776	0.0650194	0.81971	1	0	15.5	1.5	0	3	k__Bacteria;p__Firmicutes;c__Clostridia;o__Clostridiales;f__Ruminococcaceae;g__Ruminococcus;s__
4400789	8.83988	0.0652287	0.81971	1	1	9	0.25	0	15.3333	k__Bacteria;p__Actinobacteria;c__Actinobacteria;o__Actinomycetales;f__Micrococcaceae;g__Arthrobacter;s__
4322943	8.82296	0.0656802	0.81971	1	2	67	173	35.5	7.33333	k__Bacteria;p__Firmicutes;c__Clostridia;o__Clostridiales;f__Lachnospiraceae;g__Coprococcus;s__
New.ReferenceOTU269	8.82025	0.0657527	0.81971	1	0	1	19.5	0.5	0	k__Bacteria;p__Firmicutes;c__Clostridia;o__Clostridiales;f__Lachnospiraceae;g__;s__
667184	8.79326	0.06648	0.81971	1	0	23.5	23	93	0	k__Bacteria;p__Firmicutes;c__Clostridia;o__Clostridiales;f__Ruminococcaceae;g__;s__
3911841	8.78431	0.0667228	0.81971	1	22	0	24.75	16.25	0	k__Bacteria;p__Firmicutes;c__Clostridia;o__Clostridiales;f__Ruminococcaceae;g__;s__
2986828	8.75	0.0676613	0.81971	1	0	0	0	1	0	k__Bacteria;p__Firmicutes;c__Clostridia;o__Clostridiales;f__Lachnospiraceae;g__;s__
359509	8.75	0.0676613	0.81971	1	0	0	1.5	0	0	k__Bacteria;p__Firmicutes;c__Clostridia;o__Clostridiales;f__;g__;s__
575519	8.75	0.0676613	0.81971	1	0	0	2	0	0	k__Bacteria;p__Firmicutes;c__Clostridia;o__Clostridiales;f__Ruminococcaceae;g__Ruminococcus;s__
352027	8.75	0.0676613	0.81971	1	0	0	0	1	0	k__Bacteria;p__Firmicutes;c__Clostridia;o__Clostridiales;f__[Mogibacteriaceae];g__;s__
New.ReferenceOTU389	8.75	0.0676613	0.81971	1	0	0	1.75	0	0	k__Bacteria;p__Firmicutes;c__Clostridia;o__Clostridiales;f__Lachnospiraceae;g__Anaerostipes;s__
4335781	8.71903	0.0685191	0.81971	1	1	4.5	0.25	0.25	0	k__Bacteria;p__Actinobacteria;c__Actinobacteria;o__Bifidobacteriales;f__Bifidobacteriaceae;g__Bifidobacterium;s__
133435	8.71808	0.0685456	0.81971	1	2	106	73.5	24.5	2.33333	k__Bacteria;p__Firmicutes;c__Clostridia;o__Clostridiales;f__;g__;s__
187297	8.71277	0.068694	0.81971	1	0	2	0.5	0	0	k__Bacteria;p__Proteobacteria;c__Gammaproteobacteria;o__Xanthomonadales;f__Xanthomonadaceae;g__;s__
4375860	8.71277	0.068694	0.81971	1	0	0	1.5	0	0	k__Bacteria;p__Firmicutes;c__Clostridia;o__Clostridiales;f__Ruminococcaceae;g__Ruminococcus;s__
328466	8.71277	0.068694	0.81971	1	0	0	0	1.5	0	k__Bacteria;p__Firmicutes;c__Clostridia;o__Clostridiales;f__Lachnospiraceae;g__;s__
326785	8.71107	0.0687415	0.81971	1	0	0	3.5	0.75	0	k__Bacteria;p__Firmicutes;c__Clostridia;o__Clostridiales;f__Ruminococcaceae;g__;s__
589658	8.69096	0.0693058	0.81971	1	4	2.5	11.25	10.75	0.666667	k__Bacteria;p__Firmicutes;c__Clostridia;o__Clostridiales;f__;g__;s__
712388	8.67887	0.0696471	0.81971	1	0	6.5	30.5	415.5	1	k__Bacteria;p__Firmicutes;c__Clostridia;o__Clostridiales;f__Ruminococcaceae;g__;s__
21652	8.67562	0.0697391	0.81971	1	0	2	0.25	1	0	k__Bacteria;p__Tenericutes;c__Mollicutes;o__RF39;f__;g__;s__
802787	8.67308	0.0698112	0.81971	1	1	2	0	0	0	k__Bacteria;p__Proteobacteria;c__Gammaproteobacteria;o__Enterobacteriales;f__Enterobacteriaceae;g__Erwinia
289911	8.67308	0.0698112	0.81971	1	1	5.5	0	0	0	k__Bacteria;p__Firmicutes;c__Erysipelotrichi;o__Erysipelotrichales;f__Erysipelotrichaceae;g__Sharpea;s__p-3329-23G2
4338603	8.67308	0.0698112	0.81971	1	1	4.5	0	0	0	k__Bacteria;p__Firmicutes;c__Bacilli;o__Bacillales;f__Planococcaceae;g__Sporosarcina;s__
25842	8.66667	0.0699932	0.81971	1	0	2.5	9	5.5	1	k__Bacteria;p__Firmicutes;c__Clostridia;o__Clostridiales;f__;g__;s__
196848	8.66667	0.0699932	0.81971	1	61	0	0	0	0.333333	k__Bacteria;p__Firmicutes;c__Clostridia;o__Clostridiales;f__Clostridiaceae;g__;s__
269983	8.65203	0.0704107	0.81971	1	0	10	1.25	2.25	0	k__Bacteria;p__Tenericutes;c__Mollicutes;o__RF39;f__;g__;s__
300809	8.65193	0.0704135	0.81971	1	0	7	16.75	13.75	0	k__Bacteria;p__Firmicutes;c__Clostridia;o__Clostridiales;f__;g__;s__
296709	8.64514	0.0706078	0.81971	1	0	9.5	21.25	42.25	3	k__Bacteria;p__Firmicutes;c__Clostridia;o__Clostridiales;f__;g__;s__
333645	8.64359	0.0706523	0.81971	1	0	3	7.5	7.75	0.333333	k__Bacteria;p__Firmicutes;c__Clostridia;o__Clostridiales;f__;g__;s__
291494	8.64266	0.070679	0.81971	1	0	0	1.75	0.25	0.333333	k__Bacteria;p__Firmicutes;c__Clostridia;o__Clostridiales;f__;g__;s__
324328	8.63684	0.0708462	0.81971	1	0	39	13.5	23.5	3	k__Bacteria;p__Firmicutes;c__Clostridia;o__Clostridiales;f__Ruminococcaceae;g__;s__
349246	8.62758	0.0711131	0.81971	1	0	0	1.25	2.75	0	k__Bacteria;p__Firmicutes;c__Clostridia;o__Clostridiales;f__Ruminococcaceae;g__;s__
4480176	8.62413	0.0712126	0.81971	1	0	0	3.5	7	2	k__Bacteria;p__Firmicutes;c__Clostridia;o__Clostridiales;f__;g__;s__
305924	8.62173	0.0712821	0.81971	1	0	10	5.25	33.75	0.333333	k__Bacteria;p__Firmicutes;c__Clostridia;o__Clostridiales;f__Lachnospiraceae;g__;s__
4466621	8.61287	0.0715389	0.81971	1	0	5.5	9	7	0	k__Bacteria;p__Firmicutes;c__Clostridia;o__Clostridiales;f__Ruminococcaceae;g__Ruminococcus;s__
4435305	8.59866	0.0719525	0.81971	1	5	35	70.25	124.75	7.66667	k__Bacteria;p__Firmicutes;c__Clostridia;o__Clostridiales;f__Ruminococcaceae;g__;s__
New.ReferenceOTU117	8.5967	0.0720098	0.81971	1	0	76	355	14.25	1.33333	k__Bacteria;p__Spirochaetes;c__Spirochaetes;o__M2PT2-76;f__;g__;s__
4310675	8.58638	0.0723119	0.81971	1	3	19.5	31.5	34.75	3.33333	k__Bacteria;p__Firmicutes;c__Clostridia;o__Clostridiales;f__;g__;s__
299081	8.57535	0.072636	0.81971	1	9	71	8	5.25	0	k__Bacteria;p__Firmicutes;c__Clostridia;o__Clostridiales;f__Ruminococcaceae;g__;s__
4347265	8.57143	0.0727514	0.81971	1	4	60	164	149.25	13.3333	k__Bacteria;p__Firmicutes;c__Clostridia;o__Clostridiales;f__[Mogibacteriaceae];g__;s__
320915	8.54711	0.0734721	0.81971	1	2	18	4	23	0.333333	k__Bacteria;p__Cyanobacteria;c__4C0d-2;o__YS2;f__;g__;s__
295828	8.54656	0.0734883	0.81971	1	9	48	85.5	37.5	1	k__Bacteria;p__Firmicutes;c__Clostridia;o__Clostridiales;f__Ruminococcaceae;g__;s__
801844	8.54509	0.0735321	0.81971	1	0	8.5	20	70.5	1	k__Bacteria;p__Firmicutes;c__Clostridia;o__Clostridiales;f__;g__;s__
518060	8.5252	0.0741269	0.81971	1	0	11	4.25	4.5	16.3333	k__Bacteria;p__Firmicutes;c__Clostridia;o__Clostridiales;f__Ruminococcaceae;g__;s__
275194	8.5186	0.0743255	0.81971	1	0	3.5	0	0.75	0	k__Bacteria;p__Firmicutes;c__Clostridia;o__Clostridiales;f__;g__;s__
522433	8.49403	0.0750683	0.81971	1	0	3	10.5	9.75	1.33333	k__Bacteria;p__Firmicutes;c__Clostridia;o__Clostridiales;f__;g__;s__
13813	8.49194	0.0751321	0.81971	1	0	4	4	9.25	0	k__Bacteria;p__Firmicutes;c__Clostridia;o__Clostridiales;f__Veillonellaceae;g__Selenomonas;s__ruminantium
4435326	8.49157	0.0751432	0.81971	1	0	2.5	17	2.5	0	k__Bacteria;p__Bacteroidetes;c__Bacteroidia;o__Bacteroidales;f__Bacteroidaceae;g__;s__
3879458	8.47557	0.0756312	0.81971	1	1	23.5	0.25	7.5	0	k__Bacteria;p__Firmicutes;c__Bacilli;o__Lactobacillales;f__Lactobacillaceae;g__Lactobacillus;s__
New.ReferenceOTU515	8.45933	0.0761296	0.81971	1	0	4	4.5	1.25	0	k__Bacteria;p__Verrucomicrobia;c__Verruco-5;o__WCHB1-41;f__RFP12;g__;s__
211935	8.45	0.0764174	0.81971	1	0	1	0.5	0	0	k__Bacteria;p__Firmicutes;c__Clostridia;o__Clostridiales;f__Lachnospiraceae;g__;s__
4295783	8.44617	0.0765359	0.81971	1	1	9.5	39	8	1	k__Bacteria;p__Firmicutes;c__Clostridia;o__Clostridiales;f__Ruminococcaceae;g__;s__
567875	8.42385	0.0772293	0.81971	1	0	4	5	5	0	k__Bacteria;p__Firmicutes;c__Clostridia;o__Clostridiales;f__Lachnospiraceae;g__;s__
311582	8.41413	0.0775331	0.81971	1	1	3.5	9	44.25	0	k__Bacteria;p__Firmicutes;c__Clostridia;o__Clostridiales;f__Ruminococcaceae;g__;s__
555917	8.40958	0.0776757	0.81971	1	0	56.5	303.25	34.5	1.66667	k__Bacteria;p__Proteobacteria;c__Deltaproteobacteria;o__Desulfovibrionales;f__Desulfovibrionaceae;g__;s__
4453605	8.40196	0.0779153	0.81971	1	0	8.5	5.5	11.25	1	k__Bacteria;p__Actinobacteria;c__Actinobacteria;o__Bifidobacteriales;f__Bifidobacteriaceae;g__;s__
294229	8.39943	0.077995	0.81971	1	5	30	63.75	64	3	k__Bacteria;p__Firmicutes;c__Clostridia;o__Clostridiales;f__;g__;s__
288977	8.38803	0.0783549	0.81971	1	0	7	39.5	7.75	0.666667	k__Bacteria;p__Firmicutes;c__Clostridia;o__Clostridiales;f__;g__;s__
171547	8.3738	0.0788061	0.81971	1	0	1	1.5	14.75	0	k__Bacteria;p__Firmicutes;c__Clostridia;o__Clostridiales;f__Ruminococcaceae;g__;s__
301884	8.37013	0.0789232	0.81971	1	2	4.5	10.75	17.75	60	k__Bacteria;p__Bacteroidetes;c__Bacteroidia;o__Bacteroidales;f__;g__;s__
4381548	8.36856	0.078973	0.81971	1	1	1.5	2.5	1.25	0	k__Bacteria;p__Firmicutes;c__Clostridia;o__Clostridiales;f__Ruminococcaceae;g__;s__
337511	8.35994	0.0792482	0.81971	1	0	1	5	1.25	0	k__Bacteria;p__Firmicutes;c__Clostridia;o__Clostridiales;f__Clostridiaceae;g__;s__
294451	8.35714	0.0793377	0.81971	1	0	4	5	8.5	0	k__Bacteria;p__Verrucomicrobia;c__Verrucomicrobiae;o__Verrucomicrobiales;f__Verrucomicrobiaceae;g__Akkermansia;s__
346299	8.35506	0.0794045	0.81971	1	2	52	91.25	69	2	k__Bacteria;p__Firmicutes;c__Clostridia;o__Clostridiales;f__;g__;s__
288930	8.3392	0.0799138	0.81971	1	0	4.5	4.25	7.5	0	k__Bacteria;p__Firmicutes;c__Clostridia;o__Clostridiales;f__;g__;s__
4316193	8.33518	0.0800436	0.81971	1	50	3040.5	4.75	11	2681.67	k__Bacteria;p__Actinobacteria;c__Actinobacteria;o__Actinomycetales;f__Micrococcaceae;g__Arthrobacter;s__
New.ReferenceOTU468	8.31687	0.0806368	0.81971	1	0	2	9.75	2.75	0	k__Bacteria;p__Proteobacteria;c__Deltaproteobacteria;o__Desulfovibrionales;f__Desulfovibrionaceae;g__;s__
300694	8.31574	0.0806732	0.81971	1	0	11.5	19.75	9.75	0	k__Bacteria;p__Firmicutes;c__Clostridia;o__Clostridiales;f__Peptococcaceae;g__rc4-4;s__
306769	8.30882	0.0808986	0.81971	1	0	3.5	7.75	2.5	1	k__Bacteria;p__Firmicutes;c__Clostridia;o__Clostridiales;f__;g__;s__
343453	8.28965	0.0815261	0.81971	1	0	52	209	60	1.33333	k__Bacteria;p__Bacteroidetes;c__Bacteroidia;o__Bacteroidales;f__[Paraprevotellaceae];g__[Prevotella];s__
299184	8.28422	0.0817046	0.81971	1	0	0	0	1	1.66667	k__Bacteria;p__Firmicutes;c__Clostridia;o__Clostridiales;f__Lachnospiraceae;g__;s__
784643	8.26285	0.0824106	0.81971	1	0	137	0.5	0	106	k__Bacteria;p__Actinobacteria;c__Actinobacteria;o__Actinomycetales;f__Micrococcaceae;g__Arthrobacter;s__
334661	8.26196	0.0824401	0.81971	1	1	3	4.75	1.5	0	k__Bacteria;p__Firmicutes;c__Clostridia;o__Clostridiales;f__Lachnospiraceae;g__;s__
333205	8.25926	0.0825298	0.81971	1	0	1	0	0	0.666667	k__Bacteria;p__Firmicutes;c__Clostridia;o__Clostridiales;f__Ruminococcaceae;g__;s__
640071	8.25926	0.0825298	0.81971	1	0	1	0	0	0.666667	k__Bacteria;p__Proteobacteria;c__Gammaproteobacteria;o__Pseudomonadales;f__Pseudomonadaceae;g__Pseudomonas;s__
562369	8.24856	0.0828859	0.81971	1	0	2	6.5	22.5	0	k__Bacteria;p__Firmicutes;c__Clostridia;o__Clostridiales;f__;g__;s__
291387	8.24457	0.083019	0.81971	1	1	6	52	9.25	20.6667	k__Bacteria;p__Firmicutes;c__Clostridia;o__Clostridiales;f__Lachnospiraceae;g__Dorea;s__
336156	8.24212	0.0831011	0.81971	1	0	10	21.75	13.25	0	k__Bacteria;p__Firmicutes;c__Erysipelotrichi;o__Erysipelotrichales;f__Erysipelotrichaceae;g__L7A_E11;s__
295258	8.23429	0.0833631	0.81971	1	5	11	50.75	40.25	3.33333	k__Bacteria;p__Firmicutes;c__Clostridia;o__Clostridiales;f__Ruminococcaceae;g__;s__
1105668	8.2237	0.0837189	0.81971	1	0	5.5	7.5	21.75	1	k__Bacteria;p__Firmicutes;c__Clostridia;o__Clostridiales;f__Ruminococcaceae;g__;s__
335311	8.21967	0.0838548	0.81971	1	1	41.5	57.5	42.75	4.33333	k__Bacteria;p__Firmicutes;c__Clostridia;o__Clostridiales;f__Lachnospiraceae;g__Dorea;s__
346461	8.19925	0.0845461	0.81971	1	0	3	21.5	10.5	0.333333	k__Bacteria;p__Bacteroidetes;c__Bacteroidia;o__Bacteroidales;f__[Paraprevotellaceae];g__CF231;s__
291543	8.19869	0.0845653	0.81971	1	0	4.5	6	1.75	0	k__Bacteria;p__Firmicutes;c__Clostridia;o__Clostridiales;f__Ruminococcaceae;g__Faecalibacterium;s__prausnitzii
301388	8.19738	0.0846096	0.81971	1	1	10.5	14.5	25	0	k__Bacteria;p__Firmicutes;c__Clostridia;o__Clostridiales;f__;g__;s__
304668	8.1942	0.0847179	0.81971	1	6	52	113.75	54	2.33333	k__Bacteria;p__Firmicutes;c__Clostridia;o__Clostridiales;f__Ruminococcaceae;g__Oscillospira;s__
326390	8.1875	0.0849463	0.81971	1	0	1.5	0.5	0	0	k__Bacteria;p__Firmicutes;c__Clostridia;o__Clostridiales;f__;g__;s__
271644	8.1875	0.0849463	0.81971	1	0	1.5	0.5	0	0	k__Bacteria;p__Actinobacteria;c__Actinobacteria;o__Actinomycetales;f__Micrococcaceae;g__Kocuria;s__rhizophila
295754	8.1875	0.0849463	0.81971	1	0	5	19.25	4	0.666667	k__Bacteria;p__Firmicutes;c__Clostridia;o__Clostridiales;f__Lachnospiraceae;g__;s__
583497	8.1875	0.0849463	0.81971	1	0	2	0	0.75	0	k__Bacteria;p__Firmicutes;c__Clostridia;o__Clostridiales;f__[Mogibacteriaceae];g__;s__
778142	8.18685	0.0849685	0.81971	1	0	4	0	1.75	0	k__Bacteria;p__Firmicutes;c__Erysipelotrichi;o__Erysipelotrichales;f__Erysipelotrichaceae;g__Bulleidia;s__
72926	8.1824	0.0851207	0.81971	1	0	42	92.75	33.25	2.33333	k__Bacteria;p__Firmicutes;c__Clostridia;o__Clostridiales;f__Veillonellaceae;g__Anaerovibrio;s__
292215	8.15901	0.0859242	0.81971	1	1	2	8.5	9.25	1	k__Bacteria;p__Firmicutes;c__Clostridia;o__Clostridiales;f__;g__;s__
609513	8.15495	0.0860641	0.81971	1	0	4.5	4	33.5	0	k__Bacteria;p__Firmicutes;c__Clostridia;o__Clostridiales;f__Ruminococcaceae;g__;s__
New.ReferenceOTU485	8.15202	0.0861655	0.81971	1	1	1.5	15.75	3.5	1	Unassigned
New.ReferenceOTU78	8.12619	0.0870634	0.81971	1	9	33	10.5	31.5	2	k__Bacteria;p__Firmicutes;c__Clostridia;o__Clostridiales;f__Ruminococcaceae;g__;s__
336501	8.125	0.0871051	0.81971	1	0	2	3.75	6.5	0	k__Bacteria;p__Firmicutes;c__Clostridia;o__Clostridiales;f__;g__;s__
New.ReferenceOTU239	8.1226	0.0871889	0.81971	1	0	12	15.25	41	2.66667	k__Bacteria;p__Firmicutes;c__Clostridia;o__Clostridiales;f__Ruminococcaceae;g__;s__
New.ReferenceOTU620	8.12225	0.0872013	0.81971	1	0	0	1.5	0.5	129.667	k__Bacteria;p__Firmicutes;c__Clostridia;o__Clostridiales;f__Ruminococcaceae;g__Ruminococcus;s__
4306044	8.11185	0.087566	0.81971	1	7	16	91	130.25	14.3333	k__Bacteria;p__Bacteroidetes;c__Bacteroidia;o__Bacteroidales;f__[Paraprevotellaceae];g__CF231;s__
330352	8.09689	0.0880929	0.81971	1	0	2.5	0.25	0.25	0	k__Bacteria;p__Firmicutes;c__Clostridia;o__Clostridiales;f__Lachnospiraceae;g__;s__
346030	8.09048	0.0883196	0.81971	1	4	13.5	45.5	41	10.6667	k__Bacteria;p__Firmicutes;c__Clostridia;o__Clostridiales;f__;g__;s__
632932	8.07458	0.088884	0.81971	1	1	0	5.5	26	0	k__Bacteria;p__Firmicutes;c__Clostridia;o__Clostridiales;f__;g__;s__
2066	8.07386	0.0889096	0.81971	1	0	0	0	0.5	1	k__Bacteria;p__Bacteroidetes;c__Bacteroidia;o__Bacteroidales;f__Prevotellaceae;g__Prevotella;s__
640999	8.06662	0.0891682	0.81971	1	0	41.5	0.25	0.75	0	k__Bacteria;p__Firmicutes;c__Clostridia;o__Clostridiales;f__;g__;s__
331281	8.06127	0.0893592	0.81971	1	0	2.5	1	1.25	0	k__Bacteria;p__Firmicutes;c__Clostridia;o__Clostridiales;f__Clostridiaceae;g__;s__
782953	8.05745	0.0894963	0.81971	1	0	4.5	32.75	73.75	0	k__Bacteria;p__Proteobacteria;c__Gammaproteobacteria;o__Enterobacteriales;f__Enterobacteriaceae;g__;s__
287744	8.05639	0.0895343	0.81971	1	0	5.5	50	33.75	0.666667	k__Bacteria;p__Firmicutes;c__Clostridia;o__Clostridiales;f__[Mogibacteriaceae];g__;s__
311515	8.04711	0.0898678	0.81971	1	1	12.5	38.25	19	1	k__Bacteria;p__Firmicutes;c__Clostridia;o__Clostridiales;f__Ruminococcaceae;g__Oscillospira;s__
196176	8.04204	0.0900502	0.81971	1	1	4	4.5	3.25	0.333333	k__Bacteria;p__Firmicutes;c__Clostridia;o__Clostridiales;f__Lachnospiraceae;g__Dorea;s__
295128	8.04157	0.0900671	0.81971	1	2	5.5	8.75	3.25	8.66667	k__Bacteria;p__Firmicutes;c__Clostridia;o__Clostridiales;f__Ruminococcaceae;g__;s__
291587	8.03516	0.0902988	0.81971	1	1	0	25.25	92	0	k__Bacteria;p__Bacteroidetes;c__Bacteroidia;o__Bacteroidales;f__;g__;s__
4353660	8.02506	0.0906646	0.81971	1	1	3.5	3.25	5.25	0	k__Bacteria;p__Firmicutes;c__Clostridia;o__Clostridiales;f__Clostridiaceae;g__Clostridium;s__
102049	8.02379	0.0907107	0.81971	1	1	1.5	0.75	0	0	k__Bacteria;p__Actinobacteria;c__Actinobacteria;o__Bifidobacteriales;f__Bifidobacteriaceae;g__Bifidobacterium;s__
309284	8.02148	0.0907945	0.81971	1	2	5.5	23.25	31.5	0.333333	k__Bacteria;p__Firmicutes;c__Clostridia;o__Clostridiales;f__Ruminococcaceae;g__;s__
264114	8.02128	0.0908019	0.81971	1	2	5.5	1.5	0.25	0.666667	k__Bacteria;p__Firmicutes;c__Clostridia;o__Clostridiales;f__Ruminococcaceae;g__;s__
4436046	8.01762	0.0909348	0.81971	1	2	44	61.5	79.75	2.33333	k__Bacteria;p__Firmicutes;c__Clostridia;o__Clostridiales;f__Lachnospiraceae;g__Dorea;s__
617098	8.01617	0.0909878	0.81971	1	0	1	6	13.75	0	k__Bacteria;p__Firmicutes;c__Clostridia;o__Clostridiales;f__Ruminococcaceae;g__;s__
New.ReferenceOTU76	8.0092	0.0912419	0.81971	1	0	14.5	99.75	41.25	0	k__Bacteria;p__Firmicutes;c__Clostridia;o__Clostridiales;f__Ruminococcaceae;g__;s__
290262	7.99005	0.0919433	0.81971	1	0	0	1	0	1.66667	k__Bacteria;p__Firmicutes;c__Clostridia;o__Clostridiales;f__Lachnospiraceae;g__Dorea;s__
4315787	7.97648	0.0924436	0.81971	1	0	5	2.75	87	0.333333	k__Bacteria;p__Firmicutes;c__Clostridia;o__Clostridiales;f__Ruminococcaceae;g__;s__
3724439	7.95981	0.0930615	0.81971	1	0	1	3.25	2.75	0	k__Bacteria;p__Firmicutes;c__Clostridia;o__Clostridiales;f__;g__;s__
273657	7.95872	0.0931021	0.81971	1	0	4	12.25	3.5	0	k__Bacteria;p__Firmicutes;c__Clostridia;o__Clostridiales;f__Peptococcaceae;g__rc4-4;s__
296272	7.9542	0.0932702	0.81971	1	1	4	29.75	14.5	0.666667	k__Bacteria;p__Firmicutes;c__Clostridia;o__Clostridiales;f__[Mogibacteriaceae];g__;s__
529180	7.94444	0.0936346	0.81971	1	0	0	0	0	0.666667	k__Bacteria;p__Firmicutes;c__Clostridia;o__Clostridiales;f__Lachnospiraceae;g__Coprococcus;s__
New.ReferenceOTU437	7.93542	0.0939728	0.81971	1	0	0.5	9.75	11.25	0	k__Bacteria;p__Firmicutes;c__Clostridia;o__Clostridiales;f__Clostridiaceae;g__;s__
New.ReferenceOTU380	7.91051	0.0949121	0.81971	1	0	0	2.5	1	0.333333	k__Bacteria;p__Firmicutes;c__Clostridia;o__Clostridiales;f__Lachnospiraceae;g__;s__
4380006	7.90666	0.0950577	0.81971	1	0	19.5	65	32	2	k__Bacteria;p__Firmicutes;c__Clostridia;o__Clostridiales;f__[Mogibacteriaceae];g__;s__
521586	7.89744	0.0954083	0.81971	1	0	0	0	0	2.66667	k__Bacteria;p__Firmicutes;c__Clostridia;o__Clostridiales;f__Lachnospiraceae;g__Coprococcus;s__
151647	7.89744	0.0954083	0.81971	1	0	0	0	0	5.66667	k__Bacteria;p__Firmicutes;c__Clostridia;o__Clostridiales;f__;g__;s__
804119	7.89744	0.0954083	0.81971	1	0	0	0	0	21	k__Bacteria;p__Firmicutes;c__Clostridia;o__Clostridiales;f__Clostridiaceae;g__Clostridium;s__
New.ReferenceOTU134	7.89744	0.0954083	0.81971	1	0	0	0	0	26.3333	k__Bacteria;p__Firmicutes;c__Clostridia;o__Clostridiales;f__Clostridiaceae;g__Clostridium;s__
New.ReferenceOTU446	7.89744	0.0954083	0.81971	1	0	0	0	0	295.333	k__Bacteria;p__Firmicutes;c__Clostridia;o__Clostridiales;f__Clostridiaceae;g__Clostridium;s__
New.ReferenceOTU352	7.89744	0.0954083	0.81971	1	0	0	0	0	47	k__Bacteria;p__Firmicutes;c__Clostridia;o__Clostridiales;f__Clostridiaceae;g__Clostridium;s__
New.ReferenceOTU16	7.89744	0.0954083	0.81971	1	0	0	0	0	274.333	k__Bacteria;p__Firmicutes;c__Clostridia;o__Clostridiales;f__Clostridiaceae;g__Clostridium;s__
529789	7.89607	0.0954602	0.81971	1	0	1	3.75	2.25	64.6667	k__Bacteria;p__Firmicutes;c__Clostridia;o__Clostridiales;f__Ruminococcaceae;g__Ruminococcus;s__
2254354	7.88884	0.095736	0.81971	1	0	1.5	0	1	0	k__Bacteria;p__Proteobacteria;c__Alphaproteobacteria;o__Sphingomonadales;f__Sphingomonadaceae;g__Sphingomonas;s__
560906	7.88884	0.095736	0.81971	1	0	3	2	0	0	k__Bacteria;p__Firmicutes;c__Clostridia;o__Clostridiales;f__;g__;s__
348897	7.87409	0.0963008	0.81971	1	0	6.5	0	2	0.666667	k__Bacteria;p__Firmicutes;c__Clostridia;o__Clostridiales;f__;g__;s__
676509	7.86524	0.0966414	0.81971	1	1	47.5	0	0.25	27	k__Bacteria;p__Actinobacteria;c__Actinobacteria;o__Actinomycetales;f__Micrococcaceae;g__Arthrobacter;s__
New.ReferenceOTU330	7.86098	0.0968053	0.81971	1	1	2	7.75	1.25	0.666667	k__Bacteria;p__Bacteroidetes;c__Bacteroidia;o__Bacteroidales;f__[Paraprevotellaceae];g__CF231;s__
302427	7.85804	0.0969192	0.81971	1	0	1	24	41.5	0	k__Bacteria;p__Firmicutes;c__Clostridia;o__Clostridiales;f__Ruminococcaceae;g__;s__
4435578	7.85599	0.0969981	0.81971	1	0	5.5	32.75	70.5	1	k__Bacteria;p__Firmicutes;c__Clostridia;o__Clostridiales;f__Dehalobacteriaceae;g__;s__
532235	7.85237	0.0971381	0.81971	1	6	198.5	50.5	6.75	55.3333	k__Bacteria;p__Firmicutes;c__Clostridia;o__Clostridiales;f__Lachnospiraceae;g__;s__
338198	7.85035	0.0972164	0.81971	1	0	2	1.5	15.25	0	k__Bacteria;p__Firmicutes;c__Clostridia;o__Clostridiales;f__Ruminococcaceae;g__;s__
New.ReferenceOTU481	7.85004	0.0972284	0.81971	1	0	0	2	0.25	15	Unassigned
330296	7.84753	0.0973257	0.81971	1	0	48.5	16	36	1.33333	k__Bacteria;p__Firmicutes;c__Clostridia;o__Clostridiales;f__;g__;s__
298198	7.84483	0.0974306	0.81971	1	1	6	14.5	27.5	0.666667	k__Bacteria;p__Actinobacteria;c__Actinobacteria;o__Bifidobacteriales;f__Bifidobacteriaceae;g__;s__
331014	7.84333	0.0974886	0.81971	1	0	16.5	38.25	10.75	1.66667	k__Bacteria;p__Firmicutes;c__Clostridia;o__Clostridiales;f__;g__;s__
289015	7.83985	0.097624	0.81971	1	3	15.5	70	394.25	1	k__Bacteria;p__Firmicutes;c__Clostridia;o__Clostridiales;f__Ruminococcaceae;g__;s__
278650	7.83669	0.0977468	0.81971	1	1	50.5	3.75	29.75	0	k__Bacteria;p__Cyanobacteria;c__4C0d-2;o__YS2;f__;g__;s__
4432238	7.83333	0.0978778	0.81971	1	1	15.5	33.25	72.25	8.66667	k__Bacteria;p__Firmicutes;c__Clostridia;o__Clostridiales;f__;g__;s__
567437	7.83088	0.0979734	0.81971	1	0	5	2	6.5	1.33333	k__Bacteria;p__Tenericutes;c__Mollicutes;o__RF39;f__;g__;s__
523749	7.82489	0.0982076	0.81971	1	3	25.5	9	10.5	0	k__Bacteria;p__Firmicutes;c__Clostridia;o__Clostridiales;f__Lachnospiraceae;g__Coprococcus;s__
199268	7.81905	0.0984362	0.81971	1	53	28	24.5	9.25	3	k__Bacteria;p__Firmicutes;c__Clostridia;o__Clostridiales;f__Clostridiaceae;g__;s__
288847	7.81696	0.0985179	0.81971	1	0	0.5	0.5	1.25	0	k__Bacteria;p__Firmicutes;c__Clostridia;o__Clostridiales;f__Ruminococcaceae;g__;s__
294749	7.8005	0.0991657	0.81971	1	0	4	35.5	0.25	8.33333	k__Bacteria;p__Firmicutes;c__Erysipelotrichi;o__Erysipelotrichales;f__Erysipelotrichaceae;g__;s__
549793	7.78751	0.0996795	0.81971	1	1	56	12.5	26.75	5.66667	k__Bacteria;p__Firmicutes;c__Clostridia;o__Clostridiales;f__;g__;s__
New.ReferenceOTU180	7.76432	0.100603	0.81971	1	0	0.5	5.75	5.25	0	k__Bacteria;p__Firmicutes;c__Clostridia;o__Clostridiales;f__Ruminococcaceae;g__;s__
New.ReferenceOTU155	7.76067	0.100749	0.81971	1	1	10.5	7.75	14.5	1.66667	k__Bacteria;p__Firmicutes;c__Clostridia;o__Clostridiales;f__Ruminococcaceae;g__;s__
4366527	7.75037	0.101163	0.81971	1	2	30	111.75	151.5	11.6667	k__Bacteria;p__Firmicutes;c__Clostridia;o__Clostridiales;f__;g__;s__
4296771	7.74917	0.101211	0.81971	1	6	30.5	35.75	25	1	k__Bacteria;p__Firmicutes;c__Clostridia;o__Clostridiales;f__Ruminococcaceae;g__;s__
244041	7.74258	0.101476	0.81971	1	0	4.5	31.25	15.25	1.66667	k__Bacteria;p__Firmicutes;c__Clostridia;o__Clostridiales;f__;g__;s__
295070	7.73705	0.101699	0.81971	1	2	7.5	7.5	4	0	k__Bacteria;p__Firmicutes;c__Clostridia;o__Clostridiales;f__;g__;s__
319690	7.71905	0.102429	0.81971	1	4	50	107.25	107.75	19	k__Bacteria;p__Firmicutes;c__Clostridia;o__Clostridiales;f__;g__;s__
4420215	7.71488	0.102599	0.81971	1	1	5.5	19	2.75	0	k__Bacteria;p__Bacteroidetes;c__Bacteroidia;o__Bacteroidales;f__S24-7;g__;s__
274754	7.70455	0.103021	0.81971	1	0	1	0.75	0	0	k__Bacteria;p__Proteobacteria;c__Gammaproteobacteria;o__Enterobacteriales;f__Enterobacteriaceae
4326861	7.70455	0.103021	0.81971	1	0	1	0	1.25	0	k__Bacteria;p__Firmicutes;c__Clostridia;o__Clostridiales;f__;g__;s__
311566	7.70455	0.103021	0.81971	1	0	1	0.75	0	0	k__Bacteria;p__Firmicutes;c__Clostridia;o__Clostridiales;f__Ruminococcaceae;g__;s__
1110312	7.70338	0.103068	0.81971	1	0	0	2	2.75	0	k__Bacteria;p__Firmicutes;c__Clostridia;o__Clostridiales;f__;g__;s__
356405	7.70242	0.103108	0.81971	1	6	4.5	6.5	2.5	4	k__Bacteria;p__Firmicutes;c__Clostridia;o__Clostridiales;f__Ruminococcaceae;g__;s__
New.ReferenceOTU37	7.70103	0.103164	0.81971	1	2	17	7	37.75	2.66667	k__Bacteria;p__Firmicutes;c__Clostridia;o__Clostridiales;f__Lachnospiraceae;g__;s__
318131	7.70028	0.103195	0.81971	1	0	3	7.5	9.5	0.666667	k__Bacteria;p__Firmicutes;c__Clostridia;o__Clostridiales;f__;g__;s__
20421	7.68545	0.103804	0.81971	1	0	0.5	1.75	0.5	0	k__Bacteria;p__Firmicutes;c__Clostridia;o__Clostridiales;f__Lachnospiraceae;g__Coprococcus;s__
324511	7.68215	0.10394	0.81971	1	1	8.5	25.5	68.25	0	k__Bacteria;p__Spirochaetes;c__Spirochaetes;o__Spirochaetales;f__Spirochaetaceae;g__Treponema;s__
4295444	7.67062	0.104417	0.81971	1	1	7	11.25	40.5	2.33333	k__Bacteria;p__Firmicutes;c__Clostridia;o__Clostridiales;f__;g__;s__
295427	7.66962	0.104458	0.81971	1	1	52.5	94.25	43.5	1	k__Bacteria;p__Firmicutes;c__Clostridia;o__Clostridiales;f__;g__;s__
2157225	7.66667	0.104581	0.81971	1	0	1	0	1	0	k__Bacteria;p__Firmicutes;c__Clostridia;o__Clostridiales;f__Clostridiaceae;g__;s__
300854	7.66667	0.104581	0.81971	1	0	1	0	0.5	0	k__Bacteria;p__Firmicutes;c__Clostridia;o__Clostridiales;f__Ruminococcaceae;g__;s__
134726	7.66667	0.104581	0.81971	1	0	1	1.5	0	0	k__Bacteria;p__Firmicutes;c__Bacilli;o__Lactobacillales;f__Lactobacillaceae;g__Lactobacillus;s__
685156	7.66667	0.104581	0.81971	1	0	1	0	0.5	0	k__Bacteria;p__Firmicutes;c__Bacilli;o__Lactobacillales;f__Lactobacillaceae;g__Lactobacillus;s__mucosae
351663	7.66667	0.104581	0.81971	1	0	1	0	1	0	k__Bacteria;p__Firmicutes;c__Clostridia;o__Clostridiales;f__Ruminococcaceae;g__Ruminococcus;s__
11376	7.66667	0.104581	0.81971	1	0	1	0.75	0	0	k__Bacteria;p__Actinobacteria;c__Coriobacteriia;o__Coriobacteriales;f__Coriobacteriaceae;g__;s__
New.ReferenceOTU623	7.66473	0.104661	0.81971	1	0	0	0.75	0.25	2.33333	k__Bacteria;p__Firmicutes;c__Clostridia;o__Clostridiales
325489	7.66446	0.104672	0.81971	1	0	26	11.25	22.25	2.33333	k__Bacteria;p__Tenericutes;c__Mollicutes;o__RF39;f__;g__;s__
269532	7.65714	0.104976	0.81971	1	2	32.5	27	85	6	k__Bacteria;p__Firmicutes;c__Clostridia;o__Clostridiales;f__Ruminococcaceae;g__;s__
4430922	7.65627	0.105012	0.81971	1	2	33	11.5	12.5	2.66667	k__Bacteria;p__Tenericutes;c__Mollicutes;o__RF39;f__;g__;s__
258908	7.65507	0.105063	0.81971	1	0	3.5	0.5	3	0	k__Bacteria;p__Firmicutes;c__Clostridia;o__Clostridiales;f__;g__;s__
4452219	7.65375	0.105118	0.81971	1	0	1	4.5	1.5	0	k__Bacteria;p__Firmicutes;c__Clostridia;o__Clostridiales;f__Clostridiaceae;g__Clostridium;s__
293789	7.65315	0.105143	0.81971	1	4	19.5	20.75	34.75	2	k__Bacteria;p__Firmicutes;c__Clostridia;o__Clostridiales;f__Ruminococcaceae;g__Ruminococcus;s__
4345515	7.6515	0.105211	0.81971	1	6	26	14	7.75	28.3333	k__Bacteria;p__Firmicutes;c__Clostridia;o__Clostridiales;f__Ruminococcaceae;g__;s__
4340745	7.64954	0.105293	0.81971	1	4	61	196.75	81	1.33333	k__Bacteria;p__Firmicutes;c__Clostridia;o__Clostridiales;f__Lachnospiraceae;g__;s__
511464	7.64146	0.105631	0.81971	1	0	8	2.25	0.5	7	k__Bacteria;p__Tenericutes;c__Mollicutes;o__Anaeroplasmatales;f__Anaeroplasmataceae;g__;s__
318997	7.64086	0.105656	0.81971	1	1	8	20	32.5	4.33333	k__Bacteria;p__Firmicutes;c__Clostridia;o__Clostridiales;f__Ruminococcaceae;g__Ruminococcus;s__
New.ReferenceOTU166	7.63895	0.105736	0.81971	1	111	3	49.25	1.5	144	k__Bacteria;p__Bacteroidetes;c__Bacteroidia;o__Bacteroidales;f__;g__;s__
309799	7.63464	0.105917	0.81971	1	1	31.5	18.75	64.5	9	k__Bacteria;p__Firmicutes;c__Clostridia;o__Clostridiales;f__Ruminococcaceae;g__;s__
4401045	7.63207	0.106025	0.81971	1	0	0.5	3.75	1	0	k__Bacteria;p__Firmicutes;c__Clostridia;o__Clostridiales;f__Ruminococcaceae;g__;s__
287402	7.60976	0.106966	0.81971	1	1	41.5	84.75	54.25	2.33333	k__Bacteria;p__Firmicutes;c__Clostridia;o__Clostridiales;f__;g__;s__
301121	7.58957	0.107824	0.81971	1	0	35.5	126.5	16	0	k__Bacteria;p__Bacteroidetes;c__Bacteroidia;o__Bacteroidales;f__;g__;s__
715152	7.58333	0.10809	0.81971	1	0	3	2	8.75	0	k__Bacteria;p__Firmicutes;c__Clostridia;o__Clostridiales;f__Ruminococcaceae;g__;s__
300053	7.5737	0.108503	0.81971	1	0	2115	1037.5	164.5	3.66667	k__Bacteria;p__Bacteroidetes;c__Bacteroidia;o__Bacteroidales;f__p-2534-18B5;g__;s__
291348	7.57111	0.108614	0.81971	1	1	11.5	14	40	0.333333	k__Bacteria;p__Firmicutes;c__Clostridia;o__Clostridiales;f__Ruminococcaceae;g__Oscillospira;s__
New.ReferenceOTU581	7.56782	0.108756	0.81971	1	1	20.5	54.25	13.75	3.66667	k__Bacteria;p__Bacteroidetes;c__Bacteroidia;o__Bacteroidales;f__Bacteroidaceae;g__;s__
347801	7.56117	0.109042	0.81971	1	2	4.5	1	18.5	2.66667	k__Bacteria;p__Firmicutes;c__Clostridia;o__Clostridiales;f__Lachnospiraceae;g__;s__
530379	7.54589	0.109703	0.81971	1	0	2	12.5	2	0.333333	k__Bacteria;p__Firmicutes;c__Clostridia;o__Clostridiales;f__Lachnospiraceae;g__;s__
2230984	7.5437	0.109798	0.81971	1	1	0	1	4.75	0.333333	k__Bacteria;p__Firmicutes;c__Clostridia;o__Clostridiales;f__Veillonellaceae;g__Succiniclasticum;s__
300870	7.54286	0.109834	0.81971	1	33	91	267	444.5	46.3333	k__Bacteria;p__Firmicutes;c__Clostridia;o__Clostridiales;f__Ruminococcaceae;g__;s__
175037	7.53792	0.110049	0.81971	1	0	0	5.25	0	0.666667	k__Bacteria;p__Firmicutes;c__Clostridia;o__Clostridiales;f__Christensenellaceae;g__;s__
199643	7.53149	0.110329	0.81971	1	0	2	12	1	0.333333	k__Bacteria;p__Firmicutes;c__Clostridia;o__Clostridiales;f__Lachnospiraceae
4335229	7.53103	0.110349	0.81971	1	0	5.5	8.25	14	0	k__Bacteria;p__Firmicutes;c__Clostridia;o__Clostridiales;f__Ruminococcaceae;g__;s__
305608	7.52982	0.110402	0.81971	1	0	0.5	5.25	6.75	0	k__Bacteria;p__Firmicutes;c__Clostridia;o__Clostridiales;f__Veillonellaceae;g__Phascolarctobacterium;s__
308734	7.52794	0.110484	0.81971	1	0	1.5	9.25	6.5	0.333333	k__Bacteria;p__Firmicutes;c__Clostridia;o__Clostridiales;f__;g__;s__
New.ReferenceOTU255	7.52552	0.110589	0.81971	1	2	1	17.75	10.25	0	k__Bacteria;p__Spirochaetes;c__Spirochaetes;o__Spirochaetales;f__Spirochaetaceae;g__Treponema;s__
New.ReferenceOTU194	7.52115	0.11078	0.81971	1	2	0	1.25	0.25	0	k__Bacteria;p__Firmicutes;c__Clostridia;o__Clostridiales;f__Ruminococcaceae;g__Oscillospira;s__
296103	7.51996	0.110832	0.81971	1	1	22	41.75	27.75	4.66667	k__Bacteria;p__Firmicutes;c__Clostridia;o__Clostridiales;f__Lachnospiraceae;g__;s__
749770	7.50688	0.111406	0.81971	1	0	3.5	2.5	123.25	0	k__Bacteria;p__Verrucomicrobia;c__Verrucomicrobiae;o__Verrucomicrobiales;f__Verrucomicrobiaceae;g__Akkermansia;s__
525024	7.49306	0.112016	0.81971	1	0	0.5	1.25	0	0	k__Bacteria;p__Firmicutes;c__Clostridia;o__Clostridiales;f__Clostridiaceae;g__;s__
329503	7.49284	0.112025	0.81971	1	0	10	6.75	5.25	0	k__Bacteria;p__Firmicutes;c__Clostridia;o__Clostridiales;f__;g__;s__
266198	7.4924	0.112045	0.81971	1	0	0.5	2.25	1.75	0	k__Bacteria;p__Tenericutes;c__Mollicutes;o__RF39;f__;g__;s__
292074	7.48842	0.112221	0.81971	1	0	2.5	0	0.25	1.33333	k__Bacteria;p__Firmicutes;c__Clostridia;o__Clostridiales;f__Ruminococcaceae;g__Ruminococcus;s__
354599	7.47865	0.112654	0.81971	1	0	3	180	7.25	0.333333	k__Bacteria;p__Spirochaetes;c__Spirochaetes;o__Spirochaetales;f__Spirochaetaceae;g__Treponema;s__
322004	7.47834	0.112668	0.81971	1	5	78	85.5	58.25	5.66667	k__Bacteria;p__Firmicutes;c__Clostridia;o__Clostridiales;f__Ruminococcaceae;g__;s__
4450010	7.46713	0.113168	0.81971	1	0	0.5	1.5	0	0	k__Bacteria;p__Firmicutes;c__Clostridia;o__Clostridiales;f__Lachnospiraceae;g__;s__
290086	7.45945	0.113511	0.81971	1	0	5.5	4	11.25	1	k__Bacteria;p__Firmicutes;c__Clostridia;o__Clostridiales;f__;g__;s__
New.ReferenceOTU27	7.44762	0.114041	0.81971	1	6	177	815	56.5	25.3333	k__Bacteria;p__Bacteroidetes;c__Bacteroidia;o__Bacteroidales;f__RF16;g__;s__
319896	7.44429	0.114191	0.81971	1	1	5.5	12.25	6.25	0.333333	k__Bacteria;p__Firmicutes;c__Clostridia;o__Clostridiales;f__;g__;s__
New.ReferenceOTU469	7.44144	0.11432	0.81971	1	8	2167.5	0.25	0.25	244.667	k__Bacteria;p__Actinobacteria;c__Actinobacteria;o__Actinomycetales;f__Micrococcaceae;g__Arthrobacter;s__
40649	7.43847	0.114453	0.81971	1	0	4	10.25	1.75	0.666667	k__Bacteria;p__Firmicutes;c__Clostridia;o__Clostridiales;f__Lachnospiraceae;g__;s__
340170	7.43062	0.114808	0.81971	1	4	47.5	24.5	32.5	8.33333	k__Bacteria;p__Firmicutes;c__Clostridia;o__Clostridiales;f__Ruminococcaceae;g__Ruminococcus;s__
319521	7.42669	0.114986	0.81971	1	0	13	13.75	19.25	1.66667	k__Bacteria;p__Firmicutes;c__Clostridia;o__Clostridiales;f__Ruminococcaceae;g__;s__
New.ReferenceOTU196	7.42457	0.115082	0.81971	1	3	0	0.25	0	1868.67	k__Bacteria;p__Firmicutes;c__Clostridia;o__Clostridiales;f__Clostridiaceae;g__Clostridium;s__
4466706	7.41077	0.115709	0.81971	1	1	23	25.75	14.25	5.33333	k__Bacteria;p__Firmicutes;c__Clostridia;o__Clostridiales;f__Ruminococcaceae;g__;s__
295344	7.40675	0.115892	0.81971	1	0	19	75.75	81.25	4.33333	k__Bacteria;p__Firmicutes;c__Clostridia;o__Clostridiales;f__Ruminococcaceae;g__Oscillospira;s__
4315398	7.40401	0.116017	0.81971	1	0	0	7.25	11	1.66667	k__Bacteria;p__Firmicutes;c__Clostridia;o__Clostridiales;f__Ruminococcaceae;g__;s__
300611	7.39917	0.116239	0.81971	1	0	19.5	45.5	13	1	k__Bacteria;p__Firmicutes;c__Clostridia;o__Clostridiales;f__Ruminococcaceae;g__;s__
322906	7.39403	0.116474	0.81971	1	0	2.5	1.75	0	0	k__Bacteria;p__Firmicutes;c__Clostridia;o__Clostridiales;f__;g__;s__
309006	7.38021	0.117109	0.81971	1	0	1.5	3.5	8.5	0	k__Bacteria;p__Firmicutes;c__Clostridia;o__Clostridiales;f__Ruminococcaceae;g__;s__
New.ReferenceOTU14	7.3796	0.117137	0.81971	1	4	36	203.25	74.75	4	k__Bacteria;p__Fibrobacteres;c__Fibrobacteria;o__Fibrobacterales;f__Fibrobacteraceae;g__Fibrobacter;s__succinogenes
528752	7.37689	0.117262	0.81971	1	0	1.5	0.25	0	0.333333	k__Bacteria;p__Firmicutes;c__Clostridia;o__Clostridiales;f__Ruminococcaceae;g__;s__
4407703	7.37689	0.117262	0.81971	1	0	1.5	0	0.25	0.333333	k__Bacteria;p__Firmicutes;c__Erysipelotrichi;o__Erysipelotrichales;f__Erysipelotrichaceae;g__Coprobacillus;s__
842941	7.37689	0.117262	0.81971	1	0	1.5	0	0.25	0.333333	k__Bacteria;p__Actinobacteria;c__Actinobacteria;o__Actinomycetales;f__Microbacteriaceae
297669	7.36643	0.117746	0.81971	1	0	20	4	17.5	3.66667	k__Bacteria;p__Tenericutes;c__Mollicutes;o__Anaeroplasmatales;f__Anaeroplasmataceae;g__Anaeroplasma;s__
354849	7.36276	0.117916	0.81971	1	2	2.5	0.75	0.75	0	k__Bacteria;p__Firmicutes;c__Clostridia;o__Clostridiales;f__;g__;s__
509723	7.36261	0.117922	0.81971	1	4	53.5	80.25	18	1	k__Bacteria;p__Firmicutes;c__Clostridia;o__Clostridiales;f__Ruminococcaceae;g__;s__
306528	7.35203	0.118414	0.81971	1	0	0	1.75	5	0	k__Bacteria;p__Firmicutes;c__Clostridia;o__Clostridiales;f__Ruminococcaceae
197099	7.34852	0.118577	0.81971	1	0	0.5	2.75	2	0	k__Bacteria;p__Firmicutes;c__Clostridia;o__Clostridiales;f__Ruminococcaceae;g__Oscillospira;s__
310222	7.34749	0.118626	0.81971	1	0	1.5	9.25	11.5	0	k__Bacteria;p__Firmicutes;c__Clostridia;o__Clostridiales;f__;g__;s__
292967	7.34749	0.118626	0.81971	1	0	1	10.5	3.25	0	k__Bacteria;p__Tenericutes;c__Mollicutes;o__RF39;f__;g__;s__
1030770	7.34745	0.118627	0.81971	1	0	17	2	10.5	0.333333	k__Bacteria;p__Tenericutes;c__Mollicutes;o__RF39;f__;g__;s__
4316060	7.34128	0.118915	0.81971	1	2	1.5	1	6	0.333333	k__Bacteria;p__Firmicutes;c__Clostridia;o__Clostridiales;f__Lachnospiraceae;g__Pseudobutyrivibrio;s__
New.ReferenceOTU99	7.3339	0.119261	0.81971	1	28	0.5	60.5	0	104.667	k__Bacteria;p__Bacteroidetes;c__Bacteroidia;o__Bacteroidales;f__Bacteroidaceae;g__5-7N15;s__
4459184	7.3125	0.120267	0.81971	1	3	0	0.75	0	0	k__Bacteria;p__Firmicutes;c__Clostridia;o__Clostridiales;f__;g__;s__
137004	7.3125	0.120267	0.81971	1	0	0.5	0.75	0	0	k__Bacteria;p__Firmicutes;c__Clostridia;o__Clostridiales;f__Lachnospiraceae;g__Coprococcus;s__
1108062	7.3125	0.120267	0.81971	1	0	2.5	0.5	0.75	0	k__Bacteria;p__Proteobacteria;c__Alphaproteobacteria;o__Sphingomonadales;f__Sphingomonadaceae;g__Sphingomonas;s__
297045	7.3125	0.120267	0.81971	1	1	0	0	0.25	0	k__Bacteria;p__Firmicutes;c__Clostridia;o__Clostridiales;f__Ruminococcaceae;g__Oscillospira;s__
303196	7.30863	0.12045	0.81971	1	0	0	9.75	40.25	1.33333	k__Bacteria;p__Firmicutes;c__Clostridia;o__Clostridiales;f__Ruminococcaceae;g__;s__
335955	7.30589	0.120579	0.81971	1	0	6.5	1.5	0	1.33333	k__Bacteria;p__Firmicutes;c__Clostridia;o__Clostridiales;f__Ruminococcaceae;g__Ruminococcus;s__
557051	7.30116	0.120804	0.81971	1	0	3	6.5	13.75	0	k__Bacteria;p__Firmicutes;c__Clostridia;o__Clostridiales;f__Ruminococcaceae;g__;s__
New.ReferenceOTU516	7.29345	0.12117	0.81971	1	1	51	0.5	0.25	1135	k__Bacteria;p__Actinobacteria;c__Actinobacteria;o__Actinomycetales;f__Micrococcaceae;g__Arthrobacter;s__
311718	7.28494	0.121575	0.81971	1	1	4.5	16.75	12.75	2	k__Bacteria;p__Firmicutes;c__Clostridia;o__Clostridiales;f__Ruminococcaceae;g__Oscillospira;s__
New.ReferenceOTU47	7.28132	0.121748	0.81971	1	7	20.5	12	11	0	k__Bacteria;p__Firmicutes;c__Clostridia;o__Clostridiales;f__Ruminococcaceae;g__;s__
332185	7.27088	0.122247	0.81971	1	0	9.5	14.5	8	1.33333	k__Bacteria;p__Firmicutes;c__Clostridia;o__Clostridiales;f__Ruminococcaceae;g__;s__
1931575	7.2654	0.12251	0.81971	1	0	4	4.75	2	0	k__Bacteria;p__Firmicutes;c__Clostridia;o__Clostridiales;f__Lachnospiraceae;g__;s__
229874	7.24813	0.123342	0.81971	1	0	6	16	10.25	1	k__Bacteria;p__Tenericutes;c__Mollicutes;o__RF39;f__;g__;s__
744617	7.24398	0.123543	0.81971	1	0	9	2	3.5	0	k__Bacteria;p__Firmicutes;c__Clostridia;o__Clostridiales;f__Lachnospiraceae;g__Epulopiscium;s__
275085	7.23405	0.124025	0.81971	1	0	1	2.5	0	0	k__Bacteria;p__TM7;c__TM7-3;o__CW040;f__F16;g__;s__
584083	7.23314	0.124069	0.81971	1	0	5.5	11.5	7.75	0	k__Bacteria;p__Firmicutes;c__Clostridia;o__Clostridiales;f__;g__;s__
New.ReferenceOTU22	7.23077	0.124184	0.81971	1	1	0	0	0	1	Unassigned
New.ReferenceOTU366	7.23077	0.124184	0.81971	1	4	0	0	0	3	k__Bacteria;p__Proteobacteria;c__Gammaproteobacteria;o__Pseudomonadales;f__Pseudomonadaceae;g__;s__
291147	7.22666	0.124384	0.81971	1	0	5	10.5	4.5	0.666667	k__Bacteria;p__Firmicutes;c__Clostridia;o__Clostridiales;f__Lachnospiraceae;g__;s__
New.ReferenceOTU247	7.22573	0.12443	0.81971	1	1	2	2.75	0	3.33333	k__Bacteria;p__Firmicutes;c__Clostridia;o__Clostridiales;f__Lachnospiraceae;g__Coprococcus;s__
311707	7.22421	0.124504	0.81971	1	1	41	100.25	123.25	6	k__Bacteria;p__Firmicutes;c__Clostridia;o__Clostridiales;f__Ruminococcaceae;g__;s__
594119	7.21259	0.125071	0.81971	1	0	3.5	15.5	40.25	1.33333	k__Bacteria;p__Firmicutes;c__Clostridia;o__Clostridiales;f__Ruminococcaceae;g__;s__
New.ReferenceOTU580	7.20585	0.125402	0.81971	1	1	42.5	3.75	69	0	k__Bacteria;p__Firmicutes;c__Erysipelotrichi;o__Erysipelotrichales;f__Erysipelotrichaceae;g__Bulleidia
335071	7.20476	0.125455	0.81971	1	1	99.5	136.75	178.5	17.6667	k__Bacteria;p__Firmicutes;c__Clostridia;o__Clostridiales;f__Lachnospiraceae;g__;s__
772972	7.20017	0.125681	0.81971	1	0	27.5	16.25	42.25	0	k__Bacteria;p__Firmicutes;c__Clostridia;o__Clostridiales;f__;g__;s__
1111522	7.19723	0.125825	0.81971	1	0	1	0	5.75	0	k__Bacteria;p__Tenericutes;c__Mollicutes;o__RF39;f__;g__;s__
277132	7.19558	0.125907	0.81971	1	0	45.5	46.75	25.25	4	k__Bacteria;p__Tenericutes;c__Mollicutes;o__RF39;f__;g__;s__
301437	7.19421	0.125974	0.81971	1	0	3.5	9.25	3.5	0	k__Bacteria;p__Firmicutes;c__Clostridia;o__Clostridiales;f__;g__;s__
614318	7.18998	0.126183	0.81971	1	0	0	39.25	23.25	4	k__Bacteria;p__Firmicutes;c__Clostridia;o__Clostridiales;f__Ruminococcaceae;g__;s__
293254	7.18074	0.12664	0.81971	1	1	23	42.25	13.25	0.333333	k__Bacteria;p__Firmicutes;c__Clostridia;o__Clostridiales;f__Ruminococcaceae;g__;s__
4324038	7.17619	0.126865	0.81971	1	5	36.5	153.75	176.5	33.3333	k__Bacteria;p__Bacteroidetes;c__Bacteroidia;o__Bacteroidales;f__Bacteroidaceae;g__Bacteroides;s__
287879	7.17177	0.127085	0.81971	1	0	12.5	5.5	4	0	k__Bacteria;p__Firmicutes;c__Clostridia;o__Clostridiales;f__;g__;s__
313816	7.17143	0.127102	0.81971	1	7	126	148.5	299.5	20.3333	k__Bacteria;p__Firmicutes;c__Clostridia;o__Clostridiales;f__Ruminococcaceae;g__;s__
4466705	7.16336	0.127503	0.81971	1	0	5.5	23.5	34.25	4.66667	k__Bacteria;p__Firmicutes;c__Clostridia;o__Clostridiales;f__;g__;s__
299508	7.16143	0.127599	0.81971	1	0	3	34	4	0	k__Bacteria;p__Firmicutes;c__Clostridia;o__Clostridiales;f__Veillonellaceae;g__;s__
301375	7.14822	0.12826	0.81971	1	0	0	1	2	0	k__Bacteria;p__Firmicutes;c__Clostridia;o__Clostridiales;f__Ruminococcaceae;g__;s__
New.ReferenceOTU548	7.13725	0.12881	0.81971	1	4	0	0.25	0	2.33333	k__Bacteria;p__Firmicutes;c__Clostridia;o__Clostridiales;f__Lachnospiraceae;g__;s__
227697	7.13718	0.128814	0.81971	1	2	4	2.25	21.75	0	k__Bacteria;p__Firmicutes;c__Clostridia;o__Clostridiales;f__Ruminococcaceae;g__Ruminococcus;s__
New.ReferenceOTU66	7.13194	0.129078	0.81971	1	2	0.5	0.25	0	0	k__Bacteria;p__Firmicutes;c__Clostridia;o__Clostridiales;f__Ruminococcaceae;g__;s__
757903	7.12931	0.129211	0.81971	1	1	3.5	5	9.75	0.333333	k__Bacteria;p__Firmicutes;c__Clostridia;o__Clostridiales;f__Clostridiaceae;g__Clostridium;s__
574551	7.12041	0.12966	0.81971	1	5	101.5	101	69.25	22.6667	k__Bacteria;p__Firmicutes;c__Clostridia;o__Clostridiales;f__Ruminococcaceae;g__;s__
352013	7.11599	0.129884	0.81971	1	0	1.5	2.75	4	0	k__Bacteria;p__Firmicutes;c__Clostridia;o__Clostridiales;f__;g__;s__
244436	7.11476	0.129947	0.81971	1	2	3.5	8.25	0.75	0	k__Bacteria;p__Cyanobacteria;c__4C0d-2;o__YS2;f__;g__;s__
332266	7.11406	0.129982	0.81971	1	0	5.5	9.5	21.25	0	k__Bacteria;p__Firmicutes;c__Clostridia;o__Clostridiales;f__;g__;s__
356138	7.11074	0.130151	0.81971	1	1	13	6.75	2.5	1	k__Bacteria;p__Firmicutes;c__Clostridia;o__Clostridiales;f__Lachnospiraceae
4473235	7.10967	0.130205	0.81971	1	5	33	108.75	47	57	k__Bacteria;p__Bacteroidetes;c__Bacteroidia;o__Bacteroidales;f__Bacteroidaceae;g__5-7N15;s__
319616	7.10938	0.13022	0.81971	1	0	0	1.5	1.25	0.333333	k__Bacteria;p__Firmicutes;c__Clostridia;o__Clostridiales;f__Ruminococcaceae
298486	7.10227	0.130581	0.81971	1	0	2	0.25	0.5	0	k__Bacteria;p__Firmicutes;c__Clostridia;o__Clostridiales;f__;g__;s__
416215	7.09091	0.131161	0.81971	1	0	5.5	27.25	6	0	k__Bacteria;p__Firmicutes;c__Clostridia;o__Clostridiales;f__;g__;s__
4426299	7.08478	0.131475	0.81971	1	0	1	0	2	0	k__Bacteria;p__Actinobacteria;c__Actinobacteria;o__Bifidobacteriales;f__Bifidobacteriaceae;g__Bifidobacterium;s__
301218	7.08333	0.131549	0.81971	1	0	0	1.5	0.75	0	k__Bacteria;p__Firmicutes;c__Clostridia;o__Clostridiales;f__;g__;s__
13805	7.08333	0.131549	0.81971	1	0	0	1	0.75	0	k__Bacteria;p__Firmicutes;c__Clostridia;o__Clostridiales;f__Veillonellaceae;g__Anaerovibrio;s__
325706	7.08304	0.131564	0.81971	1	0	2.5	4.75	3.25	0	k__Bacteria;p__Firmicutes;c__Clostridia;o__Clostridiales;f__Ruminococcaceae;g__Oscillospira;s__
289706	7.07754	0.131847	0.81971	1	30	105.5	8.5	21.75	17	k__Bacteria;p__Firmicutes;c__Clostridia;o__Clostridiales;f__Lachnospiraceae;g__;s__
301032	7.06538	0.132473	0.81971	1	0	5.5	16	7.25	0	k__Bacteria;p__Firmicutes;c__Clostridia;o__Clostridiales;f__Ruminococcaceae;g__Oscillospira;s__
743082	7.05682	0.132916	0.81971	1	0	2.5	0.25	0.25	0	k__Bacteria;p__Firmicutes;c__Clostridia;o__Clostridiales;f__Clostridiaceae;g__;s__
4412309	7.05639	0.132938	0.81971	1	0	1	0	0.25	2	k__Bacteria;p__Firmicutes;c__Clostridia;o__Clostridiales;f__Lachnospiraceae;g__;s__
355625	7.05572	0.132973	0.81971	1	1	1	2.5	2.25	0	k__Bacteria;p__Firmicutes;c__Clostridia;o__Clostridiales;f__;g__;s__
New.ReferenceOTU333	7.05243	0.133143	0.81971	1	6	9	114	23.25	1.66667	k__Bacteria;p__Bacteroidetes;c__Bacteroidia;o__Bacteroidales;f__[Paraprevotellaceae];g__CF231;s__
194053	7.05211	0.13316	0.81971	1	0	2	10.25	1.25	0.333333	k__Bacteria;p__Firmicutes;c__Clostridia;o__Clostridiales;f__Lachnospiraceae;g__;s__
583116	7.05189	0.133172	0.81971	1	0	0	2.5	42.25	0	k__Bacteria;p__Firmicutes;c__Clostridia;o__Clostridiales;f__Ruminococcaceae;g__;s__
348085	7.04413	0.133574	0.81971	1	1	2.5	3.5	4	0.333333	k__Bacteria;p__Firmicutes;c__Clostridia;o__Clostridiales;f__Ruminococcaceae;g__Ruminococcus;s__
312916	7.04286	0.133641	0.81971	1	0	52	164	43.5	8	k__Bacteria;p__Proteobacteria;c__Gammaproteobacteria;o__Aeromonadales;f__Succinivibrionaceae;g__Succinivibrio;s__
289636	7.04167	0.133703	0.81971	1	0	2	2.25	0.5	3.66667	k__Bacteria;p__Firmicutes;c__Clostridia;o__Clostridiales;f__;g__;s__
260290	7.03793	0.133897	0.81971	1	0	7.5	10.5	37	0	k__Bacteria;p__Firmicutes;c__Clostridia;o__Clostridiales;f__;g__;s__
329112	7.0321	0.134202	0.81971	1	0	14.5	23	43.25	7.33333	k__Bacteria;p__Firmicutes;c__Clostridia;o__Clostridiales;f__Ruminococcaceae;g__;s__
297917	7.03184	0.134215	0.81971	1	3	125.5	24	181.75	8	k__Bacteria;p__Firmicutes;c__Clostridia;o__Clostridiales;f__Lachnospiraceae;g__Dorea;s__
New.ReferenceOTU628	7.03031	0.134295	0.81971	1	0	129.5	0	0.5	3.66667	k__Bacteria;p__Proteobacteria;c__Gammaproteobacteria;o__Aeromonadales;f__Succinivibrionaceae;g__Ruminobacter;s__
302600	7.02855	0.134387	0.81971	1	0	0	0.25	2.75	0	k__Bacteria;p__Firmicutes;c__Clostridia;o__Clostridiales;f__Ruminococcaceae;g__;s__
302501	7.02855	0.134387	0.81971	1	0	0	0.25	7	0	k__Bacteria;p__Verrucomicrobia;c__Verrucomicrobiae;o__Verrucomicrobiales;f__Verrucomicrobiaceae;g__Akkermansia;s__
4315785	7.02855	0.134387	0.81971	1	0	0	0.25	5.5	0	k__Bacteria;p__Firmicutes;c__Clostridia;o__Clostridiales;f__Ruminococcaceae;g__;s__
321106	7.02834	0.134398	0.81971	1	2	24.5	27.75	7	1	k__Bacteria;p__Firmicutes;c__Clostridia;o__Clostridiales;f__Lachnospiraceae;g__;s__
298172	7.02735	0.13445	0.81971	1	1	9	27.75	55	8.33333	k__Bacteria;p__Firmicutes;c__Erysipelotrichi;o__Erysipelotrichales;f__Erysipelotrichaceae;g__;s__
652696	7.01576	0.135058	0.81971	1	3	10	1.5	1	2	k__Bacteria;p__Actinobacteria;c__Actinobacteria;o__Bifidobacteriales;f__Bifidobacteriaceae;g__Bifidobacterium;s__
4090251	7.01542	0.135076	0.81971	1	0	19	100.25	27.25	3	k__Bacteria;p__Bacteroidetes;c__Bacteroidia;o__Bacteroidales;f__Bacteroidaceae;g__;s__
330899	7.00446	0.135652	0.81971	1	0	0	2.75	0.25	1	k__Bacteria;p__Firmicutes;c__Clostridia;o__Clostridiales;f__Ruminococcaceae;g__;s__
292128	6.99918	0.135931	0.81971	1	0	3.5	2	0.25	0.666667	k__Bacteria;p__Firmicutes;c__Clostridia;o__Clostridiales;f__[Mogibacteriaceae];g__Mogibacterium;s__
New.ReferenceOTU332	6.9942	0.136195	0.81971	1	3	1	0	0.75	1	k__Bacteria;p__Firmicutes;c__Clostridia;o__Clostridiales;f__Lachnospiraceae;g__;s__
New.ReferenceOTU197	6.97701	0.137108	0.81971	1	0	4	9.25	51.75	0.333333	k__Bacteria;p__Firmicutes;c__Clostridia;o__Clostridiales;f__Ruminococcaceae;g__;s__
New.ReferenceOTU170	6.97622	0.13715	0.81971	1	1	0.5	2	0.75	0	k__Bacteria;p__Firmicutes;c__Clostridia;o__Clostridiales;f__Ruminococcaceae;g__;s__
315831	6.97619	0.137152	0.81971	1	3	82.5	125.25	359	11	k__Bacteria;p__Firmicutes;c__Clostridia;o__Clostridiales;f__[Mogibacteriaceae];g__;s__
294659	6.97619	0.137152	0.81971	1	26	373.5	95.25	519.75	8	k__Bacteria;p__Cyanobacteria;c__4C0d-2;o__YS2;f__;g__;s__
287662	6.97619	0.137152	0.81971	1	35	535.5	177.75	714.5	332	k__Bacteria;p__Bacteroidetes;c__Bacteroidia;o__Bacteroidales;f__;g__;s__
349238	6.97619	0.137152	0.81971	1	2	146	126.75	98	9.33333	k__Bacteria;p__Firmicutes;c__Clostridia;o__Clostridiales;f__Ruminococcaceae;g__;s__
334839	6.97561	0.137183	0.81971	1	0	4.5	1	1.5	0	k__Bacteria;p__Firmicutes;c__Clostridia;o__Clostridiales;f__Ruminococcaceae;g__;s__
105099	6.96288	0.137863	0.81971	1	0	2	1.25	6	2	k__Bacteria;p__Firmicutes;c__Clostridia;o__Clostridiales;f__;g__;s__
329058	6.94979	0.138566	0.81971	1	0	12	1	1	0.333333	k__Bacteria;p__Firmicutes;c__Erysipelotrichi;o__Erysipelotrichales;f__Erysipelotrichaceae;g__Bulleidia;s__
110836	6.94828	0.138647	0.81971	1	0	1	1	2	0	k__Bacteria;p__Firmicutes;c__Clostridia;o__Clostridiales;f__Ruminococcaceae;g__;s__
299833	6.94688	0.138722	0.81971	1	10	39.5	3.5	31.25	1	k__Bacteria;p__Firmicutes;c__Clostridia;o__Clostridiales;f__Ruminococcaceae;g__;s__
307485	6.9442	0.138866	0.81971	1	0	1.5	2.5	0	0	k__Bacteria;p__Firmicutes;c__Clostridia;o__Clostridiales;f__[Mogibacteriaceae];g__Mogibacterium;s__
New.ReferenceOTU115	6.93333	0.139453	0.81971	1	103	75.5	267.5	533.25	130.667	k__Bacteria;p__Bacteroidetes;c__Bacteroidia;o__Bacteroidales;f__S24-7;g__;s__
306056	6.92952	0.13966	0.81971	1	0	52	110.25	64.25	2.66667	k__Bacteria;p__Firmicutes;c__Clostridia;o__Clostridiales;f__;g__;s__
292127	6.92857	0.139711	0.81971	1	19	1351.5	807.5	289.25	36	k__Bacteria;p__Firmicutes;c__Clostridia;o__Clostridiales;f__;g__;s__
1056816	6.92734	0.139778	0.81971	1	0	0	0	2.5	0.333333	k__Bacteria;p__Firmicutes;c__Clostridia;o__Clostridiales;f__Dehalobacteriaceae;g__Dehalobacterium;s__
263881	6.92734	0.139778	0.81971	1	0	0	6.25	0	1	k__Bacteria;p__Firmicutes;c__Clostridia;o__Clostridiales;f__Ruminococcaceae;g__;s__
528441	6.92116	0.140114	0.81971	1	0	5.5	10.5	36.25	0.666667	k__Bacteria;p__Firmicutes;c__Clostridia;o__Clostridiales;f__Ruminococcaceae;g__;s__
174516	6.92026	0.140163	0.81971	1	0	5	0	10	0	k__Bacteria;p__Firmicutes;c__Clostridia;o__Clostridiales;f__Clostridiaceae;g__Clostridium;s__
4317038	6.91621	0.140383	0.81971	1	0	0	3	1	0	k__Bacteria;p__Firmicutes;c__Clostridia;o__Clostridiales;f__;g__;s__
137981	6.91609	0.140389	0.81971	1	1	18	0	0	4.33333	k__Bacteria;p__Actinobacteria;c__Actinobacteria;o__Actinomycetales;f__Micrococcaceae;g__;s__
162623	6.91446	0.140478	0.81971	1	1	3	2.25	0.5	0	k__Bacteria;p__Firmicutes;c__Clostridia;o__Clostridiales;f__Lachnospiraceae;g__Roseburia;s__
4366523	6.91372	0.140518	0.81971	1	0	9.5	15.25	13	1.66667	k__Bacteria;p__Firmicutes;c__Clostridia;o__Clostridiales;f__Lachnospiraceae;g__;s__
304075	6.91017	0.140712	0.81971	1	0	7	53.5	71.25	3	k__Bacteria;p__Firmicutes;c__Clostridia;o__Clostridiales;f__Ruminococcaceae;g__;s__
331156	6.90923	0.140763	0.81971	1	4	51	166.75	41.5	3.33333	k__Bacteria;p__Firmicutes;c__Clostridia;o__Clostridiales;f__;g__;s__
102471	6.90625	0.140926	0.81971	1	0	1	2	2.5	0	k__Bacteria;p__Firmicutes;c__Clostridia;o__Clostridiales;f__;g__;s__
539244	6.90476	0.141008	0.81971	1	8	113	585.75	131.25	32.3333	k__Bacteria;p__Bacteroidetes;c__Bacteroidia;o__Bacteroidales;f__[Paraprevotellaceae];g__CF231;s__
578649	6.89849	0.141351	0.81971	1	3	14.5	13	34	3.66667	k__Bacteria;p__Firmicutes;c__Clostridia;o__Clostridiales;f__;g__;s__
571965	6.8912	0.141751	0.81971	1	0	1.5	0.5	1	0	k__Bacteria;p__Firmicutes;c__Clostridia;o__Clostridiales;f__;g__;s__
347873	6.87636	0.142568	0.81971	1	1	0	6.75	0.5	0	k__Bacteria;p__Verrucomicrobia;c__Verruco-5;o__WCHB1-41;f__RFP12;g__;s__
349053	6.87155	0.142834	0.81971	1	0	7.5	1	23.5	0	k__Bacteria;p__Firmicutes;c__Clostridia;o__Clostridiales;f__Ruminococcaceae;g__Ruminococcus;s__
2177996	6.87061	0.142886	0.81971	1	0	8.5	1.75	1.75	0.333333	k__Bacteria;p__Firmicutes;c__Clostridia;o__Clostridiales;f__Lachnospiraceae;g__;s__
526983	6.86593	0.143145	0.81971	1	0	13	19.25	8	1	k__Bacteria;p__Firmicutes;c__Clostridia;o__Clostridiales;f__Ruminococcaceae;g__;s__
4403504	6.86195	0.143366	0.81971	1	0	6	9.5	21.75	0	k__Bacteria;p__Firmicutes;c__Clostridia;o__Clostridiales;f__Ruminococcaceae;g__;s__
4317030	6.8619	0.143368	0.81971	1	3	62	84	77.25	6.66667	k__Bacteria;p__Firmicutes;c__Clostridia;o__Clostridiales;f__[Mogibacteriaceae];g__;s__
288168	6.85862	0.143551	0.81971	1	0	14.5	14.5	16.5	0	k__Bacteria;p__Firmicutes;c__Clostridia;o__Clostridiales;f__Lachnospiraceae;g__;s__
307291	6.85352	0.143834	0.81971	1	0	17	26.75	10.5	1.66667	k__Bacteria;p__Firmicutes;c__Clostridia;o__Clostridiales;f__Ruminococcaceae;g__;s__
268978	6.85337	0.143843	0.81971	1	10	19.5	4.5	0.75	7	k__Bacteria;p__Firmicutes;c__Bacilli;o__Turicibacterales;f__Turicibacteraceae;g__Turicibacter;s__
342089	6.84286	0.144429	0.81971	1	3	85	196	369.5	462.333	k__Bacteria;p__Bacteroidetes;c__Bacteroidia;o__Bacteroidales;f__;g__;s__
572384	6.83523	0.144856	0.81971	1	0	1	0	0.75	0	k__Bacteria;p__Spirochaetes;c__Spirochaetes;o__Spirochaetales;f__Spirochaetaceae;g__Treponema;s__
New.ReferenceOTU460	6.83183	0.145047	0.81971	1	47	0	35.75	0	15.6667	k__Bacteria;p__Firmicutes;c__Clostridia;o__Clostridiales;f__Ruminococcaceae;g__Oscillospira;s__
New.ReferenceOTU161	6.83049	0.145122	0.81971	1	437	8.5	53.25	3	174.333	k__Bacteria;p__Firmicutes;c__Clostridia;o__Clostridiales;f__Ruminococcaceae;g__;s__
805699	6.82949	0.145178	0.81971	1	0	12.5	4.5	13.75	0.666667	k__Bacteria;p__Tenericutes;c__Mollicutes;o__RF39;f__;g__;s__
New.ReferenceOTU579	6.82687	0.145325	0.81971	1	71	0	16.75	0	25.3333	k__Bacteria;p__Bacteroidetes;c__Bacteroidia;o__Bacteroidales;f__;g__;s__
164216	6.82031	0.145694	0.81971	1	2	17.5	1.75	0.5	1	k__Bacteria;p__Firmicutes;c__Clostridia;o__Clostridiales;f__Lachnospiraceae;g__;s__
4353658	6.81905	0.145765	0.81971	1	2	79	191.75	293.25	8.33333	k__Bacteria;p__Firmicutes;c__Clostridia;o__Clostridiales;f__Veillonellaceae;g__Phascolarctobacterium;s__
289402	6.81895	0.145771	0.81971	1	0	0	1	2.25	0.333333	k__Bacteria;p__Firmicutes;c__Clostridia;o__Clostridiales;f__Lachnospiraceae;g__Coprococcus;s__
4318319	6.81687	0.145888	0.81971	1	2	19	14.75	8.25	5.66667	k__Bacteria;p__Firmicutes;c__Clostridia;o__Clostridiales;f__Ruminococcaceae;g__;s__
299997	6.8151	0.145988	0.81971	1	0	0	1.5	1	0	k__Bacteria;p__Firmicutes;c__Clostridia;o__Clostridiales;f__Ruminococcaceae;g__;s__
New.ReferenceOTU190	6.81406	0.146046	0.81971	1	6	1	12.75	0.5	0.666667	k__Bacteria;p__Firmicutes;c__Clostridia;o__Clostridiales;f__;g__;s__
618906	6.81397	0.146051	0.81971	1	0	35	24.25	28.75	6.66667	k__Bacteria;p__Firmicutes;c__Erysipelotrichi;o__Erysipelotrichales;f__Erysipelotrichaceae;g__p-75-a5;s__
631218	6.80933	0.146314	0.81971	1	0	2.5	1	4.5	0	k__Bacteria;p__Firmicutes;c__Clostridia;o__Clostridiales;f__Ruminococcaceae;g__;s__
305293	6.80241	0.146706	0.81971	1	1	4.5	5.75	11.5	0.333333	k__Bacteria;p__Firmicutes;c__Clostridia;o__Clostridiales;f__;g__;s__
287790	6.80169	0.146747	0.81971	1	0	0	4	2.25	0.333333	k__Bacteria;p__Firmicutes;c__Clostridia;o__Clostridiales;f__Ruminococcaceae;g__;s__
85903	6.79946	0.146873	0.81971	1	0	0	1.75	3.25	0	k__Bacteria;p__Firmicutes;c__Clostridia;o__Clostridiales;f__Ruminococcaceae;g__;s__
310957	6.78626	0.147624	0.81971	1	0	1	1.25	5	2.66667	k__Bacteria;p__Firmicutes;c__Clostridia;o__Clostridiales;f__Lachnospiraceae;g__;s__
311959	6.78127	0.147908	0.81971	1	1	0.5	6.5	11.75	0.333333	k__Bacteria;p__Firmicutes;c__Clostridia;o__Clostridiales;f__Ruminococcaceae;g__;s__
368236	6.78108	0.147919	0.81971	1	0	0	3.75	7	0	k__Bacteria;p__Firmicutes;c__Clostridia;o__Clostridiales;f__Ruminococcaceae;g__;s__
313733	6.77629	0.148193	0.81971	1	0	6	7.25	5	0.666667	k__Bacteria;p__Tenericutes;c__Mollicutes;o__RF39;f__;g__;s__
303217	6.77327	0.148366	0.81971	1	0	0	11.25	0.5	0	k__Bacteria;p__Proteobacteria;c__Alphaproteobacteria;o__RF32;f__;g__;s__
263256	6.77327	0.148366	0.81971	1	0	0	4.5	0.5	0	k__Bacteria;p__Verrucomicrobia;c__Verruco-5;o__WCHB1-41;f__RFP12;g__;s__
4430891	6.77327	0.148366	0.81971	1	0	0	0.5	7.75	0	k__Bacteria;p__Firmicutes;c__Clostridia;o__Clostridiales;f__Ruminococcaceae;g__;s__
4474215	6.77024	0.14854	0.81971	1	10	51	14.25	8.5	0.666667	k__Bacteria;p__Firmicutes;c__Clostridia;o__Clostridiales;f__Lachnospiraceae;g__Epulopiscium;s__
296260	6.76572	0.148799	0.81971	1	0	1	2	0.75	7.33333	k__Bacteria;p__Bacteroidetes;c__Bacteroidia;o__Bacteroidales;f__;g__;s__
272909	6.76435	0.148878	0.81971	1	0	18.5	0.75	0.25	0.333333	k__Bacteria;p__Firmicutes;c__Clostridia;o__Clostridiales;f__;g__;s__
New.ReferenceOTU433	6.76427	0.148882	0.81971	1	0	4	0	0.5	0.333333	k__Bacteria;p__Firmicutes;c__Erysipelotrichi;o__Erysipelotrichales;f__Erysipelotrichaceae;g__Catenibacterium;s__
4318314	6.75532	0.149397	0.81971	1	32	343.5	98	301.25	5	k__Bacteria;p__Cyanobacteria;c__4C0d-2;o__YS2;f__;g__;s__
333471	6.75375	0.149488	0.81971	1	0	6	14.5	39.5	0.333333	k__Bacteria;p__Firmicutes;c__Clostridia;o__Clostridiales;f__;g__;s__
4315786	6.75299	0.149531	0.81971	1	0	0	0.5	14	0	k__Bacteria;p__Firmicutes;c__Clostridia;o__Clostridiales;f__Ruminococcaceae;g__;s__
290983	6.74863	0.149783	0.81971	1	0	0	1.25	1.75	0	k__Bacteria;p__Firmicutes;c__Clostridia;o__Clostridiales;f__Ruminococcaceae;g__;s__
4317001	6.74155	0.150193	0.81971	1	1	12.5	44.75	54.5	0	k__Bacteria;p__Planctomycetes;c__Planctomycetia;o__Pirellulales;f__Pirellulaceae;g__;s__
334096	6.74047	0.150255	0.81971	1	0	11	11	2.5	0.666667	k__Bacteria;p__Firmicutes;c__Clostridia;o__Clostridiales;f__Lachnospiraceae;g__;s__
294501	6.73284	0.150698	0.81971	1	0	0	1	12.25	0	k__Bacteria;p__Firmicutes;c__Clostridia;o__Clostridiales;f__Ruminococcaceae;g__;s__
529192	6.73265	0.150709	0.81971	1	2	27	47.25	101	4	k__Bacteria;p__Firmicutes;c__Clostridia;o__Clostridiales;f__;g__;s__
204352	6.73009	0.150858	0.81971	1	0	15.5	42.25	14.75	1.33333	k__Bacteria;p__Firmicutes;c__Clostridia;o__Clostridiales;f__Ruminococcaceae;g__Ruminococcus;s__
300691	6.71953	0.151473	0.81971	1	68	291.5	532	525	87.6667	k__Bacteria;p__Bacteroidetes;c__Bacteroidia;o__Bacteroidales;f__[Paraprevotellaceae];g__CF231;s__
42458	6.71616	0.15167	0.81971	1	0	4	1.5	6.75	0.333333	k__Bacteria;p__Firmicutes;c__Clostridia;o__Clostridiales;f__Ruminococcaceae;g__;s__
266332	6.71284	0.151864	0.81971	1	0	86	23.25	42	4	k__Bacteria;p__Tenericutes;c__Mollicutes;o__RF39;f__;g__;s__
4407030	6.70698	0.152207	0.81971	1	0	6.5	2	0.5	0	k__Bacteria;p__Firmicutes;c__Clostridia;o__Clostridiales;f__Lachnospiraceae
4336746	6.69882	0.152686	0.81971	1	1	0	8.75	20.25	0.666667	k__Bacteria;p__Firmicutes;c__Clostridia;o__Clostridiales;f__Ruminococcaceae;g__;s__
174792	6.68056	0.153764	0.81971	1	0	0	1.25	0.25	0	k__Bacteria;p__Firmicutes;c__Clostridia;o__Clostridiales;f__Lachnospiraceae;g__;s__
345658	6.67639	0.15401	0.81971	1	0	0.5	1.5	6.5	1.66667	k__Bacteria;p__Firmicutes;c__Clostridia;o__Clostridiales;f__Lachnospiraceae;g__;s__
4324036	6.67619	0.154022	0.81971	1	4	106	188.75	458.25	24	k__Bacteria;p__Bacteroidetes;c__Bacteroidia;o__Bacteroidales;f__S24-7;g__;s__
310178	6.67598	0.154035	0.81971	1	2	3.5	3.5	2.25	0	k__Bacteria;p__Firmicutes;c__Clostridia;o__Clostridiales;f__;g__;s__
215468	6.67568	0.154053	0.81971	1	0	0	2.75	3.5	0	k__Bacteria;p__Firmicutes;c__Clostridia;o__Clostridiales;f__Ruminococcaceae;g__;s__
652823	6.67568	0.154053	0.81971	1	0	0	3.75	11.75	0	k__Bacteria;p__Firmicutes;c__Clostridia;o__Clostridiales;f__Ruminococcaceae;g__;s__
544078	6.67568	0.154053	0.81971	1	0	0	6.5	3	0	k__Archaea;p__Euryarchaeota;c__Thermoplasmata;o__E2;f__[Methanomassiliicoccaceae];g__vadinCA11;s__
355615	6.67369	0.15417	0.81971	1	0	1	1	3	0.333333	k__Bacteria;p__Firmicutes;c__Clostridia;o__Clostridiales;f__Lachnospiraceae;g__;s__
549950	6.67224	0.154257	0.81971	1	2	1	16	13.5	0	k__Bacteria;p__Firmicutes;c__Clostridia;o__Clostridiales;f__Ruminococcaceae;g__Oscillospira;s__
New.ReferenceOTU316	6.67191	0.154276	0.81971	1	0	286.5	0	4	1	k__Bacteria;p__Firmicutes;c__Clostridia;o__Clostridiales;f__;g__;s__
New.ReferenceOTU386	6.65744	0.155137	0.81971	1	0	0	0.25	1.5	0	k__Bacteria;p__Tenericutes;c__Mollicutes;o__RF39;f__;g__;s__
New.ReferenceOTU375	6.65683	0.155173	0.81971	1	1	2.5	5	16.75	4	k__Bacteria;p__Firmicutes;c__Clostridia;o__Clostridiales;f__;g__;s__
4318195	6.64806	0.155697	0.81971	1	0	6	4.5	2.75	1	k__Bacteria;p__Firmicutes;c__Clostridia;o__Clostridiales;f__Ruminococcaceae;g__;s__
New.ReferenceOTU284	6.6467	0.155779	0.81971	1	0	16	0.75	3.5	1	k__Bacteria;p__Firmicutes;c__Clostridia;o__Clostridiales;f__;g__;s__
304123	6.64565	0.155842	0.81971	1	0	7	10	39	4.33333	k__Bacteria;p__Firmicutes;c__Clostridia;o__Clostridiales;f__Lachnospiraceae;g__;s__
New.ReferenceOTU291	6.64002	0.156179	0.81971	1	0	1	5.75	7.75	7	k__Bacteria;p__Bacteroidetes;c__Bacteroidia;o__Bacteroidales;f__Bacteroidaceae;g__Bacteroides;s__
544678	6.63821	0.156288	0.81971	1	1	0	2	1.25	0	k__Bacteria;p__Firmicutes;c__Clostridia;o__Clostridiales;f__Lachnospiraceae;g__;s__
42636	6.63664	0.156382	0.81971	1	1	10	15	47.75	1.33333	k__Bacteria;p__Firmicutes;c__Clostridia;o__Clostridiales;f__Clostridiaceae;g__Clostridium;s__
New.ReferenceOTU292	6.63426	0.156525	0.81971	1	0	0.5	0	0	1	k__Bacteria;p__Firmicutes;c__Clostridia;o__Clostridiales;f__Ruminococcaceae;g__;s__
798581	6.62568	0.157042	0.81971	1	0	2.5	10.5	0.5	2	k__Bacteria;p__Firmicutes;c__Clostridia;o__Clostridiales;f__Ruminococcaceae;g__Ruminococcus;s__
296235	6.62316	0.157194	0.81971	1	0	18.5	93.75	50	6	k__Bacteria;p__Bacteroidetes;c__Bacteroidia;o__Bacteroidales;f__Bacteroidaceae;g__5-7N15;s__
543509	6.6228	0.157216	0.81971	1	0	3.5	4.75	1	0	k__Bacteria;p__Firmicutes;c__Clostridia;o__Clostridiales;f__;g__;s__
4456606	6.61633	0.157607	0.81971	1	1	127	10.5	88	0.333333	k__Bacteria;p__Cyanobacteria;c__4C0d-2;o__YS2;f__;g__;s__
294302	6.60472	0.15831	0.81971	1	2	25.5	10.75	11	1.66667	k__Bacteria;p__Firmicutes;c__Clostridia;o__Clostridiales;f__Lachnospiraceae;g__;s__
New.ReferenceOTU30	6.60273	0.158432	0.81971	1	0	0	0	20	0.666667	k__Bacteria;p__Bacteroidetes;c__Bacteroidia;o__Bacteroidales;f__S24-7;g__;s__
294429	6.60271	0.158433	0.81971	1	3	29	22.25	52.25	0	k__Bacteria;p__Firmicutes;c__Clostridia;o__Clostridiales;f__Clostridiaceae;g__Clostridium;s__
349695	6.60118	0.158526	0.81971	1	0	4.5	8.25	5.75	0.333333	k__Bacteria;p__Firmicutes;c__Clostridia;o__Clostridiales;f__Ruminococcaceae;g__;s__
New.ReferenceOTU185	6.59848	0.15869	0.81971	1	16	0	0.5	0	0.333333	k__Bacteria;p__Firmicutes;c__Clostridia;o__Clostridiales;f__Clostridiaceae;g__;s__
694337	6.59377	0.158977	0.81971	1	0	2.5	5.25	6.5	0.333333	k__Bacteria;p__Firmicutes;c__Clostridia;o__Clostridiales;f__Ruminococcaceae;g__;s__
4430921	6.59048	0.159178	0.81971	1	6	110	176	598.5	68.3333	k__Bacteria;p__Bacteroidetes;c__Bacteroidia;o__Bacteroidales;f__S24-7;g__;s__
291650	6.58228	0.159679	0.81971	1	1	0	2.75	6.25	0	k__Bacteria;p__Bacteroidetes;c__Bacteroidia;o__Bacteroidales;f__;g__;s__
338487	6.57892	0.159885	0.81971	1	4	40	46	34	5.66667	k__Bacteria;p__Firmicutes;c__Clostridia;o__Clostridiales;f__Lachnospiraceae;g__;s__
332359	6.55488	0.161365	0.81971	1	16	338	126.75	186.5	395.333	k__Bacteria;p__Spirochaetes;c__Spirochaetes;o__Spirochaetales;f__Spirochaetaceae;g__Treponema;s__
305177	6.55417	0.161409	0.81971	1	0	1	0.25	0	0.333333	k__Bacteria;p__Firmicutes;c__Clostridia;o__Clostridiales;f__;g__;s__
180857	6.55417	0.161409	0.81971	1	0	1	0.25	0	0.333333	k__Bacteria;p__Firmicutes;c__Clostridia;o__Clostridiales;f__Ruminococcaceae;g__Ruminococcus;s__
4447373	6.54762	0.161815	0.81971	1	24	107	26.75	193.5	8	k__Bacteria;p__Firmicutes;c__Clostridia;o__Clostridiales;f__Ruminococcaceae;g__;s__
4315789	6.54684	0.161863	0.81971	1	0	14	9.25	12	1.66667	k__Bacteria;p__Firmicutes;c__Clostridia;o__Clostridiales;f__Ruminococcaceae;g__;s__
255603	6.54121	0.162212	0.81971	1	0	4	0.75	0.5	0.333333	k__Bacteria;p__Firmicutes;c__Clostridia;o__Clostridiales;f__Lachnospiraceae;g__;s__
New.ReferenceOTU181	6.53715	0.162465	0.81971	1	4	6	65.25	54.25	7.66667	k__Bacteria;p__Firmicutes;c__Clostridia;o__Clostridiales;f__Ruminococcaceae;g__;s__
300139	6.53378	0.162674	0.81971	1	0	24.5	10.25	6	3	k__Bacteria;p__Firmicutes;c__Clostridia;o__Clostridiales;f__;g__;s__
312364	6.51964	0.163557	0.81971	1	0	3	1	0.25	0	k__Bacteria;p__Firmicutes;c__Clostridia;o__Clostridiales;f__Ruminococcaceae;g__;s__
292758	6.51762	0.163684	0.81971	1	0	1	1	5.5	0	k__Bacteria;p__Firmicutes;c__Clostridia;o__Clostridiales;f__;g__;s__
New.ReferenceOTU362	6.51125	0.164083	0.81971	1	2	383.5	0.5	0	0	k__Bacteria;p__Firmicutes;c__Bacilli;o__Bacillales;f__Planococcaceae;g__Paenisporosarcina;s__
795046	6.50973	0.164178	0.81971	1	0	0	5.75	1	0	k__Bacteria;p__Firmicutes;c__Clostridia;o__Clostridiales;f__Lachnospiraceae;g__;s__
1857626	6.50962	0.164186	0.81971	1	1	0	0	2.5	0	k__Bacteria;p__Firmicutes;c__Clostridia;o__Clostridiales;f__;g__;s__
2122726	6.50962	0.164186	0.81971	1	1	0	0	0.5	0	k__Bacteria;p__Firmicutes;c__Clostridia;o__Clostridiales;f__Clostridiaceae;g__;s__
New.ReferenceOTU108	6.50962	0.164186	0.81971	1	1	0	2	0	0	k__Bacteria;p__Firmicutes;c__Clostridia;o__Clostridiales;f__Ruminococcaceae;g__;s__
195465	6.50523	0.164461	0.81971	1	0	0.5	1.75	2	0.333333	k__Bacteria;p__Firmicutes;c__Clostridia;o__Clostridiales;f__Lachnospiraceae;g__;s__
258263	6.50494	0.16448	0.81971	1	0	2	47.25	3.5	0.666667	k__Bacteria;p__TM7;c__TM7-3;o__CW040;f__F16;g__;s__
295835	6.50483	0.164487	0.81971	1	0	27.5	49.75	12.5	2	k__Bacteria;p__Firmicutes;c__Clostridia;o__Clostridiales;f__;g__;s__
344639	6.5048	0.164488	0.81971	1	0	21.5	26.25	28.25	1	k__Bacteria;p__Firmicutes;c__Clostridia;o__Clostridiales;f__;g__;s__
331532	6.50136	0.164705	0.81971	1	1	1.5	6.25	2	0.666667	k__Bacteria;p__Firmicutes;c__Clostridia;o__Clostridiales;f__Ruminococcaceae;g__;s__
177902	6.5	0.16479	0.81971	1	0	1	0.75	0.5	0	k__Bacteria;p__Firmicutes;c__Clostridia;o__Clostridiales;f__;g__;s__
337550	6.4975	0.164948	0.81971	1	0	4	3.5	4.75	0.333333	k__Bacteria;p__Firmicutes;c__Clostridia;o__Clostridiales;f__Lachnospiraceae;g__Dorea;s__
792436	6.49639	0.165018	0.81971	1	1	6.5	41.75	13.25	6.66667	k__Bacteria;p__Firmicutes;c__Clostridia;o__Clostridiales
42492	6.49039	0.165397	0.81971	1	3	19	21.75	28.75	1.33333	k__Bacteria;p__Firmicutes;c__Clostridia;o__Clostridiales
180107	6.48565	0.165697	0.81971	1	1	60.5	18.5	26.25	6	k__Bacteria;p__Firmicutes;c__Clostridia;o__Clostridiales;f__Ruminococcaceae;g__Ruminococcus;s__
New.ReferenceOTU536	6.47143	0.1666	0.81971	1	13	77.5	213.5	540.75	185.333	k__Bacteria;p__Bacteroidetes;c__Bacteroidia;o__Bacteroidales;f__;g__;s__
4305241	6.47005	0.166688	0.81971	1	2	14.5	27.25	3.75	0	k__Bacteria;p__Cyanobacteria;c__4C0d-2;o__YS2;f__;g__;s__
526982	6.4689	0.166761	0.81971	1	0	0	2	7	25.6667	k__Bacteria;p__Firmicutes;c__Clostridia;o__Clostridiales;f__Lachnospiraceae;g__Dorea;s__
3979725	6.4539	0.167718	0.81971	1	0	1	0	0	4	k__Bacteria;p__Actinobacteria;c__Actinobacteria;o__Actinomycetales;f__Sanguibacteraceae;g__Sanguibacter;s__
New.ReferenceOTU250	6.4539	0.167718	0.81971	1	0	3	0	0	3.33333	k__Bacteria;p__Actinobacteria;c__Actinobacteria;o__Actinomycetales;f__Micrococcaceae;g__Microbispora;s__rosea
New.ReferenceOTU304	6.4539	0.167718	0.81971	1	0	10.5	0	0	32	k__Bacteria;p__Actinobacteria;c__Actinobacteria;o__Actinomycetales;f__Micrococcaceae;g__Arthrobacter;s__
New.ReferenceOTU552	6.44619	0.168212	0.81971	1	1	13	89	24.5	3.66667	k__Bacteria;p__Bacteroidetes;c__Bacteroidia;o__Bacteroidales;f__[Paraprevotellaceae];g__CF231;s__
568968	6.44273	0.168435	0.81971	1	0	33	10.25	33.75	11	k__Bacteria;p__Firmicutes;c__Clostridia;o__Clostridiales;f__;g__;s__
298161	6.43914	0.168666	0.81971	1	0	3	34	8.25	2.33333	k__Bacteria;p__Bacteroidetes;c__Bacteroidia;o__Bacteroidales;f__Bacteroidaceae;g__;s__
302102	6.43367	0.169018	0.81971	1	1	9.5	4.25	4	1.66667	k__Bacteria;p__Firmicutes;c__Clostridia;o__Clostridiales;f__Ruminococcaceae;g__;s__
570049	6.43333	0.16904	0.81971	1	11	383.5	43.5	59	73.3333	k__Bacteria;p__Firmicutes;c__Clostridia;o__Clostridiales;f__Lachnospiraceae;g__;s__
369416	6.43229	0.169107	0.81971	1	0	4.5	15	19.5	1.33333	k__Bacteria;p__Firmicutes;c__Clostridia;o__Clostridiales;f__Ruminococcaceae;g__;s__
316582	6.4314	0.169164	0.81971	1	1	3	0.75	0.75	0	k__Bacteria;p__Firmicutes;c__Clostridia;o__Clostridiales;f__[Mogibacteriaceae];g__Mogibacterium;s__
301022	6.43015	0.169245	0.81971	1	8	2	2	2	8.33333	k__Bacteria;p__Firmicutes;c__Clostridia;o__Clostridiales;f__Ruminococcaceae;g__;s__
New.ReferenceOTU84	6.42886	0.169329	0.81971	1	0	3	4.75	0	0.333333	k__Bacteria;p__Bacteroidetes;c__Bacteroidia;o__Bacteroidales;f__Porphyromonadaceae;g__Paludibacter;s__
522927	6.42073	0.169854	0.81971	1	0	7	4	1	0	k__Bacteria;p__Firmicutes;c__Clostridia;o__Clostridiales;f__;g__;s__
518287	6.42038	0.169877	0.81971	1	0	16.5	20.25	8.75	1.66667	k__Bacteria;p__Firmicutes;c__Clostridia;o__Clostridiales;f__Lachnospiraceae;g__;s__
New.ReferenceOTU617	6.41855	0.169996	0.81971	1	4	0.5	1.25	0.25	0.666667	k__Bacteria;p__Firmicutes;c__Clostridia;o__Clostridiales;f__Ruminococcaceae;g__Ruminococcus;s__
New.ReferenceOTU58	6.41367	0.170312	0.81971	1	51	0	35.25	0.25	93	k__Bacteria;p__Bacteroidetes;c__Bacteroidia;o__Bacteroidales;f__Bacteroidaceae;g__Bacteroides;s__
335480	6.41295	0.170359	0.81971	1	5	1	8.5	6	0.666667	k__Bacteria;p__Firmicutes;c__Clostridia;o__Clostridiales;f__Ruminococcaceae;g__;s__
4449897	6.3907	0.171809	0.81971	1	0	3	15.25	9.25	0.666667	k__Bacteria;p__Firmicutes;c__Clostridia;o__Clostridiales;f__;g__;s__
4442774	6.38904	0.171917	0.81971	1	1	44.5	49.75	148.75	28.6667	k__Bacteria;p__Firmicutes;c__Clostridia;o__Clostridiales;f__Ruminococcaceae;g__;s__
New.ReferenceOTU123	6.38612	0.172109	0.81971	1	0	57	145	13.25	0	k__Bacteria;p__Bacteroidetes;c__Bacteroidia;o__Bacteroidales;f__p-2534-18B5;g__;s__
300665	6.375	0.172839	0.81971	1	0	0	0.25	1	0	k__Bacteria;p__Bacteroidetes;c__Bacteroidia;o__Bacteroidales;f__S24-7;g__;s__
354882	6.375	0.172839	0.81971	1	0	0	1	0.25	0	k__Bacteria;p__Firmicutes;c__Clostridia;o__Clostridiales;f__;g__;s__
314680	6.375	0.172839	0.81971	1	0	0	1	0.25	0	k__Bacteria;p__Firmicutes;c__Clostridia;o__Clostridiales;f__[Mogibacteriaceae];g__;s__
621649	6.375	0.172839	0.81971	1	0	0	1	0.25	0	k__Bacteria;p__Firmicutes;c__Clostridia;o__Clostridiales;f__;g__;s__
109753	6.375	0.172839	0.81971	1	0	0	1	0.25	0	k__Bacteria;p__Firmicutes;c__Clostridia;o__Clostridiales;f__Ruminococcaceae;g__;s__
4408503	6.375	0.172839	0.81971	1	0	3	0	0	2.33333	k__Bacteria;p__Firmicutes;c__Clostridia;o__Clostridiales;f__Ruminococcaceae;g__;s__
295145	6.375	0.172839	0.81971	1	0	0	0.25	1	0	k__Bacteria;p__Firmicutes;c__Clostridia;o__Clostridiales;f__Ruminococcaceae;g__;s__
338226	6.37143	0.173074	0.81971	1	7	123	133.5	302.5	223.667	k__Bacteria;p__Bacteroidetes;c__Bacteroidia;o__Bacteroidales;f__Bacteroidaceae;g__Bacteroides;s__
300121	6.36552	0.173464	0.81971	1	0	3	7.75	26	0.333333	k__Bacteria;p__Firmicutes;c__Clostridia;o__Clostridiales;f__Ruminococcaceae;g__;s__
337993	6.36276	0.173646	0.81971	1	0	9.5	21.5	9.25	1.66667	k__Bacteria;p__Firmicutes;c__Clostridia;o__Clostridiales;f__;g__;s__
557137	6.35597	0.174095	0.81971	1	2	3.5	7.5	2.5	0	k__Bacteria;p__Firmicutes;c__Clostridia;o__Clostridiales;f__Lachnospiraceae;g__Coprococcus;s__
4442699	6.35444	0.174196	0.81971	1	33	129	180.5	57.25	8	k__Bacteria;p__Firmicutes;c__Clostridia;o__Clostridiales;f__Lachnospiraceae;g__;s__
177237	6.35012	0.174482	0.81971	1	0	1	3.5	1.25	0	k__Bacteria;p__Firmicutes;c__Clostridia;o__Clostridiales;f__Lachnospiraceae;g__Roseburia;s__
4465124	6.34954	0.174521	0.81971	1	1	9	13.75	37.75	2	k__Bacteria;p__Firmicutes;c__Clostridia;o__Clostridiales;f__Ruminococcaceae;g__;s__
290284	6.34887	0.174566	0.81971	1	1	12	25.25	9.5	1	k__Bacteria;p__Firmicutes;c__Clostridia;o__Clostridiales;f__Ruminococcaceae;g__;s__
4317896	6.3429	0.174962	0.81971	1	0	0	1	3.75	0	k__Bacteria;p__Firmicutes;c__Clostridia;o__Clostridiales;f__Ruminococcaceae;g__Oscillospira;s__
4436321	6.3429	0.174962	0.81971	1	0	0	0.5	1.5	0	k__Bacteria;p__Firmicutes;c__Clostridia;o__Clostridiales;f__Ruminococcaceae;g__Ruminococcus;s__
111771	6.3429	0.174962	0.81971	1	0	0	1.75	0.5	0	k__Bacteria;p__Firmicutes;c__Clostridia;o__Clostridiales;f__;g__;s__
New.ReferenceOTU32	6.3375	0.175322	0.81971	1	0	3	13.25	1.25	0	k__Bacteria;p__Bacteroidetes;c__Bacteroidia;o__Bacteroidales;f__Porphyromonadaceae;g__Paludibacter;s__
4408418	6.33333	0.175599	0.81971	1	3	106.5	128.75	131.5	23.6667	k__Bacteria;p__Firmicutes;c__Clostridia;o__Clostridiales;f__Ruminococcaceae;g__;s__
531342	6.31627	0.176741	0.81971	1	0	9	0	464.5	117	k__Bacteria;p__Firmicutes;c__Erysipelotrichi;o__Erysipelotrichales;f__Erysipelotrichaceae;g__Coprobacillus;s__
New.ReferenceOTU438	6.30711	0.177357	0.81971	1	0	2	2.5	5.75	0.333333	k__Bacteria;p__Firmicutes;c__Clostridia;o__Clostridiales;f__;g__;s__
291054	6.30476	0.177515	0.81971	1	25	432	89.5	801.75	16.3333	k__Bacteria;p__Firmicutes;c__Clostridia;o__Clostridiales;f__Ruminococcaceae;g__;s__
4314257	6.3	0.177836	0.81971	1	0	15	27.75	27.75	4	k__Bacteria;p__Firmicutes;c__Clostridia;o__Clostridiales;f__Ruminococcaceae;g__Oscillospira;s__
353194	6.29956	0.177866	0.81971	1	0	56	133.5	63	12	k__Bacteria;p__Bacteroidetes;c__Bacteroidia;o__Bacteroidales;f__Rikenellaceae;g__;s__
319316	6.29956	0.177866	0.81971	1	18	317	78.75	564.75	72.6667	k__Bacteria;p__Firmicutes;c__Clostridia;o__Clostridiales;f__Ruminococcaceae;g__;s__
305304	6.29956	0.177866	0.81971	1	0	45.5	132.5	10.75	6	k__Bacteria;p__Proteobacteria;c__Betaproteobacteria;o__Burkholderiales
4386018	6.29551	0.17814	0.81971	1	0	6.5	7.75	3.25	1.33333	k__Bacteria;p__Firmicutes;c__Clostridia;o__Clostridiales;f__;g__;s__
298368	6.28794	0.178652	0.81971	1	0	17.5	0	0	3	k__Bacteria;p__Actinobacteria;c__Actinobacteria;o__Actinomycetales;f__Micrococcaceae;g__Arthrobacter;s__
294545	6.28454	0.178883	0.81971	1	0	6.5	12.5	33.25	1	k__Bacteria;p__Firmicutes;c__Clostridia;o__Clostridiales;f__Ruminococcaceae;g__;s__
3641385	6.27872	0.179278	0.81971	1	10	0	0.5	0	0.333333	k__Bacteria;p__Firmicutes;c__Clostridia;o__Clostridiales;f__Lachnospiraceae;g__;s__
New.ReferenceOTU517	6.27872	0.179278	0.81971	1	31	0	1.25	0	0.333333	k__Bacteria;p__Cyanobacteria;c__4C0d-2;o__YS2;f__;g__;s__
New.ReferenceOTU397	6.27619	0.17945	0.81971	1	10	47	226.25	206	19.3333	k__Bacteria;p__Firmicutes;c__Clostridia;o__Clostridiales;f__Ruminococcaceae;g__;s__
300123	6.27441	0.179571	0.81971	1	0	5.5	7	3	0.333333	k__Bacteria;p__Firmicutes;c__Clostridia;o__Clostridiales;f__Lachnospiraceae;g__Coprococcus;s__
New.ReferenceOTU193	6.27401	0.179598	0.81971	1	31	49	16	3.75	42.3333	k__Bacteria;p__Firmicutes;c__Bacilli;o__Turicibacterales;f__Turicibacteraceae;g__Turicibacter;s__
296556	6.26911	0.179933	0.81971	1	0	1	8.25	5.25	0.333333	k__Bacteria;p__Firmicutes;c__Clostridia;o__Clostridiales;f__Ruminococcaceae;g__;s__
588038	6.26716	0.180065	0.81971	1	0	0	4.5	1.75	0	k__Bacteria;p__Firmicutes;c__Clostridia;o__Clostridiales;f__;g__;s__
576991	6.2643	0.18026	0.81971	1	0	5	0.75	1	1	k__Bacteria;p__Firmicutes;c__Clostridia;o__Clostridiales;f__[Mogibacteriaceae];g__;s__
308684	6.25926	0.180605	0.81971	1	0	1	0.5	0	0.333333	k__Bacteria;p__Firmicutes;c__Clostridia;o__Clostridiales;f__Clostridiaceae
176113	6.25926	0.180605	0.81971	1	1	0	0.5	0	0.666667	k__Bacteria;p__Firmicutes;c__Clostridia;o__Clostridiales;f__Lachnospiraceae;g__;s__
520385	6.25661	0.180787	0.81971	1	22	18.5	31.25	13.5	25.6667	k__Bacteria;p__Firmicutes;c__Clostridia;o__Clostridiales;f__Ruminococcaceae;g__;s__
213487	6.24966	0.181263	0.81971	1	1	1	4.75	0.25	0	k__Bacteria;p__Firmicutes;c__Clostridia;o__Clostridiales;f__Lachnospiraceae;g__Roseburia;s__
1103978	6.24762	0.181403	0.81971	1	8	29	143	96	45.6667	k__Bacteria;p__Firmicutes;c__Clostridia;o__Clostridiales;f__Lachnospiraceae;g__Roseburia;s__
248902	6.2399	0.181934	0.81971	1	1074	2896.5	702.75	81.25	1048.33	k__Bacteria;p__Firmicutes;c__Bacilli;o__Turicibacterales;f__Turicibacteraceae;g__Turicibacter;s__
111098	6.23398	0.182343	0.81971	1	1	1.5	30.25	35.75	1.66667	k__Bacteria;p__Firmicutes;c__Clostridia;o__Clostridiales;f__Ruminococcaceae;g__;s__
4387488	6.22917	0.182675	0.81971	1	0	29	19.25	19.5	0	k__Bacteria;p__Firmicutes;c__Clostridia;o__Clostridiales;f__Ruminococcaceae;g__;s__
811615	6.22917	0.182675	0.81971	1	0	6	0.75	1	0.333333	k__Bacteria;p__Bacteroidetes;c__Bacteroidia;o__Bacteroidales;f__Prevotellaceae;g__Prevotella;s__
307920	6.21843	0.183419	0.81971	1	3	17	32	34.75	6.66667	k__Bacteria;p__Firmicutes;c__Clostridia;o__Clostridiales;f__Ruminococcaceae;g__;s__
111019	6.2003	0.184681	0.81971	1	0	0	6.25	1.5	0.333333	k__Bacteria;p__Firmicutes;c__Clostridia;o__Clostridiales;f__Ruminococcaceae;g__;s__
4304601	6.19196	0.185264	0.81971	1	0	0.5	1	0.75	0	k__Bacteria;p__Bacteroidetes;c__Bacteroidia;o__Bacteroidales;f__Bacteroidaceae;g__Bacteroides;s__
329271	6.1919	0.185268	0.81971	1	0	2.5	1.75	3.5	0.333333	k__Bacteria;p__Firmicutes;c__Clostridia;o__Clostridiales;f__Ruminococcaceae;g__;s__
4405104	6.18979	0.185416	0.81971	1	5	39.5	6.25	64.25	38.6667	k__Bacteria;p__Firmicutes;c__Clostridia;o__Clostridiales;f__Lachnospiraceae;g__Coprococcus;s__
320289	6.18423	0.185806	0.81971	1	0	3	15.5	13.75	1.66667	k__Bacteria;p__Firmicutes;c__Clostridia;o__Clostridiales;f__;g__;s__
New.ReferenceOTU283	6.18265	0.185917	0.81971	1	0	1	2.25	9.75	1	k__Bacteria;p__Bacteroidetes;c__Bacteroidia;o__Bacteroidales;f__Bacteroidaceae;g__5-7N15;s__
526963	6.17588	0.186393	0.81971	1	0	3.5	5.5	1	0	k__Bacteria;p__Firmicutes;c__Clostridia;o__Clostridiales;f__;g__;s__
531331	6.175	0.186455	0.81971	1	0	1	0.25	0.25	0	k__Bacteria;p__Firmicutes;c__Erysipelotrichi;o__Erysipelotrichales;f__Erysipelotrichaceae;g__L7A_E11;s__
184770	6.175	0.186455	0.81971	1	0	0	0.75	0.25	0	k__Bacteria;p__Firmicutes;c__Clostridia;o__Clostridiales;f__Lachnospiraceae;g__Coprococcus;s__
354476	6.175	0.186455	0.81971	1	0	0	0.25	0.75	0	k__Bacteria;p__Firmicutes;c__Clostridia;o__Clostridiales;f__Ruminococcaceae;g__;s__
3408594	6.175	0.186455	0.81971	1	0	0	0.75	0.25	0	k__Bacteria;p__Firmicutes;c__Clostridia;o__Clostridiales;f__;g__;s__
New.ReferenceOTU287	6.175	0.186455	0.81971	1	0	1	0.25	0.25	0	k__Bacteria;p__Firmicutes;c__Clostridia;o__Clostridiales;f__Lachnospiraceae;g__Butyrivibrio;s__
350189	6.17419	0.186512	0.81971	1	0	5.5	11	2.25	0	k__Bacteria;p__Firmicutes;c__Clostridia;o__Clostridiales;f__Ruminococcaceae;g__;s__
288752	6.17403	0.186523	0.81971	1	2	7.5	0.5	3.25	0	k__Bacteria;p__Bacteroidetes;c__Bacteroidia;o__Bacteroidales;f__Bacteroidaceae;g__;s__
New.ReferenceOTU561	6.16986	0.186817	0.81971	1	1	1.5	10.75	33.5	0.666667	k__Bacteria;p__Firmicutes;c__Clostridia;o__Clostridiales;f__Ruminococcaceae;g__Ruminococcus;s__
289927	6.16468	0.187183	0.81971	1	0	0	0.75	1.25	0.333333	k__Bacteria;p__Firmicutes;c__Clostridia;o__Clostridiales;f__;g__;s__
292216	6.15699	0.187727	0.81971	1	1	0.5	1.75	112.5	0	k__Bacteria;p__Firmicutes;c__Clostridia;o__Clostridiales;f__Lachnospiraceae;g__Dorea;s__
338111	6.15565	0.187822	0.81971	1	0	3.5	5	7.25	0	k__Bacteria;p__Firmicutes;c__Clostridia;o__Clostridiales;f__Ruminococcaceae;g__;s__
324882	6.154	0.187939	0.81971	1	56	786.5	149.75	16	530.333	k__Bacteria;p__Firmicutes;c__Bacilli;o__Turicibacterales;f__Turicibacteraceae;g__Turicibacter;s__
205781	6.15284	0.188021	0.81971	1	0	6.5	4.25	16.5	0.333333	k__Bacteria;p__Firmicutes;c__Clostridia;o__Clostridiales;f__Ruminococcaceae;g__;s__
174033	6.15254	0.188042	0.81971	1	0	3.5	2.75	0.5	0.333333	k__Bacteria;p__Firmicutes;c__Clostridia;o__Clostridiales;f__;g__;s__
4355598	6.15204	0.188078	0.81971	1	9	102.5	19.25	75	3.66667	k__Bacteria;p__Firmicutes;c__Clostridia;o__Clostridiales;f__Ruminococcaceae;g__;s__
714746	6.15075	0.18817	0.81971	1	1	11	14.25	1	0	k__Bacteria;p__Firmicutes;c__Erysipelotrichi;o__Erysipelotrichales;f__Erysipelotrichaceae;g__Sharpea;s__p-3329-23G2
324326	6.14887	0.188303	0.81971	1	0	0.5	5.25	9.25	0	k__Bacteria;p__Firmicutes;c__Clostridia;o__Clostridiales;f__Ruminococcaceae;g__Oscillospira;s__
613697	6.14603	0.188505	0.81971	1	0	1.5	3	25.75	0.333333	k__Bacteria;p__Tenericutes;c__Mollicutes;o__RF39;f__;g__;s__
2555599	6.1453	0.188556	0.81971	1	0	2	3.5	1.25	0	k__Bacteria;p__Firmicutes;c__Clostridia;o__Clostridiales;f__Lachnospiraceae;g__Dorea;s__
16649	6.14511	0.18857	0.81971	1	0	2.5	1	0.75	0.333333	k__Bacteria;p__Firmicutes;c__Clostridia;o__Clostridiales;f__Ruminococcaceae;g__;s__
142942	6.14255	0.188753	0.81971	1	9	59.5	8.5	5.5	2.33333	k__Bacteria;p__Firmicutes;c__Clostridia;o__Clostridiales;f__;g__;s__
New.ReferenceOTU371	6.14097	0.188865	0.81971	1	0	1.5	3.5	5.5	0.666667	k__Bacteria;p__Firmicutes;c__Clostridia;o__Clostridiales;f__;g__;s__
289774	6.13074	0.189595	0.81971	1	0	9.5	5.25	4.75	0.666667	k__Bacteria;p__Firmicutes;c__Clostridia;o__Clostridiales;f__Ruminococcaceae;g__;s__
209845	6.12247	0.190187	0.81971	1	0	1.5	0.5	0	0.666667	k__Bacteria;p__Firmicutes;c__Clostridia;o__Clostridiales;f__Ruminococcaceae;g__;s__
297982	6.11999	0.190365	0.81971	1	0	14.5	9	9.5	2.33333	k__Bacteria;p__Firmicutes;c__Clostridia;o__Clostridiales;f__Lachnospiraceae;g__;s__
1142110	6.11905	0.190432	0.81971	1	29	356.5	278.5	253.25	9	k__Bacteria;p__Firmicutes;c__Clostridia;o__Clostridiales;f__Peptostreptococcaceae;g__;s__
New.ReferenceOTU503	6.11524	0.190706	0.81971	1	90	0.5	36.5	0	224	k__Bacteria;p__Bacteroidetes;c__Bacteroidia;o__Bacteroidales;f__;g__;s__
311395	6.11095	0.191014	0.81971	1	0	3.5	3	1	0.666667	k__Bacteria;p__Firmicutes;c__Clostridia;o__Clostridiales;f__;g__;s__
317892	6.10606	0.191366	0.81971	1	1	0.5	0	0.25	0	k__Bacteria;p__Firmicutes;c__Clostridia;o__Clostridiales;f__Lachnospiraceae
287531	6.10584	0.191383	0.81971	1	0	2	4.5	1.75	1	k__Bacteria;p__Firmicutes;c__Clostridia;o__Clostridiales;f__Ruminococcaceae;g__;s__
296290	6.10389	0.191523	0.81971	1	14	311	11.5	15.75	11.6667	k__Bacteria;p__Firmicutes;c__Clostridia;o__Clostridiales;f__Lachnospiraceae;g__;s__
273960	6.10126	0.191713	0.81971	1	18	52.5	11.25	7	2.33333	k__Bacteria;p__Firmicutes;c__Clostridia;o__Clostridiales;f__;g__;s__
296330	6.09854	0.191909	0.81971	1	0	5.5	6.75	14.25	4	k__Bacteria;p__Firmicutes;c__Clostridia;o__Clostridiales;f__Lachnospiraceae;g__;s__
586828	6.09816	0.191936	0.81971	1	1	7.5	1.25	1	1.66667	k__Bacteria;p__Firmicutes;c__Clostridia;o__Clostridiales;f__;g__;s__
New.ReferenceOTU370	6.09783	0.19196	0.81971	1	13	0.5	10.75	0.5	20	k__Bacteria;p__Bacteroidetes;c__Bacteroidia;o__Bacteroidales;f__Bacteroidaceae;g__;s__
302655	6.09101	0.192454	0.81971	1	2	17	18.25	49.25	8	k__Bacteria;p__Firmicutes;c__Erysipelotrichi;o__Erysipelotrichales;f__Erysipelotrichaceae;g__;s__
345195	6.09068	0.192478	0.81971	1	0	7.5	1	1	0.666667	k__Bacteria;p__Bacteroidetes;c__Bacteroidia;o__Bacteroidales;f__;g__;s__
323794	6.08275	0.193053	0.81971	1	0	0	2	7.5	7.66667	k__Bacteria;p__Firmicutes;c__Clostridia;o__Clostridiales;f__Lachnospiraceae;g__Dorea;s__
580168	6.08159	0.193138	0.81971	1	0	0	1.75	11.75	0	k__Bacteria;p__Cyanobacteria;c__4C0d-2;o__YS2;f__;g__;s__
320643	6.07048	0.193946	0.81971	1	3	133.5	543.25	82	13.3333	k__Bacteria;p__Proteobacteria;c__Gammaproteobacteria;o__Aeromonadales;f__Succinivibrionaceae;g__Ruminobacter;s__
306041	6.07032	0.193958	0.81971	1	0	6	22.75	44.75	1	k__Bacteria;p__Firmicutes;c__Clostridia;o__Clostridiales;f__Ruminococcaceae;g__;s__
289474	6.06815	0.194116	0.81971	1	3	0.5	6.75	6.75	0.333333	k__Bacteria;p__Firmicutes;c__Clostridia;o__Clostridiales;f__Ruminococcaceae;g__;s__
180171	6.06	0.194712	0.81971	1	0	0	1	0.5	0	k__Bacteria;p__Firmicutes;c__Clostridia;o__Clostridiales;f__Lachnospiraceae;g__Roseburia
New.ReferenceOTU456	6.06	0.194712	0.81971	1	0	0	0.5	1	0	k__Bacteria;p__Firmicutes;c__Clostridia;o__Clostridiales;f__Ruminococcaceae;g__;s__
110428	6.04861	0.195547	0.81971	1	0	1.5	0.25	0.5	0	k__Bacteria;p__Firmicutes;c__Clostridia;o__Clostridiales;f__;g__;s__
592933	6.04454	0.195847	0.81971	1	0	0.5	3.5	2.75	0.333333	k__Bacteria;p__Firmicutes;c__Clostridia;o__Clostridiales;f__Lachnospiraceae;g__Dorea;s__
299137	6.04442	0.195856	0.81971	1	0	0.5	0.75	1.75	4	k__Bacteria;p__Firmicutes;c__Clostridia;o__Clostridiales;f__Clostridiaceae
300986	6.04386	0.195897	0.81971	1	0	0.5	5.75	3.75	0	k__Bacteria;p__Lentisphaerae;c__[Lentisphaeria];o__Victivallales;f__Victivallaceae;g__;s__
180136	6.04386	0.195897	0.81971	1	0	7.5	3.5	9.75	0	k__Bacteria;p__Firmicutes;c__Clostridia;o__Clostridiales;f__Ruminococcaceae;g__;s__
New.ReferenceOTU541	6.04071	0.196129	0.81971	1	341	0	62.25	1.25	239	k__Bacteria;p__Firmicutes;c__Clostridia;o__Clostridiales;f__Ruminococcaceae;g__;s__
4299396	6.03885	0.196266	0.81971	1	0	10.5	19.5	18.5	1	k__Bacteria;p__Firmicutes;c__Clostridia;o__Clostridiales;f__Ruminococcaceae;g__;s__
4311537	6.0363	0.196454	0.81971	1	0	1	1	10.75	0	k__Bacteria;p__Firmicutes;c__Clostridia;o__Clostridiales;f__Ruminococcaceae;g__;s__
346455	6.03383	0.196636	0.81971	1	2	67	72	19.5	4	k__Bacteria;p__Firmicutes;c__Clostridia;o__Clostridiales;f__Lachnospiraceae;g__;s__
296633	6.03366	0.196648	0.81971	1	4	8.5	20.25	20.5	1.33333	k__Bacteria;p__Firmicutes;c__Clostridia;o__Clostridiales;f__Ruminococcaceae;g__;s__
522353	6.02956	0.196952	0.81971	1	0	2.5	0.5	0	1.33333	k__Bacteria;p__Firmicutes;c__Erysipelotrichi;o__Erysipelotrichales;f__Erysipelotrichaceae;g__Coprobacillus;s__
New.ReferenceOTU310	6.02694	0.197145	0.81971	1	0	6.5	9.75	35.5	2.33333	k__Bacteria;p__Firmicutes;c__Clostridia;o__Clostridiales;f__Ruminococcaceae;g__;s__
260414	6.02685	0.197152	0.81971	1	0	1	9.75	6.25	0	k__Bacteria;p__Firmicutes;c__Clostridia;o__Clostridiales;f__Ruminococcaceae;g__;s__
320378	6.02655	0.197174	0.81971	1	0	5	0.25	1.75	1.66667	k__Bacteria;p__Firmicutes;c__Clostridia;o__Clostridiales;f__Lachnospiraceae;g__;s__
114400	6.0222	0.197496	0.81971	1	0	6	16.75	29.75	0.333333	k__Bacteria;p__Firmicutes;c__Clostridia;o__Clostridiales;f__Ruminococcaceae;g__;s__
302936	6.0211	0.197578	0.81971	1	0	1.5	1.25	27	0	k__Bacteria;p__Verrucomicrobia;c__Verrucomicrobiae;o__Verrucomicrobiales;f__Verrucomicrobiaceae;g__Akkermansia;s__
535500	6.01554	0.197991	0.81971	1	0	24	5.25	5	5.66667	k__Bacteria;p__Firmicutes;c__Clostridia;o__Clostridiales;f__[Mogibacteriaceae];g__Mogibacterium;s__
325388	6.01429	0.198084	0.81971	1	3	84.5	151.5	27.5	26	k__Bacteria;p__Bacteroidetes;c__Bacteroidia;o__Bacteroidales;f__RF16;g__;s__
298491	6.01406	0.198101	0.81971	1	0	4	2.5	12.25	0	k__Bacteria;p__Firmicutes;c__Clostridia;o__Clostridiales;f__Ruminococcaceae;g__Ruminococcus;s__
4396888	6.01141	0.198298	0.81971	1	0	6.5	7.75	0.25	2	k__Bacteria;p__Firmicutes;c__Clostridia;o__Clostridiales;f__Lachnospiraceae;g__Roseburia;s__
293092	6.00957	0.198435	0.81971	1	0	6	11	14.5	0.333333	k__Bacteria;p__Firmicutes;c__Clostridia;o__Clostridiales;f__Ruminococcaceae;g__;s__
320121	6.00837	0.198524	0.81971	1	2	2	2.75	2.25	0	k__Bacteria;p__Firmicutes;c__Clostridia;o__Clostridiales;f__;g__;s__
New.ReferenceOTU74	6.00536	0.198748	0.81971	1	4	0	16	0	28	k__Bacteria;p__Bacteroidetes;c__Bacteroidia;o__Bacteroidales;f__Bacteroidaceae;g__5-7N15;s__
291890	6.00409	0.198843	0.81971	1	0	1	0	1	7	k__Bacteria;p__Firmicutes;c__Clostridia;o__Clostridiales;f__Lachnospiraceae;g__Coprococcus;s__
New.ReferenceOTU434	6.00287	0.198934	0.81971	1	0	1.5	12.75	22.5	2.66667	k__Bacteria;p__Firmicutes;c__Clostridia;o__Clostridiales;f__Ruminococcaceae;g__;s__
292180	6.00142	0.199042	0.81971	1	2	4.5	29.75	2.75	0	k__Bacteria;p__Verrucomicrobia;c__Verruco-5;o__WCHB1-41;f__RFP12;g__;s__
3330580	6	0.199148	0.81971	1	0	0.5	0	0	0	k__Bacteria;p__Proteobacteria;c__Gammaproteobacteria;o__Xanthomonadales;f__Xanthomonadaceae;g__;s__
826597	6	0.199148	0.81971	1	0	0.5	0	0	0	k__Bacteria;p__Actinobacteria;c__Actinobacteria;o__Actinomycetales;f__Kineosporiaceae;g__Kineosporia;s__
4343627	6	0.199148	0.81971	1	0	1	0	0	0	k__Bacteria;p__Bacteroidetes;c__Bacteroidia;o__Bacteroidales;f__Bacteroidaceae;g__Bacteroides;s__fragilis
185281	6	0.199148	0.81971	1	0	0.5	0	0	0	k__Bacteria;p__Firmicutes;c__Clostridia;o__Clostridiales;f__Lachnospiraceae;g__Dorea;s__
975918	6	0.199148	0.81971	1	0	2.5	0	0	0	k__Bacteria;p__Firmicutes;c__Bacilli;o__Lactobacillales;f__Lactobacillaceae;g__Lactobacillus;s__
582169	6	0.199148	0.81971	1	0	2	0	0	0	k__Bacteria;p__Firmicutes;c__Erysipelotrichi;o__Erysipelotrichales;f__Erysipelotrichaceae;g__Bulleidia;s__
2251909	6	0.199148	0.81971	1	0	1	0	0	0	k__Bacteria;p__Firmicutes;c__Clostridia;o__Clostridiales;f__Peptostreptococcaceae;g__;s__
4386507	6	0.199148	0.81971	1	0	2	0	0	0	k__Bacteria;p__Bacteroidetes;c__Bacteroidia;o__Bacteroidales;f__Bacteroidaceae;g__Bacteroides;s__fragilis
153084	6	0.199148	0.81971	1	0	1	0	0	0	k__Bacteria;p__Proteobacteria;c__Betaproteobacteria;o__Burkholderiales;f__Comamonadaceae
25461	6	0.199148	0.81971	1	0	0.5	0	0	0	k__Bacteria;p__Firmicutes;c__Clostridia;o__Clostridiales;f__Ruminococcaceae;g__;s__
269360	6	0.199148	0.81971	1	0	0.5	0	0	0	k__Bacteria;p__Firmicutes;c__Clostridia;o__Clostridiales;f__Ruminococcaceae;g__;s__
3855886	6	0.199148	0.81971	1	0	2.5	0	0	0	k__Bacteria;p__Firmicutes;c__Clostridia;o__Clostridiales;f__Lachnospiraceae;g__;s__
1105247	6	0.199148	0.81971	1	0	1.5	0	0	0	k__Bacteria;p__Proteobacteria;c__Alphaproteobacteria;o__Rickettsiales;f__;g__;s__
1027904	6	0.199148	0.81971	1	0	1	0	0	0	k__Bacteria;p__Firmicutes;c__Bacilli;o__Bacillales;f__Staphylococcaceae
192302	6	0.199148	0.81971	1	0	0.5	0	0	0	k__Bacteria;p__Firmicutes;c__Clostridia;o__Clostridiales;f__Lachnospiraceae;g__Blautia;s__
809772	6	0.199148	0.81971	1	0	1.5	0	0	0	k__Bacteria;p__Firmicutes;c__Bacilli;o__Bacillales;f__Bacillaceae;g__Bacillus;s__
673343	6	0.199148	0.81971	1	0	0.5	0	0	0	k__Bacteria;p__Proteobacteria;c__Betaproteobacteria;o__Burkholderiales;f__Alcaligenaceae;g__;s__
4300127	6	0.199148	0.81971	1	0	1.5	0	0	0	k__Bacteria;p__Firmicutes;c__Clostridia;o__Clostridiales;f__Veillonellaceae;g__Mitsuokella;s__multacida
4353264	6	0.199148	0.81971	1	0	0.5	0	0	0	k__Bacteria;p__Proteobacteria;c__Alphaproteobacteria;o__Caulobacterales;f__Caulobacteraceae;g__;s__
530928	6	0.199148	0.81971	1	0	0.5	0	0	0	k__Bacteria;p__Firmicutes;c__Clostridia;o__Clostridiales;f__Ruminococcaceae;g__Ruminococcus;s__
809106	6	0.199148	0.81971	1	0	1	0	0	0	k__Bacteria;p__Firmicutes;c__Bacilli;o__Lactobacillales;f__Lactobacillaceae;g__Lactobacillus;s__
178893	6	0.199148	0.81971	1	0	1	0	0	0	k__Bacteria;p__Firmicutes;c__Clostridia;o__Clostridiales;f__Ruminococcaceae;g__Ruminococcus;s__
1090029	6	0.199148	0.81971	1	0	0.5	0	0	0	k__Bacteria;p__Actinobacteria;c__Actinobacteria;o__Actinomycetales;f__Sanguibacteraceae;g__Sanguibacter;s__
4430225	6	0.199148	0.81971	1	0	8.5	0	0	0	k__Bacteria;p__Firmicutes;c__Bacilli;o__Bacillales;f__Planococcaceae;g__Paenisporosarcina;s__
4405879	6	0.199148	0.81971	1	0	0.5	0	0	0	k__Bacteria;p__Proteobacteria;c__Alphaproteobacteria;o__Rhodobacterales;f__Rhodobacteraceae;g__Rubellimicrobium;s__
4329112	6	0.199148	0.81971	1	0	1	0	0	0	k__Bacteria;p__Bacteroidetes;c__Bacteroidia;o__Bacteroidales;f__Bacteroidaceae;g__Bacteroides;s__fragilis
111050	6	0.199148	0.81971	1	0	1	0	0	0	k__Bacteria;p__Actinobacteria;c__Thermoleophilia;o__Solirubrobacterales;f__Conexibacteraceae;g__;s__
300582	6	0.199148	0.81971	1	0	2.5	0	0	0	k__Bacteria;p__Firmicutes;c__Clostridia;o__Clostridiales;f__Clostridiaceae;g__;s__
299176	6	0.199148	0.81971	1	0	7	0	0	0	k__Bacteria;p__Actinobacteria;c__Actinobacteria;o__Actinomycetales;f__Micrococcaceae;g__Arthrobacter;s__
250722	6	0.199148	0.81971	1	0	5	0	0	0	k__Bacteria;p__Firmicutes;c__Bacilli;o__Bacillales;f__Planococcaceae;g__Sporosarcina;s__
806361	6	0.199148	0.81971	1	0	1.5	0	0	0	k__Bacteria;p__Bacteroidetes;c__Bacteroidia;o__Bacteroidales;f__[Paraprevotellaceae];g__CF231;s__
1126009	6	0.199148	0.81971	1	0	1	0	0	0	k__Bacteria;p__Firmicutes;c__Bacilli;o__Lactobacillales;f__Leuconostocaceae;g__Weissella
292521	6	0.199148	0.81971	1	0	0.5	0	0	0	k__Bacteria;p__Actinobacteria;c__Actinobacteria;o__Bifidobacteriales;f__Bifidobacteriaceae;g__Bifidobacterium;s__
367813	6	0.199148	0.81971	1	0	1	0	0	0	k__Bacteria;p__Firmicutes;c__Clostridia;o__Clostridiales;f__Lachnospiraceae;g__;s__
4463108	6	0.199148	0.81971	1	0	1.5	0	0	0	k__Bacteria;p__Firmicutes;c__Bacilli;o__Lactobacillales;f__Lactobacillaceae;g__Lactobacillus;s__
748412	6	0.199148	0.81971	1	0	1	0	0	0	k__Bacteria;p__Proteobacteria;c__Alphaproteobacteria;o__Rhizobiales;f__Rhizobiaceae;g__Agrobacterium;s__
332718	6	0.199148	0.81971	1	0	1	0	0	0	k__Bacteria;p__Firmicutes;c__Bacilli;o__Lactobacillales;f__Streptococcaceae;g__Streptococcus;s__
233103	6	0.199148	0.81971	1	0	1	0	0	0	k__Bacteria;p__Firmicutes;c__Clostridia;o__Clostridiales;f__Lachnospiraceae;g__;s__
151120	6	0.199148	0.81971	1	0	1	0	0	0	k__Bacteria;p__Cyanobacteria;c__4C0d-2;o__YS2;f__;g__;s__
3474081	6	0.199148	0.81971	1	0	4	0	0	0	k__Bacteria;p__Bacteroidetes;c__Bacteroidia;o__Bacteroidales;f__Bacteroidaceae;g__Bacteroides;s__fragilis
811402	6	0.199148	0.81971	1	0	1	0	0	0	k__Bacteria;p__Planctomycetes;c__Planctomycetia;o__Planctomycetales;f__Planctomycetaceae;g__Planctomyces;s__
174911	6	0.199148	0.81971	1	0	1	0	0	0	k__Bacteria;p__Firmicutes;c__Clostridia;o__Clostridiales;f__Lachnospiraceae;g__Blautia;s__
4433823	6	0.199148	0.81971	1	0	5.5	0	0	0	k__Bacteria;p__Bacteroidetes;c__Bacteroidia;o__Bacteroidales;f__Bacteroidaceae;g__Bacteroides;s__fragilis
182122	6	0.199148	0.81971	1	0	0.5	0	0	0	k__Bacteria;p__Firmicutes;c__Clostridia;o__Clostridiales;f__Lachnospiraceae;g__;s__
4409449	6	0.199148	0.81971	1	0	1	0	0	0	k__Bacteria;p__Bacteroidetes;c__[Saprospirae];o__[Saprospirales];f__Chitinophagaceae;g__;s__
306980	6	0.199148	0.81971	1	0	0.5	0	0	0	k__Bacteria;p__Firmicutes;c__Clostridia;o__Clostridiales;f__Ruminococcaceae;g__Ruminococcus;s__
351020	6	0.199148	0.81971	1	0	1	0	0	0	k__Bacteria;p__Firmicutes;c__Clostridia;o__Clostridiales;f__Clostridiaceae;g__Clostridium
4380154	6	0.199148	0.81971	1	0	6.5	0	0	0	k__Bacteria;p__Firmicutes;c__Bacilli;o__Bacillales;f__Bacillaceae;g__Bacillus;s__
3931371	6	0.199148	0.81971	1	0	0.5	0	0	0	k__Bacteria;p__Firmicutes;c__Bacilli;o__Lactobacillales;f__Leuconostocaceae;g__;s__
319898	6	0.199148	0.81971	1	0	1	0	0	0	k__Bacteria;p__Firmicutes;c__Clostridia;o__Clostridiales;f__;g__;s__
15993	6	0.199148	0.81971	1	0	1	0	0	0	k__Bacteria;p__Firmicutes;c__Clostridia;o__Clostridiales;f__;g__;s__
589657	6	0.199148	0.81971	1	0	3.5	0	0	0	k__Bacteria;p__Firmicutes;c__Clostridia;o__Clostridiales;f__Lachnospiraceae
99331	6	0.199148	0.81971	1	0	7	0	0	0	k__Bacteria;p__Firmicutes;c__Bacilli;o__Bacillales;f__Bacillaceae;g__Bacillus;s__
142309	6	0.199148	0.81971	1	0	3	0	0	0	k__Bacteria;p__Firmicutes;c__Bacilli;o__Bacillales;f__Planococcaceae
816702	6	0.199148	0.81971	1	0	0.5	0	0	0	k__Bacteria;p__Proteobacteria;c__Gammaproteobacteria;o__Enterobacteriales;f__Enterobacteriaceae;g__;s__
New.ReferenceOTU447	6	0.199148	0.81971	1	0	7	0	0	0	k__Bacteria;p__Firmicutes;c__Bacilli;o__Bacillales;f__Planococcaceae;g__Paenisporosarcina;s__
New.ReferenceOTU204	6	0.199148	0.81971	1	0	4	0	0	0	k__Bacteria;p__Bacteroidetes;c__Bacteroidia;o__Bacteroidales;f__;g__;s__
323061	5.9988	0.199238	0.81971	1	0	1	2.5	3.25	0	k__Bacteria;p__Firmicutes;c__Clostridia;o__Clostridiales;f__Ruminococcaceae;g__Oscillospira;s__
4302392	5.99557	0.19948	0.81971	1	2	23.5	19.5	33.25	2.66667	k__Bacteria;p__Firmicutes;c__Clostridia;o__Clostridiales;f__Lachnospiraceae;g__Coprococcus;s__
1106362	5.98703	0.200119	0.81971	1	5	47	27.5	90.25	4.66667	k__Bacteria;p__Firmicutes;c__Clostridia;o__Clostridiales;f__Clostridiaceae;g__Clostridium;s__
New.ReferenceOTU7	5.98353	0.200382	0.81971	1	0	1	10.75	12	0.333333	k__Bacteria;p__Firmicutes;c__Clostridia;o__Clostridiales;f__;g__;s__
258280	5.98342	0.20039	0.81971	1	0	0	8.25	0.25	0.666667	k__Bacteria;p__Firmicutes;c__Clostridia;o__Clostridiales;f__;g__;s__
265925	5.97854	0.200757	0.81971	1	0	10	9.25	6	0.333333	k__Bacteria;p__Tenericutes;c__Mollicutes;o__RF39;f__;g__;s__
290908	5.97759	0.200828	0.81971	1	8	6	20.75	8	3	k__Bacteria;p__Firmicutes;c__Clostridia;o__Clostridiales;f__;g__;s__
129755	5.97661	0.200902	0.81971	1	0	6	1	1.25	1.33333	k__Bacteria;p__Firmicutes;c__Clostridia;o__Clostridiales;f__Lachnospiraceae;g__Butyrivibrio;s__
297256	5.97504	0.20102	0.81971	1	6	46	78.5	131.5	7.66667	k__Bacteria;p__Firmicutes;c__Clostridia;o__Clostridiales;f__Ruminococcaceae;g__;s__
813479	5.97328	0.201153	0.81971	1	0	10	1	3.25	0	k__Bacteria;p__Actinobacteria;c__Actinobacteria;o__Bifidobacteriales;f__Bifidobacteriaceae;g__Bifidobacterium;s__
313453	5.97146	0.20129	0.81971	1	4	53.5	29	74	7	k__Bacteria;p__Firmicutes;c__Clostridia;o__Clostridiales;f__Ruminococcaceae;g__;s__
355373	5.9667	0.201649	0.81971	1	9	41	15	110	2.33333	k__Bacteria;p__Firmicutes;c__Clostridia;o__Clostridiales;f__Ruminococcaceae;g__;s__
319834	5.96459	0.201809	0.81971	1	0	15	32	18.5	0.333333	k__Bacteria;p__Firmicutes;c__Clostridia;o__Clostridiales;f__Ruminococcaceae;g__Oscillospira;s__
565730	5.96457	0.20181	0.81971	1	0	3.5	169	152	0.666667	k__Archaea;p__Euryarchaeota;c__Methanomicrobia;o__Methanomicrobiales;f__Methanocorpusculaceae;g__Methanocorpusculum;s__
New.ReferenceOTU476	5.96335	0.201902	0.81971	1	4	0	3.75	1.25	19.6667	k__Bacteria;p__Bacteroidetes;c__Bacteroidia;o__Bacteroidales;f__;g__;s__
293244	5.96207	0.201999	0.81971	1	4	10	6.25	34	0	k__Bacteria;p__Bacteroidetes;c__Bacteroidia;o__Bacteroidales;f__;g__;s__
518072	5.9619	0.202011	0.81971	1	3	45.5	225.75	73.5	97.3333	k__Bacteria;p__Bacteroidetes;c__Bacteroidia;o__Bacteroidales;f__;g__;s__
294568	5.95203	0.202759	0.81971	1	1	1	4.5	6.25	0	k__Bacteria;p__Firmicutes;c__Clostridia;o__Clostridiales;f__;g__;s__
4452400	5.9497	0.202937	0.81971	1	0	6.5	3.25	10.75	2.66667	k__Bacteria;p__Firmicutes;c__Clostridia;o__Clostridiales;f__Lachnospiraceae;g__;s__
4435575	5.94757	0.203098	0.81971	1	4	29	68.25	24.25	4.33333	k__Bacteria;p__Firmicutes;c__Clostridia;o__Clostridiales;f__;g__;s__
64384	5.94369	0.203393	0.81971	1	0	5.5	1.75	1.25	0	k__Bacteria;p__Firmicutes;c__Bacilli;o__Lactobacillales;f__Leuconostocaceae;g__;s__
302470	5.94129	0.203576	0.81971	1	0	10	39.5	28	1	k__Bacteria;p__Spirochaetes;c__Spirochaetes;o__Spirochaetales;f__Spirochaetaceae;g__Treponema;s__
463007	5.93514	0.204045	0.81971	1	0	2.5	1.5	4.5	0	k__Bacteria;p__Firmicutes;c__Clostridia;o__Clostridiales;f__;g__;s__
289991	5.93442	0.2041	0.81971	1	2	21.5	45.75	94.25	3.66667	k__Bacteria;p__Bacteroidetes;c__Bacteroidia;o__Bacteroidales;f__Bacteroidaceae;g__5-7N15;s__
299095	5.93289	0.204217	0.81971	1	0	24.5	72	13	0.666667	k__Bacteria;p__Verrucomicrobia;c__Verruco-5;o__WCHB1-41;f__RFP12;g__;s__
4315788	5.92831	0.204566	0.81971	1	0	1	3.75	5	0	k__Bacteria;p__Firmicutes;c__Clostridia;o__Clostridiales;f__Ruminococcaceae;g__;s__
274035	5.92405	0.204892	0.81971	1	0	4.5	19.25	1.75	0	k__Bacteria;p__Tenericutes;c__Mollicutes;o__RF39;f__;g__;s__
1602314	5.92361	0.204926	0.81971	1	1	1	0.25	0	0	k__Bacteria;p__Firmicutes;c__Clostridia;o__Clostridiales
133961	5.92361	0.204926	0.81971	1	1	1	0	0.25	0	k__Bacteria;p__Proteobacteria;c__Gammaproteobacteria;o__Pseudomonadales;f__Pseudomonadaceae;g__;s__
311974	5.92361	0.204926	0.81971	1	1	3.5	0	0.25	0	k__Bacteria;p__Firmicutes;c__Clostridia;o__Clostridiales;f__Eubacteriaceae;g__Pseudoramibacter_Eubacterium;s__
545236	5.92361	0.204926	0.81971	1	1	1	0	0.25	0	k__Bacteria;p__Firmicutes;c__Clostridia;o__Clostridiales;f__Lachnospiraceae;g__;s__
New.ReferenceOTU494	5.92361	0.204926	0.81971	1	1	3	0.25	0	0	k__Bacteria;p__Firmicutes;c__Bacilli;o__Turicibacterales;f__Turicibacteraceae;g__Turicibacter;s__
50218	5.92222	0.205033	0.81971	1	0	1	0.5	0.25	0	k__Bacteria;p__Firmicutes;c__Clostridia;o__Clostridiales;f__Ruminococcaceae;g__;s__
New.ReferenceOTU101	5.91955	0.205237	0.81971	1	0	0	1.5	8.75	6.33333	k__Bacteria;p__Firmicutes;c__Clostridia;o__Clostridiales;f__Ruminococcaceae;g__;s__
New.ReferenceOTU20	5.91732	0.205409	0.81971	1	0	1.5	25.75	28.25	8.33333	k__Bacteria;p__Firmicutes;c__Clostridia;o__Clostridiales;f__[Mogibacteriaceae];g__;s__
328573	5.91506	0.205582	0.81971	1	0	5	0.5	0.5	0.666667	k__Bacteria;p__Firmicutes;c__Clostridia;o__Clostridiales;f__Peptostreptococcaceae
4316063	5.91441	0.205632	0.81971	1	0	0	1.5	0.75	0	k__Bacteria;p__Firmicutes;c__Clostridia;o__Clostridiales;f__Ruminococcaceae;g__Ruminococcus;s__
340809	5.91353	0.205699	0.81971	1	0	1	6.75	12	0	k__Bacteria;p__Firmicutes;c__Clostridia;o__Clostridiales;f__Ruminococcaceae;g__;s__
316360	5.91353	0.205699	0.81971	1	0	0.5	4.75	16	0	k__Bacteria;p__Firmicutes;c__Clostridia;o__Clostridiales;f__Ruminococcaceae;g__Oscillospira;s__
302219	5.90549	0.206319	0.81971	1	1	0.5	6.5	1	0	k__Bacteria;p__Verrucomicrobia;c__Verruco-5;o__WCHB1-41;f__RFP12;g__;s__
319196	5.9	0.206742	0.81971	1	5	35.5	64.75	49	5	k__Bacteria;p__Firmicutes;c__Clostridia;o__Clostridiales;f__Lachnospiraceae;g__;s__
340642	5.89842	0.206864	0.81971	1	0	28	8.25	11.5	1.33333	k__Bacteria;p__Firmicutes;c__Clostridia;o__Clostridiales;f__Lachnospiraceae;g__;s__
210895	5.89671	0.206996	0.81971	1	0	0	2.75	1.5	0	k__Bacteria;p__Firmicutes;c__Clostridia;o__Clostridiales;f__;g__;s__
317814	5.89671	0.206996	0.81971	1	0	0	5	2	0	k__Bacteria;p__Firmicutes;c__Clostridia;o__Clostridiales;f__Ruminococcaceae;g__;s__
294548	5.8951	0.20712	0.81971	1	7	55.5	72.25	46.5	6	k__Bacteria;p__Firmicutes;c__Clostridia;o__Clostridiales;f__Ruminococcaceae;g__;s__
New.ReferenceOTU586	5.8924	0.207329	0.81971	1	30	0	25.75	1.25	27	k__Bacteria;p__Firmicutes;c__Clostridia;o__Clostridiales;f__Ruminococcaceae;g__;s__
510094	5.89184	0.207373	0.81971	1	0	2.5	1.75	0	0.666667	k__Bacteria;p__Firmicutes;c__Clostridia;o__Clostridiales;f__[Mogibacteriaceae];g__Mogibacterium;s__
4409280	5.89011	0.207506	0.81971	1	0	0.5	4.5	2.25	0	k__Bacteria;p__Firmicutes;c__Clostridia;o__Clostridiales;f__Ruminococcaceae;g__;s__
4464969	5.88756	0.207704	0.81971	1	0	0.5	4.25	6	0	k__Bacteria;p__Firmicutes;c__Clostridia;o__Clostridiales;f__Ruminococcaceae;g__;s__
288652	5.88747	0.207711	0.81971	1	2	6.5	10	20.5	16.6667	k__Bacteria;p__Bacteroidetes;c__Bacteroidia;o__Bacteroidales;f__;g__;s__
New.ReferenceOTU77	5.88557	0.207858	0.81971	1	88	0	41	0	227	k__Bacteria;p__Bacteroidetes;c__Bacteroidia;o__Bacteroidales;f__;g__;s__
4450291	5.8791	0.208361	0.81971	1	0	0	2.75	10.5	0	k__Bacteria;p__Firmicutes;c__Clostridia;o__Clostridiales;f__Ruminococcaceae;g__;s__
298388	5.87774	0.208467	0.81971	1	4	0	1	0	1.33333	k__Bacteria;p__Firmicutes;c__Clostridia;o__Clostridiales;f__;g__;s__
330252	5.87538	0.208651	0.81971	1	1	5.5	23.75	96.25	1	k__Bacteria;p__Firmicutes;c__Clostridia;o__Clostridiales;f__Ruminococcaceae;g__;s__
528410	5.87113	0.208982	0.81971	1	1	52	29.25	19.75	0.333333	k__Bacteria;p__Firmicutes;c__Erysipelotrichi;o__Erysipelotrichales;f__Erysipelotrichaceae;g__[Eubacterium];s__dolichum
4398588	5.86486	0.20947	0.81971	1	18	188	100.25	97.25	13.6667	k__Bacteria;p__Firmicutes;c__Clostridia;o__Clostridiales;f__Ruminococcaceae;g__;s__
534988	5.86462	0.209489	0.81971	1	0	1.5	1	0	0.333333	k__Bacteria;p__Firmicutes;c__Clostridia;o__Clostridiales;f__[Mogibacteriaceae];g__;s__
303843	5.86462	0.209489	0.81971	1	0	13	0	35	0.333333	k__Bacteria;p__Firmicutes;c__Clostridia;o__Clostridiales;f__Clostridiaceae;g__Clostridium;s__
297160	5.86201	0.209693	0.81971	1	0	3.5	11.25	4.25	0.333333	k__Bacteria;p__Firmicutes;c__Clostridia;o__Clostridiales;f__Ruminococcaceae;g__Ruminococcus;s__
186452	5.85078	0.210573	0.81971	1	1	1	8.25	14.5	0	k__Bacteria;p__Firmicutes;c__Clostridia;o__Clostridiales;f__;g__;s__
313908	5.85072	0.210578	0.81971	1	1	13	23.25	27.25	5.33333	k__Bacteria;p__Firmicutes;c__Clostridia;o__Clostridiales;f__Ruminococcaceae;g__;s__
215731	5.84759	0.210823	0.81971	1	1	13.5	51.25	53.75	1.33333	k__Bacteria;p__Firmicutes;c__Clostridia;o__Clostridiales;f__;g__;s__
330076	5.84618	0.210934	0.81971	1	2	9	56.25	11.25	9.66667	k__Bacteria;p__Firmicutes;c__Clostridia;o__Clostridiales;f__;g__;s__
New.ReferenceOTU462	5.84618	0.210934	0.81971	1	0	1.5	7.5	21	0.333333	k__Bacteria;p__Firmicutes;c__Clostridia;o__Clostridiales;f__Lachnospiraceae;g__;s__
New.ReferenceOTU528	5.84137	0.211312	0.81971	1	222	0	34.5	0.25	87.6667	k__Bacteria;p__Firmicutes;c__Clostridia;o__Clostridiales;f__Ruminococcaceae;g__;s__
410242	5.83333	0.211946	0.81971	1	4	41	61.25	47.75	10.3333	k__Bacteria;p__Firmicutes;c__Clostridia;o__Clostridiales;f__Christensenellaceae;g__;s__
313854	5.81951	0.213039	0.81971	1	0	4.5	13	4.25	0.666667	k__Bacteria;p__Firmicutes;c__Clostridia;o__Clostridiales;f__Ruminococcaceae;g__Ruminococcus;s__
New.ReferenceOTU596	5.81926	0.213059	0.81971	1	5	0	14.25	16	0	k__Bacteria;p__Firmicutes;c__Clostridia;o__Clostridiales;f__Ruminococcaceae;g__;s__
New.ReferenceOTU154	5.80851	0.213912	0.81971	1	0	0	0.25	0	59	k__Bacteria;p__Bacteroidetes;c__Bacteroidia;o__Bacteroidales;f__S24-7;g__;s__
342464	5.80427	0.21425	0.81971	1	0	6.5	1	3.75	6.66667	k__Bacteria;p__Firmicutes;c__Clostridia;o__Clostridiales;f__Ruminococcaceae;g__;s__
4356269	5.8005	0.214551	0.81971	1	1	63.5	41	46.5	8.66667	k__Bacteria;p__Tenericutes;c__Mollicutes;o__RF39;f__;g__;s__
349789	5.79571	0.214933	0.81971	1	0	2.5	5.25	5.25	0.666667	k__Bacteria;p__Firmicutes;c__Clostridia;o__Clostridiales;f__Lachnospiraceae;g__Dorea;s__
4338990	5.79495	0.214994	0.81971	1	0	5.5	6	1.5	1	k__Bacteria;p__Firmicutes;c__Clostridia;o__Clostridiales;f__Ruminococcaceae;g__;s__
4322751	5.79249	0.21519	0.81971	1	1	42.5	27.25	61.75	6.33333	k__Bacteria;p__Firmicutes;c__Clostridia;o__Clostridiales;f__Ruminococcaceae;g__;s__
298284	5.78882	0.215484	0.81971	1	10	2.5	13.25	0.75	0.333333	k__Bacteria;p__Firmicutes;c__Clostridia;o__Clostridiales;f__;g__;s__
330285	5.78297	0.215953	0.81971	1	0	2.5	5	6	0	k__Bacteria;p__Firmicutes;c__Clostridia;o__Clostridiales;f__Ruminococcaceae;g__;s__
157652	5.78259	0.215983	0.81971	1	2	21.5	14	8.5	16.6667	k__Bacteria;p__Firmicutes;c__Clostridia;o__Clostridiales;f__Ruminococcaceae;g__;s__
313601	5.78104	0.216108	0.81971	1	1	10	14	37.25	0.333333	k__Bacteria;p__Firmicutes;c__Clostridia;o__Clostridiales;f__Ruminococcaceae;g__;s__
300458	5.77818	0.216338	0.81971	1	0	154.5	80.25	70.75	7.66667	k__Bacteria;p__Firmicutes;c__Clostridia;o__Clostridiales;f__Ruminococcaceae;g__;s__
260907	5.77614	0.216502	0.81971	1	2	0	0.75	0.5	0	k__Bacteria;p__Firmicutes;c__Clostridia;o__Clostridiales;f__;g__;s__
312932	5.7746	0.216625	0.81971	1	1	4	2	1.75	5	k__Bacteria;p__Bacteroidetes;c__Bacteroidia;o__Bacteroidales;f__;g__;s__
291518	5.77095	0.21692	0.81971	1	0	0.5	1.75	14	0	k__Bacteria;p__Firmicutes;c__Clostridia;o__Clostridiales;f__Ruminococcaceae;g__Oscillospira;s__
272663	5.76443	0.217445	0.81971	1	1	50	15.25	4.5	0	k__Bacteria;p__Firmicutes;c__Erysipelotrichi;o__Erysipelotrichales;f__Erysipelotrichaceae;g__Bulleidia;s__
111130	5.761	0.217722	0.81971	1	0	1	2	3	0	k__Bacteria;p__Firmicutes;c__Clostridia;o__Clostridiales;f__;g__;s__
4435308	5.7607	0.217746	0.81971	1	0	8.5	5.5	5.5	1	k__Bacteria;p__Firmicutes;c__Clostridia;o__Clostridiales;f__Ruminococcaceae;g__;s__
561027	5.75176	0.21847	0.81971	1	2	13.5	12.75	5.25	3.66667	k__Bacteria;p__Firmicutes;c__Clostridia;o__Clostridiales;f__Lachnospiraceae;g__;s__
335018	5.7487	0.218718	0.81971	1	0	29	21.25	17	1	k__Bacteria;p__Firmicutes;c__Clostridia;o__Clostridiales;f__Ruminococcaceae;g__;s__
262668	5.74674	0.218877	0.81971	1	0	4.5	13.75	3.25	3.33333	k__Bacteria;p__Firmicutes;c__Clostridia;o__Clostridiales;f__Ruminococcaceae;g__Ruminococcus;s__
392918	5.74538	0.218987	0.81971	1	0	0.5	0.75	1.5	0	k__Bacteria;p__Firmicutes;c__Clostridia;o__Clostridiales;f__Ruminococcaceae;g__;s__
304304	5.74245	0.219225	0.81971	1	0	2	2.25	1.75	0	k__Bacteria;p__Tenericutes;c__Mollicutes;o__RF39;f__;g__;s__
211234	5.74053	0.219382	0.81971	1	0	0	0	0.75	0.666667	k__Bacteria;p__Firmicutes;c__Clostridia;o__Clostridiales;f__;g__;s__
New.ReferenceOTU483	5.74053	0.219382	0.81971	1	0	0	0	0.75	2.66667	k__Bacteria;p__Proteobacteria;c__Gammaproteobacteria;o__Pseudomonadales;f__Moraxellaceae;g__Psychrobacter;s__
4090248	5.73129	0.220135	0.81971	1	0	0	3.75	1	0	k__Bacteria;p__Firmicutes;c__Clostridia;o__Clostridiales;f__Ruminococcaceae;g__;s__
4476773	5.72619	0.220551	0.81971	1	2	2	9.25	23.5	0	k__Bacteria;p__Firmicutes;c__Clostridia;o__Clostridiales;f__;g__;s__
294390	5.71905	0.221135	0.81971	1	10	77.5	58.25	97	6.66667	k__Bacteria;p__Firmicutes;c__Clostridia;o__Clostridiales;f__Ruminococcaceae;g__;s__
290338	5.71678	0.221321	0.81971	1	1	35.5	10.75	66	0.666667	k__Bacteria;p__Firmicutes;c__Clostridia;o__Clostridiales;f__;g__;s__
301224	5.71608	0.221379	0.81971	1	0	9	7.5	3.25	0	k__Bacteria;p__Bacteroidetes;c__Bacteroidia;o__Bacteroidales;f__Porphyromonadaceae;g__Paludibacter;s__
New.ReferenceOTU471	5.71385	0.221561	0.81971	1	1	0	5.25	15.25	0	k__Bacteria;p__Firmicutes;c__Clostridia;o__Clostridiales;f__;g__;s__
311160	5.71095	0.2218	0.81971	1	30	55.5	0.5	0	27.3333	k__Bacteria;p__Actinobacteria;c__Actinobacteria;o__Actinomycetales;f__Micrococcaceae;g__Arthrobacter;s__
329032	5.69766	0.222893	0.81971	1	0	79.5	109.75	112.25	7.33333	k__Bacteria;p__Tenericutes;c__Mollicutes;o__RF39;f__;g__;s__
523916	5.69167	0.223388	0.81971	1	0	1	1.25	0	0.333333	k__Bacteria;p__Firmicutes;c__Erysipelotrichi;o__Erysipelotrichales;f__Erysipelotrichaceae;g__;s__
4412850	5.68899	0.22361	0.81971	1	1	1	1.25	0	0.666667	k__Bacteria;p__Firmicutes;c__Clostridia;o__Clostridiales;f__Lachnospiraceae;g__;s__
322931	5.68871	0.223633	0.81971	1	0	4	10.75	23.5	1	k__Bacteria;p__Firmicutes;c__Clostridia;o__Clostridiales;f__Ruminococcaceae;g__Ruminococcus;s__
292456	5.6875	0.223733	0.81971	1	0	100	34.75	8.5	44.3333	k__Bacteria;p__Firmicutes;c__Clostridia;o__Clostridiales;f__;g__;s__
291630	5.6875	0.223733	0.81971	1	1	5	14	26.75	0	k__Bacteria;p__Firmicutes;c__Clostridia;o__Clostridiales;f__Ruminococcaceae;g__;s__
304883	5.68018	0.22434	0.81971	1	1	5.5	17	56.5	1.33333	k__Bacteria;p__Firmicutes;c__Clostridia;o__Clostridiales;f__;g__;s__
4450360	5.67907	0.224432	0.81971	1	0	0	2	0.5	0	k__Bacteria;p__Proteobacteria;c__Alphaproteobacteria;o__Sphingomonadales;f__Sphingomonadaceae;g__Sphingomonas;s__
New.ReferenceOTU96	5.67907	0.224432	0.81971	1	0	0	0.5	1.5	0	k__Bacteria;p__Firmicutes;c__Clostridia;o__Clostridiales;f__Ruminococcaceae;g__;s__
New.ReferenceOTU153	5.67907	0.224432	0.81971	1	0	0	16.5	7.25	0	Unassigned
4319108	5.67774	0.224542	0.81971	1	0	6	15	53	2.33333	k__Bacteria;p__Firmicutes;c__Clostridia;o__Clostridiales;f__Ruminococcaceae;g__;s__
508984	5.67703	0.224601	0.81971	1	0	1	1	8.25	1.33333	k__Bacteria;p__Firmicutes;c__Clostridia;o__Clostridiales;f__Lachnospiraceae;g__Dorea;s__
New.ReferenceOTU80	5.6688	0.225285	0.81971	1	0	8.5	5.75	2.75	17.3333	k__Bacteria;p__Tenericutes;c__Mollicutes;o__Anaeroplasmatales;f__Anaeroplasmataceae;g__Anaeroplasma;s__
289208	5.66722	0.225417	0.81971	1	2	35	41.75	53	6	k__Bacteria;p__Firmicutes;c__Clostridia;o__Clostridiales;f__Ruminococcaceae;g__;s__
337086	5.66564	0.225549	0.81971	1	1	3.5	33.5	6	0.333333	k__Bacteria;p__Verrucomicrobia;c__Verruco-5;o__WCHB1-41;f__RFP12;g__;s__
578857	5.66029	0.225995	0.81971	1	0	1.5	3	2.75	0	k__Bacteria;p__Firmicutes;c__Clostridia;o__Clostridiales;f__Lachnospiraceae;g__Coprococcus;s__
300860	5.65831	0.226161	0.81971	1	0	21.5	1	2.25	0	k__Bacteria;p__Firmicutes;c__Clostridia;o__Clostridiales;f__Ruminococcaceae;g__;s__
547906	5.65236	0.226658	0.81971	1	0	2.5	3	1.5	0	k__Bacteria;p__Firmicutes;c__Clostridia;o__Clostridiales;f__;g__;s__
1033413	5.64811	0.227014	0.81971	1	0	1.5	0.5	0.5	0	k__Bacteria;p__Firmicutes;c__Bacilli;o__Lactobacillales;f__Enterococcaceae;g__Enterococcus;s__
539098	5.64566	0.227219	0.81971	1	0	2.5	2.25	1.5	0	k__Bacteria;p__Firmicutes;c__Clostridia;o__Clostridiales;f__;g__;s__
4374112	5.63858	0.227814	0.81971	1	1	26.5	26.75	65.5	17.6667	k__Bacteria;p__Firmicutes;c__Clostridia;o__Clostridiales;f__Ruminococcaceae;g__;s__
511462	5.63826	0.227841	0.81971	1	2	0.5	0.25	0	0.333333	k__Bacteria;p__Firmicutes;c__Clostridia;o__Clostridiales;f__Lachnospiraceae;g__Butyrivibrio;s__
152014	5.63623	0.228012	0.81971	1	1	9	6.5	19.25	2	k__Bacteria;p__Firmicutes;c__Clostridia;o__Clostridiales;f__;g__;s__
192437	5.63595	0.228035	0.81971	1	0	0.5	2.25	0.25	0	k__Bacteria;p__Firmicutes;c__Clostridia;o__Clostridiales;f__Ruminococcaceae;g__;s__
4299547	5.63595	0.228035	0.81971	1	0	0	0.75	3.25	0	k__Bacteria;p__Firmicutes;c__Clostridia;o__Clostridiales;f__Christensenellaceae;g__;s__
305187	5.63595	0.228035	0.81971	1	0	0.5	1.5	0.25	0	k__Bacteria;p__Firmicutes;c__Clostridia;o__Clostridiales;f__;g__;s__
308502	5.63041	0.228502	0.81971	1	0	3	60	4	0	k__Bacteria;p__Firmicutes;c__Clostridia;o__Clostridiales;f__Peptostreptococcaceae;g__;s__
333189	5.62592	0.228881	0.81971	1	4	8	23.5	20.75	4.66667	k__Bacteria;p__Firmicutes;c__Clostridia;o__Clostridiales;f__Ruminococcaceae;g__Oscillospira;s__
290465	5.62534	0.22893	0.81971	1	0	2.5	1.75	3.75	0	k__Bacteria;p__Firmicutes;c__Clostridia;o__Clostridiales;f__Ruminococcaceae;g__;s__
807342	5.62151	0.229253	0.81971	1	1	1.5	0	10.25	2.33333	k__Bacteria;p__Proteobacteria;c__Gammaproteobacteria;o__Aeromonadales;f__Succinivibrionaceae;g__;s__
301392	5.61711	0.229626	0.81971	1	4	65.5	28.5	44.25	3	k__Bacteria;p__Firmicutes;c__Clostridia;o__Clostridiales;f__Ruminococcaceae;g__;s__
321610	5.61157	0.230095	0.81971	1	3	14.5	63.5	9.25	7.66667	k__Bacteria;p__Firmicutes;c__Clostridia;o__Clostridiales;f__Lachnospiraceae;g__Dorea;s__
290222	5.60476	0.230673	0.81971	1	1	39	26.75	45.25	9.33333	k__Bacteria;p__Firmicutes;c__Clostridia;o__Clostridiales;f__Ruminococcaceae;g__;s__
4354235	5.60256	0.230861	0.81971	1	0	11.5	8.75	10	1.33333	k__Bacteria;p__Firmicutes;c__Clostridia;o__Clostridiales;f__Lachnospiraceae;g__;s__
441934	5.60204	0.230905	0.81971	1	0	3.5	20.25	23.5	2.66667	k__Bacteria;p__Firmicutes;c__Clostridia;o__Clostridiales;f__;g__;s__
293779	5.6	0.231078	0.81971	1	19	302.5	150.5	444.25	253	k__Bacteria;p__Bacteroidetes;c__Bacteroidia;o__Bacteroidales;f__;g__;s__
163857	5.59679	0.231352	0.81971	1	0	3	3	1.75	0.333333	k__Bacteria;p__Proteobacteria;c__Gammaproteobacteria;o__Aeromonadales;f__Succinivibrionaceae;g__Succinivibrio;s__
341007	5.59494	0.23151	0.81971	1	0	0.5	2.5	5.5	0	k__Bacteria;p__Firmicutes;c__Clostridia;o__Clostridiales;f__;g__;s__
196191	5.59494	0.23151	0.81971	1	0	0.5	1.5	2.5	0	k__Bacteria;p__Firmicutes;c__Clostridia;o__Clostridiales;f__Ruminococcaceae;g__Oscillospira;s__
39613	5.59472	0.231528	0.81971	1	0	2.5	0.25	2.25	0	k__Bacteria;p__Firmicutes;c__Clostridia;o__Clostridiales;f__[Mogibacteriaceae];g__;s__
314586	5.59472	0.231528	0.81971	1	0	1.5	0.25	7.75	0	k__Bacteria;p__Firmicutes;c__Clostridia;o__Clostridiales;f__Ruminococcaceae;g__;s__
589662	5.59472	0.231528	0.81971	1	0	4	2.25	0.25	0	k__Bacteria;p__Firmicutes;c__Clostridia;o__Clostridiales;f__[Mogibacteriaceae];g__;s__
176468	5.59472	0.231528	0.81971	1	0	1.5	1.25	0.25	0	k__Bacteria;p__Proteobacteria;c__Gammaproteobacteria;o__Enterobacteriales;f__Enterobacteriaceae;g__Enterobacter
349490	5.58655	0.232226	0.81971	1	2	3.5	3.5	0	0.666667	k__Bacteria;p__Bacteroidetes;c__Bacteroidia;o__Bacteroidales;f__;g__;s__
288076	5.58556	0.23231	0.81971	1	2	14	84.75	63.75	2.33333	k__Bacteria;p__Firmicutes;c__Clostridia;o__Clostridiales;f__Ruminococcaceae;g__;s__
New.ReferenceOTU563	5.58232	0.232588	0.81971	1	14	1.5	1.25	0.25	1.66667	Unassigned
292051	5.58209	0.232607	0.81971	1	0	0.5	1.75	3.75	0	k__Bacteria;p__Firmicutes;c__Clostridia;o__Clostridiales;f__Ruminococcaceae;g__;s__
288496	5.58085	0.232714	0.81971	1	0	2.5	4	3.25	0	k__Bacteria;p__Firmicutes;c__Clostridia;o__Clostridiales;f__Ruminococcaceae;g__;s__
262060	5.5787	0.232897	0.81971	1	1	1	0.75	0.25	0	k__Bacteria;p__Firmicutes;c__Clostridia;o__Clostridiales;f__;g__;s__
262600	5.57619	0.233113	0.81971	1	19	504	530.5	54	11.3333	k__Bacteria;p__Firmicutes;c__Erysipelotrichi;o__Erysipelotrichales;f__Erysipelotrichaceae;g__Bulleidia;s__
292940	5.5747	0.233241	0.81971	1	0	1.5	11.5	6.25	8	k__Bacteria;p__Bacteroidetes;c__Bacteroidia;o__Bacteroidales;f__Bacteroidaceae;g__5-7N15;s__
183715	5.57424	0.23328	0.81971	1	0	1.5	4.25	3	0.666667	k__Bacteria;p__Firmicutes;c__Clostridia;o__Clostridiales;f__Ruminococcaceae;g__;s__
289469	5.57416	0.233288	0.81971	1	2	5	20.75	15.75	6	k__Bacteria;p__Firmicutes;c__Clostridia;o__Clostridiales;f__Lachnospiraceae;g__;s__
169234	5.56416	0.234147	0.81971	1	0	5.5	5	1	0.333333	k__Bacteria;p__Firmicutes;c__Clostridia;o__Clostridiales;f__;g__;s__
New.ReferenceOTU482	5.56303	0.234244	0.81971	1	2	28.5	16	1.75	0.333333	k__Bacteria;p__Firmicutes;c__Erysipelotrichi;o__Erysipelotrichales;f__Erysipelotrichaceae;g__Bulleidia;s__
157772	5.55987	0.234517	0.81971	1	1	3	2.25	13.75	0.666667	k__Bacteria;p__Firmicutes;c__Clostridia;o__Clostridiales;f__Ruminococcaceae;g__Oscillospira;s__
336508	5.55552	0.234892	0.81971	1	0	2.5	1.75	3.75	0	k__Bacteria;p__Firmicutes;c__Clostridia;o__Clostridiales;f__;g__;s__
186092	5.54974	0.235392	0.81971	1	2	9.5	1.25	0	0	k__Bacteria;p__Firmicutes;c__Clostridia;o__Clostridiales;f__Clostridiaceae
693613	5.54075	0.236171	0.81971	1	0	7.5	27.75	15.25	7.66667	k__Bacteria;p__Firmicutes;c__Clostridia;o__Clostridiales;f__;g__;s__
New.ReferenceOTU214	5.53117	0.237004	0.81971	1	0	0	0.25	1.25	2.66667	k__Bacteria;p__Bacteroidetes;c__Bacteroidia;o__Bacteroidales;f__;g__;s__
New.ReferenceOTU217	5.52694	0.237372	0.81971	1	11	11.5	64	29.25	0.333333	k__Bacteria;p__Firmicutes;c__Clostridia;o__Clostridiales;f__Ruminococcaceae
290033	5.52116	0.237876	0.81971	1	4	8.5	14.5	12.5	2.66667	k__Bacteria;p__Firmicutes;c__Clostridia;o__Clostridiales;f__Lachnospiraceae;g__Dorea;s__
290974	5.51905	0.23806	0.81971	1	22	451.5	287.25	46.75	25.6667	k__Bacteria;p__Firmicutes;c__Clostridia;o__Clostridiales
4415144	5.51905	0.23806	0.81971	1	0	36.5	221.25	116.5	24.3333	k__Bacteria;p__Bacteroidetes;c__Bacteroidia;o__Bacteroidales;f__Bacteroidaceae;g__5-7N15;s__
248900	5.5187	0.238091	0.81971	1	2	2	1.5	0.75	0	k__Bacteria;p__Firmicutes;c__Clostridia;o__Clostridiales;f__;g__;s__
510607	5.51852	0.238106	0.81971	1	1	0.5	0.25	1	0	k__Bacteria;p__Firmicutes;c__Clostridia;o__Clostridiales;f__Ruminococcaceae;g__;s__
180414	5.51757	0.23819	0.81971	1	0	2	1.5	1.25	0.333333	k__Bacteria;p__Firmicutes;c__Clostridia;o__Clostridiales;f__Lachnospiraceae;g__;s__
New.ReferenceOTU453	5.51738	0.238206	0.81971	1	0	0	5	11	4.33333	k__Bacteria;p__Firmicutes;c__Clostridia;o__Clostridiales;f__;g__;s__
4319005	5.51602	0.238325	0.81971	1	0	4	2.25	3.75	0	k__Bacteria;p__Firmicutes;c__Clostridia;o__Clostridiales;f__;g__;s__
317104	5.51233	0.238648	0.81971	1	2	0	7.75	13.25	0.333333	k__Bacteria;p__Firmicutes;c__Clostridia;o__Clostridiales;f__;g__;s__
298379	5.51182	0.238692	0.81971	1	1	1.5	108.25	67.75	3.66667	k__Bacteria;p__Firmicutes;c__Clostridia;o__Clostridiales;f__Lachnospiraceae
290647	5.50817	0.239012	0.81971	1	0	13.5	1	2.5	0	k__Bacteria;p__Firmicutes;c__Clostridia;o__Clostridiales;f__Clostridiaceae;g__;s__
4360363	5.50815	0.239014	0.81971	1	2	25	28.75	32	4	k__Bacteria;p__Firmicutes;c__Clostridia;o__Clostridiales;f__;g__;s__
146564	5.50674	0.239137	0.81971	1	0	7.5	21.75	28.5	3.66667	k__Bacteria;p__Firmicutes;c__Clostridia;o__Clostridiales;f__;g__;s__
353688	5.50226	0.239531	0.81971	1	1	4	5.5	6.5	0.333333	k__Bacteria;p__Firmicutes;c__Clostridia;o__Clostridiales;f__Lachnospiraceae;g__Dorea;s__
547714	5.50138	0.239608	0.81971	1	8	99	2233.5	204.5	7.33333	k__Bacteria;p__Firmicutes;c__Clostridia;o__Clostridiales;f__Peptostreptococcaceae;g__;s__
313247	5.50135	0.239611	0.81971	1	4	4	8.5	0.75	0	k__Bacteria;p__Firmicutes;c__Clostridia;o__Clostridiales;f__;g__;s__
301410	5.49459	0.240206	0.81971	1	0	1.5	44.25	9	0.333333	k__Bacteria;p__Firmicutes;c__Clostridia;o__Clostridiales;f__Ruminococcaceae;g__;s__
18066	5.49097	0.240525	0.81971	1	1	35.5	22.5	4.75	10.3333	k__Bacteria;p__Firmicutes;c__Clostridia;o__Clostridiales;f__[Mogibacteriaceae];g__Mogibacterium;s__
2658058	5.48986	0.240622	0.81971	1	0	5	3.75	1.5	0	k__Bacteria;p__Firmicutes;c__Clostridia;o__Clostridiales;f__Clostridiaceae
295542	5.48873	0.240722	0.81971	1	0	4	13.5	4.25	5	k__Bacteria;p__Bacteroidetes;c__Bacteroidia;o__Bacteroidales;f__Bacteroidaceae;g__5-7N15;s__
529531	5.48753	0.240828	0.81971	1	2	21.5	32.25	5.75	3	k__Bacteria;p__Firmicutes;c__Clostridia;o__Clostridiales;f__Lachnospiraceae;g__;s__
215060	5.48541	0.241015	0.81971	1	0	0.5	2.75	2	0	k__Bacteria;p__Firmicutes;c__Clostridia;o__Clostridiales;f__;g__;s__
323386	5.48523	0.241031	0.81971	1	0	0	2.75	8.25	0.333333	k__Bacteria;p__Firmicutes;c__Clostridia;o__Clostridiales;f__Ruminococcaceae;g__;s__
4317000	5.48152	0.241358	0.81971	1	1	14	35.75	12.25	1.66667	k__Bacteria;p__Bacteroidetes;c__Bacteroidia;o__Bacteroidales;f__Bacteroidaceae;g__;s__
2051	5.47853	0.241623	0.81971	1	0	11.5	1.75	0.5	0.333333	k__Bacteria;p__Bacteroidetes;c__Bacteroidia;o__Bacteroidales;f__Prevotellaceae;g__Prevotella;s__
New.ReferenceOTU110	5.47815	0.241657	0.81971	1	0	0	1	3.75	0.333333	Unassigned
260536	5.47669	0.241786	0.81971	1	0	5	3	3.25	0	k__Bacteria;p__Tenericutes;c__Mollicutes;o__RF39;f__;g__;s__
297798	5.47293	0.24212	0.81971	1	2	4	1.5	1.5	0.666667	k__Bacteria;p__Firmicutes;c__Clostridia;o__Clostridiales;f__Ruminococcaceae;g__;s__
301614	5.47058	0.242327	0.81971	1	0	10	29.5	1.5	1	k__Bacteria;p__Cyanobacteria;c__4C0d-2;o__YS2;f__;g__;s__
New.ReferenceOTU280	5.4687	0.242495	0.81971	1	0	0	0.75	1.5	1.66667	k__Bacteria;p__Bacteroidetes;c__Bacteroidia;o__Bacteroidales;f__S24-7;g__;s__
567011	5.46615	0.242721	0.81971	1	5	9.5	2.75	4.25	0.333333	k__Bacteria;p__Firmicutes;c__Clostridia;o__Clostridiales;f__Lachnospiraceae;g__;s__
New.ReferenceOTU289	5.46065	0.24321	0.81971	1	0	0	0	0.25	1	Unassigned
New.ReferenceOTU97	5.46065	0.24321	0.81971	1	0	0	0	0.25	3.33333	k__Bacteria;p__Firmicutes;c__Clostridia;o__Clostridiales;f__Ruminococcaceae;g__;s__
309658	5.45983	0.243283	0.81971	1	0	0.5	1.5	2.5	0	k__Bacteria;p__Firmicutes;c__Clostridia;o__Clostridiales;f__Ruminococcaceae;g__;s__
304239	5.45983	0.243283	0.81971	1	0	0.5	2.5	1.5	0	k__Bacteria;p__Firmicutes;c__Clostridia;o__Clostridiales;f__Ruminococcaceae;g__;s__
New.ReferenceOTU308	5.45983	0.243283	0.81971	1	0	0.5	3	1.75	0	k__Bacteria;p__Firmicutes;c__Clostridia;o__Clostridiales;f__;g__;s__
New.ReferenceOTU295	5.45947	0.243315	0.81971	1	4	1	1.5	0.5	0	k__Bacteria;p__Firmicutes;c__Clostridia;o__Clostridiales;f__Lachnospiraceae;g__Butyrivibrio;s__
516285	5.45921	0.243338	0.81971	1	0	0.5	0.5	2.75	0	k__Bacteria;p__Proteobacteria;c__Alphaproteobacteria;o__Rhodospirillales;f__Acetobacteraceae;g__;s__
New.ReferenceOTU312	5.45883	0.243372	0.81971	1	0	0	2.75	5.25	0	k__Bacteria;p__Firmicutes;c__Clostridia;o__Clostridiales;f__Ruminococcaceae;g__Oscillospira;s__
345846	5.45127	0.244047	0.81971	1	3	37.5	37.75	34.25	6	k__Bacteria;p__Firmicutes;c__Clostridia;o__Clostridiales;f__Lachnospiraceae;g__Dorea;s__
299123	5.44888	0.24426	0.81971	1	4	18	35.25	29.75	6	k__Bacteria;p__Firmicutes;c__Clostridia;o__Clostridiales;f__Ruminococcaceae;g__;s__
277047	5.44762	0.244372	0.81971	1	1	120	52.25	68.5	9	k__Bacteria;p__Tenericutes;c__Mollicutes;o__RF39;f__;g__;s__
4404459	5.42701	0.24622	0.81971	1	0	0.5	4.75	16.5	0.333333	k__Bacteria;p__Firmicutes;c__Clostridia;o__Clostridiales;f__;g__;s__
738351	5.42665	0.246253	0.81971	1	0	12.5	8.25	1	1	k__Bacteria;p__Firmicutes;c__Clostridia;o__Clostridiales;f__Ruminococcaceae;g__;s__
298616	5.42387	0.246503	0.81971	1	1	12	15.5	31.5	3.66667	k__Bacteria;p__Firmicutes;c__Clostridia;o__Clostridiales;f__Ruminococcaceae;g__;s__
290322	5.42365	0.246523	0.81971	1	0	1	1	1.25	0	k__Bacteria;p__Firmicutes;c__Clostridia;o__Clostridiales;f__Ruminococcaceae;g__;s__
4421180	5.41667	0.247152	0.81971	1	0	0	0	0.5	0	k__Bacteria;p__Proteobacteria;c__Alphaproteobacteria;o__Rhizobiales;f__Aurantimonadaceae;g__;s__
806991	5.41667	0.247152	0.81971	1	0	0	0	1	0	k__Bacteria;p__Proteobacteria;c__Gammaproteobacteria;o__Aeromonadales;f__Succinivibrionaceae;g__;s__
4308371	5.41667	0.247152	0.81971	1	0	0	0.5	0	0	k__Bacteria;p__Proteobacteria;c__Alphaproteobacteria;o__Rhizobiales;f__Brucellaceae;g__Ochrobactrum;s__
352513	5.41667	0.247152	0.81971	1	0	0	0	0.5	0	k__Bacteria;p__Planctomycetes;c__Planctomycetia;o__Pirellulales;f__Pirellulaceae;g__;s__
313274	5.41667	0.247152	0.81971	1	0	0	0.5	0	0	k__Bacteria;p__Firmicutes;c__Clostridia;o__Clostridiales;f__Ruminococcaceae;g__Oscillospira;s__
355758	5.41667	0.247152	0.81971	1	0	0	0.5	0	0	k__Bacteria;p__Firmicutes;c__Clostridia;o__Clostridiales;f__;g__;s__
610842	5.41667	0.247152	0.81971	1	0	0	0	1.5	0	k__Bacteria;p__Firmicutes;c__Clostridia;o__Clostridiales;f__;g__;s__
350834	5.41667	0.247152	0.81971	1	0	0	0.5	0	0	k__Bacteria;p__Firmicutes;c__Clostridia;o__Clostridiales;f__Christensenellaceae;g__;s__
356745	5.41667	0.247152	0.81971	1	0	0	0.5	0	0	k__Bacteria;p__Firmicutes;c__Clostridia;o__Clostridiales;f__Ruminococcaceae;g__Ruminococcus;s__
531436	5.41667	0.247152	0.81971	1	0	0	0.5	0	0	k__Bacteria;p__Firmicutes;c__Clostridia;o__Clostridiales;f__Lachnospiraceae;g__;s__
338039	5.41667	0.247152	0.81971	1	5	4.5	1	1	0.333333	k__Bacteria;p__Firmicutes;c__Clostridia;o__Clostridiales;f__;g__;s__
174499	5.41667	0.247152	0.81971	1	0	0	0.5	0	0	k__Bacteria;p__Firmicutes;c__Clostridia;o__Clostridiales;f__Lachnospiraceae;g__;s__
258461	5.41667	0.247152	0.81971	1	0	0	0	0.5	0	k__Bacteria;p__Firmicutes;c__Clostridia;o__Clostridiales;f__Lachnospiraceae;g__Blautia;s__
4387771	5.41667	0.247152	0.81971	1	0	0	0	0.5	0	k__Bacteria;p__Firmicutes;c__Clostridia;o__Clostridiales;f__Ruminococcaceae;g__;s__
524471	5.41667	0.247152	0.81971	1	0	0	0.5	0	0	k__Bacteria;p__Firmicutes;c__Clostridia;o__Clostridiales;f__;g__;s__
581014	5.41667	0.247152	0.81971	1	0	0	0.5	0	0	k__Bacteria;p__Firmicutes;c__Clostridia;o__Clostridiales;f__Lachnospiraceae;g__;s__
210165	5.41667	0.247152	0.81971	1	0	0	0	0.5	0	k__Bacteria;p__Firmicutes;c__Clostridia;o__Clostridiales;f__Ruminococcaceae;g__;s__
194925	5.41667	0.247152	0.81971	1	0	0	0.5	0	0	k__Bacteria;p__Firmicutes;c__Clostridia;o__Clostridiales;f__Ruminococcaceae;g__;s__
4328189	5.41667	0.247152	0.81971	1	0	0	0.5	0	0	k__Bacteria;p__Proteobacteria;c__Gammaproteobacteria;o__Enterobacteriales;f__Enterobacteriaceae
251539	5.41667	0.247152	0.81971	1	0	0	0.5	0	0	k__Bacteria;p__Proteobacteria;c__Deltaproteobacteria;o__Myxococcales
266952	5.41667	0.247152	0.81971	1	0	0	0.5	0	0	k__Bacteria;p__Firmicutes;c__Clostridia;o__Clostridiales;f__[Mogibacteriaceae];g__Mogibacterium;s__
4479392	5.41667	0.247152	0.81971	1	0	0	0	0.5	0	k__Bacteria;p__Firmicutes;c__Clostridia;o__Clostridiales;f__Clostridiaceae;g__;s__
302048	5.41667	0.247152	0.81971	1	0	0	0	0.5	0	k__Bacteria;p__Bacteroidetes;c__Bacteroidia;o__Bacteroidales;f__;g__;s__
805066	5.41667	0.247152	0.81971	1	0	0	0	0.5	0	k__Bacteria;p__Firmicutes;c__Clostridia;o__Clostridiales;f__;g__;s__
577512	5.41667	0.247152	0.81971	1	0	0	0	0.5	0	k__Bacteria;p__Firmicutes;c__Clostridia;o__Clostridiales;f__;g__;s__
811229	5.41667	0.247152	0.81971	1	0	0	0	0.5	0	k__Bacteria;p__Bacteroidetes;c__Bacteroidia;o__Bacteroidales;f__Prevotellaceae;g__Prevotella;s__
536535	5.41667	0.247152	0.81971	1	0	0	0.5	0	0	k__Bacteria;p__Firmicutes;c__Clostridia;o__Clostridiales;f__Lachnospiraceae;g__Dorea;s__
3450454	5.41667	0.247152	0.81971	1	0	0	0.5	0	0	k__Bacteria;p__Firmicutes;c__Clostridia;o__Clostridiales;f__Lachnospiraceae
174654	5.41667	0.247152	0.81971	1	0	0	1	0	0	k__Bacteria;p__Firmicutes;c__Clostridia;o__Clostridiales;f__Ruminococcaceae;g__Ruminococcus;s__
4341886	5.41667	0.247152	0.81971	1	0	0	0	0.5	0	k__Bacteria;p__Firmicutes;c__Clostridia;o__Clostridiales;f__Ruminococcaceae;g__;s__
178497	5.41667	0.247152	0.81971	1	0	0	0.5	0	0	k__Bacteria;p__Firmicutes;c__Clostridia;o__Clostridiales;f__Ruminococcaceae;g__;s__
335793	5.41667	0.247152	0.81971	1	0	0	0.5	0	0	k__Bacteria;p__TM7;c__TM7-3;o__CW040;f__F16;g__;s__
131100	5.41667	0.247152	0.81971	1	0	0	0	0.5	0	k__Bacteria;p__Firmicutes;c__Clostridia;o__Clostridiales;f__Lachnospiraceae;g__;s__
3186216	5.41667	0.247152	0.81971	1	0	0	0	0.5	0	k__Bacteria;p__Firmicutes;c__Clostridia;o__Clostridiales;f__;g__;s__
347413	5.41667	0.247152	0.81971	1	0	0	0.5	0	0	k__Bacteria;p__Firmicutes;c__Clostridia;o__Clostridiales;f__Ruminococcaceae;g__;s__
336638	5.41667	0.247152	0.81971	1	0	0	0	0.5	0	k__Bacteria;p__Firmicutes;c__Clostridia;o__Clostridiales;f__Ruminococcaceae;g__;s__
182647	5.41667	0.247152	0.81971	1	0	0	0.5	0	0	k__Bacteria;p__Firmicutes;c__Clostridia;o__Clostridiales;f__;g__;s__
New.ReferenceOTU474	5.41667	0.247152	0.81971	1	0	0	0.5	0	0	k__Bacteria;p__Firmicutes;c__Clostridia;o__Clostridiales;f__Ruminococcaceae
New.ReferenceOTU416	5.41667	0.247152	0.81971	1	0	0	1	0	0	k__Bacteria;p__Firmicutes;c__Clostridia;o__Clostridiales;f__Ruminococcaceae;g__;s__
New.ReferenceOTU277	5.41667	0.247152	0.81971	1	0	0	0.5	0	0	Unassigned
4335321	5.41	0.247755	0.81971	1	0	0	0.75	0.75	0	k__Bacteria;p__Spirochaetes;c__Spirochaetes;o__Spirochaetales;f__Spirochaetaceae;g__Treponema;s__
349444	5.41	0.247755	0.81971	1	0	0	0.75	1	0	k__Bacteria;p__Firmicutes;c__Clostridia;o__Clostridiales;f__Ruminococcaceae;g__;s__
190851	5.41	0.247755	0.81971	1	0	1	1	0.25	0	k__Bacteria;p__Firmicutes;c__Clostridia;o__Clostridiales;f__Ruminococcaceae;g__Ruminococcus;s__flavefaciens
292662	5.41	0.247755	0.81971	1	0	1	1	0.25	0	k__Bacteria;p__Firmicutes;c__Clostridia;o__Clostridiales;f__Lachnospiraceae;g__;s__
350906	5.41	0.247755	0.81971	1	0	1	0.25	0.75	0	k__Bacteria;p__Firmicutes;c__Clostridia;o__Clostridiales;f__;g__;s__
New.ReferenceOTU182	5.41	0.247755	0.81971	1	0	0	0.75	0.75	0	k__Bacteria;p__Firmicutes;c__Clostridia;o__Clostridiales;f__Ruminococcaceae;g__;s__
4303724	5.40222	0.248459	0.81971	1	0	24	10	10.5	1.66667	k__Bacteria;p__Firmicutes;c__Clostridia;o__Clostridiales;f__Ruminococcaceae;g__Ruminococcus;s__
350341	5.4005	0.248615	0.81971	1	0	17.5	10.25	0	4.33333	k__Bacteria;p__Firmicutes;c__Clostridia;o__Clostridiales;f__;g__;s__
15693	5.4003	0.248633	0.81971	1	0	0	1.75	1	0	k__Bacteria;p__Tenericutes;c__RF3;o__ML615J-28;f__;g__;s__
23652	5.4003	0.248633	0.81971	1	0	0	3.5	1.25	0	k__Bacteria;p__Elusimicrobia;c__Elusimicrobia;o__Elusimicrobiales;f__Elusimicrobiaceae;g__;s__
New.ReferenceOTU408	5.39403	0.249203	0.81971	1	0	0.5	1	5.25	0	k__Bacteria;p__Firmicutes;c__Clostridia;o__Clostridiales;f__Dehalobacteriaceae;g__Dehalobacterium;s__
New.ReferenceOTU236	5.39161	0.249422	0.81971	1	3	15	38.75	4.75	33.3333	k__Bacteria;p__Bacteroidetes;c__Bacteroidia;o__Bacteroidales;f__Bacteroidaceae;g__5-7N15;s__
17822	5.39087	0.24949	0.81971	1	0	44.5	15.75	3.25	6	k__Bacteria;p__Firmicutes;c__Clostridia;o__Clostridiales;f__;g__;s__
2883968	5.38693	0.249848	0.81971	1	2	13.5	14.5	1.5	0	k__Bacteria;p__Firmicutes;c__Clostridia;o__Clostridiales;f__;g__;s__
274010	5.38462	0.25006	0.81971	1	0	0	1.25	0	0	k__Bacteria;p__Chloroflexi;c__Anaerolineae;o__Anaerolineales;f__Anaerolinaceae;g__SHD-231;s__
3931537	5.38462	0.25006	0.81971	1	0	0	0.75	0	0	k__Bacteria;p__Firmicutes;c__Clostridia;o__Clostridiales;f__Clostridiaceae;g__Clostridium;s__
541114	5.38462	0.25006	0.81971	1	0	0	0	0.75	0	k__Bacteria;p__Firmicutes;c__Clostridia;o__Clostridiales;f__Lachnospiraceae;g__Moryella;s__
4400098	5.38462	0.25006	0.81971	1	0	0	0.75	0	0	k__Bacteria;p__Bacteroidetes;c__Flavobacteriia;o__Flavobacteriales;f__Flavobacteriaceae;g__Flavobacterium;s__
298561	5.38462	0.25006	0.81971	1	0	0	0	1	0	k__Bacteria;p__Bacteroidetes;c__Bacteroidia;o__Bacteroidales;f__;g__;s__
2272791	5.38462	0.25006	0.81971	1	0	0	0	1	0	k__Bacteria;p__Firmicutes;c__Clostridia;o__Clostridiales;f__Clostridiaceae;g__;s__
2458172	5.38462	0.25006	0.81971	1	0	0	2.5	0	0	k__Bacteria;p__Proteobacteria;c__Alphaproteobacteria;o__Rhizobiales;f__Brucellaceae;g__Ochrobactrum;s__
4373062	5.38462	0.25006	0.81971	1	0	0	0.75	0	0	k__Bacteria;p__Firmicutes;c__Clostridia;o__Clostridiales;f__Ruminococcaceae;g__;s__
534578	5.38462	0.25006	0.81971	1	0	0	0.75	0	0	k__Bacteria;p__Firmicutes;c__Clostridia;o__Clostridiales;f__Caldicoprobacteraceae;g__Caldicoprobacter;s__
300300	5.38462	0.25006	0.81971	1	0	0	3.75	0	0	k__Bacteria;p__Firmicutes;c__Clostridia;o__Clostridiales;f__;g__;s__
556163	5.38462	0.25006	0.81971	1	0	0	1	0	0	k__Bacteria;p__Firmicutes;c__Clostridia;o__Clostridiales;f__Clostridiaceae;g__;s__
3610691	5.38462	0.25006	0.81971	1	0	0	0	0.75	0	k__Bacteria;p__Proteobacteria;c__Gammaproteobacteria;o__Enterobacteriales;f__Enterobacteriaceae;g__Proteus;s__
810399	5.38462	0.25006	0.81971	1	0	0	1	0	0	k__Bacteria;p__Firmicutes;c__Bacilli;o__Lactobacillales;f__;g__;s__
156219	5.38462	0.25006	0.81971	1	0	0	0.75	0	0	k__Bacteria;p__Firmicutes;c__Clostridia;o__Clostridiales;f__;g__;s__
4338745	5.38462	0.25006	0.81971	1	0	0	0	2.25	0	k__Bacteria;p__Firmicutes;c__Clostridia;o__Clostridiales;f__Veillonellaceae;g__;s__
9349	5.38462	0.25006	0.81971	1	0	0	2.75	0	0	k__Bacteria;p__Proteobacteria;c__Gammaproteobacteria;o__Aeromonadales;f__Succinivibrionaceae;g__Ruminobacter;s__
288408	5.38462	0.25006	0.81971	1	0	0	1	0	0	k__Bacteria;p__Verrucomicrobia;c__Opitutae;o__[Cerasicoccales];f__[Cerasicoccaceae];g__;s__
289449	5.38462	0.25006	0.81971	1	0	0	3.25	0	0	k__Bacteria;p__Firmicutes;c__Clostridia;o__Clostridiales;f__;g__;s__
4365141	5.38462	0.25006	0.81971	1	0	0	0	1.5	0	k__Bacteria;p__Firmicutes;c__Bacilli;o__Lactobacillales;f__Leuconostocaceae;g__Leuconostoc;s__
4371341	5.38462	0.25006	0.81971	1	0	0	0	0.75	0	k__Bacteria;p__Firmicutes;c__Clostridia;o__Clostridiales;f__Veillonellaceae;g__Phascolarctobacterium;s__
348863	5.38462	0.25006	0.81971	1	0	0	0	3.5	0	k__Bacteria;p__Firmicutes;c__Clostridia;o__Clostridiales;f__;g__;s__
36647	5.38462	0.25006	0.81971	1	0	0	1.5	0	0	k__Bacteria;p__Firmicutes;c__Clostridia;o__Clostridiales;f__;g__;s__
555156	5.38462	0.25006	0.81971	1	0	0	1	0	0	k__Bacteria;p__Planctomycetes;c__Planctomycetia;o__Pirellulales;f__Pirellulaceae;g__;s__
4446053	5.38462	0.25006	0.81971	1	0	0	2	0	0	k__Bacteria;p__Proteobacteria;c__Alphaproteobacteria;o__;f__;g__;s__
434336	5.38462	0.25006	0.81971	1	0	0	0	1.25	0	k__Bacteria;p__Firmicutes;c__Clostridia;o__Clostridiales;f__;g__;s__
839277	5.38462	0.25006	0.81971	1	0	0	1.25	0	0	k__Bacteria;p__Verrucomicrobia;c__Verruco-5;o__WCHB1-41;f__RFP12;g__;s__
4417921	5.38462	0.25006	0.81971	1	0	0	0.75	0	0	k__Bacteria;p__Bacteroidetes;c__[Saprospirae];o__[Saprospirales];f__Chitinophagaceae;g__Flavisolibacter;s__
1928156	5.38462	0.25006	0.81971	1	0	0	1	0	0	k__Bacteria;p__Firmicutes;c__Clostridia;o__Clostridiales;f__Lachnospiraceae
316412	5.38462	0.25006	0.81971	1	0	0	1.25	0	0	k__Bacteria;p__Bacteroidetes;c__Bacteroidia;o__Bacteroidales;f__;g__;s__
293477	5.38462	0.25006	0.81971	1	0	0	0	1.25	0	k__Bacteria;p__Firmicutes;c__Clostridia;o__Clostridiales;f__Ruminococcaceae;g__;s__
4467134	5.38462	0.25006	0.81971	1	0	0	1	0	0	k__Bacteria;p__Verrucomicrobia;c__Verruco-5;o__WCHB1-41;f__RFP12;g__;s__
4452633	5.38462	0.25006	0.81971	1	0	0	1.25	0	0	k__Bacteria;p__Firmicutes;c__Clostridia;o__Clostridiales;f__Clostridiaceae;g__;s__
289841	5.38462	0.25006	0.81971	1	0	0	0.75	0	0	k__Bacteria;p__Firmicutes;c__Clostridia;o__Clostridiales;f__;g__;s__
528725	5.38462	0.25006	0.81971	1	0	0	0	0.75	0	k__Bacteria;p__Firmicutes;c__Clostridia;o__Clostridiales;f__Ruminococcaceae;g__;s__
561826	5.38462	0.25006	0.81971	1	0	0	0	1.25	0	k__Bacteria;p__Firmicutes;c__Clostridia;o__Clostridiales;f__Christensenellaceae;g__;s__
229919	5.38462	0.25006	0.81971	1	0	0	0.75	0	0	k__Bacteria;p__Firmicutes;c__Clostridia;o__Clostridiales;f__;g__;s__
100265	5.38462	0.25006	0.81971	1	0	0	1.25	0	0	k__Bacteria;p__Bacteroidetes;c__Bacteroidia;o__Bacteroidales;f__Prevotellaceae;g__Prevotella;s__
346868	5.38462	0.25006	0.81971	1	0	0	0.75	0	0	k__Bacteria;p__Bacteroidetes;c__Bacteroidia;o__Bacteroidales;f__Prevotellaceae;g__Prevotella;s__
267605	5.38462	0.25006	0.81971	1	0	0	1.5	0	0	k__Bacteria;p__Firmicutes;c__Clostridia;o__Clostridiales;f__Lachnospiraceae;g__;s__
563439	5.38462	0.25006	0.81971	1	0	0	1	0	0	k__Bacteria;p__Firmicutes;c__Clostridia;o__Clostridiales;f__[Mogibacteriaceae];g__Mogibacterium;s__
340357	5.38462	0.25006	0.81971	1	0	0	0	1.25	0	k__Bacteria;p__Firmicutes;c__Clostridia;o__Clostridiales;f__Lachnospiraceae;g__;s__
4341734	5.38462	0.25006	0.81971	1	0	0	0.75	0	0	k__Bacteria;p__Actinobacteria;c__Actinobacteria;o__Actinomycetales;f__Microbacteriaceae;g__;s__
49406	5.38462	0.25006	0.81971	1	0	0	0	1	0	k__Bacteria;p__Firmicutes;c__Clostridia;o__Clostridiales;f__;g__;s__
833458	5.38462	0.25006	0.81971	1	0	0	0	1	0	k__Bacteria;p__Firmicutes;c__Clostridia;o__Clostridiales;f__;g__;s__
238205	5.38462	0.25006	0.81971	1	0	0	0	1.5	0	k__Bacteria;p__Firmicutes;c__Clostridia;o__Clostridiales;f__Clostridiaceae;g__Clostridium;s__butyricum
352215	5.38462	0.25006	0.81971	1	0	0	0	3.5	0	k__Bacteria;p__Firmicutes;c__Clostridia;o__Clostridiales;f__;g__;s__
584500	5.38462	0.25006	0.81971	1	0	0	0	0.75	0	k__Bacteria;p__Proteobacteria;c__Epsilonproteobacteria;o__Campylobacterales;f__Campylobacteraceae;g__Arcobacter;s__
458550	5.38462	0.25006	0.81971	1	0	0	1.25	0	0	k__Bacteria;p__Firmicutes;c__Clostridia;o__Clostridiales;f__;g__;s__
342683	5.38462	0.25006	0.81971	1	0	0	0	2	0	k__Bacteria;p__Firmicutes;c__Clostridia;o__Clostridiales;f__Ruminococcaceae
3680006	5.38462	0.25006	0.81971	1	0	0	0	0.75	0	k__Bacteria;p__Firmicutes;c__Clostridia;o__Clostridiales;f__Lachnospiraceae;g__Dorea;s__
326833	5.38462	0.25006	0.81971	1	0	0	0.75	0	0	k__Bacteria;p__Firmicutes;c__Clostridia;o__Clostridiales;f__Lachnospiraceae;g__Coprococcus;s__
New.ReferenceOTU463	5.38462	0.25006	0.81971	1	0	0	0	1	0	Unassigned
311293	5.37946	0.25053	0.81971	1	0	1	0.25	1.25	1	k__Bacteria;p__Firmicutes;c__Clostridia;o__Clostridiales;f__Lachnospiraceae;g__;s__
277400	5.37817	0.250648	0.81971	1	0	1.5	2.25	0.75	0	k__Bacteria;p__Firmicutes;c__Clostridia;o__Clostridiales;f__;g__;s__
347337	5.37729	0.250728	0.81971	1	1	33.5	59	47.25	5.33333	k__Bacteria;p__Firmicutes;c__Clostridia;o__Clostridiales;f__Lachnospiraceae;g__Blautia;s__
104439	5.37629	0.25082	0.81971	1	0	0.5	2	1.75	0	k__Bacteria;p__Firmicutes;c__Clostridia;o__Clostridiales;f__Ruminococcaceae;g__;s__
4378810	5.37229	0.251186	0.81971	1	0	7	2.25	1	2.33333	k__Bacteria;p__Firmicutes;c__Clostridia;o__Clostridiales;f__Ruminococcaceae;g__;s__
303273	5.36822	0.251558	0.81971	1	0	5.5	3	1	0	k__Bacteria;p__Firmicutes;c__Clostridia;o__Clostridiales;f__Peptostreptococcaceae;g__;s__
808794	5.36717	0.251654	0.81971	1	0	1	0.5	3.5	0.333333	k__Bacteria;p__Firmicutes;c__Clostridia;o__Clostridiales;f__Lachnospiraceae;g__;s__
421538	5.36705	0.251666	0.81971	1	0	1	2	2.75	0	k__Bacteria;p__Firmicutes;c__Clostridia;o__Clostridiales;f__Lachnospiraceae;g__;s__
321960	5.35997	0.252315	0.81971	1	1	28	27.75	28.5	7	k__Bacteria;p__Firmicutes;c__Clostridia;o__Clostridiales;f__Ruminococcaceae;g__;s__
307256	5.35886	0.252418	0.81971	1	1	8	13	5.5	1.33333	k__Bacteria;p__Firmicutes;c__Clostridia;o__Clostridiales;f__Lachnospiraceae
103975	5.35811	0.252486	0.81971	1	1	0	22.25	12.75	0	k__Archaea;p__Euryarchaeota;c__Methanobacteria;o__Methanobacteriales;f__Methanobacteriaceae;g__Methanobrevibacter;s__
272980	5.35703	0.252585	0.81971	1	2	5	1.75	1.75	0.666667	k__Bacteria;p__Firmicutes;c__Clostridia;o__Clostridiales;f__;g__;s__
344330	5.35582	0.252697	0.81971	1	14	16	43	43.75	33.6667	k__Bacteria;p__Firmicutes;c__Clostridia;o__Clostridiales;f__Ruminococcaceae;g__;s__
297643	5.35068	0.25317	0.81971	1	0	0	3	1.25	1	k__Bacteria;p__Firmicutes;c__Clostridia;o__Clostridiales;f__Ruminococcaceae;g__;s__
1133172	5.34612	0.253591	0.81971	1	12	12.5	200.75	23.5	2.66667	k__Bacteria;p__Firmicutes;c__Clostridia;o__Clostridiales;f__Peptostreptococcaceae;g__;s__
310611	5.33713	0.254421	0.81971	1	4	1	5	0.5	0.333333	k__Bacteria;p__Firmicutes;c__Clostridia;o__Clostridiales;f__;g__;s__
333360	5.33582	0.254542	0.81971	1	0	0	2	2	0	k__Bacteria;p__Firmicutes;c__Clostridia;o__Clostridiales;f__;g__;s__
318928	5.33476	0.254641	0.81971	1	1	0.5	2	3.75	0	k__Bacteria;p__Firmicutes;c__Clostridia;o__Clostridiales;f__Ruminococcaceae;g__Ruminococcus;s__
856235	5.33165	0.254928	0.81971	1	0	6.5	23.25	5.75	1.33333	k__Bacteria;p__Bacteroidetes;c__Bacteroidia;o__Bacteroidales;f__Prevotellaceae;g__Prevotella;s__
302194	5.32919	0.255157	0.81971	1	5	60	58.5	46.5	7	k__Bacteria;p__Bacteroidetes;c__Bacteroidia;o__Bacteroidales;f__RF16;g__;s__
555951	5.32747	0.255316	0.81971	1	0	2	6	0.5	0	k__Bacteria;p__Cyanobacteria;c__4C0d-2;o__YS2;f__;g__;s__
292575	5.32412	0.255627	0.81971	1	0	4	3.5	2	0	k__Bacteria;p__Firmicutes;c__Clostridia;o__Clostridiales;f__Ruminococcaceae;g__;s__
548692	5.32136	0.255884	0.81971	1	0	28.5	36	13.25	8.66667	k__Bacteria;p__Firmicutes;c__Clostridia;o__Clostridiales;f__Ruminococcaceae;g__Oscillospira;s__
828230	5.31944	0.256062	0.81971	1	1	0.5	0	0.5	0	k__Bacteria;p__Firmicutes;c__Clostridia;o__Clostridiales;f__Lachnospiraceae;g__Coprococcus;s__
535955	5.31944	0.256062	0.81971	1	1	0.5	0.5	0	0	k__Bacteria;p__Firmicutes;c__Clostridia;o__Clostridiales;f__Peptostreptococcaceae
347791	5.31419	0.256552	0.81971	1	0	1	1.75	6.25	0	k__Bacteria;p__Firmicutes;c__Clostridia;o__Clostridiales;f__Ruminococcaceae;g__;s__
109978	5.30907	0.257029	0.81971	1	2	8	7.75	4.5	0.333333	k__Bacteria;p__Firmicutes;c__Clostridia;o__Clostridiales;f__Ruminococcaceae;g__;s__
277352	5.30568	0.257346	0.81971	1	31	87.5	15	19	471.333	k__Bacteria;p__Proteobacteria;c__Gammaproteobacteria;o__Pseudomonadales;f__Moraxellaceae;g__Psychrobacter;s__
4467491	5.3	0.257877	0.81971	1	22	249	486.25	266.25	49.6667	k__Bacteria;p__Firmicutes;c__Clostridia;o__Clostridiales;f__Ruminococcaceae;g__;s__
295613	5.29509	0.258337	0.81971	1	0	27	30.75	60.5	2.33333	k__Bacteria;p__Firmicutes;c__Clostridia;o__Clostridiales;f__[Mogibacteriaceae];g__;s__
New.ReferenceOTU479	5.2922	0.258608	0.81971	1	11	0	0.75	0	7.33333	k__Bacteria;p__Bacteroidetes;c__Bacteroidia;o__Bacteroidales;f__;g__;s__
New.ReferenceOTU361	5.2922	0.258608	0.81971	1	6	0	0.5	0	2.33333	k__Bacteria;p__Firmicutes;c__Clostridia;o__Clostridiales;f__Ruminococcaceae;g__;s__
352192	5.28521	0.259265	0.81971	1	0	98.5	31.75	69.25	5	k__Bacteria;p__Firmicutes;c__Clostridia;o__Clostridiales;f__;g__;s__
168046	5.28508	0.259277	0.81971	1	0	0.5	4.25	2	0.666667	k__Bacteria;p__Firmicutes;c__Clostridia;o__Clostridiales;f__;g__;s__
New.ReferenceOTU206	5.28232	0.259536	0.81971	1	1	1.5	2.75	0.5	0	k__Bacteria;p__Firmicutes;c__Clostridia;o__Clostridiales;f__Lachnospiraceae
351607	5.28065	0.259694	0.81971	1	2	21.5	34	33.75	8	k__Bacteria;p__Firmicutes;c__Clostridia;o__Clostridiales;f__Ruminococcaceae;g__;s__
812596	5.27975	0.259779	0.81971	1	2	156.5	135.5	43.25	7.66667	k__Bacteria;p__Firmicutes;c__Clostridia;o__Clostridiales;f__Veillonellaceae;g__Anaerovibrio;s__
287767	5.27536	0.260192	0.81971	1	0	2.5	0.75	2.25	0.333333	k__Bacteria;p__Firmicutes;c__Clostridia;o__Clostridiales;f__Lachnospiraceae;g__Blautia;s__
185164	5.27412	0.260309	0.81971	1	0	0.5	1.75	0.5	0.666667	k__Bacteria;p__Firmicutes;c__Clostridia;o__Clostridiales;f__Lachnospiraceae;g__;s__
4348664	5.27046	0.260655	0.81971	1	0	17.5	18.25	17	3	k__Bacteria;p__Bacteroidetes;c__Bacteroidia;o__Bacteroidales;f__Rikenellaceae;g__;s__
52163	5.26648	0.261031	0.81971	1	2	9.5	3.25	1.25	3	k__Bacteria;p__Firmicutes;c__Clostridia;o__Clostridiales;f__Lachnospiraceae;g__Butyrivibrio;s__
4339317	5.26422	0.261245	0.81971	1	0	0	1.75	1.75	0	k__Bacteria;p__Firmicutes;c__Clostridia;o__Clostridiales;f__Ruminococcaceae;g__;s__
New.ReferenceOTU35	5.26422	0.261245	0.81971	1	0	0	2.5	6	0	k__Bacteria;p__Firmicutes;c__Clostridia;o__Clostridiales;f__Ruminococcaceae;g__;s__
288889	5.26383	0.261282	0.81971	1	0	4	25.75	16.25	1	k__Bacteria;p__Bacteroidetes;c__Bacteroidia;o__Bacteroidales;f__Bacteroidaceae;g__5-7N15;s__
New.ReferenceOTU67	5.26088	0.261562	0.81971	1	8	8.5	9.75	18.25	20	k__Bacteria;p__Firmicutes;c__Clostridia;o__Clostridiales;f__Ruminococcaceae;g__;s__
345791	5.25714	0.261916	0.81971	1	19	180	173	443.5	147.333	k__Bacteria;p__Bacteroidetes;c__Bacteroidia;o__Bacteroidales;f__S24-7;g__;s__
4311041	5.25329	0.262282	0.81971	1	0	1.5	6.5	12.75	0.333333	k__Bacteria;p__Firmicutes;c__Clostridia;o__Clostridiales;f__Ruminococcaceae;g__;s__
289091	5.25176	0.262427	0.81971	1	6	122.5	14.25	24.25	3.33333	k__Bacteria;p__Firmicutes;c__Clostridia;o__Clostridiales;f__Lachnospiraceae;g__;s__
561312	5.24937	0.262654	0.81971	1	0	3	1	2.75	0	k__Bacteria;p__Firmicutes;c__Clostridia;o__Clostridiales;f__;g__;s__
590263	5.24831	0.262755	0.81971	1	0	3.5	4.5	3.75	0	k__Bacteria;p__Firmicutes;c__Clostridia;o__Clostridiales;f__Lachnospiraceae;g__Butyrivibrio;s__
New.ReferenceOTU502	5.24815	0.26277	0.81971	1	0	23	31.5	10.5	97.3333	k__Bacteria;p__Bacteroidetes;c__Bacteroidia;o__Bacteroidales;f__Rikenellaceae;g__;s__
565495	5.2432	0.263241	0.81971	1	0	3	0.5	2.25	0	k__Bacteria;p__Firmicutes;c__Clostridia;o__Clostridiales;f__Christensenellaceae;g__;s__
328523	5.24318	0.263243	0.81971	1	0	6.5	5	2.5	1	k__Bacteria;p__Firmicutes;c__Clostridia;o__Clostridiales;f__Lachnospiraceae;g__;s__
292243	5.23656	0.263874	0.81971	1	2	1	1	1.5	0	k__Bacteria;p__Firmicutes;c__Clostridia;o__Clostridiales;f__Ruminococcaceae;g__;s__
4483990	5.23333	0.264183	0.81971	1	84	389	611.25	979.75	992	k__Bacteria;p__Bacteroidetes;c__Bacteroidia;o__Bacteroidales;f__;g__;s__
New.ReferenceOTU442	5.22989	0.264513	0.81971	1	0	0	6	0	1472.33	k__Bacteria;p__Firmicutes;c__Clostridia;o__Clostridiales;f__Clostridiaceae;g__Clostridium;s__bowmanii
4412336	5.22415	0.265061	0.81971	1	5	32.5	52.25	22.5	13.3333	k__Bacteria;p__Firmicutes;c__Clostridia;o__Clostridiales;f__Lachnospiraceae
317948	5.22102	0.265361	0.81971	1	0	9.5	2.5	10.75	0	k__Bacteria;p__Firmicutes;c__Clostridia;o__Clostridiales;f__Ruminococcaceae;g__Ruminococcus;s__
4403505	5.21905	0.265551	0.81971	1	0	43	15.75	8.75	18	k__Bacteria;p__Firmicutes;c__Clostridia;o__Clostridiales;f__Ruminococcaceae;g__;s__
293575	5.21774	0.265677	0.81971	1	9	43	20.25	36.75	0.666667	k__Bacteria;p__Firmicutes;c__Clostridia;o__Clostridiales;f__Ruminococcaceae;g__;s__
179472	5.215	0.26594	0.81971	1	0	1	2.5	0.5	0	k__Bacteria;p__Firmicutes;c__Clostridia;o__Clostridiales;f__Lachnospiraceae;g__Roseburia;s__
4373152	5.215	0.26594	0.81971	1	0	0.5	2	0.25	0	k__Bacteria;p__Firmicutes;c__Clostridia;o__Clostridiales;f__Lachnospiraceae;g__Roseburia;s__
508842	5.215	0.26594	0.81971	1	0	0.5	1	0.25	0	k__Bacteria;p__Firmicutes;c__Clostridia;o__Clostridiales;f__;g__;s__
27711	5.215	0.26594	0.81971	1	0	0.5	1	0.25	0	k__Bacteria;p__Firmicutes;c__Clostridia;o__Clostridiales;f__;g__;s__
324020	5.21339	0.266094	0.81971	1	1	16.5	14.75	53.5	3	k__Bacteria;p__Firmicutes;c__Clostridia;o__Clostridiales;f__Clostridiaceae;g__Clostridium;s__
913036	5.21294	0.266138	0.81971	1	0	10	4.5	16.75	6	k__Bacteria;p__Tenericutes;c__Mollicutes;o__RF39;f__;g__;s__
513513	5.21266	0.266165	0.81971	1	0	11	1.25	0.25	0.666667	k__Bacteria;p__Firmicutes;c__Erysipelotrichi;o__Erysipelotrichales;f__Erysipelotrichaceae;g__Bulleidia;s__
329895	5.2105	0.266373	0.81971	1	0	1.5	2.25	1.25	2.33333	k__Bacteria;p__Firmicutes;c__Clostridia;o__Clostridiales
523811	5.20982	0.266438	0.81971	1	0	2	10	0.75	4.33333	k__Bacteria;p__Firmicutes;c__Clostridia;o__Clostridiales;f__;g__;s__
290833	5.19318	0.268044	0.81971	1	0	0	0.75	0.5	0	k__Bacteria;p__Firmicutes;c__Clostridia;o__Clostridiales;f__Ruminococcaceae;g__;s__
347466	5.19318	0.268044	0.81971	1	0	0	0.5	0.75	0	k__Bacteria;p__Firmicutes;c__Clostridia;o__Clostridiales;f__Lachnospiraceae;g__;s__
326486	5.19318	0.268044	0.81971	1	0	0	0.75	1	0	k__Bacteria;p__Firmicutes;c__Clostridia;o__Clostridiales;f__Ruminococcaceae;g__;s__
293211	5.19187	0.268171	0.81971	1	21	27.5	35.25	74.75	76	k__Bacteria;p__Bacteroidetes;c__Bacteroidia;o__Bacteroidales;f__;g__;s__
511234	5.19122	0.268234	0.81971	1	0	9.5	3.5	0.5	0.333333	k__Bacteria;p__Firmicutes;c__Clostridia;o__Clostridiales;f__;g__;s__
208042	5.18687	0.268655	0.81971	1	0	0	0	0.25	0.666667	k__Bacteria;p__Firmicutes;c__Clostridia;o__Clostridiales;f__;g__;s__
4232048	5.18687	0.268655	0.81971	1	0	0	0	0.25	0.666667	k__Bacteria;p__Firmicutes;c__Clostridia;o__Clostridiales;f__Lachnospiraceae;g__Dorea;s__
222733	5.18687	0.268655	0.81971	1	0	0	0.25	0	0.666667	k__Bacteria;p__Firmicutes;c__Clostridia;o__Clostridiales;f__;g__;s__
353696	5.17803	0.269513	0.81971	1	2	2.5	12.5	2.25	0	k__Bacteria;p__Firmicutes;c__Clostridia;o__Clostridiales;f__Christensenellaceae;g__;s__
295780	5.17736	0.269579	0.81971	1	0	2	0.75	0.75	3	k__Bacteria;p__Bacteroidetes;c__Bacteroidia;o__Bacteroidales;f__;g__;s__
309809	5.17685	0.269628	0.81971	1	0	49.5	110.25	193.75	14.3333	k__Bacteria;p__Firmicutes;c__Clostridia;o__Clostridiales;f__Ruminococcaceae;g__;s__
New.ReferenceOTU222	5.17169	0.270131	0.81971	1	7	1	2.25	1.5	4.66667	Unassigned
544734	5.16445	0.270836	0.81971	1	0	9.5	19.75	22.25	2	k__Bacteria;p__Firmicutes;c__Clostridia;o__Clostridiales;f__Ruminococcaceae;g__;s__
4404413	5.15983	0.271287	0.81971	1	0	55	14.25	6.25	237.667	k__Bacteria;p__Firmicutes;c__Clostridia;o__Clostridiales;f__Ruminococcaceae;g__Ruminococcus;s__
331618	5.15902	0.271367	0.81971	1	1	14	28.75	29.25	1.66667	k__Bacteria;p__Firmicutes;c__Clostridia;o__Clostridiales;f__;g__;s__
184009	5.15811	0.271455	0.81971	1	0	13.5	3.25	1.75	2.33333	k__Bacteria;p__Firmicutes;c__Clostridia;o__Clostridiales;f__;g__;s__
New.ReferenceOTU23	5.15691	0.271573	0.81971	1	557	1	43.5	2.75	21.6667	Unassigned
296474	5.15538	0.271723	0.81971	1	2	6.5	8	14.5	7	k__Bacteria;p__Firmicutes;c__Clostridia;o__Clostridiales;f__;g__;s__
New.ReferenceOTU549	5.15538	0.271723	0.81971	1	0	4	13.25	14.5	10.3333	k__Bacteria;p__Bacteroidetes;c__Bacteroidia;o__Bacteroidales;f__Rikenellaceae;g__;s__
512892	5.1525	0.272005	0.81971	1	0	8	6	2.25	12.6667	k__Bacteria;p__Firmicutes;c__Erysipelotrichi;o__Erysipelotrichales;f__Erysipelotrichaceae;g__;s__
824993	5.15094	0.272157	0.81971	1	0	2.5	0	3	4	k__Bacteria;p__Proteobacteria;c__Gammaproteobacteria;o__Aeromonadales;f__Succinivibrionaceae;g__;s__
179402	5.15061	0.27219	0.81971	1	2	0	3.75	1.5	0.333333	k__Bacteria;p__Firmicutes;c__Clostridia;o__Clostridiales;f__Ruminococcaceae;g__;s__
300491	5.14709	0.272535	0.81971	1	0	2	3	6.25	0.333333	k__Bacteria;p__Firmicutes;c__Clostridia;o__Clostridiales;f__Ruminococcaceae;g__Oscillospira;s__
4366525	5.14709	0.272535	0.81971	1	0	34	4	3	1	k__Bacteria;p__Firmicutes;c__Clostridia;o__Clostridiales;f__Lachnospiraceae;g__Dorea;s__
292892	5.14521	0.27272	0.81971	1	0	1	5	8.75	1	k__Bacteria;p__Firmicutes;c__Clostridia;o__Clostridiales;f__;g__;s__
4414257	5.14394	0.272845	0.81971	1	0	0	0.75	0	0.666667	k__Bacteria;p__Firmicutes;c__Bacilli;o__Lactobacillales;f__Lactobacillaceae;g__Lactobacillus;s__
251970	5.13927	0.273303	0.81971	1	0	0	0.75	1	0	k__Bacteria;p__Firmicutes;c__Clostridia;o__Clostridiales;f__Ruminococcaceae;g__;s__
4318313	5.13855	0.273375	0.81971	1	0	9	2.5	9.5	1	k__Bacteria;p__Firmicutes;c__Clostridia;o__Clostridiales;f__Ruminococcaceae;g__;s__
875709	5.13701	0.273526	0.81971	1	0	5	1.25	0.25	3.33333	k__Bacteria;p__Firmicutes;c__Clostridia;o__Clostridiales;f__Lachnospiraceae;g__;s__
New.ReferenceOTU334	5.13394	0.273828	0.81971	1	34	0	2.5	0.75	11	k__Bacteria;p__Firmicutes;c__Clostridia;o__Clostridiales;f__Lachnospiraceae;g__Dorea;s__
822733	5.13196	0.274024	0.81971	1	0	33.5	13.25	17	1.33333	k__Bacteria;p__Tenericutes;c__Mollicutes;o__RF39;f__;g__;s__
198133	5.13192	0.274027	0.81971	1	0	0	0.5	2.75	0.333333	k__Bacteria;p__Firmicutes;c__Clostridia;o__Clostridiales;f__Ruminococcaceae;g__;s__
287539	5.12933	0.274283	0.81971	1	0	35.5	22.75	17	2.33333	k__Bacteria;p__Firmicutes;c__Clostridia;o__Clostridiales;f__Lachnospiraceae;g__Blautia;s__
34020	5.12797	0.274417	0.81971	1	0	1	3	3.75	0	k__Bacteria;p__Firmicutes;c__Clostridia;o__Clostridiales;f__;g__;s__
326539	5.12797	0.274417	0.81971	1	0	1	1.25	1	0	k__Bacteria;p__Firmicutes;c__Clostridia;o__Clostridiales;f__;g__;s__
850642	5.12406	0.274804	0.81971	1	3	10.5	17	5.5	0	k__Bacteria;p__Firmicutes;c__Clostridia;o__Clostridiales;f__Peptostreptococcaceae;g__;s__
309806	5.12155	0.275051	0.81971	1	0	0	1.5	2	0	k__Bacteria;p__Firmicutes;c__Clostridia;o__Clostridiales;f__Lachnospiraceae;g__;s__
565570	5.12155	0.275051	0.81971	1	0	0	2	1.5	0	k__Archaea;p__Euryarchaeota;c__Thermoplasmata;o__E2;f__[Methanomassiliicoccaceae];g__vadinCA11;s__
291551	5.12155	0.275051	0.81971	1	0	2.5	2.5	0.75	0	k__Bacteria;p__Actinobacteria;c__Coriobacteriia;o__Coriobacteriales;f__Coriobacteriaceae;g__;s__
269890	5.12155	0.275051	0.81971	1	0	0	1.75	2.25	0	k__Bacteria;p__Proteobacteria;c__Deltaproteobacteria;o__Desulfovibrionales;f__Desulfovibrionaceae;g__Desulfovibrio;s__
289581	5.11826	0.275377	0.81971	1	0	0	1.25	12.75	0	k__Bacteria;p__Bacteroidetes;c__Bacteroidia;o__Bacteroidales;f__;g__;s__
4378014	5.11826	0.275377	0.81971	1	0	0	2.5	1.75	0	k__Bacteria;p__Firmicutes;c__Erysipelotrichi;o__Erysipelotrichales;f__Erysipelotrichaceae;g__L7A_E11;s__
289729	5.11826	0.275377	0.81971	1	0	0	1	4.75	0	k__Bacteria;p__Firmicutes;c__Clostridia;o__Clostridiales;f__Ruminococcaceae;g__;s__
193969	5.10934	0.276262	0.81971	1	1	2	2	4.25	0	k__Bacteria;p__Firmicutes;c__Clostridia;o__Clostridiales;f__Lachnospiraceae;g__Coprococcus;s__
New.ReferenceOTU172	5.10527	0.276666	0.81971	1	22	43.5	55.75	78.5	6.66667	k__Bacteria;p__Firmicutes;c__Clostridia;o__Clostridiales;f__Christensenellaceae;g__;s__
4436183	5.1045	0.276742	0.81971	1	1	11	1.75	3	1.33333	k__Bacteria;p__Firmicutes;c__Clostridia;o__Clostridiales;f__Ruminococcaceae;g__;s__
4303851	5.10364	0.276827	0.81971	1	0	3.5	9.75	8.25	0	k__Bacteria;p__Firmicutes;c__Clostridia;o__Clostridiales;f__Ruminococcaceae;g__Ruminococcus;s__
New.ReferenceOTU553	5.103	0.276891	0.81971	1	0	9	5.75	12.75	0.333333	k__Bacteria;p__Tenericutes;c__Mollicutes;o__RF39;f__;g__;s__
319450	5.10299	0.276893	0.81971	1	0	0	16.75	2.25	0	k__Bacteria;p__Firmicutes;c__Clostridia;o__Clostridiales;f__Ruminococcaceae;g__;s__
New.ReferenceOTU309	5.09858	0.277331	0.81971	1	0	0	0	0.5	1.66667	k__Bacteria;p__Firmicutes;c__Bacilli;o__Turicibacterales;f__Turicibacteraceae;g__Turicibacter;s__
356536	5.09747	0.277442	0.81971	1	0	12	13.75	9.75	4.33333	k__Bacteria;p__Firmicutes;c__Clostridia;o__Clostridiales;f__Ruminococcaceae;g__;s__
1579254	5.09616	0.277572	0.81971	1	1	1	0.5	1.75	1.66667	k__Bacteria;p__Firmicutes;c__Clostridia;o__Clostridiales;f__Ruminococcaceae;g__;s__
312619	5.09194	0.277993	0.81971	1	0	1.5	3.25	5.25	0	k__Bacteria;p__Firmicutes;c__Clostridia;o__Clostridiales;f__Ruminococcaceae;g__;s__
334395	5.09095	0.278092	0.81971	1	3	13	19.5	52.5	3.66667	k__Bacteria;p__Firmicutes;c__Clostridia;o__Clostridiales;f__;g__;s__
New.ReferenceOTU114	5.08944	0.278243	0.81971	1	1	2.5	0.25	9	0.666667	k__Bacteria;p__Firmicutes;c__Clostridia;o__Clostridiales;f__Ruminococcaceae;g__;s__
New.ReferenceOTU357	5.08758	0.278428	0.81971	1	0	30	13	6.5	5.33333	k__Bacteria;p__Firmicutes;c__Clostridia;o__Clostridiales;f__Ruminococcaceae;g__Ruminococcus;s__
301534	5.08707	0.27848	0.81971	1	0	0.5	2.5	4.75	1	k__Bacteria;p__Firmicutes;c__Clostridia;o__Clostridiales;f__;g__;s__
313593	5.0825	0.278937	0.81971	1	1	8.5	31.75	5.25	1.66667	k__Bacteria;p__Firmicutes;c__Clostridia;o__Clostridiales;f__Lachnospiraceae;g__Roseburia;s__
28702	5.08033	0.279154	0.81971	1	0	11	0.5	5.5	11.3333	k__Bacteria;p__Firmicutes;c__Clostridia;o__Clostridiales;f__;g__;s__
320430	5.07349	0.27984	0.81971	1	7	16	7.75	22.75	11	k__Bacteria;p__Firmicutes;c__Clostridia;o__Clostridiales;f__Lachnospiraceae;g__Dorea;s__
4306006	5.06633	0.280559	0.81971	1	0	8.5	3.25	1.5	2.66667	k__Bacteria;p__Firmicutes;c__Clostridia;o__Clostridiales;f__Ruminococcaceae;g__;s__
New.ReferenceOTU313	5.06014	0.281182	0.81971	1	208	0.5	44.5	1.75	173.333	k__Bacteria;p__Firmicutes;c__Clostridia;o__Clostridiales;f__Ruminococcaceae;g__;s__
545312	5.05839	0.281359	0.81971	1	0	3	4.5	8	1.33333	k__Bacteria;p__Firmicutes;c__Clostridia;o__Clostridiales;f__Lachnospiraceae;g__;s__
New.ReferenceOTU574	5.05795	0.281403	0.81971	1	2	20	21	28.5	6.33333	k__Bacteria;p__Firmicutes;c__Clostridia;o__Clostridiales;f__Ruminococcaceae;g__;s__
385807	5.0519	0.282014	0.81971	1	0	4.5	1	9.75	0	k__Bacteria;p__Cyanobacteria;c__4C0d-2;o__YS2;f__;g__;s__
432444	5.05145	0.282059	0.81971	1	0	1.5	2	4.75	0	k__Bacteria;p__Firmicutes;c__Clostridia;o__Clostridiales;f__;g__;s__
316882	5.05013	0.282193	0.81971	1	0	3.5	12.25	5.75	0	k__Bacteria;p__Firmicutes;c__Clostridia;o__Clostridiales;f__Ruminococcaceae;g__;s__
335644	5.04816	0.282392	0.81971	1	1	0	3.75	1	0	k__Bacteria;p__Firmicutes;c__Clostridia;o__Clostridiales;f__;g__;s__
309127	5.048	0.282408	0.81971	1	2	47.5	70	85.5	9.33333	k__Bacteria;p__Firmicutes;c__Clostridia;o__Clostridiales;f__[Mogibacteriaceae];g__;s__
305983	5.04762	0.282446	0.81971	1	1	75	88.75	114.75	27.3333	k__Bacteria;p__Firmicutes;c__Clostridia;o__Clostridiales;f__Ruminococcaceae;g__;s__
331881	5.04735	0.282474	0.81971	1	3	15	3.5	1.25	1.33333	k__Bacteria;p__Firmicutes;c__Clostridia;o__Clostridiales;f__Clostridiaceae;g__;s__
New.ReferenceOTU415	5.04681	0.282529	0.81971	1	6	83	12	178.5	51	k__Bacteria;p__Firmicutes;c__Clostridia;o__Clostridiales;f__Lachnospiraceae;g__;s__
319798	5.04282	0.282932	0.81971	1	0	3	4.25	2	0	k__Bacteria;p__Firmicutes;c__Clostridia;o__Clostridiales;f__Ruminococcaceae;g__Oscillospira;s__
334049	5.03806	0.283414	0.81971	1	0	0	0	1.5	0.666667	k__Bacteria;p__Firmicutes;c__Clostridia;o__Clostridiales;f__Ruminococcaceae;g__;s__
328424	5.03806	0.283414	0.81971	1	0	0	0	11.25	0.666667	k__Bacteria;p__Tenericutes;c__Mollicutes;o__RF39;f__;g__;s__
4437748	5.0375	0.283471	0.81971	1	2	0	0.5	1	0	k__Bacteria;p__Firmicutes;c__Clostridia;o__Clostridiales;f__;g__;s__
337013	5.0375	0.283471	0.81971	1	1	0	0.25	0.5	0	k__Bacteria;p__Firmicutes;c__Clostridia;o__Clostridiales;f__;g__;s__
New.ReferenceOTU510	5.03404	0.283822	0.81971	1	5	0	23	0	1.33333	k__Bacteria;p__Firmicutes;c__Clostridia;o__Clostridiales;f__;g__;s__
New.ReferenceOTU565	5.03073	0.284159	0.81971	1	127	0	57.5	0.5	15.6667	k__Bacteria;p__Firmicutes;c__Clostridia;o__Clostridiales;f__Lachnospiraceae;g__;s__
4427335	5.02993	0.28424	0.81971	1	2	3.5	18.5	48.75	4.33333	k__Bacteria;p__Firmicutes;c__Clostridia;o__Clostridiales;f__;g__;s__
564267	5.02976	0.284257	0.81971	1	0	0.5	0.5	1.25	1	k__Bacteria;p__Firmicutes;c__Clostridia;o__Clostridiales;f__Ruminococcaceae;g__;s__
New.ReferenceOTU233	5.0214	0.285109	0.81971	1	0	0	1	3.75	0.666667	k__Bacteria;p__Firmicutes;c__Clostridia;o__Clostridiales;f__Ruminococcaceae;g__;s__
589920	5.01988	0.285264	0.81971	1	2	5.5	4	0.5	1	k__Bacteria;p__Actinobacteria;c__Coriobacteriia;o__Coriobacteriales;f__Coriobacteriaceae;g__;s__
4343842	5.01936	0.285316	0.81971	1	5	20.5	36	62.75	8.33333	k__Bacteria;p__Firmicutes;c__Clostridia;o__Clostridiales;f__;g__;s__
New.ReferenceOTU506	5.0153	0.285732	0.81971	1	1303	0	145.5	3.5	759.333	k__Bacteria;p__Firmicutes;c__Clostridia;o__Clostridiales;f__Ruminococcaceae;g__;s__
New.ReferenceOTU162	5.01521	0.28574	0.81971	1	1	44	44	44	7.66667	k__Bacteria;p__Tenericutes;c__Mollicutes;o__RF39;f__;g__;s__
4315783	5.01253	0.286014	0.81971	1	5	43	8.75	13.25	2	k__Bacteria;p__Firmicutes;c__Clostridia;o__Clostridiales;f__Ruminococcaceae;g__;s__
291263	5.01042	0.28623	0.81971	1	0	1	1.25	0.25	0.666667	k__Bacteria;p__Firmicutes;c__Clostridia;o__Clostridiales;f__Ruminococcaceae;g__;s__
326862	5.00735	0.286544	0.81971	1	4	8	5.25	1.5	1.33333	k__Bacteria;p__Firmicutes;c__Clostridia;o__Clostridiales;f__;g__;s__
4385646	5.00505	0.28678	0.81971	1	1	47	108.75	40	11.6667	k__Bacteria;p__Bacteroidetes;c__Bacteroidia;o__Bacteroidales;f__Porphyromonadaceae;g__Paludibacter;s__
356481	5.00397	0.286891	0.81971	1	0	0.5	1	1.75	0.333333	k__Bacteria;p__Firmicutes;c__Clostridia;o__Clostridiales;f__;g__;s__
4308666	4.99805	0.287498	0.81971	1	0	1	2	6.75	0.333333	k__Bacteria;p__Firmicutes;c__Clostridia;o__Clostridiales;f__Ruminococcaceae;g__;s__
353748	4.99783	0.287521	0.81971	1	1	2	7.5	12	0.333333	k__Bacteria;p__Firmicutes;c__Clostridia;o__Clostridiales;f__;g__;s__
New.ReferenceOTU524	4.99603	0.287705	0.81971	1	27	0.5	8.25	0	18	k__Bacteria;p__Firmicutes;c__Clostridia;o__Clostridiales;f__Clostridiaceae;g__Clostridium;s__
3510057	4.99455	0.287857	0.81971	1	0	2.5	2	0.75	0	k__Bacteria;p__Cyanobacteria;c__4C0d-2;o__YS2;f__;g__;s__
294605	4.99341	0.287974	0.81971	1	0	5	7.75	1	1.33333	k__Bacteria;p__Bacteroidetes;c__Bacteroidia;o__Bacteroidales;f__Prevotellaceae;g__Prevotella;s__
352010	4.99256	0.288062	0.81971	1	1	0	1.25	0.25	0.666667	k__Bacteria;p__Firmicutes;c__Clostridia;o__Clostridiales;f__;g__;s__
New.ReferenceOTU344	4.99151	0.288169	0.81971	1	0	1	2.5	2.75	6	k__Bacteria;p__Bacteroidetes;c__Bacteroidia;o__Bacteroidales;f__;g__;s__
4315790	4.9915	0.288171	0.81971	1	8	124	13	125	3.66667	k__Bacteria;p__Firmicutes;c__Clostridia;o__Clostridiales;f__Ruminococcaceae;g__;s__
528722	4.99046	0.288278	0.81971	1	3	84	21.5	6.25	9.33333	k__Bacteria;p__Firmicutes;c__Clostridia;o__Clostridiales;f__Ruminococcaceae;g__;s__
288198	4.9902	0.288305	0.81971	1	0	12	5.75	7.5	1	k__Bacteria;p__Firmicutes;c__Clostridia;o__Clostridiales;f__Ruminococcaceae;g__;s__
4336149	4.98585	0.288752	0.81971	1	0	0.5	10.5	2	1	k__Bacteria;p__Firmicutes;c__Clostridia;o__Clostridiales;f__Ruminococcaceae;g__;s__
New.ReferenceOTU413	4.97872	0.289488	0.81971	1	1	3.5	2.5	0	0	k__Bacteria;p__Firmicutes;c__Bacilli;o__Turicibacterales;f__Turicibacteraceae;g__Turicibacter;s__
New.ReferenceOTU104	4.97656	0.289711	0.81971	1	0	0	5	0.75	7	k__Bacteria;p__Firmicutes;c__Clostridia;o__Clostridiales;f__;g__;s__
299387	4.97619	0.289749	0.81971	1	4	45	318.75	375.5	45	k__Bacteria;p__Bacteroidetes;c__Bacteroidia;o__Bacteroidales;f__Bacteroidaceae;g__5-7N15;s__
New.ReferenceOTU220	4.97422	0.289952	0.81971	1	0	1.5	1.25	0	1.33333	k__Bacteria;p__Firmicutes;c__Clostridia;o__Clostridiales;f__Ruminococcaceae;g__;s__
New.ReferenceOTU70	4.96844	0.290551	0.81971	1	0	0	7.25	62.25	40.3333	k__Bacteria;p__Bacteroidetes;c__Bacteroidia;o__Bacteroidales;f__;g__;s__
2386814	4.96548	0.290857	0.81971	1	0	17	6	4.25	0.666667	k__Bacteria;p__Firmicutes;c__Clostridia;o__Clostridiales;f__Lachnospiraceae;g__;s__
529905	4.96287	0.291128	0.81971	1	1	10	16.25	34.25	28.3333	k__Bacteria;p__Firmicutes;c__Clostridia;o__Clostridiales;f__Lachnospiraceae;g__;s__
786081	4.9621	0.291209	0.81971	1	0	60	124.75	256.75	8.66667	k__Bacteria;p__Firmicutes;c__Clostridia;o__Clostridiales;f__Ruminococcaceae;g__;s__
194559	4.94886	0.292585	0.81971	1	0	3	93	16.25	2	k__Bacteria;p__Firmicutes;c__Clostridia;o__Clostridiales;f__Lachnospiraceae;g__;s__
166869	4.94441	0.293049	0.81971	1	0	1.5	4.5	2.25	0	k__Bacteria;p__Firmicutes;c__Clostridia;o__Clostridiales;f__;g__;s__
180826	4.94402	0.29309	0.81971	1	0	0	2.25	0.25	1.33333	k__Bacteria;p__Firmicutes;c__Clostridia;o__Clostridiales;f__Ruminococcaceae;g__Ruminococcus;s__
299020	4.93943	0.293569	0.81971	1	3	36.5	102	53.25	8	k__Bacteria;p__Firmicutes;c__Clostridia;o__Clostridiales;f__Lachnospiraceae;g__;s__
302878	4.9277	0.294796	0.81971	1	0	0.5	2	5	0	k__Bacteria;p__Cyanobacteria;c__4C0d-2;o__YS2;f__;g__;s__
268730	4.92612	0.294962	0.81971	1	2	37	7.5	10	5	k__Bacteria;p__Firmicutes;c__Clostridia;o__Clostridiales;f__;g__;s__
327383	4.92567	0.29501	0.81971	1	2	6	5	6	1.33333	k__Bacteria;p__Firmicutes;c__Clostridia;o__Clostridiales;f__Lachnospiraceae;g__;s__
824876	4.92511	0.295068	0.81971	1	92	350	109.5	102.25	35	k__Bacteria;p__Actinobacteria;c__Actinobacteria;o__Bifidobacteriales;f__Bifidobacteriaceae;g__Bifidobacterium;s__adolescentis
652731	4.92163	0.295433	0.81971	1	4	163	191.75	16.25	11.3333	k__Bacteria;p__Bacteroidetes;c__Bacteroidia;o__Bacteroidales;f__Porphyromonadaceae;g__Paludibacter;s__
592857	4.91928	0.295681	0.81971	1	0	0.5	1.25	3.5	0	k__Bacteria;p__Firmicutes;c__Clostridia;o__Clostridiales;f__Ruminococcaceae;g__;s__
New.ReferenceOTU360	4.91928	0.295681	0.81971	1	0	0.5	3.5	0.75	0	k__Bacteria;p__Firmicutes;c__Clostridia;o__Clostridiales;f__Ruminococcaceae;g__Ruminococcus;s__
New.ReferenceOTU495	4.91879	0.295732	0.81971	1	3	0.5	2.25	0.25	0	k__Bacteria;p__Firmicutes;c__Clostridia;o__Clostridiales;f__Clostridiaceae;g__;s__
New.ReferenceOTU17	4.91485	0.296147	0.81971	1	10	0.5	3.75	0	5.33333	k__Bacteria;p__Firmicutes;c__Clostridia;o__Clostridiales;f__Ruminococcaceae;g__Ruminococcus;s__
2225203	4.91111	0.29654	0.81971	1	0	0.5	0.25	0.75	0	k__Bacteria;p__Firmicutes;c__Clostridia;o__Clostridiales;f__Clostridiaceae;g__;s__
4383092	4.90717	0.296956	0.81971	1	0	3	2	0.75	1.33333	k__Bacteria;p__Firmicutes;c__Clostridia;o__Clostridiales;f__Lachnospiraceae;g__;s__
352908	4.90563	0.297118	0.81971	1	0	2.5	1.25	0.5	0.333333	k__Bacteria;p__Firmicutes;c__Clostridia;o__Clostridiales;f__Ruminococcaceae;g__;s__
449595	4.89893	0.297826	0.81971	1	0	10.5	11.75	4.5	0.333333	k__Bacteria;p__Proteobacteria;c__Gammaproteobacteria;o__Xanthomonadales;f__Xanthomonadaceae;g__;s__
294360	4.89772	0.297954	0.81971	1	22	173	118.25	615.5	18.3333	k__Bacteria;p__Firmicutes;c__Clostridia;o__Clostridiales;f__Ruminococcaceae;g__;s__
New.ReferenceOTU167	4.89714	0.298015	0.81971	1	880	0	14.5	0.75	8	k__Bacteria;p__Firmicutes;c__Clostridia;o__Clostridiales;f__Peptostreptococcaceae;g__;s__
300222	4.89593	0.298143	0.81971	1	0	1	1.25	2.25	0.333333	k__Bacteria;p__Firmicutes;c__Clostridia;o__Clostridiales;f__Lachnospiraceae
334334	4.88571	0.299226	0.81971	1	2	58.5	259.25	145.75	37.6667	k__Bacteria;p__Bacteroidetes;c__Bacteroidia;o__Bacteroidales;f__Bacteroidaceae;g__5-7N15;s__
3756485	4.8837	0.29944	0.81971	1	0	6	2.25	3	1.66667	k__Bacteria;p__Firmicutes;c__Clostridia;o__Clostridiales;f__Lachnospiraceae;g__;s__
330992	4.88281	0.299534	0.81971	1	0	6.5	3.75	15.25	0.333333	k__Bacteria;p__Firmicutes;c__Clostridia;o__Clostridiales;f__;g__;s__
336356	4.88018	0.299814	0.81971	1	0	0.5	3.5	5.5	0.333333	k__Bacteria;p__Firmicutes;c__Clostridia;o__Clostridiales;f__Ruminococcaceae;g__;s__
4312432	4.875	0.300365	0.81971	1	1	6	30.25	88.5	7.66667	k__Bacteria;p__Firmicutes;c__Clostridia;o__Clostridiales;f__Ruminococcaceae;g__;s__
305348	4.87261	0.30062	0.81971	1	1	34.5	27.75	15.75	9.33333	k__Bacteria;p__Tenericutes;c__Mollicutes;o__Anaeroplasmatales;f__Anaeroplasmataceae;g__;s__
166099	4.87261	0.30062	0.81971	1	6	63.5	14.75	26.25	7	k__Bacteria;p__Firmicutes;c__Clostridia;o__Clostridiales;f__;g__;s__
2115	4.87009	0.300889	0.81971	1	0	4	0.75	0.5	0.666667	k__Bacteria;p__Bacteroidetes;c__Bacteroidia;o__Bacteroidales;f__Prevotellaceae;g__Prevotella;s__
825808	4.86898	0.301007	0.81971	1	31	65.5	16.5	20	7	k__Bacteria;p__Actinobacteria;c__Actinobacteria;o__Bifidobacteriales;f__Bifidobacteriaceae;g__Bifidobacterium;s__
New.ReferenceOTU34	4.86763	0.301151	0.81971	1	2	103.5	1	3.75	5.66667	k__Bacteria;p__Firmicutes;c__Clostridia;o__Clostridiales;f__Lachnospiraceae;g__;s__
4319107	4.86612	0.301312	0.81971	1	0	1	2	0.5	0	k__Bacteria;p__Firmicutes;c__Clostridia;o__Clostridiales;f__;g__;s__
4437589	4.86407	0.301531	0.81971	1	4	8	9.5	9	0.333333	k__Bacteria;p__Bacteroidetes;c__Bacteroidia;o__Bacteroidales;f__Bacteroidaceae;g__;s__
New.ReferenceOTU235	4.86328	0.301616	0.81971	1	3	5	23.5	3	0	k__Bacteria;p__Firmicutes;c__Clostridia;o__Clostridiales;f__Lachnospiraceae;g__;s__
New.ReferenceOTU122	4.8619	0.301763	0.81971	1	0	20	45.5	97	27.6667	k__Bacteria;p__Bacteroidetes;c__Bacteroidia;o__Bacteroidales;f__Porphyromonadaceae;g__Parabacteroides;s__
4374027	4.86036	0.301928	0.81971	1	0	4.5	17	8.75	1	k__Bacteria;p__Firmicutes;c__Clostridia;o__Clostridiales;f__Christensenellaceae;g__;s__
710584	4.86029	0.301935	0.81971	1	0	2	4.25	2.75	4	k__Bacteria;p__Bacteroidetes;c__Bacteroidia;o__Bacteroidales;f__Bacteroidaceae;g__5-7N15;s__
3409355	4.85648	0.302343	0.81971	1	1	1	0.5	0.5	0	k__Bacteria;p__Firmicutes;c__Clostridia;o__Clostridiales;f__Lachnospiraceae;g__;s__
322223	4.85206	0.302817	0.81971	1	0	1	2.5	3.5	0.333333	k__Bacteria;p__Bacteroidetes;c__Bacteroidia;o__Bacteroidales;f__Rikenellaceae;g__;s__
New.ReferenceOTU532	4.84991	0.303047	0.81971	1	0	4	0.5	1.25	2	k__Bacteria;p__Proteobacteria;c__Gammaproteobacteria;o__Pseudomonadales;f__Moraxellaceae;g__Psychrobacter
333652	4.84756	0.3033	0.81971	1	4	25	81.5	115.75	66	k__Bacteria;p__Firmicutes;c__Clostridia;o__Clostridiales;f__Ruminococcaceae;g__;s__
351570	4.84613	0.303453	0.81971	1	0	2.5	1.75	5.5	0	k__Bacteria;p__Firmicutes;c__Clostridia;o__Clostridiales;f__Lachnospiraceae;g__;s__
307086	4.84363	0.303721	0.81971	1	0	2	6.5	8.75	9	k__Bacteria;p__Bacteroidetes;c__Bacteroidia;o__Bacteroidales;f__Bacteroidaceae;g__5-7N15;s__
New.ReferenceOTU607	4.84138	0.303964	0.81971	1	6	0	5.75	0	3.33333	k__Bacteria;p__Bacteroidetes;c__Bacteroidia;o__Bacteroidales;f__Bacteroidaceae;g__;s__
New.ReferenceOTU489	4.83751	0.30438	0.81971	1	14	0	3.75	4	1.66667	k__Bacteria;p__Bacteroidetes;c__Bacteroidia;o__Bacteroidales;f__;g__;s__
346107	4.83323	0.304841	0.81971	1	0	2	3	0.25	2	k__Bacteria;p__Actinobacteria;c__Coriobacteriia;o__Coriobacteriales;f__Coriobacteriaceae;g__Adlercreutzia;s__
581463	4.82946	0.305248	0.81971	1	9	24.5	20.5	27	6.33333	k__Bacteria;p__Firmicutes;c__Clostridia;o__Clostridiales
300627	4.82906	0.305291	0.81971	1	0	4	12.5	5	8	k__Bacteria;p__Bacteroidetes;c__Bacteroidia;o__Bacteroidales;f__;g__;s__
4481861	4.82478	0.305753	0.81971	1	40	132	32.75	24.5	10.3333	k__Bacteria;p__Actinobacteria;c__Actinobacteria;o__Bifidobacteriales;f__Bifidobacteriaceae;g__Bifidobacterium;s__
211066	4.82386	0.305852	0.81971	1	1	0	0.75	0.25	0	k__Bacteria;p__Firmicutes;c__Clostridia;o__Clostridiales;f__Ruminococcaceae;g__;s__
New.ReferenceOTU307	4.82386	0.305852	0.81971	1	1	0	0.75	0.25	0	k__Bacteria;p__Firmicutes;c__Clostridia;o__Clostridiales;f__Ruminococcaceae;g__;s__
3195500	4.82302	0.305943	0.81971	1	1	1.5	2	0	1.33333	k__Bacteria;p__Firmicutes;c__Clostridia;o__Clostridiales;f__Lachnospiraceae;g__;s__
299474	4.8223	0.306022	0.81971	1	3	4.5	5.5	1	0	k__Bacteria;p__Firmicutes;c__Clostridia;o__Clostridiales;f__Clostridiaceae
New.ReferenceOTU296	4.82204	0.30605	0.81971	1	0	3	26	191.25	212.333	k__Bacteria;p__Bacteroidetes;c__Bacteroidia;o__Bacteroidales;f__;g__;s__
293511	4.82149	0.306109	0.81971	1	0	0	4.5	1.25	2	k__Bacteria;p__Firmicutes;c__Clostridia;o__Clostridiales;f__Lachnospiraceae;g__;s__
261590	4.81792	0.306495	0.81971	1	1	46	42	15.25	0.666667	k__Bacteria;p__Firmicutes;c__Clostridia;o__Clostridiales
4362076	4.81194	0.307143	0.81971	1	0	4.5	3.75	12	0	k__Bacteria;p__Cyanobacteria;c__4C0d-2;o__YS2;f__;g__;s__
296412	4.81078	0.30727	0.81971	1	3	1.5	7.5	5	6	k__Bacteria;p__Firmicutes;c__Clostridia;o__Clostridiales;f__Ruminococcaceae;g__;s__
304154	4.80648	0.307736	0.81971	1	0	0.5	5.25	6.5	0.333333	k__Bacteria;p__Firmicutes;c__Clostridia;o__Clostridiales;f__;g__;s__
528782	4.8	0.308441	0.81971	1	2	42.5	42.5	17.75	17.3333	k__Bacteria;p__Firmicutes;c__Clostridia;o__Clostridiales;f__Ruminococcaceae;g__;s__
1579259	4.7963	0.308844	0.81971	1	0	1	0.75	0.5	0	k__Bacteria;p__Bacteroidetes;c__Bacteroidia;o__Bacteroidales;f__Porphyromonadaceae;g__Paludibacter;s__
287593	4.7952	0.308964	0.81971	1	0	34	4.75	4.5	1.66667	k__Bacteria;p__Firmicutes;c__Clostridia;o__Clostridiales;f__Ruminococcaceae;g__;s__
97000	4.79394	0.309101	0.81971	1	0	3	1.75	7	0.333333	k__Bacteria;p__Tenericutes;c__Mollicutes;o__RF39;f__;g__;s__
664795	4.79297	0.309208	0.81971	1	0	2	18.75	31.5	19.3333	k__Bacteria;p__Firmicutes;c__Clostridia;o__Clostridiales;f__Ruminococcaceae;g__;s__
260716	4.78877	0.309665	0.81971	1	1	40.5	7.25	15	1.66667	k__Bacteria;p__Firmicutes;c__Clostridia;o__Clostridiales;f__;g__;s__
1740283	4.78839	0.309707	0.81971	1	0	0.5	4.25	0.75	0.333333	k__Bacteria;p__Firmicutes;c__Clostridia;o__Clostridiales;f__Lachnospiraceae;g__Roseburia;s__
576919	4.78577	0.309993	0.81971	1	0	12.5	6.5	26.25	0.333333	k__Bacteria;p__Firmicutes;c__Clostridia;o__Clostridiales;f__Ruminococcaceae;g__Ruminococcus;s__
301002	4.78553	0.31002	0.81971	1	1	14.5	40.75	4.25	4	k__Bacteria;p__Firmicutes;c__Clostridia;o__Clostridiales;f__;g__;s__
174288	4.78418	0.310167	0.81971	1	0	0	5	0.75	0.333333	k__Bacteria;p__Firmicutes;c__Clostridia;o__Clostridiales;f__Lachnospiraceae;g__Roseburia;s__
4312642	4.77955	0.310674	0.81971	1	11	66.5	79.75	111.25	44.3333	k__Bacteria;p__Firmicutes;c__Clostridia;o__Clostridiales;f__Ruminococcaceae;g__;s__
302932	4.77913	0.31072	0.81971	1	11	31.5	16.75	9.25	3.33333	k__Bacteria;p__Firmicutes;c__Clostridia;o__Clostridiales;f__Clostridiaceae
4310677	4.77734	0.310916	0.81971	1	1	4.5	3	2	0.333333	k__Bacteria;p__Firmicutes;c__Clostridia;o__Clostridiales;f__Ruminococcaceae;g__;s__
4314125	4.77597	0.311066	0.81971	1	7	69	33.5	65.75	6.33333	k__Bacteria;p__Firmicutes;c__Clostridia;o__Clostridiales;f__Ruminococcaceae;g__;s__
329817	4.77487	0.311187	0.81971	1	7	12	23	4	0.666667	k__Bacteria;p__Firmicutes;c__Clostridia;o__Clostridiales;f__Lachnospiraceae;g__;s__
333055	4.76862	0.311872	0.81971	1	6	28.5	13.5	3.75	3	k__Bacteria;p__Firmicutes;c__Clostridia;o__Clostridiales;f__;g__;s__
206186	4.76831	0.311907	0.81971	1	0	1.5	2	1.75	0	k__Bacteria;p__TM7;c__TM7-3;o__CW040;f__F16;g__;s__
328828	4.76641	0.312116	0.81971	1	1	1.5	3.5	3.75	0	k__Bacteria;p__Firmicutes;c__Clostridia;o__Clostridiales;f__;g__;s__
New.ReferenceOTU555	4.76499	0.312271	0.81971	1	1	40	12.75	13.75	16.3333	k__Bacteria;p__Firmicutes;c__Erysipelotrichi;o__Erysipelotrichales;f__Erysipelotrichaceae;g__;s__
New.ReferenceOTU91	4.76293	0.312498	0.81971	1	97	0	1	0.25	12	k__Bacteria;p__Firmicutes;c__Bacilli;o__Turicibacterales;f__Turicibacteraceae;g__Turicibacter;s__
New.ReferenceOTU142	4.76281	0.312512	0.81971	1	0	5.5	9.25	24	3.66667	k__Bacteria;p__Tenericutes;c__Mollicutes;o__RF39;f__;g__;s__
526676	4.7619	0.312611	0.81971	1	12	7.5	11.5	32.25	29.6667	k__Bacteria;p__Bacteroidetes;c__Bacteroidia;o__Bacteroidales;f__S24-7;g__;s__
New.ReferenceOTU365	4.76115	0.312694	0.81971	1	1	11.5	11.25	13	2	k__Bacteria;p__Firmicutes;c__Clostridia;o__Clostridiales;f__Ruminococcaceae;g__;s__
111800	4.76	0.312821	0.81971	1	0	1	0.5	0.75	0	k__Bacteria;p__Firmicutes;c__Clostridia;o__Clostridiales;f__Ruminococcaceae;g__;s__
340508	4.75636	0.313222	0.81971	1	1	16	30.25	15	4.66667	k__Bacteria;p__Firmicutes;c__Clostridia;o__Clostridiales;f__;g__;s__
New.ReferenceOTU41	4.75512	0.313358	0.81971	1	0	1.5	0.75	1	0	Unassigned
2421587	4.75359	0.313527	0.81971	1	0	174	0.25	0	61	k__Bacteria;p__Actinobacteria;c__Actinobacteria;o__Actinomycetales;f__Micrococcaceae;g__Arthrobacter;s__
New.ReferenceOTU5	4.75359	0.313527	0.81971	1	0	723.5	3.5	0	18.3333	k__Bacteria;p__Firmicutes;c__Clostridia;o__Clostridiales;f__Ruminococcaceae;g__Ruminococcus;s__
463204	4.75	0.313924	0.81971	1	0	1	0.5	0	0	k__Bacteria;p__Proteobacteria;c__Gammaproteobacteria;o__Enterobacteriales;f__Enterobacteriaceae;g__Erwinia;s__dispersa
4478861	4.75	0.313924	0.81971	1	0	1	0.5	0	0	k__Bacteria;p__Proteobacteria;c__Gammaproteobacteria;o__Pseudomonadales;f__Pseudomonadaceae;g__Pseudomonas;s__
303269	4.75	0.313924	0.81971	1	0	0.5	1	0	0	k__Bacteria;p__Firmicutes;c__Clostridia;o__Clostridiales;f__;g__;s__
324936	4.75	0.313924	0.81971	1	0	1	0	0.5	0	k__Bacteria;p__Firmicutes;c__Clostridia;o__Clostridiales;f__Ruminococcaceae;g__;s__
268183	4.75	0.313924	0.81971	1	0	0.5	1	0	0	k__Bacteria;p__Firmicutes;c__Clostridia;o__Clostridiales;f__Lachnospiraceae;g__;s__
2391105	4.75	0.313924	0.81971	1	0	1	0	0.5	0	k__Bacteria;p__Firmicutes;c__Clostridia;o__Clostridiales;f__Lachnospiraceae;g__Dorea;s__
2142752	4.74339	0.314654	0.81971	1	2	1	2	0.25	0.333333	k__Bacteria;p__Firmicutes;c__Clostridia;o__Clostridiales;f__Christensenellaceae;g__;s__
New.ReferenceOTU461	4.73843	0.315204	0.81971	1	1	0	0	0.25	152.667	k__Bacteria;p__Proteobacteria;c__Gammaproteobacteria;o__Pseudomonadales;f__Moraxellaceae;g__Psychrobacter;s__
304643	4.73611	0.315461	0.81971	1	0	0.5	0.5	1.25	0	k__Bacteria;p__Bacteroidetes;c__Bacteroidia;o__Bacteroidales;f__;g__;s__
199344	4.72979	0.316163	0.81971	1	0	0.5	1.5	0	0	k__Bacteria;p__Firmicutes;c__Clostridia;o__Clostridiales;f__Lachnospiraceae;g__;s__
4432516	4.72979	0.316163	0.81971	1	0	0.5	0	2	0	k__Bacteria;p__Firmicutes;c__Clostridia;o__Clostridiales;f__Clostridiaceae;g__Clostridium
541334	4.72979	0.316163	0.81971	1	0	0.5	0	3.25	0	k__Bacteria;p__Firmicutes;c__Clostridia;o__Clostridiales;f__Ruminococcaceae;g__Ruminococcus;s__flavefaciens
270595	4.72979	0.316163	0.81971	1	0	1	0	1.75	0	k__Bacteria;p__Firmicutes;c__Clostridia;o__Clostridiales;f__Ruminococcaceae;g__Ruminococcus;s__
215204	4.72979	0.316163	0.81971	1	0	0.5	0	2.25	0	k__Bacteria;p__Firmicutes;c__Clostridia;o__Clostridiales;f__Veillonellaceae;g__;s__
310781	4.72979	0.316163	0.81971	1	0	1	1.75	0	0	k__Bacteria;p__Cyanobacteria;c__4C0d-2;o__YS2;f__;g__;s__
New.ReferenceOTU171	4.72979	0.316163	0.81971	1	0	0.5	5	0	0	k__Bacteria;p__Firmicutes;c__Clostridia;o__Clostridiales;f__Clostridiaceae;g__Clostridium;s__
526278	4.72727	0.316443	0.81971	1	0	0.5	0.5	0	0	k__Bacteria;p__Firmicutes;c__Clostridia;o__Clostridiales;f__;g__;s__
130335	4.72727	0.316443	0.81971	1	0	0.5	0.5	0	0	k__Bacteria;p__Firmicutes;c__Clostridia;o__Clostridiales;f__Lachnospiraceae;g__;s__
511624	4.72727	0.316443	0.81971	1	0	0.5	0.5	0	0	k__Bacteria;p__Firmicutes;c__Clostridia;o__Clostridiales;f__;g__;s__
561290	4.72727	0.316443	0.81971	1	0	0.5	0.5	0	0	k__Bacteria;p__Bacteroidetes;c__Bacteroidia;o__Bacteroidales;f__;g__;s__
183698	4.72727	0.316443	0.81971	1	0	0.5	0.5	0	0	k__Bacteria;p__Firmicutes;c__Clostridia;o__Clostridiales;f__Lachnospiraceae;g__Blautia;s__
217060	4.72727	0.316443	0.81971	1	0	0.5	0.5	0	0	k__Bacteria;p__Firmicutes;c__Clostridia;o__Clostridiales;f__Lachnospiraceae;g__Anaerostipes;s__
New.ReferenceOTU410	4.72727	0.316443	0.81971	1	0	0.5	0.5	0	0	k__Bacteria;p__Firmicutes;c__Clostridia;o__Clostridiales;f__Clostridiaceae;g__Clostridium;s__
784040	4.72447	0.316754	0.81971	1	0	0.5	2	18	1.66667	k__Bacteria;p__Firmicutes;c__Clostridia;o__Clostridiales;f__;g__;s__
New.ReferenceOTU392	4.71442	0.317874	0.81971	1	0	3	26.5	132	103.667	k__Bacteria;p__Bacteroidetes;c__Bacteroidia;o__Bacteroidales;f__;g__;s__
185222	4.70861	0.318523	0.81971	1	1	7.5	21.25	8.25	1.33333	k__Bacteria;p__Firmicutes;c__Clostridia;o__Clostridiales;f__Clostridiaceae;g__;s__
191833	4.70685	0.31872	0.81971	1	0	1	3	0.25	1	k__Bacteria;p__Firmicutes;c__Clostridia;o__Clostridiales;f__Lachnospiraceae;g__Roseburia;s__
531589	4.7	0.319487	0.81971	1	0	89	10.75	19.25	15	k__Bacteria;p__Tenericutes;c__Mollicutes;o__RF39;f__;g__;s__
345753	4.6875	0.32089	0.81971	1	0	0.5	1.75	0	0	k__Bacteria;p__Firmicutes;c__Clostridia;o__Clostridiales;f__Lachnospiraceae;g__;s__
178224	4.6875	0.32089	0.81971	1	0	0.5	0	3	0	k__Bacteria;p__Firmicutes;c__Clostridia;o__Clostridiales;f__Veillonellaceae;g__;s__
543348	4.6875	0.32089	0.81971	1	0	0.5	1	0	0	k__Bacteria;p__Firmicutes;c__Clostridia;o__Clostridiales;f__Ruminococcaceae;g__;s__
620189	4.6875	0.32089	0.81971	1	0	0.5	1	0	0	k__Bacteria;p__Proteobacteria;c__Alphaproteobacteria;o__Sphingomonadales;f__Sphingomonadaceae;g__Novosphingobium;s__
106252	4.6875	0.32089	0.81971	1	0	0.5	0	0.75	0	k__Bacteria;p__Proteobacteria;c__Betaproteobacteria;o__Burkholderiales;f__Comamonadaceae;g__;s__
303004	4.6875	0.32089	0.81971	1	0	0.5	0.75	0	0	k__Bacteria;p__Firmicutes;c__Erysipelotrichi;o__Erysipelotrichales;f__Erysipelotrichaceae;g__Bulleidia;s__
568211	4.6875	0.32089	0.81971	1	0	0.5	0	0.75	0	k__Bacteria;p__Firmicutes;c__Clostridia;o__Clostridiales;f__Ruminococcaceae;g__;s__
259533	4.6875	0.32089	0.81971	1	0	1	0	0.75	0	k__Bacteria;p__Spirochaetes;c__Spirochaetes;o__Spirochaetales;f__Spirochaetaceae;g__Treponema;s__
345763	4.6875	0.32089	0.81971	1	0	1	0	0.75	0	k__Bacteria;p__Firmicutes;c__Clostridia;o__Clostridiales;f__Ruminococcaceae;g__;s__
746661	4.6875	0.32089	0.81971	1	0	1.5	1.25	0	0	k__Bacteria;p__Cyanobacteria;c__4C0d-2;o__YS2;f__;g__;s__
4422114	4.6875	0.32089	0.81971	1	0	0.5	1.25	0	0	k__Bacteria;p__Actinobacteria;c__Actinobacteria;o__Actinomycetales;f__Streptomycetaceae
341264	4.6875	0.32089	0.81971	1	0	0.5	0	0.75	0	k__Bacteria;p__Firmicutes;c__Clostridia;o__Clostridiales;f__Ruminococcaceae;g__;s__
1756274	4.6875	0.32089	0.81971	1	0	0.5	0.75	0	0	k__Bacteria;p__Firmicutes;c__Bacilli;o__Lactobacillales;f__Enterococcaceae;g__Enterococcus
New.ReferenceOTU83	4.68571	0.321091	0.81971	1	0	58	57.75	43.5	762	k__Bacteria;p__Bacteroidetes;c__Bacteroidia;o__Bacteroidales;f__;g__;s__
105718	4.68468	0.321207	0.81971	1	0	15.5	13.5	2.75	10	k__Bacteria;p__Spirochaetes;c__Spirochaetes;o__Spirochaetales;f__Spirochaetaceae;g__Treponema;s__
New.ReferenceOTU522	4.68268	0.321433	0.81971	1	1	1	32.25	36	30	k__Bacteria;p__Firmicutes;c__Clostridia;o__Clostridiales;f__Ruminococcaceae;g__;s__
587753	4.68099	0.321623	0.81971	1	0	11	2.75	12.5	1.33333	k__Bacteria;p__Actinobacteria;c__Coriobacteriia;o__Coriobacteriales;f__Coriobacteriaceae;g__;s__
342510	4.67575	0.322213	0.81971	1	2	72	23	6	9	k__Bacteria;p__Firmicutes;c__Clostridia;o__Clostridiales;f__Ruminococcaceae;g__;s__
343258	4.67372	0.322443	0.81971	1	0	1.5	0.75	3	0	k__Bacteria;p__Firmicutes;c__Clostridia;o__Clostridiales;f__;g__;s__
323481	4.67143	0.322702	0.81971	1	24	144	70.75	792.75	14.3333	k__Bacteria;p__Firmicutes;c__Clostridia;o__Clostridiales;f__Ruminococcaceae;g__;s__
313870	4.6619	0.323779	0.81971	1	26	140	180.75	90.5	98.6667	k__Bacteria;p__Firmicutes;c__Clostridia;o__Clostridiales;f__Ruminococcaceae;g__;s__
314644	4.66189	0.323781	0.81971	1	0	2	3.75	3	0	k__Bacteria;p__Firmicutes;c__Clostridia;o__Clostridiales;f__;g__;s__
333352	4.65915	0.324091	0.81971	1	0	3.5	4.5	3.75	0	k__Bacteria;p__Firmicutes;c__Clostridia;o__Clostridiales;f__Ruminococcaceae;g__;s__
4482650	4.65861	0.324153	0.81971	1	0	244	10	25.75	5	k__Bacteria;p__Firmicutes;c__Clostridia;o__Clostridiales;f__;g__;s__
312978	4.65833	0.324184	0.81971	1	0	1.5	8	8.25	2.66667	k__Bacteria;p__Bacteroidetes;c__Bacteroidia;o__Bacteroidales;f__Bacteroidaceae;g__5-7N15;s__
New.ReferenceOTU470	4.65833	0.324184	0.81971	1	16	0	3.75	0.25	1.33333	k__Bacteria;p__Firmicutes;c__Clostridia;o__Clostridiales
334670	4.65491	0.324572	0.81971	1	0	13	11	5.75	1.66667	k__Bacteria;p__Firmicutes;c__Clostridia;o__Clostridiales;f__Lachnospiraceae;g__Blautia;s__
214310	4.65259	0.324835	0.81971	1	1	56	20.5	16.75	7	k__Bacteria;p__Tenericutes;c__Mollicutes;o__RF39;f__;g__;s__
450576	4.65004	0.325126	0.81971	1	0	1	8	6	0.666667	k__Bacteria;p__Firmicutes;c__Clostridia;o__Clostridiales;f__Ruminococcaceae;g__;s__
327184	4.64837	0.325315	0.81971	1	1	1.5	11.5	21.25	0.333333	k__Bacteria;p__Firmicutes;c__Clostridia;o__Clostridiales;f__;g__;s__
813331	4.64681	0.325493	0.81971	1	0	1	1.75	0	0	k__Bacteria;p__Verrucomicrobia;c__Verruco-5;o__WCHB1-41;f__RFP12;g__;s__
716286	4.64681	0.325493	0.81971	1	0	2	0	1.75	0	k__Bacteria;p__Firmicutes;c__Bacilli;o__Lactobacillales;f__Lactobacillaceae;g__Lactobacillus;s__
197760	4.63551	0.32678	0.81971	1	0	0.5	9	5	1.33333	k__Bacteria;p__Firmicutes;c__Clostridia;o__Clostridiales;f__Lachnospiraceae;g__Roseburia;s__
300887	4.63138	0.327252	0.81971	1	0	4	5	2	0.333333	k__Bacteria;p__Firmicutes;c__Clostridia;o__Clostridiales;f__Ruminococcaceae;g__;s__
173378	4.62639	0.327823	0.81971	1	4	147.5	84	31.75	29.6667	k__Bacteria;p__Firmicutes;c__Clostridia;o__Clostridiales;f__Lachnospiraceae;g__Butyrivibrio;s__
4336744	4.6257	0.327901	0.81971	1	0	12.5	1.75	2.5	0.333333	k__Bacteria;p__Firmicutes;c__Erysipelotrichi;o__Erysipelotrichales;f__Erysipelotrichaceae;g__;s__
336292	4.62398	0.328098	0.81971	1	0	0.5	1.25	2	0	k__Bacteria;p__Tenericutes;c__Mollicutes;o__RF39;f__;g__;s__
518699	4.62017	0.328535	0.81971	1	0	5.5	4.25	1.75	3	k__Bacteria;p__Firmicutes;c__Clostridia;o__Clostridiales;f__Ruminococcaceae;g__;s__
137209	4.61952	0.328609	0.81971	1	0	1.5	1	1.25	0	k__Bacteria;p__Firmicutes;c__Clostridia;o__Clostridiales;f__;g__;s__
314328	4.61712	0.328885	0.81971	1	0	1	2.5	3	2.33333	k__Bacteria;p__Bacteroidetes;c__Bacteroidia;o__Bacteroidales;f__;g__;s__
574302	4.61665	0.328939	0.81971	1	0	6	6.5	7.5	0.666667	k__Bacteria;p__Firmicutes;c__Clostridia;o__Clostridiales;f__Lachnospiraceae;g__Coprococcus;s__
New.ReferenceOTU92	4.6162	0.32899	0.81971	1	14	35	15.5	5.75	190.333	k__Bacteria;p__Bacteroidetes;c__Bacteroidia;o__Bacteroidales;f__;g__;s__
New.ReferenceOTU466	4.61571	0.329047	0.81971	1	0	26.5	197.25	25.5	0.333333	k__Bacteria;p__Bacteroidetes;c__Bacteroidia;o__Bacteroidales;f__p-2534-18B5;g__;s__
4296772	4.61461	0.329174	0.81971	1	0	6	5	8	0.666667	k__Bacteria;p__Firmicutes;c__Clostridia;o__Clostridiales;f__Lachnospiraceae;g__Coprococcus;s__
109792	4.61149	0.329532	0.81971	1	0	0.5	1.5	2.25	0	k__Bacteria;p__Firmicutes;c__Clostridia;o__Clostridiales;f__;g__;s__
153647	4.6108	0.329611	0.81971	1	1	20.5	133.5	86	1.33333	k__Archaea;p__Euryarchaeota;c__Methanobacteria;o__Methanobacteriales;f__Methanobacteriaceae;g__Methanosphaera;s__
293975	4.60873	0.329848	0.81971	1	0	5.5	3.5	2.75	0.333333	k__Bacteria;p__Firmicutes;c__Clostridia;o__Clostridiales;f__Lachnospiraceae;g__;s__
4311536	4.60783	0.329953	0.81971	1	2	22	46	222.5	1.33333	k__Bacteria;p__Firmicutes;c__Clostridia;o__Clostridiales;f__;g__;s__
4449894	4.60417	0.330374	0.81971	1	5	127	101.25	62.75	18.6667	k__Bacteria;p__Firmicutes;c__Clostridia;o__Clostridiales;f__Ruminococcaceae;g__;s__
4322125	4.60297	0.330512	0.81971	1	5	13.5	27	36.25	1.66667	k__Bacteria;p__Firmicutes;c__Clostridia;o__Clostridiales;f__Ruminococcaceae;g__;s__
312260	4.59512	0.331418	0.81971	1	0	2	1.25	1	0	k__Bacteria;p__Firmicutes;c__Clostridia;o__Clostridiales;f__;g__;s__
557275	4.59234	0.331739	0.81971	1	0	8	57	21.25	1.66667	k__Bacteria;p__Bacteroidetes;c__Bacteroidia;o__Bacteroidales;f__Bacteroidaceae;g__;s__
4324040	4.59048	0.331954	0.81971	1	12	173.5	178	156.75	37	k__Bacteria;p__Firmicutes;c__Clostridia;o__Clostridiales;f__Ruminococcaceae;g__;s__
290663	4.58155	0.332987	0.81971	1	4	12.5	9.25	5.5	10.6667	k__Bacteria;p__Firmicutes;c__Clostridia;o__Clostridiales;f__Ruminococcaceae;g__;s__
266274	4.58074	0.33308	0.81971	1	0	0.5	2.25	3.25	0	k__Bacteria;p__Firmicutes;c__Clostridia;o__Clostridiales;f__Ruminococcaceae;g__;s__
New.ReferenceOTU487	4.58045	0.333114	0.81971	1	0	13.5	5.5	1.5	12.3333	k__Bacteria;p__Firmicutes;c__Clostridia;o__Clostridiales;f__;g__;s__
294440	4.57846	0.333345	0.81971	1	2	16.5	35.5	28.5	11.3333	k__Bacteria;p__Firmicutes;c__Clostridia;o__Clostridiales;f__Lachnospiraceae;g__;s__
827522	4.5762	0.333608	0.81971	1	0	0.5	1	21.75	0.333333	k__Bacteria;p__Firmicutes;c__Clostridia;o__Clostridiales;f__;g__;s__
198209	4.57195	0.334101	0.81971	1	36	155	103.5	31.5	12.6667	k__Bacteria;p__Firmicutes;c__Clostridia;o__Clostridiales;f__;g__;s__
312152	4.57143	0.334162	0.81971	1	28	195	233.25	265	99	k__Bacteria;p__Firmicutes;c__Clostridia;o__Clostridiales;f__Ruminococcaceae;g__;s__
528071	4.565	0.33491	0.81971	1	1	0	0.5	0.75	0	k__Bacteria;p__Firmicutes;c__Clostridia;o__Clostridiales;f__;g__;s__
655466	4.5621	0.335247	0.81971	1	0	0	2.5	0.75	0.333333	k__Bacteria;p__Verrucomicrobia;c__Verruco-5;o__WCHB1-41;f__RFP12;g__;s__
352369	4.56201	0.335258	0.81971	1	3	1	1.75	0.25	0.333333	k__Bacteria;p__Firmicutes;c__Clostridia;o__Clostridiales;f__;g__;s__
132359	4.5619	0.33527	0.81971	1	51	168.5	354	205.5	99	k__Bacteria;p__Firmicutes;c__Clostridia;o__Clostridiales
4302718	4.54762	0.336938	0.81971	1	3	21.5	69.25	155.75	21	k__Bacteria;p__Firmicutes;c__Clostridia;o__Clostridiales;f__Ruminococcaceae;g__;s__
1129515	4.54739	0.336965	0.81971	1	0	4	3.5	1	1.33333	k__Bacteria;p__Bacteroidetes;c__[Saprospirae];o__[Saprospirales];f__Chitinophagaceae;g__Chitinophaga;s__
110678	4.54384	0.33738	0.81971	1	0	14	7	3	2.33333	k__Bacteria;p__Firmicutes;c__Clostridia;o__Clostridiales;f__;g__;s__
4301122	4.54332	0.337442	0.81971	1	2	45.5	33	23.5	9	k__Bacteria;p__Firmicutes;c__Clostridia;o__Clostridiales;f__;g__;s__
308498	4.54301	0.337478	0.81971	1	1	1	2.75	8.75	0.333333	k__Bacteria;p__Firmicutes;c__Clostridia;o__Clostridiales;f__Ruminococcaceae;g__;s__
294315	4.54286	0.337496	0.81971	1	15	204.5	177.5	328.5	334.667	k__Bacteria;p__Bacteroidetes;c__Bacteroidia;o__Bacteroidales;f__;g__;s__
331659	4.53704	0.338178	0.81971	1	0	0	0.5	0	0.666667	k__Bacteria;p__Firmicutes;c__Clostridia;o__Clostridiales;f__Ruminococcaceae;g__;s__
845178	4.53488	0.338431	0.81971	1	0	5	7	3	0.666667	k__Bacteria;p__Proteobacteria;c__Gammaproteobacteria;o__Pseudomonadales;f__Pseudomonadaceae;g__Pseudomonas;s__
4443082	4.53333	0.338613	0.81971	1	4	176	89	205.5	139.333	k__Bacteria;p__Bacteroidetes;c__Bacteroidia;o__Bacteroidales;f__;g__;s__
300523	4.53333	0.338613	0.81971	1	0	36	115	95.25	22.3333	k__Bacteria;p__Bacteroidetes;c__Bacteroidia;o__Bacteroidales;f__Bacteroidaceae;g__5-7N15;s__
1046624	4.53236	0.338727	0.81971	1	0	5	10.75	5.25	0.333333	k__Bacteria;p__Tenericutes;c__Mollicutes;o__RF39;f__;g__;s__
303279	4.52963	0.339048	0.81971	1	0	1	3	2	0	k__Bacteria;p__Firmicutes;c__Clostridia;o__Clostridiales;f__Ruminococcaceae;g__Oscillospira;s__
4463569	4.52882	0.339144	0.81971	1	0	3	10	25	0	k__Bacteria;p__Firmicutes;c__Clostridia;o__Clostridiales;f__Ruminococcaceae;g__;s__
293990	4.52669	0.339394	0.81971	1	0	1.5	1.25	4.5	0.666667	k__Bacteria;p__Firmicutes;c__Clostridia;o__Clostridiales;f__;g__;s__
332353	4.52481	0.339616	0.81971	1	0	2.5	12	2.25	0.333333	k__Bacteria;p__Firmicutes;c__Clostridia;o__Clostridiales;f__;g__;s__
187447	4.52394	0.339718	0.81971	1	1	11	10	12.75	6	k__Bacteria;p__Firmicutes;c__Clostridia;o__Clostridiales;f__Lachnospiraceae;g__Roseburia;s__
New.ReferenceOTU383	4.52348	0.339772	0.81971	1	0	1	16.25	92.25	3	k__Bacteria;p__Bacteroidetes;c__Bacteroidia;o__Bacteroidales;f__;g__;s__
338192	4.52069	0.340102	0.81971	1	0	2	12	3	0.666667	k__Bacteria;p__Firmicutes;c__Clostridia;o__Clostridiales;f__;g__;s__
771181	4.51819	0.340396	0.81971	1	1	1.5	0.75	0.25	0.333333	k__Bacteria;p__Firmicutes;c__Clostridia;o__Clostridiales;f__Ruminococcaceae;g__;s__
3479426	4.50865	0.341523	0.81971	1	0	2.5	6	7	2	k__Bacteria;p__Firmicutes;c__Clostridia;o__Clostridiales;f__Ruminococcaceae;g__;s__
813614	4.50604	0.341832	0.81971	1	0	4	3.25	1	0.666667	k__Bacteria;p__Firmicutes;c__Clostridia;o__Clostridiales;f__;g__;s__
578457	4.50552	0.341894	0.81971	1	0	3.5	8.75	9.25	6	k__Bacteria;p__Firmicutes;c__Clostridia;o__Clostridiales;f__Lachnospiraceae;g__;s__
New.ReferenceOTU178	4.49789	0.342798	0.81971	1	0	8.5	3	0.5	1.33333	k__Bacteria;p__Firmicutes;c__Clostridia;o__Clostridiales;f__Lachnospiraceae;g__;s__
New.ReferenceOTU550	4.49559	0.34307	0.81971	1	1	33	27.5	4	115	k__Bacteria;p__Spirochaetes;c__Spirochaetes;o__Spirochaetales;f__Spirochaetaceae;g__Treponema;s__
243911	4.49558	0.343072	0.81971	1	2	1.5	2.75	0.25	2.66667	k__Bacteria;p__Firmicutes;c__Clostridia;o__Clostridiales;f__[Mogibacteriaceae];g__Mogibacterium;s__
328671	4.49048	0.343678	0.81971	1	3	92.5	89.75	86.75	23.6667	k__Bacteria;p__Firmicutes;c__Clostridia;o__Clostridiales;f__Ruminococcaceae;g__;s__
301982	4.48702	0.344089	0.81971	1	0	11	0	0.25	5.33333	k__Bacteria;p__Actinobacteria;c__Actinobacteria;o__Actinomycetales;f__Micrococcaceae;g__Arthrobacter;s__
269619	4.48474	0.344361	0.81971	1	0	7.5	3	6.75	0.333333	k__Bacteria;p__Tenericutes;c__Mollicutes;o__RF39;f__;g__;s__
291950	4.47458	0.345572	0.81971	1	0	1.5	1.75	3.5	0.666667	k__Bacteria;p__Firmicutes;c__Clostridia;o__Clostridiales;f__;g__;s__
4449898	4.47443	0.34559	0.81971	1	0	12	12	13.25	2	k__Bacteria;p__Firmicutes;c__Clostridia;o__Clostridiales;f__Ruminococcaceae;g__;s__
191108	4.46259	0.347006	0.81971	1	5	41	26	21.25	1.33333	k__Bacteria;p__Firmicutes;c__Clostridia;o__Clostridiales;f__;g__;s__
New.ReferenceOTU6	4.46026	0.347285	0.81971	1	92	0	35	0.25	205	k__Bacteria;p__Bacteroidetes;c__Bacteroidia;o__Bacteroidales;f__;g__;s__
New.ReferenceOTU603	4.45994	0.347324	0.81971	1	2	1	8.75	0.5	3	k__Bacteria;p__Bacteroidetes;c__Bacteroidia;o__Bacteroidales;f__Bacteroidaceae;g__;s__
278879	4.45908	0.347427	0.81971	1	4	2.5	5.25	1.25	5	k__Bacteria;p__Firmicutes;c__Clostridia;o__Clostridiales;f__Ruminococcaceae;g__;s__
347016	4.45908	0.347427	0.81971	1	1	11.5	39.75	32.25	2.33333	k__Bacteria;p__Bacteroidetes;c__Bacteroidia;o__Bacteroidales;f__Bacteroidaceae;g__;s__
3799784	4.4577	0.347592	0.81971	1	0	0.5	0.75	36.25	0	k__Bacteria;p__Proteobacteria;c__Gammaproteobacteria;o__Enterobacteriales;f__Enterobacteriaceae;g__;s__
317048	4.45638	0.347751	0.81971	1	0	3	11.25	8	3.66667	k__Bacteria;p__Firmicutes;c__Clostridia;o__Clostridiales;f__Lachnospiraceae;g__;s__
300225	4.45557	0.347849	0.81971	1	1	6	10.75	10	4.66667	k__Bacteria;p__Firmicutes;c__Clostridia;o__Clostridiales;f__Clostridiaceae;g__Clostridium;s__
1522739	4.45109	0.348387	0.81971	1	0	1.5	1.5	0.75	0	k__Bacteria;p__Firmicutes;c__Clostridia;o__Clostridiales;f__Clostridiaceae;g__;s__
4306002	4.44762	0.348804	0.81971	1	36	299.5	249	336	527.333	k__Bacteria;p__Bacteroidetes;c__Bacteroidia;o__Bacteroidales;f__;g__;s__
320615	4.44668	0.348917	0.81971	1	4	38	177	37.5	32	k__Bacteria;p__Bacteroidetes;c__Bacteroidia;o__Bacteroidales;f__[Paraprevotellaceae];g__CF231;s__
New.ReferenceOTU355	4.44485	0.349137	0.81971	1	0	3.5	2	36.75	3	k__Bacteria;p__Bacteroidetes;c__Bacteroidia;o__Bacteroidales;f__S24-7;g__;s__
251289	4.44287	0.349376	0.81971	1	0	1	0.5	1.25	0	k__Bacteria;p__Firmicutes;c__Clostridia;o__Clostridiales;f__Ruminococcaceae;g__;s__
4353913	4.43664	0.350126	0.81971	1	0	0.5	0.5	3.5	0.333333	k__Bacteria;p__Firmicutes;c__Clostridia;o__Clostridiales;f__;g__;s__
New.ReferenceOTU75	4.43497	0.350328	0.81971	1	90	39.5	10.25	19	28.6667	k__Archaea;p__Euryarchaeota;c__Methanobacteria;o__Methanobacteriales;f__Methanobacteriaceae;g__Methanobrevibacter;s__
575559	4.43467	0.350364	0.81971	1	0	10.5	14.5	13.5	1.66667	k__Bacteria;p__Firmicutes;c__Clostridia;o__Clostridiales;f__Ruminococcaceae;g__;s__
4356388	4.43236	0.350643	0.81971	1	1	53	28	19.25	18.3333	k__Bacteria;p__Firmicutes;c__Clostridia;o__Clostridiales;f__Ruminococcaceae;g__;s__
290241	4.43105	0.350802	0.81971	1	4	71.5	41.75	58.5	1	k__Bacteria;p__Firmicutes;c__Clostridia;o__Clostridiales;f__Clostridiaceae;g__Clostridium
110016	4.42524	0.351505	0.81971	1	0	0.5	0.5	3	0.333333	k__Bacteria;p__Firmicutes;c__Clostridia;o__Clostridiales;f__;g__;s__
297574	4.42524	0.351505	0.81971	1	0	0.5	2.25	0.5	0.333333	k__Bacteria;p__Firmicutes;c__Clostridia;o__Clostridiales;f__Lachnospiraceae;g__Coprococcus;s__
331472	4.41962	0.352186	0.81971	1	0	3.5	14	10.5	2	k__Bacteria;p__Firmicutes;c__Clostridia;o__Clostridiales;f__Ruminococcaceae;g__;s__
4314260	4.40476	0.35399	0.81971	1	0	39	39	71.75	25.6667	k__Bacteria;p__Firmicutes;c__Clostridia;o__Clostridiales;f__;g__;s__
560042	4.40448	0.354025	0.81971	1	0	3.5	2.5	4	0	k__Bacteria;p__Firmicutes;c__Clostridia;o__Clostridiales;f__;g__;s__
316424	4.40448	0.354025	0.81971	1	0	1	1	3.25	0	k__Bacteria;p__Firmicutes;c__Clostridia;o__Clostridiales;f__Ruminococcaceae;g__;s__
352647	4.39966	0.354612	0.81971	1	3	1	3.25	6.5	1	k__Bacteria;p__Firmicutes;c__Clostridia;o__Clostridiales;f__Ruminococcaceae;g__;s__
339435	4.39271	0.355459	0.81971	1	0	6	4.75	4	2.33333	k__Bacteria;p__Firmicutes;c__Clostridia;o__Clostridiales;f__Ruminococcaceae;g__;s__
334339	4.39202	0.355543	0.81971	1	1	5	5.5	5.25	2.66667	k__Bacteria;p__Firmicutes;c__Clostridia;o__Clostridiales;f__Ruminococcaceae;g__;s__
99332	4.38375	0.356555	0.81971	1	0	28	3.75	6.75	2.33333	k__Bacteria;p__Actinobacteria;c__Coriobacteriia;o__Coriobacteriales;f__Coriobacteriaceae;g__;s__
4368466	4.38089	0.356905	0.81971	1	1	4	3	0.5	0.333333	k__Bacteria;p__Firmicutes;c__Clostridia;o__Clostridiales;f__[Mogibacteriaceae];g__;s__
262024	4.3798	0.357039	0.81971	1	10	5.5	18.5	52	0.333333	k__Bacteria;p__Firmicutes;c__Clostridia;o__Clostridiales;f__Ruminococcaceae;g__Oscillospira;s__
300805	4.37867	0.357177	0.81971	1	1	35	74.5	33.5	7.33333	k__Bacteria;p__Firmicutes;c__Clostridia;o__Clostridiales;f__Ruminococcaceae;g__;s__
251961	4.37629	0.357469	0.81971	1	1	0	6.5	0.5	0	k__Bacteria;p__Firmicutes;c__Clostridia;o__Clostridiales;f__;g__;s__
3040916	4.37202	0.357993	0.81971	1	0	7.5	4	8.5	1.66667	k__Bacteria;p__Tenericutes;c__Mollicutes;o__RF39;f__;g__;s__
348065	4.36796	0.358492	0.81971	1	1	3.5	3.25	3	0.333333	k__Bacteria;p__Firmicutes;c__Clostridia;o__Clostridiales;f__Lachnospiraceae;g__Blautia;s__
4381639	4.36788	0.358502	0.81971	1	1	6.5	2	2	1.66667	k__Bacteria;p__Firmicutes;c__Clostridia;o__Clostridiales;f__Ruminococcaceae;g__Ruminococcus;s__
341730	4.36562	0.35878	0.81971	1	5	119.5	75.75	30.5	18	k__Bacteria;p__Firmicutes;c__Clostridia;o__Clostridiales;f__Lachnospiraceae;g__Coprococcus;s__
351407	4.35422	0.360185	0.81971	1	1	14	6.75	2.75	0.666667	k__Bacteria;p__Bacteroidetes;c__Bacteroidia;o__Bacteroidales;f__Prevotellaceae;g__Prevotella;s__
300177	4.35326	0.360304	0.81971	1	2	8.5	2.25	4.5	0.333333	k__Bacteria;p__Bacteroidetes;c__Bacteroidia;o__Bacteroidales;f__;g__;s__
4346687	4.35139	0.360534	0.81971	1	6	14	15.25	5	10.3333	k__Bacteria;p__Firmicutes;c__Clostridia;o__Clostridiales;f__Ruminococcaceae;g__;s__
311732	4.35097	0.360586	0.81971	1	0	3.5	4.75	3	0.333333	k__Bacteria;p__Firmicutes;c__Clostridia;o__Clostridiales;f__;g__;s__
293765	4.35097	0.360586	0.81971	1	0	4	3.5	4	0.333333	k__Bacteria;p__Firmicutes;c__Clostridia;o__Clostridiales;f__;g__;s__
73000	4.34896	0.360835	0.81971	1	0	14.5	8.25	1.25	1.33333	k__Bacteria;p__Firmicutes;c__Clostridia;o__Clostridiales;f__Clostridiaceae;g__Clostridium;s__neonatale
343699	4.34529	0.361288	0.81971	1	1	28.5	81.75	14	17.3333	k__Bacteria;p__Firmicutes;c__Clostridia;o__Clostridiales;f__Lachnospiraceae;g__Dorea;s__
4416957	4.34441	0.361397	0.81971	1	2	1	9.5	20	1	k__Bacteria;p__Bacteroidetes;c__Bacteroidia;o__Bacteroidales;f__[Paraprevotellaceae];g__[Prevotella];s__
298408	4.34431	0.361409	0.81971	1	0	6	24.25	7	1	k__Bacteria;p__Firmicutes;c__Clostridia;o__Clostridiales;f__;g__;s__
287452	4.34375	0.361479	0.81971	1	0	0.5	2.5	6.5	0.333333	k__Bacteria;p__Firmicutes;c__Clostridia;o__Clostridiales;f__Ruminococcaceae;g__;s__
324322	4.34375	0.361479	0.81971	1	0	0.5	2.5	24.5	0.333333	k__Bacteria;p__Firmicutes;c__Clostridia;o__Clostridiales;f__Ruminococcaceae;g__;s__
351091	4.34318	0.361549	0.81971	1	0	1	0.5	0.75	0	k__Bacteria;p__Cyanobacteria;c__4C0d-2;o__YS2;f__;g__;s__
345301	4.34318	0.361549	0.81971	1	0	1	0.75	0.5	0	k__Bacteria;p__Firmicutes;c__Clostridia;o__Clostridiales;f__;g__;s__
520836	4.33974	0.361975	0.81971	1	0	1	0	0	0.333333	k__Bacteria;p__Firmicutes;c__Clostridia;o__Clostridiales;f__Lachnospiraceae;g__;s__
289923	4.33974	0.361975	0.81971	1	0	4	0	0	0.333333	k__Bacteria;p__Actinobacteria;c__Actinobacteria;o__Actinomycetales;f__Micrococcaceae;g__Arthrobacter;s__
637954	4.33974	0.361975	0.81971	1	0	5	0	0	1	k__Bacteria;p__Actinobacteria;c__Actinobacteria;o__Actinomycetales;f__Micrococcaceae;g__Arthrobacter;s__
279948	4.33974	0.361975	0.81971	1	0	2.5	0	0	1.33333	k__Bacteria;p__Proteobacteria;c__Gammaproteobacteria;o__Pseudomonadales;f__Pseudomonadaceae;g__Pseudomonas;s__
New.ReferenceOTU492	4.33974	0.361975	0.81971	1	0	35.5	0	0	0.333333	k__Bacteria;p__Firmicutes;c__Clostridia;o__Clostridiales;f__Ruminococcaceae;g__Ruminococcus;s__
New.ReferenceOTU425	4.33633	0.362397	0.81971	1	1	3	0.75	0	1.33333	k__Bacteria;p__Firmicutes;c__Clostridia;o__Clostridiales;f__Ruminococcaceae;g__;s__
589234	4.33041	0.363133	0.81971	1	1	0	7.25	1.25	2.66667	k__Bacteria;p__Firmicutes;c__Clostridia;o__Clostridiales;f__Lachnospiraceae;g__;s__
568077	4.33041	0.363133	0.81971	1	0	1	3.5	1.75	2.33333	k__Bacteria;p__Firmicutes;c__Erysipelotrichi;o__Erysipelotrichales;f__Erysipelotrichaceae;g__;s__
4378908	4.3304	0.363134	0.81971	1	0	0	2	1.25	0.333333	k__Bacteria;p__Firmicutes;c__Clostridia;o__Clostridiales;f__Ruminococcaceae;g__;s__
299179	4.33033	0.363142	0.81971	1	0	0.5	0.75	1.25	0	k__Bacteria;p__Firmicutes;c__Clostridia;o__Clostridiales;f__Lachnospiraceae;g__;s__
4474217	4.32967	0.363225	0.81971	1	0	23.5	6.5	22.75	5	k__Bacteria;p__Firmicutes;c__Clostridia;o__Clostridiales;f__Lachnospiraceae;g__;s__
267465	4.32958	0.363235	0.81971	1	0	1	1	0.75	0	k__Bacteria;p__Tenericutes;c__Mollicutes;o__RF39;f__;g__;s__
New.ReferenceOTU82	4.32018	0.364405	0.81971	1	12	2.5	4.75	25.5	10	k__Bacteria;p__Bacteroidetes;c__Bacteroidia;o__Bacteroidales;f__;g__;s__
300103	4.31985	0.364446	0.81971	1	1	14.5	8.25	3.75	0.333333	k__Bacteria;p__Firmicutes;c__Clostridia;o__Clostridiales;f__Lachnospiraceae;g__;s__
566391	4.3156	0.364976	0.81971	1	0	0	2.75	1	3.66667	k__Bacteria;p__Firmicutes;c__Clostridia;o__Clostridiales;f__;g__;s__
New.ReferenceOTU174	4.31524	0.365021	0.81971	1	28	38	48.25	2.75	9.33333	k__Bacteria;p__Firmicutes;c__Bacilli;o__Turicibacterales;f__Turicibacteraceae;g__Turicibacter;s__
4345516	4.31424	0.365145	0.81971	1	0	23.5	42.75	26	11.3333	k__Bacteria;p__Firmicutes;c__Clostridia;o__Clostridiales;f__Ruminococcaceae;g__;s__
289917	4.31424	0.365145	0.81971	1	69	318	625	667	293.333	k__Bacteria;p__Firmicutes;c__Clostridia;o__Clostridiales;f__Ruminococcaceae;g__;s__
102704	4.31364	0.365221	0.81971	1	2	1	0.5	0.5	0	k__Bacteria;p__Firmicutes;c__Clostridia;o__Clostridiales;f__Lachnospiraceae;g__Blautia;s__
311997	4.31305	0.365294	0.81971	1	14	139.5	40.75	53.75	6	k__Bacteria;p__Firmicutes;c__Clostridia;o__Clostridiales;f__Ruminococcaceae;g__;s__
346253	4.31102	0.365547	0.81971	1	2	6.5	8.75	1.75	0.333333	k__Bacteria;p__Firmicutes;c__Clostridia;o__Clostridiales;f__Lachnospiraceae;g__;s__
New.ReferenceOTU205	4.31087	0.365566	0.81971	1	418	7	20.25	7.25	86	k__Bacteria;p__Firmicutes;c__Clostridia;o__Clostridiales;f__Ruminococcaceae;g__;s__
239562	4.30747	0.36599	0.81971	1	0	0.5	3.5	31.75	0.666667	k__Bacteria;p__Firmicutes;c__Clostridia;o__Clostridiales;f__;g__;s__
15700	4.30583	0.366195	0.81971	1	3	52.5	68.25	49	10.3333	k__Bacteria;p__Tenericutes;c__Mollicutes;o__RF39;f__;g__;s__
318446	4.30231	0.366636	0.81971	1	0	50.5	47.5	416.5	37.6667	k__Bacteria;p__Firmicutes;c__Clostridia;o__Clostridiales;f__Lachnospiraceae;g__Dorea;s__
347587	4.2997	0.366962	0.81971	1	0	88	90	127.5	6.66667	k__Bacteria;p__Tenericutes;c__Mollicutes;o__RF39;f__;g__;s__
324456	4.29873	0.367084	0.81971	1	2	4.5	19.5	11.25	31	k__Bacteria;p__Firmicutes;c__Clostridia;o__Clostridiales;f__Ruminococcaceae;g__;s__
311312	4.29629	0.36739	0.81971	1	0	1	3	3.75	0.333333	k__Bacteria;p__Firmicutes;c__Clostridia;o__Clostridiales;f__Ruminococcaceae;g__;s__
301816	4.28809	0.368419	0.81971	1	0	1	2	28.25	0.666667	k__Bacteria;p__Firmicutes;c__Clostridia;o__Clostridiales;f__Clostridiaceae;g__Clostridium;s__
New.ReferenceOTU225	4.28809	0.368419	0.81971	1	3	2	4.5	0.5	2.66667	k__Bacteria;p__Firmicutes;c__Clostridia;o__Clostridiales;f__Lachnospiraceae;g__Coprococcus;s__
3903651	4.2866	0.368606	0.81971	1	4	7.5	19.25	17.25	1.66667	k__Bacteria;p__Firmicutes;c__Clostridia;o__Clostridiales;f__Ruminococcaceae;g__Oscillospira;s__
4347871	4.28442	0.368881	0.81971	1	0	64.5	14.75	23.75	45.3333	k__Bacteria;p__Tenericutes;c__RF3;o__ML615J-28;f__;g__;s__
New.ReferenceOTU621	4.28329	0.369022	0.81971	1	3	3	1.25	0.5	4	k__Bacteria;p__TM7;c__TM7-3;o__CW040;f__F16;g__;s__
289632	4.28036	0.369391	0.81971	1	0	1.5	0.75	4.5	0.333333	k__Bacteria;p__Firmicutes;c__Clostridia;o__Clostridiales;f__;g__;s__
512522	4.28028	0.369401	0.81971	1	1	2.5	4.75	1.5	1	k__Bacteria;p__Firmicutes;c__Clostridia;o__Clostridiales;f__;g__;s__
New.ReferenceOTU63	4.27953	0.369496	0.81971	1	0	59.5	60.5	25.5	41.3333	k__Bacteria;p__Bacteroidetes;c__Bacteroidia;o__Bacteroidales;f__Bacteroidaceae;g__5-7N15;s__
527238	4.27917	0.369541	0.81971	1	0	0.5	0.25	0	0.666667	k__Bacteria;p__Firmicutes;c__Clostridia;o__Clostridiales;f__Ruminococcaceae;g__;s__
New.ReferenceOTU349	4.27917	0.369541	0.81971	1	0	0.5	0	0.25	0.666667	k__Bacteria;p__Firmicutes;c__Clostridia;o__Clostridiales;f__Ruminococcaceae;g__;s__
New.ReferenceOTU60	4.27917	0.369541	0.81971	1	1	0.5	0	0.25	0.333333	k__Bacteria;p__Firmicutes;c__Clostridia;o__Clostridiales;f__Peptostreptococcaceae;g__;s__
231510	4.27617	0.369918	0.81971	1	0	0	28.25	22.5	1	k__Bacteria;p__Actinobacteria;c__Coriobacteriia;o__Coriobacteriales;f__Coriobacteriaceae;g__Adlercreutzia;s__
325292	4.27462	0.370114	0.81971	1	0	1.5	0.25	0	0.666667	k__Bacteria;p__Firmicutes;c__Clostridia;o__Clostridiales;f__Ruminococcaceae;g__;s__
1579253	4.27301	0.370317	0.81971	1	0	2	2.75	9.5	0.333333	k__Bacteria;p__Lentisphaerae;c__[Lentisphaeria];o__Victivallales;f__Victivallaceae;g__;s__
211947	4.26989	0.37071	0.81971	1	0	2.5	1.25	5.5	0	k__Bacteria;p__Firmicutes;c__Clostridia;o__Clostridiales;f__Clostridiaceae;g__;s__
New.ReferenceOTU319	4.26751	0.371011	0.81971	1	0	3.5	1.5	0.25	20	k__Bacteria;p__Bacteroidetes;c__Bacteroidia;o__Bacteroidales;f__;g__;s__
301195	4.26698	0.371078	0.81971	1	0	1.5	2	1	0.333333	k__Bacteria;p__Firmicutes;c__Clostridia;o__Clostridiales;f__Ruminococcaceae;g__;s__
4311533	4.26405	0.371448	0.81971	1	0	5	1.25	5	0.666667	k__Bacteria;p__Firmicutes;c__Clostridia;o__Clostridiales;f__Lachnospiraceae;g__;s__
3970657	4.25837	0.372167	0.81971	1	0	4.5	21.25	26	3.66667	k__Bacteria;p__Bacteroidetes;c__Bacteroidia;o__Bacteroidales;f__Porphyromonadaceae;g__Parabacteroides;s__
197930	4.25793	0.372223	0.81971	1	1	2	7	2.75	0.666667	k__Bacteria;p__Firmicutes;c__Clostridia;o__Clostridiales;f__Lachnospiraceae;g__;s__
324219	4.2552	0.372569	0.81971	1	0	0.5	1.75	2.25	0.666667	k__Bacteria;p__Firmicutes;c__Clostridia;o__Clostridiales;f__Ruminococcaceae;g__;s__
585998	4.25447	0.372661	0.81971	1	1	21	6.75	3.75	4	k__Bacteria;p__Firmicutes;c__Clostridia;o__Clostridiales;f__[Mogibacteriaceae];g__Mogibacterium;s__
New.ReferenceOTU125	4.25442	0.372668	0.81971	1	0	23.5	32	41	11	k__Bacteria;p__Firmicutes;c__Erysipelotrichi;o__Erysipelotrichales;f__Erysipelotrichaceae;g__;s__
295127	4.25093	0.37311	0.81971	1	4	30	50.75	66.5	7	k__Bacteria;p__Spirochaetes;c__Spirochaetes;o__Spirochaetales;f__Spirochaetaceae;g__Treponema;s__
4306843	4.25058	0.373155	0.81971	1	1	23	2	5	3	k__Bacteria;p__Firmicutes;c__Clostridia;o__Clostridiales;f__Ruminococcaceae;g__;s__
607825	4.2504	0.373177	0.81971	1	0	3	6	21.5	0.333333	k__Bacteria;p__Firmicutes;c__Clostridia;o__Clostridiales;f__;g__;s__
308786	4.24573	0.37377	0.81971	1	2	2.5	10.5	3	0.333333	k__Bacteria;p__Firmicutes;c__Clostridia;o__Clostridiales;f__Ruminococcaceae;g__Ruminococcus;s__
303326	4.2394	0.374576	0.81971	1	1	51	32.25	26.75	3.33333	k__Bacteria;p__Firmicutes;c__Clostridia;o__Clostridiales
New.ReferenceOTU69	4.23739	0.374831	0.81971	1	0	7.5	19	8	2.33333	k__Bacteria;p__Firmicutes;c__Clostridia;o__Clostridiales;f__;g__;s__
177001	4.23704	0.374876	0.81971	1	0	1	0.25	0.25	0.333333	k__Bacteria;p__Firmicutes;c__Clostridia;o__Clostridiales;f__Lachnospiraceae;g__Roseburia;s__faecis
2311550	4.23704	0.374876	0.81971	1	1	0.5	0.5	0	0.333333	k__Bacteria;p__Firmicutes;c__Clostridia;o__Clostridiales;f__;g__;s__
539202	4.23704	0.374876	0.81971	1	0	0	0.75	0.25	0.333333	k__Bacteria;p__Firmicutes;c__Clostridia;o__Clostridiales;f__Ruminococcaceae
298302	4.23485	0.375155	0.81971	1	1	5.5	6.75	9.25	2.66667	k__Bacteria;p__Firmicutes;c__Clostridia;o__Clostridiales;f__Ruminococcaceae;g__;s__
4458775	4.23293	0.375399	0.81971	1	2	6	6.75	1	1	k__Bacteria;p__Proteobacteria;c__Gammaproteobacteria;o__Enterobacteriales;f__Enterobacteriaceae;g__;s__
98542	4.2327	0.375429	0.81971	1	0	0	1.5	1	0.333333	k__Bacteria;p__Firmicutes;c__Clostridia;o__Clostridiales;f__Lachnospiraceae;g__;s__
178015	4.23256	0.375446	0.81971	1	1	1	3.75	1.5	0.666667	k__Bacteria;p__Firmicutes;c__Clostridia;o__Clostridiales;f__Lachnospiraceae
177515	4.23134	0.375602	0.81971	1	0	0.5	0.75	2	0.333333	k__Bacteria;p__Firmicutes;c__Clostridia;o__Clostridiales;f__Lachnospiraceae;g__Roseburia
104144	4.23099	0.375646	0.81971	1	0	1	6.5	15.5	1	k__Bacteria;p__Firmicutes;c__Clostridia;o__Clostridiales;f__Ruminococcaceae;g__;s__
153291	4.23047	0.375713	0.81971	1	0	0.5	7.25	7.5	10.6667	k__Bacteria;p__Firmicutes;c__Clostridia;o__Clostridiales;f__;g__;s__
511820	4.2299	0.375786	0.81971	1	11	1.5	6.75	1.5	0	k__Bacteria;p__Firmicutes;c__Clostridia;o__Clostridiales;f__;g__;s__
New.ReferenceOTU1	4.22985	0.375792	0.81971	1	0	3	0	114	71	k__Bacteria;p__Firmicutes;c__Erysipelotrichi;o__Erysipelotrichales;f__Erysipelotrichaceae;g__Coprobacillus;s__
580773	4.22882	0.375923	0.81971	1	1	4	22.75	5.5	0.333333	k__Bacteria;p__Bacteroidetes;c__Bacteroidia;o__Bacteroidales;f__[Paraprevotellaceae];g__CF231;s__
291828	4.22715	0.376137	0.81971	1	0	15	20.75	10.25	18.6667	k__Bacteria;p__Firmicutes;c__Clostridia;o__Clostridiales;f__Ruminococcaceae;g__;s__
344512	4.225	0.376411	0.81971	1	0	0.5	1	1.25	0	k__Bacteria;p__Firmicutes;c__Clostridia;o__Clostridiales;f__;g__;s__
190676	4.225	0.376411	0.81971	1	0	0.5	1	0.75	0	k__Bacteria;p__Firmicutes;c__Clostridia;o__Clostridiales;f__Ruminococcaceae;g__Oscillospira;s__
4303852	4.225	0.376411	0.81971	1	0	0.5	0.75	1.25	0	k__Bacteria;p__Firmicutes;c__Clostridia;o__Clostridiales;f__Ruminococcaceae;g__;s__
4378906	4.225	0.376411	0.81971	1	0	0.5	1.25	1	0	k__Bacteria;p__Firmicutes;c__Clostridia;o__Clostridiales;f__Ruminococcaceae;g__;s__
296496	4.22476	0.376442	0.81971	1	0	10	13	7.25	2.33333	k__Bacteria;p__Firmicutes;c__Clostridia;o__Clostridiales;f__Ruminococcaceae;g__;s__
356624	4.22476	0.376442	0.81971	1	0	25.5	13	8	4.66667	k__Bacteria;p__Firmicutes;c__Clostridia;o__Clostridiales;f__[Mogibacteriaceae];g__;s__
New.ReferenceOTU584	4.2238	0.376564	0.81971	1	1	0	2.25	0.25	1.33333	k__Bacteria;p__Tenericutes;c__Mollicutes;o__RF39;f__;g__;s__
568828	4.2223	0.376756	0.81971	1	0	1	1	1.25	0	k__Bacteria;p__Firmicutes;c__Clostridia;o__Clostridiales;f__Lachnospiraceae;g__;s__
552376	4.2223	0.376756	0.81971	1	0	1	2.25	0.75	0	k__Bacteria;p__Proteobacteria;c__Gammaproteobacteria;o__Enterobacteriales;f__Enterobacteriaceae;g__Enterobacter
308759	4.21615	0.377543	0.81971	1	2	114.5	35.25	28	13	k__Bacteria;p__Firmicutes;c__Clostridia;o__Clostridiales;f__Ruminococcaceae;g__Oscillospira;s__
356030	4.21541	0.377637	0.81971	1	0	8.5	13.25	12.75	0.333333	k__Bacteria;p__Firmicutes;c__Clostridia;o__Clostridiales;f__Lachnospiraceae;g__;s__
509083	4.21494	0.377698	0.81971	1	0	1.5	1.75	0.25	0.333333	k__Bacteria;p__Actinobacteria;c__Coriobacteriia;o__Coriobacteriales;f__Coriobacteriaceae;g__;s__
303504	4.21383	0.37784	0.81971	1	0	0	4	2	5	k__Bacteria;p__Bacteroidetes;c__Bacteroidia;o__Bacteroidales;f__;g__;s__
New.ReferenceOTU145	4.21046	0.378272	0.81971	1	1	5	5	4	0.666667	k__Bacteria;p__Firmicutes;c__Clostridia;o__Clostridiales;f__Ruminococcaceae;g__;s__
300463	4.20977	0.37836	0.81971	1	0	6	11	4.5	2.66667	k__Bacteria;p__Bacteroidetes;c__Bacteroidia;o__Bacteroidales;f__RF16;g__;s__
New.ReferenceOTU42	4.20948	0.378397	0.81971	1	8	27.5	24.75	15.75	0	k__Bacteria;p__Firmicutes;c__Clostridia;o__Clostridiales;f__Ruminococcaceae;g__;s__
263252	4.20625	0.378813	0.81971	1	0	1.5	3.75	2.75	1.66667	k__Bacteria;p__Firmicutes;c__Clostridia;o__Clostridiales;f__Ruminococcaceae;g__;s__
300195	4.20476	0.379003	0.81971	1	6	59.5	334.25	197.75	82	k__Bacteria;p__Bacteroidetes;c__Bacteroidia;o__Bacteroidales;f__Bacteroidaceae;g__5-7N15;s__
New.ReferenceOTU131	4.20329	0.379193	0.81971	1	0	3	8.25	24	27.6667	k__Bacteria;p__Firmicutes;c__Clostridia;o__Clostridiales;f__Ruminococcaceae;g__;s__
590921	4.20122	0.379458	0.81971	1	0	0.5	1.75	2.5	0	k__Bacteria;p__Tenericutes;c__RF3;o__ML615J-28;f__;g__;s__
4391262	4.20122	0.379458	0.81971	1	0	1	1.75	10.5	0	k__Bacteria;p__Proteobacteria;c__Gammaproteobacteria;o__Enterobacteriales;f__Enterobacteriaceae;g__;s__
340473	4.20122	0.379458	0.81971	1	0	1	1.75	1	0	k__Bacteria;p__Firmicutes;c__Clostridia;o__Clostridiales;f__;g__;s__
526114	4.19488	0.380274	0.81971	1	2	6	1.5	5.5	4	k__Bacteria;p__Firmicutes;c__Erysipelotrichi;o__Erysipelotrichales;f__Erysipelotrichaceae;g__;s__
849440	4.19464	0.380305	0.81971	1	1	0	1.5	1	0	k__Archaea;p__Euryarchaeota;c__Methanobacteria;o__Methanobacteriales;f__Methanobacteriaceae;g__Methanobrevibacter;s__
294026	4.19104	0.380768	0.81971	1	0	16.5	47	44.75	13	k__Bacteria;p__Bacteroidetes;c__Bacteroidia;o__Bacteroidales;f__Bacteroidaceae;g__5-7N15;s__
333235	4.19048	0.380841	0.81971	1	2	56.5	252.75	128	79.3333	k__Bacteria;p__Bacteroidetes;c__Bacteroidia;o__Bacteroidales;f__Rikenellaceae;g__;s__
155932	4.18897	0.381035	0.81971	1	7	78.5	24.25	78.5	5	k__Bacteria;p__Firmicutes;c__Clostridia;o__Clostridiales;f__Ruminococcaceae;g__;s__
321621	4.18897	0.381035	0.81971	1	14	58	148.75	308.75	66	k__Bacteria;p__Bacteroidetes;c__Bacteroidia;o__Bacteroidales;f__[Paraprevotellaceae];g__YRC22;s__
760428	4.18404	0.381672	0.81971	1	0	12	5.25	5.25	1.66667	k__Bacteria;p__Tenericutes;c__Mollicutes;o__RF39;f__;g__;s__
254446	4.18387	0.381694	0.81971	1	11	45	30.75	11.25	3.33333	k__Bacteria;p__Firmicutes;c__Clostridia;o__Clostridiales;f__Clostridiaceae
New.ReferenceOTU81	4.18255	0.381864	0.81971	1	2	63.5	10.25	0	183.667	k__Bacteria;p__Bacteroidetes;c__Bacteroidia;o__Bacteroidales;f__;g__;s__
344394	4.17942	0.382269	0.81971	1	1	4	0.75	0.75	0.333333	k__Bacteria;p__Firmicutes;c__Clostridia;o__Clostridiales;f__Peptostreptococcaceae
808609	4.17823	0.382422	0.81971	1	0	62	109.5	15	14.6667	k__Bacteria;p__Firmicutes;c__Clostridia;o__Clostridiales;f__Ruminococcaceae;g__Ruminococcus;s__
4347159	4.17806	0.382445	0.81971	1	46	133	37	26	8	k__Bacteria;p__Actinobacteria;c__Actinobacteria;o__Bifidobacteriales;f__Bifidobacteriaceae;g__Bifidobacterium;s__adolescentis
515552	4.17395	0.382976	0.81971	1	5	34	26.5	44	4.33333	k__Bacteria;p__Firmicutes;c__Clostridia;o__Clostridiales;f__Ruminococcaceae;g__;s__
New.ReferenceOTU457	4.17395	0.382976	0.81971	1	8	0	35	8.25	7.66667	k__Bacteria;p__Firmicutes;c__Clostridia;o__Clostridiales;f__Ruminococcaceae;g__;s__
4306461	4.1735	0.383034	0.81971	1	0	0.5	3.25	6.5	0	k__Bacteria;p__Elusimicrobia;c__Elusimicrobia;o__Elusimicrobiales;f__Elusimicrobiaceae;g__;s__
291844	4.17083	0.383379	0.81971	1	1	11.5	10.25	9.5	0.333333	k__Bacteria;p__Firmicutes;c__Clostridia;o__Clostridiales;f__Peptostreptococcaceae;g__;s__
578155	4.16579	0.384033	0.81971	1	0	3.5	5	3	1.66667	k__Bacteria;p__Firmicutes;c__Clostridia;o__Clostridiales;f__Lachnospiraceae;g__;s__
306704	4.1619	0.384538	0.81971	1	75	1009.5	193.25	111	187	k__Bacteria;p__Firmicutes;c__Clostridia;o__Clostridiales;f__Peptostreptococcaceae
4298022	4.15876	0.384947	0.81971	1	1	23.5	36.25	15.5	7.66667	k__Bacteria;p__Firmicutes;c__Clostridia;o__Clostridiales;f__Ruminococcaceae;g__;s__
143811	4.1571	0.385162	0.81971	1	0	5.5	4.5	2.25	0.666667	k__Bacteria;p__Actinobacteria;c__Actinobacteria;o__Actinomycetales;f__Actinomycetaceae;g__;s__
4346168	4.15398	0.385568	0.81971	1	0	30.5	22.75	66.75	2.66667	k__Bacteria;p__Tenericutes;c__Mollicutes;o__RF39;f__;g__;s__
519680	4.15278	0.385724	0.81971	1	0	0.5	0	0	0.333333	k__Bacteria;p__Firmicutes;c__Clostridia;o__Clostridiales;f__Lachnospiraceae
331150	4.15278	0.385724	0.81971	1	0	0.5	0	0	0.333333	k__Bacteria;p__Firmicutes;c__Clostridia;o__Clostridiales;f__Lachnospiraceae;g__;s__
3487872	4.15278	0.385724	0.81971	1	0	0.5	0	0	0.333333	k__Bacteria;p__Firmicutes;c__Clostridia;o__Clostridiales;f__Peptostreptococcaceae;g__;s__
333024	4.15278	0.385724	0.81971	1	0	0.5	0	0	0.333333	k__Bacteria;p__Firmicutes;c__Clostridia;o__Clostridiales;f__Lachnospiraceae;g__;s__
132929	4.15278	0.385724	0.81971	1	0	0.5	0	0	0.333333	k__Bacteria;p__Firmicutes;c__Clostridia;o__Clostridiales;f__Lachnospiraceae;g__Coprococcus;s__
5364	4.15278	0.385724	0.81971	1	0	0.5	0	0	0.333333	k__Bacteria;p__Proteobacteria;c__Alphaproteobacteria;o__Rhizobiales;f__Rhizobiaceae;g__Rhizobium;s__
181572	4.15278	0.385724	0.81971	1	0	0.5	0	0	0.333333	k__Bacteria;p__Firmicutes;c__Clostridia;o__Clostridiales;f__Lachnospiraceae;g__;s__
172308	4.15278	0.385724	0.81971	1	0	0.5	0	0	0.333333	k__Bacteria;p__Firmicutes;c__Clostridia;o__Clostridiales;f__Lachnospiraceae;g__Blautia;s__
584524	4.15278	0.385724	0.81971	1	0	0.5	0	0	0.333333	k__Bacteria;p__Firmicutes;c__Clostridia;o__Clostridiales;f__Ruminococcaceae;g__;s__
4383090	4.15278	0.385724	0.81971	1	0	0.5	0	0	0.333333	k__Bacteria;p__Bacteroidetes;c__Bacteroidia;o__Bacteroidales;f__Prevotellaceae;g__Prevotella;s__
1002634	4.15278	0.385724	0.81971	1	0	0.5	0	0	0.333333	k__Bacteria;p__Firmicutes;c__Clostridia;o__Clostridiales;f__[Tissierellaceae];g__Anaerococcus;s__
193480	4.15278	0.385724	0.81971	1	0	1	0	0	0.666667	k__Bacteria;p__Firmicutes;c__Clostridia;o__Clostridiales;f__Lachnospiraceae;g__;s__
342245	4.15198	0.385828	0.81971	1	2	28.5	48.75	26	4.33333	k__Bacteria;p__Bacteroidetes;c__Bacteroidia;o__Bacteroidales;f__Bacteroidaceae;g__;s__
4428714	4.14942	0.386162	0.81971	1	0	1.5	11.5	3	0.666667	k__Bacteria;p__Tenericutes;c__Mollicutes;o__RF39;f__;g__;s__
347714	4.14583	0.386629	0.81971	1	1	0	0.25	0.5	0	k__Bacteria;p__Firmicutes;c__Clostridia;o__Clostridiales
325793	4.14583	0.386629	0.81971	1	1	0	0.75	0.25	0	k__Bacteria;p__Firmicutes;c__Clostridia;o__Clostridiales;f__[Mogibacteriaceae];g__;s__
333616	4.14556	0.386665	0.81971	1	4	26.5	24.5	66.75	5.33333	k__Bacteria;p__Firmicutes;c__Clostridia;o__Clostridiales;f__Ruminococcaceae;g__;s__
New.ReferenceOTU556	4.14406	0.38686	0.81971	1	0	0.5	10.75	24.5	7.33333	k__Bacteria;p__Firmicutes;c__Clostridia;o__Clostridiales;f__;g__;s__
292962	4.13532	0.388002	0.81971	1	1	3.5	2.5	2.5	0.333333	k__Bacteria;p__Firmicutes;c__Clostridia;o__Clostridiales;f__Ruminococcaceae;g__Oscillospira;s__
New.ReferenceOTU325	4.13253	0.388367	0.81971	1	860	2	43.5	1	22.6667	k__Bacteria;p__Actinobacteria;c__Actinobacteria;o__Bifidobacteriales;f__Bifidobacteriaceae;g__Bifidobacterium;s__
New.ReferenceOTU423	4.13051	0.388632	0.81971	1	20	67	16.5	12.25	73	k__Bacteria;p__Firmicutes;c__Clostridia;o__Clostridiales;f__Lachnospiraceae;g__;s__
812218	4.12667	0.389135	0.81971	1	1	1	0.5	0	0.333333	k__Bacteria;p__Firmicutes;c__Clostridia;o__Clostridiales;f__Lachnospiraceae;g__;s__
621285	4.12006	0.390001	0.81971	1	0	5	10.25	5	3.33333	k__Bacteria;p__Firmicutes;c__Clostridia;o__Clostridiales;f__;g__;s__
New.ReferenceOTU318	4.11905	0.390134	0.81971	1	5	91.5	207	240.5	289.667	k__Bacteria;p__Bacteroidetes;c__Bacteroidia;o__Bacteroidales;f__Bacteroidaceae;g__5-7N15;s__
693893	4.11429	0.39076	0.81971	1	5	39.5	23.5	31.25	68	k__Bacteria;p__Bacteroidetes;c__Bacteroidia;o__Bacteroidales;f__;g__;s__
298723	4.10886	0.391474	0.81971	1	0	2	1	0.5	0	k__Bacteria;p__Firmicutes;c__Clostridia;o__Clostridiales;f__;g__;s__
269386	4.10533	0.391939	0.81971	1	1	41	18.5	37.75	1.33333	k__Bacteria;p__Cyanobacteria;c__4C0d-2;o__YS2;f__;g__;s__
113827	4.09957	0.392698	0.81971	1	0	1	3.5	4	0.666667	k__Bacteria;p__Firmicutes;c__Clostridia;o__Clostridiales;f__Ruminococcaceae;g__;s__
2051184	4.09585	0.39319	0.81971	1	0	3.5	1.5	0.25	0.666667	k__Bacteria;p__Firmicutes;c__Clostridia;o__Clostridiales;f__Peptostreptococcaceae;g__;s__
New.ReferenceOTU50	4.0944	0.393381	0.81971	1	4	5	3.5	9.25	0.666667	k__Bacteria;p__Firmicutes;c__Clostridia;o__Clostridiales;f__Ruminococcaceae;g__;s__
New.ReferenceOTU430	4.09313	0.393549	0.81971	1	5	7.5	20	32	69	k__Bacteria;p__Bacteroidetes;c__Bacteroidia;o__Bacteroidales;f__;g__;s__
552651	4.09275	0.3936	0.81971	1	0	15.5	13	3.25	1.33333	k__Bacteria;p__Firmicutes;c__Clostridia;o__Clostridiales;f__;g__;s__
New.ReferenceOTU124	4.09123	0.393799	0.81971	1	0	14	17.5	5.75	1	k__Bacteria;p__Tenericutes;c__Mollicutes;o__RF39;f__;g__;s__
842598	4.09048	0.3939	0.81971	1	46	890.5	1512.5	1337.5	71.3333	k__Archaea;p__Euryarchaeota;c__Methanobacteria;o__Methanobacteriales;f__Methanobacteriaceae;g__Methanobrevibacter;s__
4306004	4.08517	0.394602	0.81971	1	12	933	345.5	339.25	161	k__Bacteria;p__Firmicutes;c__Clostridia;o__Clostridiales;f__Ruminococcaceae;g__;s__
339624	4.0847	0.394664	0.81971	1	1	24.5	2.5	1.5	0.666667	k__Bacteria;p__Firmicutes;c__Clostridia;o__Clostridiales;f__Lachnospiraceae;g__;s__
208774	4.08383	0.394779	0.81971	1	0	13.5	4.5	4.5	1.66667	k__Bacteria;p__Bacteroidetes;c__Bacteroidia;o__Bacteroidales;f__;g__;s__
288331	4.08352	0.394821	0.81971	1	0	14.5	28.75	28.25	20	k__Bacteria;p__Firmicutes;c__Clostridia;o__Clostridiales;f__Ruminococcaceae;g__;s__
274318	4.08133	0.39511	0.81971	1	0	4	2.25	9.25	0.666667	k__Bacteria;p__Firmicutes;c__Clostridia;o__Clostridiales;f__;g__;s__
New.ReferenceOTU164	4.08056	0.395214	0.81971	1	2	53.5	31	35.75	454	k__Bacteria;p__Bacteroidetes;c__Bacteroidia;o__Bacteroidales;f__;g__;s__
4386920	4.07751	0.395618	0.81971	1	0	6.5	15.75	3	0.333333	k__Bacteria;p__Proteobacteria;c__Gammaproteobacteria;o__Pseudomonadales;f__Pseudomonadaceae;g__Pseudomonas;s__
553043	4.07656	0.395744	0.81971	1	2	0.5	0.75	0.25	0	k__Bacteria;p__Bacteroidetes;c__Bacteroidia;o__Bacteroidales;f__Prevotellaceae;g__Prevotella;s__
293547	4.07619	0.395793	0.81971	1	3	48.5	65.25	106	109.667	k__Bacteria;p__Bacteroidetes;c__Bacteroidia;o__Bacteroidales;f__;g__;s__
New.ReferenceOTU388	4.07518	0.395927	0.81971	1	25	0	21.5	0	24	k__Bacteria;p__Firmicutes;c__Clostridia;o__Clostridiales;f__;g__;s__
84779	4.07492	0.395961	0.81971	1	0	2.5	1.25	3.75	2	k__Bacteria;p__Firmicutes;c__Clostridia;o__Clostridiales;f__Ruminococcaceae;g__Ruminococcus;s__
339375	4.07266	0.396261	0.81971	1	2	28	55.5	45.75	9.66667	k__Bacteria;p__Spirochaetes;c__Spirochaetes;o__Spirochaetales;f__Spirochaetaceae;g__Treponema;s__
4339901	4.07143	0.396425	0.81971	1	16	624.5	712.75	803.25	264.333	k__Bacteria;p__Firmicutes;c__Clostridia;o__Clostridiales;f__Ruminococcaceae;g__;s__
4316998	4.07143	0.396425	0.81971	1	1	22.5	33.75	33	12.3333	k__Bacteria;p__Firmicutes;c__Clostridia;o__Clostridiales;f__Ruminococcaceae;g__;s__
101021	4.06914	0.396729	0.81971	1	0	2.5	8.5	1.25	0	k__Bacteria;p__Proteobacteria;c__Gammaproteobacteria;o__Aeromonadales;f__Succinivibrionaceae;g__;s__
4473116	4.06914	0.396729	0.81971	1	0	4	2.5	4.5	0	k__Bacteria;p__Firmicutes;c__Clostridia;o__Clostridiales;f__Ruminococcaceae;g__;s__
306020	4.06907	0.396739	0.81971	1	0	0	5.75	7	0.333333	k__Bacteria;p__Firmicutes;c__Clostridia;o__Clostridiales;f__Ruminococcaceae;g__;s__
347019	4.068	0.396881	0.81971	1	1	15	10.25	3.25	2.33333	k__Bacteria;p__Bacteroidetes;c__Bacteroidia;o__Bacteroidales;f__Bacteroidaceae;g__;s__
142444	4.06596	0.397153	0.81971	1	0	0	1.25	0	0.333333	k__Bacteria;p__Actinobacteria;c__Coriobacteriia;o__Coriobacteriales;f__Coriobacteriaceae;g__;s__
646499	4.06596	0.397153	0.81971	1	0	0	0	1.5	0.333333	k__Bacteria;p__Firmicutes;c__Clostridia;o__Clostridiales;f__;g__;s__
349943	4.06596	0.397153	0.81971	1	0	0	1.25	0	0.333333	k__Bacteria;p__Firmicutes;c__Clostridia;o__Clostridiales;f__[Mogibacteriaceae];g__Mogibacterium;s__
471180	4.05653	0.398409	0.81971	1	95	475	286	174.5	21	k__Bacteria;p__Actinobacteria;c__Actinobacteria;o__Bifidobacteriales;f__Bifidobacteriaceae;g__Bifidobacterium;s__
New.ReferenceOTU421	4.05589	0.398494	0.81971	1	0	0.5	4	0.75	0.666667	k__Bacteria;p__Firmicutes;c__Clostridia;o__Clostridiales;f__Veillonellaceae;g__;s__
179512	4.05353	0.39881	0.81971	1	15	100.5	68	44.25	6.33333	k__Bacteria;p__Firmicutes;c__Clostridia;o__Clostridiales;f__Clostridiaceae;g__;s__
322604	4.0501	0.399268	0.81971	1	0	0	2.5	2.5	1.33333	k__Bacteria;p__Firmicutes;c__Clostridia;o__Clostridiales
4296778	4.04848	0.399485	0.81971	1	0	1.5	0.25	3	0.333333	k__Bacteria;p__Firmicutes;c__Clostridia;o__Clostridiales;f__Lachnospiraceae;g__;s__
New.ReferenceOTU285	4.0479	0.399562	0.81971	1	1	0	5.25	1	0	k__Archaea;p__Euryarchaeota;c__Methanobacteria;o__Methanobacteriales;f__Methanobacteriaceae;g__Methanobrevibacter;s__
3607907	4.04762	0.3996	0.81971	1	3	28.5	72.75	18	15.3333	k__Bacteria;p__Bacteroidetes;c__Bacteroidia;o__Bacteroidales;f__RF16;g__;s__
287505	4.03988	0.400636	0.81971	1	0	6.5	9.25	12.5	3.33333	k__Bacteria;p__Firmicutes;c__Clostridia;o__Clostridiales;f__Ruminococcaceae;g__;s__
820901	4.03633	0.401111	0.81971	1	0	1.5	5.25	1.25	0.333333	k__Bacteria;p__Cyanobacteria;c__4C0d-2;o__YS2;f__;g__;s__
205859	4.03469	0.401331	0.81971	1	29	67.5	9.5	28.25	1.33333	k__Bacteria;p__Firmicutes;c__Clostridia;o__Clostridiales;f__;g__;s__
292493	4.03333	0.401513	0.81971	1	80	523	573	698.5	304	k__Bacteria;p__Firmicutes;c__Clostridia;o__Clostridiales;f__Ruminococcaceae;g__;s__
4410441	4.02695	0.402371	0.81971	1	0	3.5	5.25	10	0.333333	k__Bacteria;p__Firmicutes;c__Clostridia;o__Clostridiales;f__Ruminococcaceae;g__;s__
New.ReferenceOTU157	4.0245	0.4027	0.81971	1	0	1.5	20	15	6.66667	k__Bacteria;p__Firmicutes;c__Clostridia;o__Clostridiales;f__Ruminococcaceae;g__Ruminococcus;s__
730733	4.02346	0.40284	0.81971	1	0	12	14.5	32.5	3.33333	k__Bacteria;p__Bacteroidetes;c__Bacteroidia;o__Bacteroidales;f__Rikenellaceae;g__;s__
338151	4.01953	0.403369	0.81971	1	1	1.5	12.5	6.25	0	k__Bacteria;p__Firmicutes;c__Clostridia;o__Clostridiales;f__;g__;s__
288779	4.01716	0.403688	0.81971	1	4	31	22.75	25.25	9.66667	k__Bacteria;p__Firmicutes;c__Clostridia;o__Clostridiales;f__Ruminococcaceae;g__;s__
516029	4.01527	0.403943	0.81971	1	1	39	5.25	12.5	8.66667	k__Bacteria;p__Firmicutes;c__Clostridia;o__Clostridiales;f__Lachnospiraceae;g__;s__
185411	4.01389	0.404129	0.81971	1	0	0.5	1.75	0.75	0	k__Bacteria;p__Firmicutes;c__Clostridia;o__Clostridiales;f__Lachnospiraceae;g__Roseburia;s__
4416952	4.01358	0.404171	0.81971	1	6	31.5	71.75	89.75	28.3333	k__Bacteria;p__Firmicutes;c__Clostridia;o__Clostridiales;f__Ruminococcaceae;g__;s__
New.ReferenceOTU72	4.01239	0.404332	0.81971	1	11	135.5	63	58.5	176	k__Bacteria;p__Bacteroidetes;c__Bacteroidia;o__Bacteroidales;f__;g__;s__
New.ReferenceOTU183	4.00809	0.404912	0.81971	1	2	51.5	25.75	36.75	27	k__Bacteria;p__Firmicutes;c__Clostridia;o__Clostridiales;f__Lachnospiraceae;g__;s__
333592	4.00693	0.405069	0.81971	1	0	0.5	1.25	0.25	1	k__Bacteria;p__Tenericutes;c__Mollicutes;o__RF39;f__;g__;s__
319260	4.00534	0.405284	0.81971	1	0	1	3.5	1.25	0.333333	k__Bacteria;p__Firmicutes;c__Clostridia;o__Clostridiales;f__[Mogibacteriaceae];g__;s__
323910	3.99899	0.406143	0.81971	1	1	14.5	13.75	7.75	14	k__Bacteria;p__Firmicutes;c__Clostridia;o__Clostridiales;f__Ruminococcaceae;g__;s__
4464173	3.99733	0.406367	0.81971	1	0	14	16.25	12.25	4.33333	k__Bacteria;p__Firmicutes;c__Clostridia;o__Clostridiales;f__Lachnospiraceae;g__;s__
347082	3.99539	0.40663	0.81971	1	1	21	15	11	2.66667	k__Bacteria;p__Firmicutes;c__Clostridia;o__Clostridiales;f__Ruminococcaceae
324951	3.98486	0.408059	0.81971	1	7	10	9.75	5	6.66667	k__Bacteria;p__Firmicutes;c__Clostridia;o__Clostridiales;f__Ruminococcaceae;g__;s__
290300	3.98362	0.408228	0.81971	1	0	3.5	2	1.25	0.333333	k__Bacteria;p__Firmicutes;c__Clostridia;o__Clostridiales;f__Lachnospiraceae;g__;s__
337285	3.98345	0.408251	0.81971	1	0	1.5	3.25	2	0	k__Bacteria;p__Firmicutes;c__Clostridia;o__Clostridiales;f__;g__;s__
316969	3.98147	0.40852	0.81971	1	0	0	27.5	72	3	k__Bacteria;p__Bacteroidetes;c__Bacteroidia;o__Bacteroidales;f__;g__;s__
1136950	3.98077	0.408615	0.81971	1	0	0.5	0	0	0.666667	k__Bacteria;p__Firmicutes;c__Bacilli;o__Bacillales;f__Bacillaceae;g__Bacillus;s__flexus
514242	3.98077	0.408615	0.81971	1	0	0.5	0	0	0.666667	k__Bacteria;p__Firmicutes;c__Clostridia;o__Clostridiales;f__Clostridiaceae;g__Clostridium;s__
4314582	3.98077	0.408615	0.81971	1	0	3.5	0	0	26	k__Bacteria;p__Firmicutes;c__Bacilli;o__Bacillales;f__Paenibacillaceae;g__Paenibacillus;s__
4350881	3.98077	0.408615	0.81971	1	0	0.5	0	0	0.666667	k__Bacteria;p__Actinobacteria;c__Actinobacteria;o__Actinomycetales;f__Cellulomonadaceae;g__Oerskovia
179040	3.98077	0.408615	0.81971	1	0	0.5	0	0	8.33333	k__Bacteria;p__Firmicutes;c__Bacilli;o__Bacillales;f__Paenibacillaceae;g__Paenibacillus;s__
833022	3.98077	0.408615	0.81971	1	0	0.5	0	0	12.3333	k__Bacteria;p__Firmicutes;c__Bacilli;o__Bacillales;f__Paenibacillaceae;g__Paenibacillus;s__
New.ReferenceOTU627	3.98077	0.408615	0.81971	1	0	0.5	0	0	1	k__Bacteria;p__Actinobacteria;c__Actinobacteria;o__Actinomycetales;f__Sanguibacteraceae;g__Sanguibacter;s__
4336750	3.98065	0.408631	0.81971	1	1	18.5	10	9.5	8	k__Bacteria;p__Firmicutes;c__Clostridia;o__Clostridiales;f__Ruminococcaceae;g__Oscillospira;s__
4375336	3.98045	0.408658	0.81971	1	0	2	4.25	3.5	1	k__Bacteria;p__Firmicutes;c__Clostridia;o__Clostridiales;f__;g__;s__
4306460	3.97954	0.408782	0.81971	1	0	9.5	2.25	17.75	5	k__Bacteria;p__Firmicutes;c__Clostridia;o__Clostridiales;f__Ruminococcaceae;g__;s__
300859	3.97613	0.409246	0.81971	1	0	0	18.5	8.5	0.333333	k__Bacteria;p__Bacteroidetes;c__Bacteroidia;o__Bacteroidales;f__Prevotellaceae;g__Prevotella;s__
4320175	3.97613	0.409246	0.81971	1	0	0	4	5.25	0.333333	k__Bacteria;p__Firmicutes;c__Clostridia;o__Clostridiales;f__Ruminococcaceae;g__;s__
344422	3.97613	0.409246	0.81971	1	0	0	2.5	3	0.333333	k__Bacteria;p__Firmicutes;c__Clostridia;o__Clostridiales;f__Lachnospiraceae;g__;s__
New.ReferenceOTU406	3.97524	0.409367	0.81971	1	0	0	2.25	7.75	5.66667	k__Bacteria;p__Firmicutes;c__Clostridia;o__Clostridiales;f__Ruminococcaceae;g__;s__
320888	3.97385	0.409557	0.81971	1	0	0	1.75	1	0.333333	k__Bacteria;p__Firmicutes;c__Clostridia;o__Clostridiales;f__Clostridiaceae
304416	3.97222	0.409778	0.81971	1	0	0	0.5	1	0	k__Bacteria;p__Firmicutes;c__Clostridia;o__Clostridiales;f__;g__;s__
509073	3.97143	0.409886	0.81971	1	0	10.5	24.5	44.25	27.3333	k__Bacteria;p__Bacteroidetes;c__Bacteroidia;o__Bacteroidales;f__Bacteroidaceae;g__5-7N15;s__
New.ReferenceOTU290	3.96746	0.410428	0.81971	1	3	0.5	0.5	0.25	2	k__Bacteria;p__Firmicutes;c__Erysipelotrichi;o__Erysipelotrichales;f__Erysipelotrichaceae;g__;s__
4395530	3.96705	0.410483	0.81971	1	13	238	667.25	485.75	343.667	k__Bacteria;p__Bacteroidetes;c__Bacteroidia;o__Bacteroidales;f__Bacteroidaceae;g__5-7N15;s__
294352	3.9663	0.410586	0.81971	1	0	2.5	0.75	1.25	0.333333	k__Bacteria;p__Firmicutes;c__Clostridia;o__Clostridiales;f__Lachnospiraceae;g__Epulopiscium;s__
292688	3.96251	0.411103	0.81971	1	1	1	3.25	0.5	0.333333	k__Bacteria;p__Firmicutes;c__Clostridia;o__Clostridiales;f__Ruminococcaceae;g__;s__
230132	3.95848	0.411654	0.81971	1	0	0	0.5	4.25	0	k__Bacteria;p__Tenericutes;c__Mollicutes;o__RF39;f__;g__;s__
308386	3.95848	0.411654	0.81971	1	0	0	0.5	2.25	0	k__Bacteria;p__Firmicutes;c__Clostridia;o__Clostridiales;f__;g__;s__
1120222	3.95848	0.411654	0.81971	1	0	0	0.5	1.25	0	k__Bacteria;p__Firmicutes;c__Clostridia;o__Clostridiales;f__Lachnospiraceae;g__;s__
798164	3.95833	0.411674	0.81971	1	0	1.5	13.25	5	0.333333	k__Bacteria;p__Firmicutes;c__Clostridia;o__Clostridiales;f__;g__;s__
4352242	3.95594	0.412001	0.81971	1	0	2	1.25	1.75	0	k__Bacteria;p__Cyanobacteria;c__4C0d-2;o__YS2;f__;g__;s__
3735156	3.95551	0.41206	0.81971	1	0	28	17.75	9.5	3.33333	k__Bacteria;p__Firmicutes;c__Clostridia;o__Clostridiales;f__[Mogibacteriaceae];g__;s__
165266	3.95455	0.412192	0.81971	1	1	2	0.25	0.25	0	k__Bacteria;p__Firmicutes;c__Clostridia;o__Clostridiales;f__Lachnospiraceae;g__;s__
316378	3.95455	0.412192	0.81971	1	1	2.5	0.25	0.25	0	k__Bacteria;p__Firmicutes;c__Clostridia;o__Clostridiales;f__Clostridiaceae;g__;s__
351627	3.95273	0.41244	0.81971	1	6	37.5	30.75	37	140	k__Bacteria;p__Bacteroidetes;c__Bacteroidia;o__Bacteroidales;f__;g__;s__
300394	3.95112	0.412661	0.81971	1	1	6.5	15.25	32.75	1.33333	k__Bacteria;p__Firmicutes;c__Clostridia;o__Clostridiales;f__Ruminococcaceae;g__;s__
4425571	3.94959	0.412871	0.81971	1	0	1	4	42.25	0	k__Bacteria;p__Proteobacteria;c__Gammaproteobacteria;o__Enterobacteriales;f__Enterobacteriaceae;g__;s__
591464	3.9495	0.412883	0.81971	1	0	61	77.75	66.5	36.3333	k__Bacteria;p__Firmicutes;c__Clostridia;o__Clostridiales;f__;g__;s__
287413	3.94558	0.413421	0.81971	1	9	45	48	26.5	52.6667	k__Bacteria;p__Firmicutes;c__Clostridia;o__Clostridiales;f__Ruminococcaceae;g__;s__
New.ReferenceOTU208	3.94483	0.413524	0.81971	1	0	0	6.25	42.25	0	k__Bacteria;p__Verrucomicrobia;c__Verrucomicrobiae;o__Verrucomicrobiales;f__Verrucomicrobiaceae;g__Akkermansia;s__
New.ReferenceOTU443	3.94236	0.413863	0.81971	1	0	0	9.25	130.25	57	k__Bacteria;p__Bacteroidetes;c__Bacteroidia;o__Bacteroidales;f__S24-7;g__;s__
3016478	3.92955	0.415625	0.81971	1	0	3.5	2.75	5	1	k__Bacteria;p__Firmicutes;c__Clostridia;o__Clostridiales;f__Ruminococcaceae;g__Ruminococcus;s__
242046	3.9294	0.415645	0.81971	1	0	1	0.5	1.5	2.33333	k__Bacteria;p__Firmicutes;c__Clostridia;o__Clostridiales;f__;g__;s__
196315	3.92498	0.416254	0.81971	1	5	60	32	16.25	4.66667	k__Bacteria;p__Firmicutes;c__Clostridia;o__Clostridiales
307643	3.91905	0.417072	0.81971	1	0	127	81.5	17.5	59	k__Bacteria;p__Firmicutes;c__Clostridia;o__Clostridiales;f__Ruminococcaceae;g__;s__
305396	3.9189	0.417093	0.81971	1	0	5.5	4.75	4	3.66667	k__Bacteria;p__Firmicutes;c__Clostridia;o__Clostridiales;f__;g__;s__
941087	3.9161	0.417479	0.81971	1	0	2.5	8.5	7	3	k__Bacteria;p__Tenericutes;c__Mollicutes;o__RF39;f__;g__;s__
344259	3.91592	0.417504	0.81971	1	0	4	10.25	7.25	2.33333	k__Bacteria;p__Firmicutes;c__Clostridia;o__Clostridiales;f__Ruminococcaceae;g__;s__
New.ReferenceOTU138	3.91275	0.417943	0.81971	1	0	0.5	3	1.5	5.33333	k__Bacteria;p__Firmicutes;c__Clostridia;o__Clostridiales;f__Lachnospiraceae
541602	3.90509	0.419003	0.81971	1	0	0	1	0	0.333333	k__Bacteria;p__Firmicutes;c__Clostridia;o__Clostridiales;f__Lachnospiraceae
186955	3.90509	0.419003	0.81971	1	0	0	0.75	0	0.333333	k__Bacteria;p__Firmicutes;c__Clostridia;o__Clostridiales;f__Lachnospiraceae;g__Dorea;s__
179905	3.90509	0.419003	0.81971	1	0	0	0	0.75	0.333333	k__Bacteria;p__Firmicutes;c__Clostridia;o__Clostridiales;f__Lachnospiraceae;g__;s__
4078476	3.90509	0.419003	0.81971	1	0	0	0.75	0	0.333333	k__Bacteria;p__Firmicutes;c__Clostridia;o__Clostridiales;f__Ruminococcaceae;g__;s__
73371	3.90509	0.419003	0.81971	1	0	0	2	0	0.333333	k__Bacteria;p__Firmicutes;c__Clostridia;o__Clostridiales;f__Lachnospiraceae;g__;s__
4344860	3.90509	0.419003	0.81971	1	0	0	0.75	0	0.333333	k__Bacteria;p__Firmicutes;c__Clostridia;o__Clostridiales;f__Lachnospiraceae;g__Roseburia;s__
152381	3.90509	0.419003	0.81971	1	0	0	0	1	0.333333	k__Bacteria;p__Firmicutes;c__Clostridia;o__Clostridiales;f__;g__;s__
19873	3.90509	0.419003	0.81971	1	0	0	0.75	0	0.333333	k__Bacteria;p__Firmicutes;c__Clostridia;o__Clostridiales;f__Lachnospiraceae;g__;s__
New.ReferenceOTU191	3.90509	0.419003	0.81971	1	0	0	0	1.25	0.666667	k__Bacteria;p__Bacteroidetes;c__Bacteroidia;o__Bacteroidales;f__;g__;s__
New.ReferenceOTU449	3.90509	0.419003	0.81971	1	0	0	0	0.75	0.333333	k__Bacteria;p__Bacteroidetes;c__Bacteroidia;o__Bacteroidales;f__;g__;s__
296320	3.90275	0.419328	0.81971	1	0	16.5	9.25	5	2.33333	k__Bacteria;p__Actinobacteria;c__Coriobacteriia;o__Coriobacteriales;f__Coriobacteriaceae;g__Atopobium;s__
293006	3.90263	0.419344	0.81971	1	0	1	4	6.25	0	k__Bacteria;p__Firmicutes;c__Clostridia;o__Clostridiales;f__Ruminococcaceae;g__;s__
New.ReferenceOTU382	3.90127	0.419532	0.81971	1	23	0.5	12	0.5	20.3333	k__Bacteria;p__Bacteroidetes;c__Bacteroidia;o__Bacteroidales;f__;g__;s__
996068	3.9	0.419709	0.81971	1	0	0	0.5	0.5	0	k__Bacteria;p__Cyanobacteria;c__4C0d-2;o__YS2;f__;g__;s__
4393073	3.9	0.419709	0.81971	1	0	0.5	0.75	1.5	0	k__Bacteria;p__Firmicutes;c__Clostridia;o__Clostridiales;f__Lachnospiraceae;g__;s__
746079	3.9	0.419709	0.81971	1	0	0	0.5	0.5	0	k__Bacteria;p__Bacteroidetes;c__Bacteroidia;o__Bacteroidales;f__;g__;s__
298995	3.89903	0.419842	0.81971	1	1	30.5	19.25	17.5	7.33333	k__Bacteria;p__Firmicutes;c__Clostridia;o__Clostridiales;f__Ruminococcaceae;g__;s__
533624	3.89775	0.42002	0.81971	1	5	81.5	17.75	24.25	6	k__Bacteria;p__Firmicutes;c__Erysipelotrichi;o__Erysipelotrichales;f__Erysipelotrichaceae;g__Catenibacterium;s__
298141	3.89238	0.420766	0.81971	1	0	4.5	1.75	3.5	3	k__Bacteria;p__Firmicutes;c__Clostridia;o__Clostridiales;f__Ruminococcaceae;g__;s__
326014	3.8892	0.421209	0.81971	1	0	0.5	2.25	0.75	0	k__Bacteria;p__Firmicutes;c__Clostridia;o__Clostridiales;f__;g__;s__
4331782	3.88908	0.421226	0.81971	1	0	0	2.5	0.5	1.33333	k__Bacteria;p__Firmicutes;c__Clostridia;o__Clostridiales;f__Lachnospiraceae;g__;s__
275895	3.88263	0.422123	0.81971	1	1	1.5	0.75	1.5	0	k__Bacteria;p__Firmicutes;c__Clostridia;o__Clostridiales;f__;g__;s__
511006	3.88174	0.422247	0.81971	1	5	27.5	15	70.5	8	k__Bacteria;p__Firmicutes;c__Clostridia;o__Clostridiales;f__Clostridiaceae;g__Clostridium;s__
347722	3.87976	0.422523	0.81971	1	0	0	0.75	1.25	0	k__Bacteria;p__Firmicutes;c__Clostridia;o__Clostridiales;f__Ruminococcaceae;g__;s__
333387	3.87976	0.422523	0.81971	1	0	0	3.5	1.25	0	k__Bacteria;p__Firmicutes;c__Clostridia;o__Clostridiales;f__;g__;s__
New.ReferenceOTU11	3.87976	0.422523	0.81971	1	0	0	2.25	1.25	0	k__Bacteria;p__Firmicutes;c__Clostridia;o__Clostridiales;f__;g__;s__
294311	3.87973	0.422527	0.81971	1	2	3.5	6.25	2.75	7.66667	k__Bacteria;p__Firmicutes;c__Clostridia;o__Clostridiales;f__Ruminococcaceae;g__;s__
198583	3.87719	0.422881	0.81971	1	1	7.5	16.75	0.75	2.33333	k__Bacteria;p__Firmicutes;c__Clostridia;o__Clostridiales;f__Lachnospiraceae;g__;s__
New.ReferenceOTU530	3.87638	0.422995	0.81971	1	5	14.5	25.5	26.25	72.6667	k__Bacteria;p__Bacteroidetes;c__Bacteroidia;o__Bacteroidales;f__Bacteroidaceae;g__5-7N15;s__
348622	3.87619	0.423021	0.81971	1	3	86.5	250.5	84.75	62.3333	k__Bacteria;p__Firmicutes;c__Clostridia;o__Clostridiales;f__Lachnospiraceae;g__Dorea;s__
298254	3.87608	0.423036	0.81971	1	0	1	1.25	0.5	0.333333	k__Bacteria;p__Firmicutes;c__Clostridia;o__Clostridiales;f__Lachnospiraceae;g__;s__
New.ReferenceOTU625	3.87415	0.423306	0.81971	1	0	6	17.5	3	1.33333	k__Bacteria;p__Firmicutes;c__Clostridia;o__Clostridiales;f__;g__;s__
322508	3.87259	0.423523	0.81971	1	0	4	0.5	5.5	2	k__Bacteria;p__Firmicutes;c__Clostridia;o__Clostridiales;f__Lachnospiraceae;g__Dorea;s__
302433	3.86597	0.424449	0.81971	1	0	12.5	67.75	21.75	30.3333	k__Bacteria;p__Firmicutes;c__Clostridia;o__Clostridiales;f__[Mogibacteriaceae];g__;s__
190772	3.86364	0.424775	0.81971	1	0	0	1	0.5	0	k__Bacteria;p__Firmicutes;c__Clostridia;o__Clostridiales;f__Lachnospiraceae;g__Dorea;s__
573551	3.86364	0.424775	0.81971	1	0	0	0.5	1	0	k__Bacteria;p__Firmicutes;c__Clostridia;o__Clostridiales;f__;g__;s__
1579251	3.86364	0.424775	0.81971	1	0	0	0.5	1.25	0	k__Bacteria;p__Firmicutes;c__Clostridia;o__Clostridiales;f__Ruminococcaceae;g__;s__
545322	3.86364	0.424775	0.81971	1	0	0	0.5	0.75	0	k__Bacteria;p__Firmicutes;c__Clostridia;o__Clostridiales;f__Veillonellaceae;g__Selenomonas;s__
304156	3.86364	0.424775	0.81971	1	0	0	0.75	0.5	0	k__Bacteria;p__Firmicutes;c__Clostridia;o__Clostridiales;f__;g__;s__
321214	3.86364	0.424775	0.81971	1	0	0	0.75	1	0	k__Bacteria;p__Firmicutes;c__Clostridia;o__Clostridiales;f__Lachnospiraceae;g__;s__
355912	3.86364	0.424775	0.81971	1	0	0	0.5	1.75	0	k__Bacteria;p__Firmicutes;c__Clostridia;o__Clostridiales;f__Ruminococcaceae;g__;s__
1043408	3.86364	0.424775	0.81971	1	0	0	0.5	0.75	0	k__Bacteria;p__Firmicutes;c__Clostridia;o__Clostridiales;f__Christensenellaceae;g__;s__
299281	3.86325	0.424829	0.81971	1	0	10.5	12	12	22	k__Bacteria;p__Bacteroidetes;c__Bacteroidia;o__Bacteroidales;f__Rikenellaceae;g__;s__
4446320	3.85159	0.426464	0.81971	1	6	241	22.5	21.25	2.66667	k__Bacteria;p__Firmicutes;c__Clostridia;o__Clostridiales;f__Clostridiaceae;g__;s__
593686	3.85155	0.426469	0.81971	1	0	5.5	2.75	3.5	0.333333	k__Bacteria;p__Firmicutes;c__Clostridia;o__Clostridiales;f__Lachnospiraceae;g__Coprococcus;s__
4435303	3.84179	0.42784	0.81971	1	0	3.5	6.5	4.25	0	k__Bacteria;p__Proteobacteria;c__Alphaproteobacteria;o__RF32;f__;g__;s__
4383953	3.84178	0.427842	0.81971	1	12	1861.5	152.75	173	6	k__Bacteria;p__Firmicutes;c__Clostridia;o__Clostridiales;f__Clostridiaceae;g__;s__
162169	3.84058	0.42801	0.81971	1	26	127	236	53.5	20.6667	k__Bacteria;p__Firmicutes;c__Clostridia;o__Clostridiales;f__Lachnospiraceae;g__Butyrivibrio;s__
New.ReferenceOTU173	3.83691	0.428527	0.81971	1	0	0	5.75	14	9.33333	k__Bacteria;p__Tenericutes;c__RF3;o__ML615J-28;f__;g__;s__
314189	3.83681	0.428542	0.81971	1	0	1	0.75	0.5	0.333333	k__Bacteria;p__Firmicutes;c__Clostridia;o__Clostridiales;f__Lachnospiraceae;g__Dorea;s__
368490	3.83315	0.429058	0.81971	1	2	11.5	4	1.5	10.3333	k__Bacteria;p__Firmicutes;c__Bacilli;o__Turicibacterales;f__Turicibacteraceae;g__Turicibacter;s__
588414	3.82817	0.42976	0.81971	1	19	368.5	8.25	2.5	0	k__Bacteria;p__Firmicutes;c__Clostridia;o__Clostridiales;f__Lachnospiraceae;g__Coprococcus;s__
273272	3.82417	0.430325	0.81971	1	0	0.5	1	6.75	0.333333	k__Bacteria;p__Firmicutes;c__Clostridia;o__Clostridiales;f__;g__;s__
New.ReferenceOTU258	3.81905	0.431049	0.81971	1	8	58.5	28	68.5	70	k__Bacteria;p__Bacteroidetes;c__Bacteroidia;o__Bacteroidales;f__;g__;s__
311684	3.81821	0.431168	0.81971	1	0	3.5	7.75	15.25	3.33333	k__Bacteria;p__Firmicutes;c__Clostridia;o__Clostridiales
293471	3.81672	0.431378	0.81971	1	2	59	69.75	116.75	40.6667	k__Bacteria;p__Firmicutes;c__Clostridia;o__Clostridiales;f__Ruminococcaceae;g__;s__
302105	3.81034	0.432281	0.81971	1	0	0	2.25	3	0	k__Bacteria;p__Firmicutes;c__Clostridia;o__Clostridiales;f__;g__;s__
New.ReferenceOTU567	3.81034	0.432281	0.81971	1	0	0	2.5	1.25	0	k__Bacteria;p__Firmicutes;c__Clostridia;o__Clostridiales;f__Ruminococcaceae;g__;s__
544035	3.80923	0.432438	0.81971	1	0	10.5	3.75	3	0.666667	k__Bacteria;p__Bacteroidetes;c__Bacteroidia;o__Bacteroidales;f__;g__;s__
291301	3.80808	0.432602	0.81971	1	0	0	0	0.5	0.333333	k__Bacteria;p__Bacteroidetes;c__Bacteroidia;o__Bacteroidales;f__Prevotellaceae;g__Prevotella;s__
301655	3.80808	0.432602	0.81971	1	0	0	0.5	0	0.333333	k__Bacteria;p__Firmicutes;c__Clostridia;o__Clostridiales;f__;g__;s__
580224	3.80808	0.432602	0.81971	1	0	0	0.5	0	0.333333	k__Bacteria;p__Firmicutes;c__Clostridia;o__Clostridiales;f__;g__;s__
301730	3.80808	0.432602	0.81971	1	0	0	0.5	0	0.333333	k__Bacteria;p__Firmicutes;c__Clostridia;o__Clostridiales;f__Ruminococcaceae;g__Ruminococcus;s__
194660	3.80808	0.432602	0.81971	1	0	0	0.5	0	0.333333	k__Bacteria;p__Firmicutes;c__Clostridia;o__Clostridiales;f__Lachnospiraceae;g__;s__
321063	3.80808	0.432602	0.81971	1	0	0	0	0.5	0.333333	k__Bacteria;p__Firmicutes;c__Clostridia;o__Clostridiales;f__Ruminococcaceae;g__;s__
333123	3.80506	0.433031	0.81971	1	1	2	5.25	8	2.66667	k__Bacteria;p__Firmicutes;c__Clostridia;o__Clostridiales;f__Ruminococcaceae;g__;s__
4366524	3.80476	0.433073	0.81971	1	7	45.5	81.25	163.75	15.6667	k__Bacteria;p__Firmicutes;c__Clostridia;o__Clostridiales;f__;g__;s__
678813	3.80004	0.433743	0.81971	1	0	2.5	0.75	0.75	0.333333	k__Bacteria;p__Proteobacteria;c__Gammaproteobacteria;o__Xanthomonadales;f__Xanthomonadaceae;g__;s__
4307330	3.79987	0.433767	0.81971	1	0	0.5	1.25	10.25	0.333333	k__Bacteria;p__Firmicutes;c__Clostridia;o__Clostridiales;f__Ruminococcaceae;g__;s__
554160	3.79808	0.434022	0.81971	1	0	1.5	0	0.25	0	k__Bacteria;p__Firmicutes;c__Clostridia;o__Clostridiales;f__Lachnospiraceae;g__Blautia;s__
547754	3.79808	0.434022	0.81971	1	0	1	0	0.25	0	k__Bacteria;p__Actinobacteria;c__Coriobacteriia;o__Coriobacteriales;f__Coriobacteriaceae;g__;s__
307638	3.79808	0.434022	0.81971	1	0	1.5	0	0.25	0	k__Bacteria;p__Firmicutes;c__Clostridia;o__Clostridiales;f__;g__;s__
574762	3.79808	0.434022	0.81971	1	0	1	0	0.25	0	k__Bacteria;p__Firmicutes;c__Clostridia;o__Clostridiales;f__[Mogibacteriaceae];g__;s__
69910	3.79808	0.434022	0.81971	1	0	1	0.25	0	0	k__Bacteria;p__Bacteroidetes;c__Bacteroidia;o__Bacteroidales;f__Prevotellaceae;g__Prevotella;s__
310979	3.79808	0.434022	0.81971	1	0	1	0	0.25	0	k__Bacteria;p__Firmicutes;c__Clostridia;o__Clostridiales;f__;g__;s__
806057	3.79808	0.434022	0.81971	1	0	65.5	0	27.75	0	k__Bacteria;p__Firmicutes;c__Clostridia;o__Clostridiales;f__;g__;s__
4352805	3.79808	0.434022	0.81971	1	0	4	0.25	0	0	k__Bacteria;p__Firmicutes;c__Clostridia;o__Clostridiales;f__Lachnospiraceae;g__Epulopiscium;s__
172998	3.79808	0.434022	0.81971	1	0	1	0	0.25	0	k__Bacteria;p__Bacteroidetes;c__Bacteroidia;o__Bacteroidales;f__Prevotellaceae;g__Prevotella;s__
319693	3.79808	0.434022	0.81971	1	0	12	0.75	0	0	k__Bacteria;p__Firmicutes;c__Clostridia;o__Clostridiales;f__;g__;s__
34809	3.79808	0.434022	0.81971	1	0	1	0	0.25	0	k__Bacteria;p__Bacteroidetes;c__Bacteroidia;o__Bacteroidales;f__[Paraprevotellaceae];g__;s__
3150722	3.79808	0.434022	0.81971	1	0	1.5	0.25	0	0	k__Bacteria;p__Firmicutes;c__Clostridia;o__Clostridiales;f__Lachnospiraceae;g__Dorea;s__
589076	3.79808	0.434022	0.81971	1	0	2.5	0	0.25	0	k__Bacteria;p__Firmicutes;c__Clostridia;o__Clostridiales;f__Ruminococcaceae;g__Oscillospira;s__
326369	3.79808	0.434022	0.81971	1	0	3	0.5	0	0	k__Bacteria;p__Firmicutes;c__Erysipelotrichi;o__Erysipelotrichales;f__Erysipelotrichaceae;g__Coprobacillus;s__
3244896	3.79808	0.434022	0.81971	1	0	7	0	1.75	0	k__Bacteria;p__Firmicutes;c__Bacilli;o__Lactobacillales;f__Streptococcaceae;g__Streptococcus;s__
1138007	3.79808	0.434022	0.81971	1	0	1	0.25	0	0	k__Bacteria;p__Bacteroidetes;c__Sphingobacteriia;o__Sphingobacteriales;f__Sphingobacteriaceae;g__Sphingobacterium;s__
175758	3.79808	0.434022	0.81971	1	0	1	0	0.25	0	k__Bacteria;p__Firmicutes;c__Clostridia;o__Clostridiales;f__;g__;s__
1110135	3.79808	0.434022	0.81971	1	0	1.5	0.5	0	0	k__Bacteria;p__Firmicutes;c__Clostridia;o__Clostridiales;f__Lachnospiraceae;g__;s__
504674	3.79808	0.434022	0.81971	1	0	1.5	0.5	0	0	k__Bacteria;p__Firmicutes;c__Clostridia;o__Clostridiales;f__[Tissierellaceae];g__Anaerococcus;s__
527512	3.79808	0.434022	0.81971	1	0	3.5	0	1.25	0	k__Bacteria;p__Tenericutes;c__Mollicutes;o__RF39;f__;g__;s__
322814	3.79808	0.434022	0.81971	1	0	6	1	0	0	k__Bacteria;p__Firmicutes;c__Clostridia;o__Clostridiales;f__Ruminococcaceae;g__;s__
176139	3.79808	0.434022	0.81971	1	0	1	0	0.25	0	k__Bacteria;p__Firmicutes;c__Clostridia;o__Clostridiales;f__Lachnospiraceae;g__;s__
593422	3.79808	0.434022	0.81971	1	0	4.5	0.75	0	0	k__Bacteria;p__Firmicutes;c__Clostridia;o__Clostridiales;f__;g__;s__
294126	3.79808	0.434022	0.81971	1	0	1.5	0.25	0	0	k__Bacteria;p__Firmicutes;c__Clostridia;o__Clostridiales;f__Ruminococcaceae;g__;s__
321762	3.79808	0.434022	0.81971	1	0	1	0.25	0	0	k__Bacteria;p__Tenericutes;c__Mollicutes;o__RF39;f__;g__;s__
98948	3.79808	0.434022	0.81971	1	0	29.5	0	0.25	0	k__Bacteria;p__Firmicutes;c__Clostridia;o__Clostridiales;f__Ruminococcaceae;g__;s__
185824	3.79808	0.434022	0.81971	1	0	3	0.25	0	0	k__Bacteria;p__Firmicutes;c__Clostridia;o__Clostridiales;f__Lachnospiraceae;g__;s__
561694	3.79808	0.434022	0.81971	1	0	1.5	0.25	0	0	k__Bacteria;p__Firmicutes;c__Clostridia;o__Clostridiales;f__[Mogibacteriaceae];g__Mogibacterium;s__
295251	3.79808	0.434022	0.81971	1	0	46	0	22.5	0	k__Bacteria;p__Firmicutes;c__Clostridia;o__Clostridiales;f__Lachnospiraceae;g__Coprococcus;s__
257034	3.79808	0.434022	0.81971	1	0	1	0	0.25	0	k__Bacteria;p__Firmicutes;c__Clostridia;o__Clostridiales;f__Lachnospiraceae;g__;s__
New.ReferenceOTU71	3.79808	0.434022	0.81971	1	0	3.5	1	0	0	k__Bacteria;p__Firmicutes;c__Clostridia;o__Clostridiales;f__Clostridiaceae;g__SMB53;s__
New.ReferenceOTU539	3.79808	0.434022	0.81971	1	0	1.5	0.25	0	0	Unassigned
4347266	3.79763	0.434086	0.81971	1	0	9	16.75	15.75	9.33333	k__Bacteria;p__Firmicutes;c__Clostridia;o__Clostridiales;f__Ruminococcaceae;g__;s__
4424111	3.79167	0.434934	0.81971	1	3	129	163.75	142.5	84	k__Bacteria;p__Firmicutes;c__Clostridia;o__Clostridiales;f__Lachnospiraceae;g__Dorea;s__
326382	3.79048	0.435104	0.81971	1	7	112.5	525.75	412.5	140.667	k__Bacteria;p__Bacteroidetes;c__Bacteroidia;o__Bacteroidales;f__Bacteroidaceae;g__5-7N15;s__
321078	3.78979	0.435201	0.81971	1	0	0	1.25	1.75	0	k__Bacteria;p__Firmicutes;c__Clostridia;o__Clostridiales;f__Lachnospiraceae;g__Coprococcus;s__
269726	3.78979	0.435201	0.81971	1	0	0	1	11.25	0	k__Bacteria;p__Bacteroidetes;c__Bacteroidia;o__Bacteroidales;f__S24-7;g__;s__
177039	3.78979	0.435201	0.81971	1	0	0	1.75	1	0	k__Bacteria;p__Firmicutes;c__Clostridia;o__Clostridiales;f__;g__;s__
327491	3.78979	0.435201	0.81971	1	0	0	1.75	0.75	0	k__Bacteria;p__Firmicutes;c__Clostridia;o__Clostridiales;f__Christensenellaceae;g__;s__
292643	3.78979	0.435201	0.81971	1	0	0	1.25	1.5	0	k__Bacteria;p__Firmicutes;c__Clostridia;o__Clostridiales;f__;g__;s__
3641384	3.78925	0.435278	0.81971	1	5	7.5	17	8	4.66667	k__Bacteria;p__Firmicutes;c__Clostridia;o__Clostridiales;f__Ruminococcaceae;g__;s__
4377703	3.78687	0.435617	0.81971	1	1	39.5	50	36	21.3333	k__Bacteria;p__Firmicutes;c__Clostridia;o__Clostridiales;f__Ruminococcaceae;g__;s__
346524	3.78322	0.436138	0.81971	1	1	21	56.5	21.75	2.66667	k__Bacteria;p__Firmicutes;c__Clostridia;o__Clostridiales;f__Ruminococcaceae;g__;s__
335941	3.78086	0.436475	0.81971	1	6	92.5	79.25	37.25	3.33333	k__Bacteria;p__Firmicutes;c__Erysipelotrichi;o__Erysipelotrichales;f__Erysipelotrichaceae;g__Bulleidia;s__
301192	3.77855	0.436805	0.81971	1	0	0	2	1	0	k__Bacteria;p__Firmicutes;c__Clostridia;o__Clostridiales;f__Ruminococcaceae;g__;s__
522255	3.77831	0.436839	0.81971	1	4	27.5	10	4.25	2.33333	k__Bacteria;p__Firmicutes;c__Clostridia;o__Clostridiales;f__[Mogibacteriaceae];g__;s__
302972	3.77713	0.437008	0.81971	1	0	2	4.25	4	2.33333	k__Bacteria;p__Firmicutes;c__Clostridia;o__Clostridiales;f__Lachnospiraceae;g__;s__
310725	3.77619	0.437142	0.81971	1	38	1386	1438	1776	228.333	k__Bacteria;p__Firmicutes;c__Clostridia;o__Clostridiales;f__Ruminococcaceae;g__;s__
797183	3.77574	0.437207	0.81971	1	1	3.5	6.5	4	1	k__Bacteria;p__Firmicutes;c__Clostridia;o__Clostridiales;f__Lachnospiraceae
New.ReferenceOTU201	3.77459	0.437371	0.81971	1	8	276	2	4	111.667	k__Bacteria;p__Actinobacteria;c__Actinobacteria;o__Bifidobacteriales;f__Bifidobacteriaceae;g__Bifidobacterium;s__adolescentis
347575	3.77065	0.437934	0.81971	1	6	7.5	0.75	0.25	1.66667	k__Bacteria;p__Firmicutes;c__Clostridia;o__Clostridiales;f__Clostridiaceae;g__;s__
300417	3.7702	0.437998	0.81971	1	0	1	2	2.5	1	k__Bacteria;p__Firmicutes;c__Clostridia;o__Clostridiales;f__Ruminococcaceae;g__;s__
133732	3.76947	0.438103	0.81971	1	1	1	2	2.5	0	k__Bacteria;p__Firmicutes;c__Clostridia;o__Clostridiales;f__Lachnospiraceae;g__;s__
1104739	3.769	0.43817	0.81971	1	3	18.5	43	30.75	13	k__Bacteria;p__Bacteroidetes;c__Bacteroidia;o__Bacteroidales;f__[Paraprevotellaceae];g__CF231;s__
297629	3.769	0.43817	0.81971	1	2	18.5	25.25	21	5	k__Bacteria;p__Firmicutes;c__Clostridia;o__Clostridiales;f__Ruminococcaceae;g__;s__
314276	3.76838	0.438258	0.81971	1	0	0.5	5	3.25	5.33333	k__Bacteria;p__Bacteroidetes;c__Bacteroidia;o__Bacteroidales;f__;g__;s__
4281639	3.76587	0.438618	0.81971	1	0	1	2.75	0.5	0.666667	k__Bacteria;p__Firmicutes;c__Clostridia;o__Clostridiales;f__Lachnospiraceae;g__Dorea;s__
210073	3.76552	0.438669	0.81971	1	0	0	1.25	1.25	0	k__Bacteria;p__Firmicutes;c__Clostridia;o__Clostridiales;f__;g__;s__
86234	3.76552	0.438669	0.81971	1	0	0	1.75	1.5	0	k__Bacteria;p__Bacteroidetes;c__Bacteroidia;o__Bacteroidales;f__Prevotellaceae;g__Prevotella;s__
309534	3.76316	0.439007	0.81971	1	0	0.5	9.5	15.75	1	k__Bacteria;p__Firmicutes;c__Clostridia;o__Clostridiales;f__;g__;s__
297770	3.76016	0.439437	0.81971	1	0	2	4.75	6.5	4.66667	k__Bacteria;p__Firmicutes;c__Clostridia;o__Clostridiales;f__;g__;s__
342213	3.75	0.440896	0.81971	1	0	0	1.5	0.5	0	k__Bacteria;p__Firmicutes;c__Clostridia;o__Clostridiales;f__Ruminococcaceae;g__;s__
342685	3.75	0.440896	0.81971	1	0	0	0.5	2	0	k__Bacteria;p__Cyanobacteria;c__4C0d-2;o__YS2;f__;g__;s__
185374	3.75	0.440896	0.81971	1	0	0	0.25	1	0	k__Bacteria;p__Firmicutes;c__Clostridia;o__Clostridiales;f__;g__;s__
New.ReferenceOTU618	3.74643	0.44141	0.81971	1	0	1.5	87.25	59	22	k__Bacteria;p__Firmicutes;c__Clostridia;o__Clostridiales;f__Ruminococcaceae;g__;s__
4480359	3.74415	0.441737	0.81971	1	0	0.5	1	1.75	0.333333	k__Bacteria;p__Firmicutes;c__Clostridia;o__Clostridiales;f__Ruminococcaceae;g__;s__
2017729	3.74326	0.441865	0.81971	1	0	0	3.5	0	1.33333	k__Bacteria;p__Firmicutes;c__Clostridia;o__Clostridiales;f__Lachnospiraceae;g__;s__
275010	3.74326	0.441865	0.81971	1	0	0	1.25	0	0.666667	k__Bacteria;p__Firmicutes;c__Clostridia;o__Clostridiales;f__Ruminococcaceae;g__Ruminococcus;s__
337392	3.73404	0.443194	0.81971	1	0	0	1	7	0	k__Bacteria;p__Firmicutes;c__Clostridia;o__Clostridiales;f__[Mogibacteriaceae];g__;s__
847896	3.73404	0.443194	0.81971	1	0	0	1.25	0.25	0	k__Bacteria;p__Firmicutes;c__Clostridia;o__Clostridiales;f__Lachnospiraceae;g__Butyrivibrio;s__
279534	3.73404	0.443194	0.81971	1	0	0	1.25	9	0	k__Bacteria;p__Firmicutes;c__Clostridia;o__Clostridiales;f__Ruminococcaceae;g__;s__
827702	3.73404	0.443194	0.81971	1	0	0	0.5	2.75	0	k__Bacteria;p__Firmicutes;c__Clostridia;o__Clostridiales;f__;g__;s__
103049	3.73404	0.443194	0.81971	1	0	0	1	6.75	0	k__Bacteria;p__Firmicutes;c__Clostridia;o__Clostridiales;f__Veillonellaceae;g__Veillonella;s__dispar
244032	3.73404	0.443194	0.81971	1	0	0	7.5	0.25	0	k__Bacteria;p__Cyanobacteria;c__4C0d-2;o__YS2;f__;g__;s__
299047	3.73404	0.443194	0.81971	1	0	0	0.25	1.5	0	k__Bacteria;p__Firmicutes;c__Clostridia;o__Clostridiales;f__Dehalobacteriaceae;g__;s__
318777	3.73404	0.443194	0.81971	1	0	0	0.5	28.5	0	k__Bacteria;p__Firmicutes;c__Clostridia;o__Clostridiales;f__Veillonellaceae;g__Phascolarctobacterium;s__
3931048	3.73404	0.443194	0.81971	1	0	0	0.25	3	0	k__Bacteria;p__Firmicutes;c__Clostridia;o__Clostridiales;f__Ruminococcaceae;g__;s__
New.ReferenceOTU315	3.73404	0.443194	0.81971	1	0	0	4.75	0.25	0	k__Bacteria;p__Firmicutes;c__Clostridia;o__Clostridiales;f__Ruminococcaceae
4385967	3.73333	0.443296	0.81971	1	20	45	75.5	127	21	k__Bacteria;p__Firmicutes;c__Clostridia;o__Clostridiales;f__Ruminococcaceae;g__;s__
293470	3.73082	0.443659	0.81971	1	12	45	89.75	98	26.6667	k__Bacteria;p__Firmicutes;c__Clostridia;o__Clostridiales;f__Ruminococcaceae;g__;s__
New.ReferenceOTU391	3.73037	0.443724	0.81971	1	7	13.5	5.25	1.75	17.6667	k__Bacteria;p__Firmicutes;c__Clostridia;o__Clostridiales;f__Ruminococcaceae;g__;s__
659047	3.72951	0.443849	0.81971	1	0	1.5	2	1.25	0	k__Bacteria;p__Firmicutes;c__Clostridia;o__Clostridiales;f__;g__;s__
4440970	3.72568	0.444402	0.81971	1	0	3	1.5	0.5	0.666667	k__Bacteria;p__TM7;c__TM7-3;o__CW040;f__F16;g__;s__
New.ReferenceOTU106	3.72524	0.444466	0.81971	1	0	2.5	7.5	1.25	1.66667	k__Bacteria;p__Firmicutes;c__Clostridia;o__Clostridiales;f__Ruminococcaceae;g__;s__
611146	3.71197	0.446388	0.81971	1	0	2.5	3.25	0.5	0.333333	k__Bacteria;p__Bacteroidetes;c__Sphingobacteriia;o__Sphingobacteriales;f__Sphingobacteriaceae;g__Sphingobacterium;s__
4317170	3.71197	0.446388	0.81971	1	0	3	2.75	0.75	0.333333	k__Bacteria;p__Firmicutes;c__Clostridia;o__Clostridiales;f__Clostridiaceae
4327501	3.71183	0.446408	0.81971	1	3	10	16	4.75	1	k__Bacteria;p__Proteobacteria;c__Gammaproteobacteria;o__Pseudomonadales;f__Pseudomonadaceae;g__Pseudomonas;s__
313396	3.70435	0.447494	0.81971	1	0	7	3.75	2	0.333333	k__Bacteria;p__Firmicutes;c__Clostridia;o__Clostridiales;f__Lachnospiraceae;g__;s__
4314126	3.70399	0.447546	0.81971	1	3	10	19.5	21.75	6.33333	k__Bacteria;p__Firmicutes;c__Clostridia;o__Clostridiales;f__Ruminococcaceae;g__;s__
261871	3.70056	0.448045	0.81971	1	0	10.5	20.75	8.75	2.33333	k__Bacteria;p__Firmicutes;c__Erysipelotrichi;o__Erysipelotrichales;f__Erysipelotrichaceae;g__p-75-a5;s__
329153	3.69608	0.448697	0.81971	1	0	3.5	0.75	0.5	1	k__Bacteria;p__Firmicutes;c__Clostridia;o__Clostridiales;f__Peptostreptococcaceae;g__;s__
326359	3.69543	0.448791	0.81971	1	1	3	1.5	2.75	1.66667	k__Bacteria;p__Firmicutes;c__Clostridia;o__Clostridiales;f__Ruminococcaceae;g__;s__
336333	3.6934	0.449087	0.81971	1	3	38	29	9.25	3	k__Bacteria;p__Firmicutes;c__Clostridia;o__Clostridiales;f__Eubacteriaceae;g__Anaerofustis;s__
New.ReferenceOTU132	3.69154	0.449358	0.81971	1	1	5	7.25	13.75	15.3333	k__Bacteria;p__Bacteroidetes;c__Bacteroidia;o__Bacteroidales;f__;g__;s__
312833	3.69048	0.449513	0.81971	1	42	166.5	212	147	160	k__Bacteria;p__Firmicutes;c__Clostridia;o__Clostridiales;f__Ruminococcaceae;g__;s__
350502	3.6875	0.449947	0.81971	1	0	1.5	2.25	3.75	0.333333	k__Bacteria;p__Firmicutes;c__Clostridia;o__Clostridiales;f__Ruminococcaceae;g__;s__
190301	3.68734	0.449971	0.81971	1	1	0	2.25	0.75	0.333333	k__Bacteria;p__Firmicutes;c__Clostridia;o__Clostridiales;f__Lachnospiraceae;g__;s__
289466	3.68621	0.450135	0.81971	1	1	27.5	56.75	38.75	20.3333	k__Bacteria;p__Bacteroidetes;c__Bacteroidia;o__Bacteroidales;f__;g__;s__
326013	3.6843	0.450414	0.81971	1	0	4	2.75	18.75	13.3333	k__Bacteria;p__Firmicutes;c__Clostridia;o__Clostridiales;f__;g__;s__
355922	3.68333	0.450555	0.81971	1	0	1.5	1.5	1.25	0	k__Bacteria;p__Firmicutes;c__Clostridia;o__Clostridiales;f__Ruminococcaceae;g__;s__
346370	3.68154	0.450816	0.81971	1	0	3	2.5	6.5	1.33333	k__Bacteria;p__Firmicutes;c__Clostridia;o__Clostridiales;f__Ruminococcaceae;g__;s__
528013	3.68059	0.450956	0.81971	1	0	5	10.5	3.5	1	k__Bacteria;p__Actinobacteria;c__Coriobacteriia;o__Coriobacteriales;f__Coriobacteriaceae;g__;s__
New.ReferenceOTU419	3.67708	0.451468	0.81971	1	538	1	1.75	1.5	18.3333	k__Bacteria;p__Firmicutes;c__Clostridia;o__Clostridiales;f__Lachnospiraceae;g__Butyrivibrio;s__
New.ReferenceOTU599	3.67706	0.451471	0.81971	1	0	4	19	127.25	7.66667	k__Bacteria;p__Firmicutes;c__Clostridia;o__Clostridiales;f__Ruminococcaceae;g__;s__
4324041	3.67143	0.452295	0.81971	1	3	210	584.5	114.5	105.333	k__Bacteria;p__Bacteroidetes;c__Bacteroidia;o__Bacteroidales;f__RF16;g__;s__
4385647	3.6709	0.452373	0.81971	1	16	36	16	175.75	38.6667	k__Bacteria;p__Firmicutes;c__Clostridia;o__Clostridiales;f__Ruminococcaceae;g__;s__
188199	3.66667	0.452993	0.81971	1	0	0	0	0	0.333333	k__Bacteria;p__Firmicutes;c__Clostridia;o__Clostridiales;f__Lachnospiraceae;g__Blautia;s__
4337815	3.66667	0.452993	0.81971	1	0	0	0	0	657.333	k__Bacteria;p__Firmicutes;c__Clostridia;o__Clostridiales;f__Clostridiaceae;g__;s__
269833	3.66667	0.452993	0.81971	1	0	0	0	0	0.333333	k__Bacteria;p__Firmicutes;c__Clostridia;o__Clostridiales;f__Ruminococcaceae;g__Ruminococcus;s__flavefaciens
4424063	3.66667	0.452993	0.81971	1	0	0	0	0	0.666667	k__Bacteria;p__Firmicutes;c__Clostridia;o__Clostridiales
3876673	3.66667	0.452993	0.81971	1	0	0	0	0	0.666667	k__Bacteria;p__Firmicutes;c__Clostridia;o__Clostridiales;f__Clostridiaceae;g__;s__
266632	3.66667	0.452993	0.81971	1	0	0	0	0	4.33333	k__Bacteria;p__Proteobacteria;c__Gammaproteobacteria;o__Pseudomonadales;f__Moraxellaceae;g__Psychrobacter;s__
235003	3.66667	0.452993	0.81971	1	0	0	0	0	0.333333	k__Bacteria;p__Proteobacteria;c__Gammaproteobacteria;o__Pseudomonadales;f__Moraxellaceae;g__Psychrobacter
579901	3.66667	0.452993	0.81971	1	0	0	0	0	0.666667	k__Bacteria;p__Bacteroidetes;c__Bacteroidia;o__Bacteroidales;f__Prevotellaceae;g__Prevotella;s__
362846	3.66667	0.452993	0.81971	1	0	0	0	0	0.333333	k__Bacteria;p__Firmicutes;c__Clostridia;o__Clostridiales;f__Lachnospiraceae;g__Roseburia;s__
328936	3.66667	0.452993	0.81971	1	0	0	0	0	3	k__Bacteria;p__Bacteroidetes;c__Bacteroidia;o__Bacteroidales;f__Prevotellaceae;g__Prevotella;s__copri
4380971	3.66667	0.452993	0.81971	1	0	0	0	0	1.66667	k__Bacteria;p__Firmicutes;c__Clostridia;o__Clostridiales;f__Clostridiaceae;g__Clostridium;s__
1896700	3.66667	0.452993	0.81971	1	0	0	0	0	0.333333	k__Bacteria;p__Firmicutes;c__Clostridia;o__Clostridiales;f__Clostridiaceae
525156	3.66667	0.452993	0.81971	1	0	0	0	0	0.666667	k__Bacteria;p__Tenericutes;c__Mollicutes;o__RF39;f__;g__;s__
519970	3.66667	0.452993	0.81971	1	0	0	0	0	0.333333	k__Bacteria;p__Firmicutes;c__Clostridia;o__Clostridiales;f__Lachnospiraceae;g__;s__
276183	3.66667	0.452993	0.81971	1	0	0	0	0	0.333333	k__Bacteria;p__Firmicutes;c__Bacilli;o__Lactobacillales;f__Carnobacteriaceae;g__Carnobacterium;s__
1001564	3.66667	0.452993	0.81971	1	0	0	0	0	20.6667	k__Bacteria;p__Firmicutes;c__Bacilli;o__Bacillales;f__Paenibacillaceae;g__Paenibacillus;s__
775976	3.66667	0.452993	0.81971	1	0	0	0	0	0.666667	k__Bacteria;p__Firmicutes;c__Clostridia;o__Clostridiales;f__Ruminococcaceae;g__Ruminococcus;s__
181291	3.66667	0.452993	0.81971	1	0	0	0	0	0.333333	k__Bacteria;p__Firmicutes;c__Clostridia;o__Clostridiales;f__Lachnospiraceae;g__;s__
837640	3.66667	0.452993	0.81971	1	0	0	0	0	12.6667	k__Bacteria;p__Firmicutes;c__Clostridia;o__Clostridiales;f__Peptostreptococcaceae
103132	3.66667	0.452993	0.81971	1	0	0	0	0	1	k__Bacteria;p__Firmicutes;c__Clostridia;o__Clostridiales;f__Clostridiaceae;g__Clostridium;s__
330210	3.66667	0.452993	0.81971	1	0	0	0	0	1	k__Bacteria;p__Firmicutes;c__Bacilli;o__Bacillales;f__Paenibacillaceae;g__Paenibacillus;s__
510908	3.66667	0.452993	0.81971	1	0	0	0	0	0.333333	k__Bacteria;p__Firmicutes;c__Clostridia;o__Clostridiales;f__[Mogibacteriaceae];g__Mogibacterium;s__
232030	3.66667	0.452993	0.81971	1	0	0	0	0	0.333333	k__Bacteria;p__Firmicutes;c__Clostridia;o__Clostridiales;f__Lachnospiraceae;g__Coprococcus;s__
1112389	3.66667	0.452993	0.81971	1	0	0	0	0	19.3333	k__Bacteria;p__Bacteroidetes;c__Bacteroidia;o__Bacteroidales;f__S24-7;g__;s__
707087	3.66667	0.452993	0.81971	1	0	0	0	0	19.6667	k__Bacteria;p__Firmicutes;c__Clostridia;o__Clostridiales;f__Clostridiaceae;g__Clostridium;s__
36125	3.66667	0.452993	0.81971	1	0	0	0	0	0.333333	k__Bacteria;p__Firmicutes;c__Bacilli;o__Lactobacillales;f__Carnobacteriaceae;g__Carnobacterium;s__
[truncated: 1,785 more rows]
